# Supplementary material for: PLATO software provides analytic framework for investigating complexity beyond genome-wide association studies
Source: Nat Commun. 2017 Oct 27;8:1167. doi: 10.1038/s41467-017-00802-2 (PMC5660079; doi:10.1038/s41467-017-00802-2)
Supplement: Supplementary file 3 — Supplementary Data 1 [file 41467_2017_802_MOESM3_ESM.xlsx]

## Sheet: Sheet1
MARCH1
ABCA1
ABCA4
ABCB1
ABCC5
ABCC8
ABCG1
ABCG8
ABO
ACACA
ACACB
ACAD10
ACAT1
ACE
ACE2
ACHE
ACLY
ACP1
ACSL1
ACTN4
ADA
ADAD1
ADAM10
ADAM17
ADAM30
ADAMTS13
ADAMTS3
ADAMTS5
ADAMTS9
ADAMTS9-AS2
ADAR
ADCY3
ADCY5
ADH1B
ADH1C
ADIPOQ
ADIPOR1
ADIPOR2
ADIPQTL2
ADM
ADORA2A
ADORA2B
ADPGK
ADRA2A
ADRA2B
ADRB2
ADRB3
ADRBK1
AFF3
AGBL1
AGER
AGMO
AGPAT2
AGR2
AGR3
AGRP
AGT
AGTR1
AGXT2
AHI1
AHSG
AIF1
AIMP1
AKAP2
AKR1B1
AKR1B10
AKT1
AKT2
ALAD
ALB
ALCAM
ALDH1A1
ALDH1L1
ALDH1L1-AS2
ALDH2
ALDH6A1
ALDH7A1
ALMS1
ALOX15
ALOX5
ALOX5AP
ALPK1
ALPL
AMPD1
AMY1A
AMY2A
ANG
ANGPT1
ANGPT2
ANGPTL2
ANGPTL4
ANGPTL6
ANGPTL8
ANK1
ANKH
ANKRD23
ANXA1
ANXA2
AOC3
AP3S1
AP3S2
APEX1
APLN
APLNR
APOA1
APOA2
APOA4
APOA5
APOB
APOC1
APOC3
APOD
APOE
APOL1
APOM
APP
APPL1
AQP2
AQP7
AR
ARAP1
ARF5
ARG1
ARHGAP18
ARHGAP4
ARHGEF11
ARHGEF12
ARHGEF7
ARID5B
ARL15
ARNT
ARNTL
ASCL2
ASIP
ATF2
ATF4
ATF6
ATM
ATP1A2
ATP2A2
ATP2A3
ATP4A
ATP5B
ATP5O
ATP6V0A2
ATP6V1H
ATRN
AVP
AVPR1A
AVPR2
B2M
BACE1
BACH2
BARX2
BBS10
BCHE
BCL11A
BCL2L11
BCR
BCS1L
BDKRB2
BDNF
BGLAP
BHMT
BHMT2
BLK
BLM
BMP1
BMP2
BMP4
BMP6
BMP7
BNC2
BRAP
BSCL2
BTC
BTN2A1
BTNL2
C10orf2
C10orf35
C11orf65
C15orf38-AP3S2
C1QTNF1
C1QTNF3
C1QTNF6
C1QTNF9
C2CD4A
C2CD4B
C3
C4A
C4B
C5AR2
C6orf120
CA1
CACNA1D
CACNA1E
CALCA
CALCRL
CALD1
CALM2
CAMK1D
CAMK2G
CAPN1
CAPN10
CAPN13
CAPN2
CAPSL
CASC17
CASP1
CASP8
CASQ1
CASR
CAT
CAV2
CBLB
CBR3
CCL2
CCL3
CCL5
CCND2
CCNL1
CCR2
CCR5
CD14
CD163
CD1D
CD226
CD24
CD274
CD28
CD2AP
CD34
CD36
CD38
CD3E
CD4
CD40
CD40LG
CD44
CD48
CD59
CD69
CD74
CD86
CDC123
CDCA7
CDH13
CDK11A
CDK2
CDK4
CDKAL1
CDKN1A
CDKN1C
CDKN2A
CDKN2B
CDKN2B-AS1
CEACAM8
CEBPA
CEBPB
CEL
CELA3B
CENPO
CENPW
CETN3
CETP
CFH
CFI
CFP
CFTR
CHEK2
CHFR
CHGA
CHI3L1
CHN2
CHRM3
CIDEA
CIDEC
CIITA
CISD1
CISD2
CLCNKA
CLDN1
CLDN4
CLEC16A
CLOCK
CLPS
CLRN1
CLSTN2
CLTCL1
CLU
CMA1
CMIP
CMKLR1
CNBP
CNDP1
CNDP2
CNR1
COBL
COL18A1
COL1A1
COLEC10
COQ5
COX10
COX15
COX18
COX7B2
CP
CPA6
CPB2
CPE
CPS1
CPSF2
CPT1A
CPVL
CR2
CREM
CRHR2
CRP
CRTC2
CRY2
CRYAB
CSF2
CSF3
CST3
CTBP1-AS2
CTCFL
CTF1
CTGF
CTH
CTLA4
CTNNB1
CTRC
CTSB
CTSH
CTSV
CUBN
CX3CL1
CX3CR1
CXCL1
CXCL10
CXCL12
CXCL16
CXCL5
CXCL8
CXCL9
CXCR1
CXCR3
CXCR4
CYB5B
CYB5R4
CYBA
CYBB
CYCS
CYP11B2
CYP17A1
CYP1A1
CYP24A1
CYP27B1
CYP2A6
CYP2C19
CYP2C9
CYP2D6
CYP2E1
CYP2J2
CYP2R1
CYP3A4
CYP3A5
CYP7B1
DACH1
DAPK1
DBI
DCAF17
DCD
DCDC2C
DDAH1
DDAH2
DDIT3
DDOST
DDX39B
DDX58
DEAF1
DEFA1
DEFA3
DEXI
DGAT1
DGAT2
DGKB
DGUOK
DHCR7
DHX35
DICER1
DIO2
DIO3
DKK1
DLG4
DLK1
DLL1
DMGDH
DNAH10
DNAH2
DNAJC27
DNAJC3
DNASE1
DNER
DNMT3A
DOK5
DPP4
DPP9
DRD2
DROSHA
DUP2Q31.1
DUSP12
DUSP9
E2F1
ECE1
EDN1
EDNRA
EDNRB
EEA1
EFR3B
EGF
EGFR
EIF2AK2
EIF2AK3
EIF4A2
ELANE
ELMO1
ELN
ELOVL6
EMX2
ENGASE
ENHO
ENO2
ENPP1
ENPP2
ENSA
ENTPD1
EP300
EPHA7
EPHX1
EPO
ERBB2
ERBB3
ERBB4
ERO1A
ESAM
ESR1
ESRRA
ESRRG
ETV1
EXOC4
EXOG
EXT2
EZR
F13B
F2
F3
F5
F8
FAAH
FABP1
FABP2
FABP3
FABP4
FABP5
FABP6
FADD
FADS1
FADS2
FADS3
FAF1
FAIM2
FAM120B
FAM58A
FAP
FAS
FASLG
FASN
FAT3
FBLN1
FBP1
FCGR2A
FCGR3A
FCN3
FCRL3
FDFT1
FDX1
FEN1
FFAR1
FFAR2
FFAR3
FFAR4
FGB
FGF1
FGF19
FGF2
FGF21
FGF23
FGG
FITM2
FLT1
FLT4
FN1
FN3K
FNDC5
FOSL2
FOXA2
FOXC2
FOXO1
FOXO3
FOXP3
FOXRED1
FRMD3
FST
FSTL3
FTH1
FTL
FTO
FUT2
FXN
G6PC
G6PC2
G6PD
GAB3
GABRA4
GAD1
GAD2
GADD45A
GAL
GAL3ST1
GALNT14
GALNT2
GANC
GAP43
GAS2
GAS6
GATA4
GATA6
GC
GCA
GCC1
GCG
GCGR
GCH1
GCK
GCKR
GCLC
GCNT1
GDF15
GFER
GFPT1
GFPT2
GGT1
GGT2
GH1
GHR
GHRL
GHSR
GIMAP5
GIP
GIPR
GJA4
GJD2
GLB1
GLCCI1
GLI2
GLIS3
GLO1
GLP1R
GLRA3
GLUL
GNAI2
GNAS
GNB1
GNB3
GNL3
GOT1
GOT2
GPAT4
GPATCH2
GPD1
GPD2
GPIHBP1
GPNMB
GPR119
GPRC5B
GPSM1
GPT
GPX1
GPX3
GPX4
GRB10
GRB14
GRK5
GRN
GSC
GSDMB
GSK3B
GSTA1
GSTA4
GSTM1
GSTP1
GSTT1
GYS1
GZMB
H6PD
HADH
HAS2
HAVCR1
HAVCR2
HBA1
HCRT
HDAC3
HDAC9
HECTD4
HECW1
HERC2
HERPUD2
HES1
HEXB
HFE
HGF
HHEX
HIF1A
HINT1
HK1
HK2
HLA-A
HLA-B
HLA-C
HLA-DMA
HLA-DMB
HLA-DOA
HLA-DPA1
HLA-DPB1
HLA-DQA1
HLA-DQA2
HLA-DQB1
HLA-DRA
HLA-DRB1
HLA-DRB3
HLA-DRB4
HLA-E
HLA-G
HMG20A
HMGA1
HMGA2
HMGB1
HMGB1P1
HMGCR
HMOX1
HNF1A
HNF1B
HNF4A
HNRNPD
HP
HPDL
HPSE
HPSE2
HRH4
HS6ST3
HSD11B1
HSD11B2
HSD3B1
HSF1
HSP90AA1
HSPA1A
HSPA1B
HSPA4
HSPA5
HSPB1
HSPB2
HSPD1
HSPE1
HTR1A
HTR2A
HUNK
HYAL1
IAPP
ICA1
ICAM1
ICOS
IDDM17
IDDM7
IDDM9
IDE
IER3IP1
IFIH1
IFNA1
IFNB1
IFNG
IFNL3
IGF1
IGF1R
IGF2
IGF2-AS
IGF2BP1
IGF2BP2
IGF2BP3
IGF2R
IGFBP1
IGFBP2
IGFBP3
IGFBP5
IGFBP7
IKBKB
IKZF1
IKZF4
IL10
IL12A
IL12B
IL12RB2
IL13
IL15
IL17A
IL18
IL1A
IL1B
IL1R1
IL1RAP
IL1RL1
IL1RN
IL2
IL20RA
IL21
IL21R
IL22
IL23A
IL23R
IL25
IL27
IL2RA
IL2RB
IL32
IL4
IL4R
IL6
IL6R
IL6ST
IL7
IL7R
ILF3
IMPDH2
INHBA
INPPL1
INS
INSIG1
INS-IGF2
INSM2
INSR
INTS8
IP6K1
IRAK1
IRF5
IRF8
IRS1
IRS2
IRX3
IRX5
ISL1
ITCH
ITGA1
ITGA2
ITGA2B
ITGAL
ITGAM
ITGB1
ITGB2
ITGB3
ITGB6
ITLN1
ITPR3
JAG1
JAZF1
JAZF1-AS1
KCNA3
KCNIP1
KCNJ10
KCNJ11
KCNJ15
KCNJ5
KCNJ8
KCNK16
KCNK17
KCNMA1
KCNMB1
KCNQ1
KCNQ1OT1
KDR
KEAP1
KIAA1109
KIF11
KIF17
KIF6
KIR2DL1
KIR2DL2
KIR2DL3
KIR2DS2
KIR3DL1
KIRREL
KIRREL2
KL
KLF10
KLF11
KLF14
KLF15
KLF2
KLF4
KLF5
KLF7
KLHL1
KLHL2
KLHL22
KLHL29
KLK1
KLRC3
KLRD1
KRAS
KRT18
LAMA1
LARP6
LARS2
LBP
LCAT
LCK
LCN2
LEP
LEPQTL1
LEPR
LGALS1
LGALS13
LGALS3
LGALS9
LGMN
LGR5
LIN28A
LINC01104
LINC01214
LINC01339
LINGO2
LIPC
LIPE
LIPG
LIPH
LMNA
LMO7
LMX1A
LNPEP
LOC100129940
LOC101927502
LOC101927736
LOC101928423
LOC101929710
LOC102725019
LOC154449
LOC339568
LOC399716
LOC400800
LOC646736
LOC727896
LPA
LPAL2
LPAR3
LPIN1
LPIN2
LPL
LPP
LRP1
LRP2
LRP2BP
LRP5
LRP6
LRRC7
LTA
LTBR
LTF
LY75
LYPLAL1
MADD
MAEA
MAF
MAFA
MAGEL2
MAGI1
MAN2A1
MAOA
MAP3K1
MAP3K14
MAP3K5
MAP4K5
MAPK1
MAPK14
MAPK3
MAPK7
MAPK8IP1
MAPT
MASP1
MASP2
MBL2
MBL3P
MBOAT4
MC3R
MC4R
MCAM
MCF2L2
MCL1
MCTP2
MED4
MEF2C
MEFV
MEG3
MEN1
MEST
MFN2
MGEA5
MGLL
MGMT
MGP
MICA
MICB
MIF
MIOX
MIR101-1
MIR126
MIR143
MIR144
MIR145
MIR146A
MIR155
MIR16-1
MIR182
MIR196A2
MIR21
MIR223
MIR23A
MIR24-1
MIR27A
MIR29A
MIR3681HG
MIR375
MIR486-1
MIR593
MIR646HG
MIR7-1
MIR802
MIR93
MIRLET7A1
MKRN3
MLXIPL
MME
MMP1
MMP10
MMP12
MMP13
MMP14
MMP2
MMP3
MMP7
MMP8
MMP9
MNX1
MORC1
MPHOSPH9
MPO
MPP2
MRPS31
MSN
MSTN
MT1F
MT-ATP6
MT-ATP8
MT-CO1
MT-CO2
MT-CO3
MT-CYB
MTHFD1
MTHFR
MT-ND1
MT-ND2
MT-ND4
MT-ND4L
MT-ND5
MT-ND6
MTNR1A
MTNR1B
MTOR
MTSS1
MT-TC
MT-TE
MT-TF
MT-TI
MT-TK
MT-TL1
MTTP
MT-TP
MT-TQ
MT-TS1
MT-TS2
MT-TT
MT-TV
MT-TW
MUSK
MUTYH
MYD88
MYL2
MYO9B
NAA25
NAF1
NAMPT
NANOG
NAT2
NCF1
NCR1
ND1
ND5
NDN
NDUFA12
NDUFA2
NDUFA9
NDUFAF2
NDUFAF6
NDUFB6
NDUFS3
NDUFS4
NDUFS7
NDUFS8
NEIL1
NEUROD1
NEUROG3
NEWENTRY
NFAT5
NFATC2
NFATC4
NFE2L2
NFKB1
NFKBIA
NFKBIL1
NIDDM1
NIDDM2
NKX2-2
NKX6-1
NLRP1
NLRP3
NMU
NNAT
NOD1
NOD2
NOS1
NOS1AP
NOS2
NOS3
NOTCH2
NOTCH3
NOX1
NPHS1
NPHS2
NPPA
NPPB
NPPC
NPR2
NPY
NPY2R
NQO1
NR0B2
NR1H2
NR1H3
NR1I2
NR3C1
NR4A1
NR4A2
NR4A3
NR5A1
NRF1
NRG1
NRG3
NRG4
NRP1
NSA2
NTRK2
NUAK2
NUCB2
NUDT1
NXN
OAS1
OASL
OFCC1
OGG1
OLR1
OR12D3
ORMDL3
OSM
OXCT1
OXT
P2RX1
P2RX7
P2RY12
P2RY2
PALM2
PAM
PAOX
PAPL
PAPPA
PARL
PARP1
PARP11
PASK
PAX3
PAX4
PAX6
PBRM1
PBX1
PC
PCBD1
PCBD2
PCCA
PCDH18
PCK1
PCK2
PCLO
PCNT
PCNXL2
PCSK1
PCSK2
PCSK9
PDCD1
PDE3A
PDE3B
PDK1
PDK2
PDK4
PDX1
PDZRN3
PEA15
PEMT
PEPD
PER3
PEX5L
PF4
PGC
PGF
PGM1
PHACTR2
PHB
PHF10
PHGDH
PHLPP1
PHTF1
PIK3C2G
PIK3CA
PIK3CB
PIK3CD
PIK3CG
PIK3R1
PINK1
PITPNC1
PKLR
PKN2
PLA2G2A
PLA2G4A
PLA2G6
PLA2G7
PLAGL1
PLAT
PLEKHA1
PLG
PLIN1
PLIN2
PLIN5
PLS1
PLTP
PLXNA4
PNPLA3
POLG
POLI
POMC
PON1
PON2
POU2F1
POU5F1
POU5F1B
PPARA
PPARD
PPARG
PPARGC1A
PPARGC1B
PPIA
PPP1R12A
PPP1R3A
PPP1R3B
PPP2R2A
PPP2R2C
PPRC1
PPY
PRC1
PRC1-AS1
PRDM5
PRDX4
PRDX6
PREX1
PRF1
PRKAA1
PRKAA2
PRKAB2
PRKAG2
PRKCB
PRKCD
PRKCQ
PRKCSH
PRKCZ
PRKD2
PRL
PRLR
PRM3
PROC
PROM1
PROX1
PROX1-AS1
PRRC2A
PRSS1
PRSS16
PRSS2
PRTN3
PSD
PSD3
PSMA6
PSMB1
PSMB8
PSMD6
PSMD9
PTEN
PTF1A
PTGES2
PTGIS
PTGS1
PTGS2
PTH
PTH1R
PTHLH
PTPN1
PTPN2
PTPN22
PTPRC
PTPRD
PTPRF
PTPRM
PTPRN
PTPRN2
PTPRS
PTX3
PVT1
PYGL
PYY
R3HDML
RAB11FIP2
RAB5B
RAC1
RAF1
RALGAPA2
RAN
RAPGEF1
RAPGEF5
RARRES2
RASGRP1
RB1
RBM38
RBM43
RBMS1
RBMS2
RBP4
RD3
RDX
REG1A
REG1B
REG3A
REN
RETN
RFX6
RGMA
RGN
RGS2
RGS7
RHD
RHOA
RHOU
RIN3
RLN3
RND3
RNF10
RNF6
RNLS
ROCK2
RORC
RPH3A
RPS6KA6
RPS6KB1
RPSAP52
RPSAP9
RRAD
RREB1
RTL1
RUNX3
RXRA
RYR2
S100A12
S100A4
S100A8
S100A9
S100B
SAA1
SACS
SCARB1
SCD
SCG5
SDC1
SDHA
SDHAF4
SELE
SELL
SELP
SEPP1
SERP2
SERPINA1
SERPINA12
SERPINB2
SERPINE1
SERPINF1
SERPINF2
SETD7
SFRP5
SGCG
SGK1
SGSM2
SH2B3
SH2D4A
SH3BP4
SHBG
SHC1
SHH
SI
SIAE
SIRPG
SIRT1
SIRT3
SIRT6
SKAP2
SLAMF1
SLC10A2
SLC11A1
SLC12A3
SLC16A1
SLC16A11
SLC16A13
SLC16A4
SLC18A2
SLC19A2
SLC19A3
SLC22A1
SLC22A2
SLC22A23
SLC22A3
SLC22A4
SLC22A5
SLC23A2
SLC24A4
SLC25A36
SLC25A4
SLC26A9
SLC29A1
SLC29A3
SLC2A1
SLC2A10
SLC2A2
SLC2A3
SLC2A4
SLC2A9
SLC30A8
SLC39A10
SLC39A6
SLC3A2
SLC40A1
SLC44A3
SLC47A1
SLC4A4
SLC5A1
SLC5A2
SLC5A3
SLC6A12
SLC6A13
SLC6A2
SLC6A20
SLC6A4
SLC9C1
SMAD3
SMAD7
SNAP23
SND1
SNRPN
SNX29
SNX7
SOCS1
SOCS2
SOCS3
SOD1
SOD2
SORBS1
SORCS1
SORD
SOST
SOX13
SOX2
SOX4
SP3
SPAG16
SPARC
SPINK1
SPON2
SPP1
SPRY2
SRC
SREBF1
SRF
SRR
SSR1
ST6GAL1
STAC
STAT1
STAT3
STAT4
STAT5A
STEAP1B
STEAP4
STK11
STRA6
STX1A
STX4
STX8
STXBP3
SUCNR1
SULT4A1
SUMO4
SUOX
SUV39H1
SUV39H2
SVEP1
SVIP
SYK
SYN2
TAB2
TAC1
TAF5L
TAGAP
TALDO1
TAP1
TAP2
TBC1D4
TBP
TBX21
TBXA2R
TCERG1L
TCF19
TCF7
TCF7L2
TCTE3
TEK
TENM4
TERT
TET3
TF
TFAP2B
TFB1M
TFPI
TFPI2
TFR2
TGFB1
TGFBI
TGFBR1
TGFBR3
TGM2
TH
THADA
THBD
THRAP3
TIAM1
TIMM44
TIMP1
TIMP3
TJP1
TLE1
TLE3
TLE4
TLL1
TLR1
TLR2
TLR3
TLR4
TLR5
TLR6
TLR7
TLR9
TMEFF2
TMEM154
TMEM163
TMEM175
TMEM18
TMEM27
TMEM45B
TMEM75
TMPRSS6
TNF
TNFAIP3
TNFRSF11B
TNFRSF18
TNFRSF1A
TNFRSF1B
TNFRSF4
TNFRSF9
TNFSF10
TNFSF11
TNFSF12
TNFSF13B
TNFSF14
TNMD
TNNI3
TNNT2
TNP2
TNRC6A
TP53
TP53INP1
TP53INP2
TPI1
TPM1
TPO
TPSAB1
TRBV20-1
TRIB1
TRIB3
TRMT10A
TRPC1
TRPC6
TRPM2
TRPM5
TRPM6
TRPM7
TRPV1
TRPV4
TSC1
TSC2
TSC22D2
TSHZ1
TSPAN8
TTR
TWIST1
TXN
TXNIP
TYK2
UBASH3A
UBE2E2
UCHL1
UCP1
UCP2
UCP3
UGT1A
UGT1A1
UGT1A3
UGT1A4
UGT1A5
UGT1A6
UGT1A9
UGT2B15
UGT2B7
UMOD
USF1
USMG5
USP36
UTS2
UTS2B
UTS2R
VASP
VCAM1
VDR
VEGFA
VIMP
VIPR1
VNN1
VPS13C
VPS26A
VPS33B
VRK1
VTCN1
VTN
VWA2
VWF
WDR19
WDR27
WDR72
WFS1
WISP1
WNT5A
WNT5B
WRN
WWOX
XBP1
XDH
YES1
ZBED3
ZBED3-AS1
ZEB1
ZFAND3
ZFAND6
ZFP36
ZFP36L1
ZFP57
ZMAT4
ZMIZ1
ZNF608
ZNF648
ZPLD1
