# Supplementary material for: PLATO software provides analytic framework for investigating complexity beyond genome-wide association studies
Source: Nat Commun. 2017 Oct 27;8:1167. doi: 10.1038/s41467-017-00802-2 (PMC5660079; doi:10.1038/s41467-017-00802-2)
Supplement: Supplementary file 4 — Supplementary Data 2 [file 41467_2017_802_MOESM4_ESM.xlsx]

## Sheet: Sheet1
Outcome	SNP	Chr:Position	MAF	Sample Size	Num_Cases	pval	beta	standard error
STATUS_T2D	rs7903146	10:114748339	T:0.27266	3365	834	1.12142e-06	0.320059	0.0657334
STATUS_T2D	rs12255372	10:114798892	T:0.261367	3365	834	9.15627e-06	0.296918	0.0669307
STATUS_T2D	rs546803	11:67942968	C:0.235958	3365	834	4.69629e-05	-0.300613	0.0738561
STATUS_T2D	rs2109681	11:22770039	C:0.407264	3359	833	5.71874e-05	0.245865	0.0610978
STATUS_T2D	rs7901695	10:114744078	C:0.289599	3365	834	5.82483e-05	0.261458	0.0650427
STATUS_T2D	rs4804416	19:7174848	G:0.428826	3365	834	0.000160575	0.226368	0.0599792
STATUS_T2D	rs4762119	12:64450102	T:0.46282	3362	834	0.000195197	-0.2269	0.0609103
STATUS_T2D	rs9496698	6:143962504	G:0.490639	3365	834	0.000196445	-0.225643	0.0605989
STATUS_T2D	rs9665553	10:17144179	G:0.228975	3365	834	0.000239757	-0.274115	0.0746306
STATUS_T2D	rs16910106	11:22737240	C:0.152452	3365	834	0.000186314	0.301079	0.0805696
STATUS_T2D	rs9944780	18:12243275	G:0.29688	3365	834	0.000219707	0.240481	0.0650793
STATUS_T2D	rs12325881	17:63069110	C:0.0575037	3365	834	0.000197084	0.451198	0.121201
STATUS_T2D	rs6090585	20:35442559	A:0.0531946	3365	834	0.000236855	0.461679	0.12559
STATUS_T2D	rs11175947	12:64570603	T:0.469819	3363	833	0.000313611	0.221338	0.0614182
STATUS_T2D	rs17277571	14:20219909	T:0.163299	3365	834	0.000294914	0.283619	0.0783538
STATUS_T2D	rs39101	7:29260987	A:0.243536	3365	834	0.000484786	-0.252109	0.0722577
STATUS_T2D	rs16910190	11:22785182	G:0.159138	3365	834	0.000439868	0.283289	0.0805959
STATUS_T2D	rs1019216	11:22799796	G:0.162853	3365	834	0.000444205	0.279022	0.0794409
STATUS_T2D	rs12516824	5:124000347	T:0.383061	3365	834	0.000513238	0.213307	0.0614055
STATUS_T2D	rs17139047	7:18336875	G:0.204606	3365	834	0.000485649	0.258464	0.0740892
STATUS_T2D	rs10737814	1:235535927	C:0.365785	3364	834	0.000610475	-0.218605	0.0637906
STATUS_T2D	rs12663103	6:32269302	C:0.0540862	3365	834	0.00093289	-0.491785	0.148575
STATUS_T2D	rs2041466	11:22769111	C:0.423306	3364	834	0.000583584	0.208351	0.0605823
STATUS_T2D	rs624947	11:67897358	G:0.305201	3365	834	0.000688332	-0.227131	0.0669176
STATUS_T2D	rs9295405	6:170546144	C:0.185345	3364	833	0.000765044	-0.272105	0.08086
STATUS_T2D	rs13405357	2:226730280	C:0.361367	3365	834	0.000709994	-0.216517	0.0639505
STATUS_T2D	rs4723002	7:30692226	G:0.0976226	3365	834	0.000917626	-0.366193	0.110478
STATUS_T2D	rs974892	1:235553568	G:0.367905	3365	834	0.000758368	-0.214377	0.0636594
STATUS_T2D	rs2899174	22:30788789	C:0.0641902	3365	834	0.00109132	-0.44742	0.136999
STATUS_T2D	rs1731478	X:12799587	T:0.0977679	3360	833	0.00110847	-0.299399	0.0917997
STATUS_T2D	rs6064508	20:55193974	C:0.356018	3365	834	0.000822579	-0.216317	0.0646672
STATUS_T2D	rs10488174	7:133137377	T:0.124814	3365	834	0.000694968	0.297697	0.087776
STATUS_T2D	rs10486304	7:18358082	G:0.205707	3364	834	0.000738095	0.251177	0.0744222
STATUS_T2D	rs12524707	6:143995365	T:0.356018	3365	834	0.000888357	-0.212173	0.0638366
STATUS_T2D	rs10937369	3:190015503	A:0.223031	3365	834	0.000769845	0.238659	0.0709573
STATUS_T2D	rs7247078	19:44285672	C:0.404755	3365	834	0.000830412	0.204664	0.0612316
STATUS_T2D	rs32680	5:102219614	A:0.257801	3365	834	0.000788543	0.230941	0.0687983
STATUS_T2D	rs1499244	11:22755007	G:0.400446	3365	834	0.000950602	-0.207371	0.0627493
STATUS_T2D	rs7941772	11:22758041	G:0.399554	3365	834	0.00100491	-0.206555	0.0627991
STATUS_T2D	rs970427	18:17997524	G:0.0622585	3365	834	0.000778025	0.397508	0.118289
STATUS_T2D	rs12464230	2:232505394	T:0.0586924	3365	834	0.000822922	0.403357	0.120586
STATUS_T2D	rs467693	5:102195053	C:0.388377	3364	834	0.0010294	0.205698	0.0626676
STATUS_T2D	rs10793362	11:78507223	C:0.201992	3364	834	0.00125705	-0.254276	0.0788305
STATUS_T2D	rs9460139	6:170554104	T:0.09022	3364	833	0.00144031	-0.357858	0.112306
STATUS_T2D	rs7578326	2:226728897	G:0.361813	3365	834	0.00123705	-0.207111	0.064117
STATUS_T2D	rs11237719	11:78508296	G:0.190696	3364	834	0.00138157	-0.258406	0.0807904
STATUS_T2D	rs7519473	1:235501533	C:0.0572065	3365	834	0.00174553	-0.453307	0.144807
STATUS_T2D	rs8008440	14:20226288	A:0.115453	3365	834	0.00106116	0.297292	0.0908097
STATUS_T2D	rs258240	5:102196783	T:0.347548	3365	834	0.00119263	0.206249	0.0636444
STATUS_T2D	rs2227956	6:31886251	C:0.186627	3365	834	0.00143725	-0.250869	0.0787147
STATUS_T2D	rs608343	11:67953406	G:0.308172	3365	834	0.00135442	-0.211798	0.0661001
STATUS_T2D	rs691687	21:42562939	G:0.412779	3365	834	0.00131584	-0.196153	0.0610593
STATUS_T2D	rs12799882	11:78485098	T:0.179156	3363	833	0.00156004	-0.259586	0.0820624
STATUS_T2D	rs532345	21:42562560	A:0.410996	3365	834	0.00144998	-0.194966	0.061223
STATUS_T2D	rs8756	12:64646019	A:0.489747	3365	834	0.00143625	0.195047	0.0611957
STATUS_T2D	rs7189840	16:55241127	A:0.483353	3364	834	0.00144672	-0.190613	0.059844
STATUS_T2D	rs10488173	7:133116703	C:0.134918	3365	834	0.00130409	0.273168	0.0849647
STATUS_T2D	rs2254911	3:123311527	T:0.0706375	3341	831	0.00195886	-0.403571	0.130336
STATUS_T2D	rs870872	1:235450248	T:0.202707	3362	834	0.00168219	-0.238224	0.075837
STATUS_T2D	rs2270038	12:1620166	C:0.326449	3365	834	0.00144063	0.205926	0.0646269
STATUS_T2D	rs2240191	12:111820114	A:0.170779	3364	833	0.00175326	-0.263185	0.0841082
STATUS_T2D	rs1073158	7:133116548	C:0.135067	3365	834	0.00135694	0.27218	0.0849591
STATUS_T2D	rs1415471	9:16646653	A:0.442628	3364	833	0.00160434	-0.191325	0.0606396
STATUS_T2D	rs738407	22:42655288	G:0.373254	3365	834	0.0015258	0.193411	0.0610181
STATUS_T2D	rs1152005	3:12458451	T:0.0991085	3365	834	0.00205571	-0.330056	0.107089
STATUS_T2D	rs1367647	15:84741677	A:0.116048	3365	834	0.00145531	0.286099	0.0898706
STATUS_T2D	rs6801602	3:190002288	G:0.190639	3365	834	0.0015287	0.238032	0.0751085
STATUS_T2D	rs3754471	1:156416743	A:0.444428	3365	834	0.00173214	-0.190689	0.0608707
STATUS_T2D	rs10810642	9:16831515	G:0.423008	3364	833	0.00169204	0.189593	0.0603884
STATUS_T2D	rs868624	7:151088972	C:0.443536	3365	834	0.00176349	-0.193152	0.0617608
STATUS_T2D	rs2681417	3:123307887	G:0.0713224	3365	834	0.00222971	-0.390894	0.127835
STATUS_T2D	rs10212404	3:188163338	C:0.498216	3364	833	0.00174745	0.189595	0.0605716
STATUS_T2D	rs1620233	X:12807937	A:0.0997325	3364	834	0.00239345	-0.273411	0.0900415
STATUS_T2D	rs1788234	18:65717567	A:0.400297	3365	834	0.00174834	0.188455	0.0602103
STATUS_T2D	rs9459998	6:170547034	G:0.0900713	3364	834	0.00225804	-0.341299	0.111754
STATUS_T2D	rs2171691	1:162955952	A:0.365082	3365	834	0.00188728	-0.198248	0.0637981
STATUS_T2D	rs7538075	1:235521646	A:0.326152	3365	834	0.00194301	-0.202102	0.0652193
STATUS_T2D	rs2582869	13:107710146	A:0.378157	3365	834	0.00192859	-0.192441	0.0620574
STATUS_T2D	rs1345497	1:235520615	C:0.474294	3365	834	0.00191618	-0.185853	0.0598961
STATUS_T2D	rs4878117	9:89475284	T:0.482467	3365	834	0.00191518	0.190629	0.0614323
STATUS_T2D	rs1018139	4:167067451	T:0.0872214	3365	834	0.00248047	-0.349161	0.115398
STATUS_T2D	rs522097	13:25646748	A:0.0734245	3364	834	0.0016261	0.343195	0.10891
STATUS_T2D	rs10266990	7:133112430	G:0.135067	3365	834	0.0017323	0.266745	0.0851498
STATUS_T2D	rs10754597	1:235529608	G:0.330758	3365	834	0.00205775	-0.200348	0.0650109
STATUS_T2D	rs885273	7:151067285	A:0.394502	3365	834	0.00195162	0.188766	0.0609415
STATUS_T2D	rs130266	22:30780362	C:0.415007	3365	834	0.00206512	-0.193384	0.0627727
STATUS_T2D	rs17167306	7:133180188	C:0.13481	3364	834	0.00179487	0.265965	0.0851844
STATUS_T2D	rs2289700	15:77011738	T:0.101576	3362	833	0.00174255	0.304748	0.0973347
STATUS_T2D	rs10428917	7:133265550	G:0.134324	3365	834	0.00182961	0.2654	0.0851575
STATUS_T2D	rs1045570	9:136472132	T:0.175037	3365	834	0.00232469	-0.255483	0.0838948
STATUS_T2D	rs7865126	9:19092828	C:0.115488	3364	833	0.00183166	0.276694	0.0887905
STATUS_T2D	rs11714649	3:65674445	C:0.342793	3365	834	0.00218936	-0.200116	0.0653277
STATUS_T2D	rs4459555	16:77742697	C:0.271254	3364	833	0.00229877	-0.209019	0.0685612
STATUS_T2D	rs10488180	7:133250817	A:0.134473	3365	834	0.00190653	0.264777	0.0852904
STATUS_T2D	rs7922682	10:17138941	C:0.193074	3364	834	0.00245964	-0.239587	0.0791169
STATUS_T2D	rs172862	9:9022872	C:0.472784	3362	833	0.00217583	0.186562	0.0608662
STATUS_T2D	rs1480474	12:64613210	G:0.391828	3365	834	0.00218959	0.191756	0.0625991
STATUS_T2D	rs17167317	7:133210856	T:0.134067	3364	834	0.00200876	0.263314	0.0852442
STATUS_T2D	rs2599676	8:40540918	G:0.0580981	3365	834	0.00192741	0.379084	0.122238
STATUS_T2D	rs17167309	7:133206260	A:0.134914	3354	830	0.00207464	0.262379	0.0852064
STATUS_T2D	rs4483616	11:78501971	A:0.157996	3364	834	0.00273094	-0.257649	0.0859833
STATUS_T2D	rs923346	11:67938951	C:0.14948	3365	834	0.00271946	-0.267933	0.089377
STATUS_T2D	rs7968902	12:64649337	T:0.449019	3364	833	0.002446	-0.187415	0.0618543
STATUS_T2D	rs763361	18:65682622	T:0.476374	3365	834	0.00242813	0.178817	0.0589736
STATUS_T2D	rs1934775	6:9939516	A:0.296285	3365	834	0.00259977	-0.201351	0.066861
STATUS_T2D	rs17167313	7:133207610	C:0.134175	3365	834	0.00218685	0.261086	0.0852217
STATUS_T2D	rs2306862	11:67934086	T:0.148291	3365	834	0.00282626	-0.267541	0.0895975
STATUS_T2D	rs17302884	9:118211868	G:0.400297	3365	834	0.00251757	0.185619	0.0614383
STATUS_T2D	rs9922494	16:76890222	C:0.140904	3364	834	0.00302616	-0.269501	0.0908921
STATUS_T2D	rs17162330	1:27108799	C:0.144471	3364	834	0.00237945	0.252631	0.0831498
STATUS_T2D	rs4236002	6:20962984	T:0.13477	3365	834	0.00307231	-0.274905	0.0928606
STATUS_T2D	rs1499242	11:22750385	G:0.211653	3364	834	0.00293525	-0.22954	0.077171
STATUS_T2D	rs678963	20:3503910	T:0.339673	3365	834	0.00279682	-0.192036	0.0642425
STATUS_T2D	rs7778077	7:151082964	A:0.407429	3365	834	0.00263576	0.182651	0.060736
STATUS_T2D	rs2252909	17:2225359	C:0.366122	3365	834	0.00279922	-0.190775	0.0638265
STATUS_T2D	rs7777448	7:157724510	A:0.38715	3354	829	0.00279506	-0.187418	0.0626936
STATUS_T2D	rs1322163	9:10177598	G:0.153195	3365	834	0.0024536	0.24573	0.0811256
STATUS_T2D	rs1022614	6:170525344	T:0.089896	3365	834	0.00340453	-0.327063	0.111678
STATUS_T2D	rs6715454	2:99847383	T:0.400268	3364	834	0.00288138	-0.188001	0.0630849
STATUS_T2D	rs1950500	14:23900690	A:0.291679	3365	834	0.00297576	-0.205969	0.0693445
STATUS_T2D	rs417938	16:11989734	C:0.492719	3365	834	0.00287212	-0.181172	0.0607735
STATUS_T2D	rs890860	19:7179165	T:0.198663	3365	834	0.00265445	0.225571	0.0750615
STATUS_T2D	rs13298881	9:22002051	C:0.0988113	3365	834	0.00252484	0.297847	0.0986135
STATUS_T2D	rs2284369	11:34425512	C:0.223395	3364	834	0.00274065	0.215503	0.071944
STATUS_T2D	rs7763693	6:170567112	A:0.362136	3362	834	0.00306166	-0.19297	0.0651601
STATUS_T2D	rs1926447	13:45527945	T:0.281278	3365	834	0.00284792	0.197399	0.0661593
STATUS_T2D	rs747423	17:74296376	T:0.261664	3365	834	0.00323015	-0.205019	0.0696173
STATUS_T2D	rs1387389	1:162956386	T:0.3261	3364	834	0.00325417	-0.192449	0.0654001
STATUS_T2D	rs5945326	X:152553116	G:0.244203	3364	834	0.00348927	-0.174362	0.0596928
STATUS_T2D	rs7194895	16:55254592	T:0.361293	3356	832	0.00327688	-0.1861	0.0632887
STATUS_T2D	rs6917580	6:137001971	T:0.360921	3365	834	0.003275	-0.185584	0.0631093
STATUS_T2D	rs2251376	21:31438509	T:0.0558692	3365	834	0.00272305	0.375996	0.125441
STATUS_T2D	rs769218	11:34427255	A:0.222866	3363	833	0.00300282	0.213592	0.0719784
STATUS_T2D	rs31242	5:53404626	C:0.146508	3365	834	0.00290748	0.248368	0.083419
STATUS_T2D	rs207671	2:229964830	G:0.456315	3365	834	0.00331173	-0.177763	0.0605209
STATUS_T2D	rs831525	2:74006839	G:0.300446	3365	834	0.0031387	0.190495	0.0644911
STATUS_T2D	rs2900	15:21368814	T:0.156064	3364	833	0.00370729	-0.254739	0.087779
STATUS_T2D	rs6758183	2:226709230	A:0.250075	3355	833	0.0031326	0.199913	0.0676657
STATUS_T2D	rs16970287	15:77015312	G:0.0985434	3364	833	0.00291975	0.293045	0.0984673
STATUS_T2D	rs10460695	21:26441982	A:0.106538	3365	834	0.00304471	0.28305	0.095522
STATUS_T2D	rs2275256	9:16615749	A:0.372027	3364	833	0.00357162	-0.183309	0.0629125
STATUS_T2D	rs10916848	1:20875200	C:0.383175	3364	834	0.00355321	-0.183153	0.0628241
STATUS_T2D	rs1468450	7:50661951	T:0.395332	3363	834	0.00355793	-0.179309	0.0615146
STATUS_T2D	rs4646267	8:18292193	G:0.167658	3364	834	0.00384365	-0.242135	0.083763
STATUS_T2D	rs6435632	2:212086769	A:0.306686	3365	834	0.00365114	-0.194746	0.066996
STATUS_T2D	rs4686997	3:190022555	A:0.171471	3365	834	0.00321276	0.231533	0.0785759
STATUS_T2D	rs7568568	2:169843461	C:0.076523	3365	834	0.00441445	-0.346353	0.121659
STATUS_T2D	rs10103029	8:18311618	G:0.152646	3364	834	0.00401678	-0.25099	0.0872449
STATUS_T2D	rs3827166	21:26403188	G:0.106686	3365	834	0.00323386	0.281233	0.0955084
STATUS_T2D	rs10793359	11:78477819	T:0.48321	3365	834	0.00369681	0.17489	0.0602459
STATUS_T2D	rs10081152	6:170558184	T:0.104755	3365	834	0.00434874	-0.296231	0.103879
STATUS_T2D	rs721471	1:85811599	A:0.205498	3365	834	0.00345633	0.212933	0.0728239
STATUS_T2D	rs12600354	17:62870902	T:0.394025	3364	834	0.00388669	-0.177785	0.0615765
STATUS_T2D	rs17366515	4:85636774	A:0.108915	3365	834	0.00457478	-0.290565	0.102472
STATUS_T2D	rs7045637	9:10336358	G:0.305828	3363	833	0.00407397	-0.193197	0.0672603
STATUS_T2D	rs135023	22:30772776	A:0.411441	3365	834	0.00403015	-0.180671	0.0628248
STATUS_T2D	rs3887925	3:188148339	G:0.443536	3365	834	0.00402682	-0.176239	0.0612781
STATUS_T2D	rs10517873	4:167069893	G:0.0725111	3365	834	0.00498673	-0.352748	0.125628
STATUS_T2D	rs7105185	11:22774162	T:0.153343	3365	834	0.00367255	0.235176	0.0809558
STATUS_T2D	rs6824969	4:23672395	G:0.103002	3364	834	0.00478051	-0.295638	0.104782
STATUS_T2D	rs6763887	3:186965312	T:0.351709	3365	834	0.00428406	-0.183257	0.0641556
STATUS_T2D	rs2410561	8:18311054	A:0.152303	3365	834	0.00466419	-0.246959	0.0872844
STATUS_T2D	rs480575	11:34424222	C:0.28321	3365	834	0.00399835	0.190684	0.0662492
STATUS_T2D	rs2944533	10:132842492	T:0.254086	3365	834	0.00396776	0.195136	0.0677386
STATUS_T2D	rs2291385	6:159104665	A:0.0506686	3365	834	0.00553736	-0.415597	0.149819
STATUS_T2D	rs9660091	1:162999351	A:0.359375	3360	832	0.00440073	-0.182653	0.0641359
STATUS_T2D	rs4602844	8:32571440	A:0.0888559	3365	834	0.00512525	-0.313972	0.112171
STATUS_T2D	rs12342140	9:81472517	C:0.147994	3365	834	0.00395041	0.237263	0.082323
STATUS_T2D	rs12439169	15:84793233	A:0.114859	3365	834	0.0039417	0.264139	0.0916261
STATUS_T2D	rs10795445	10:17184002	C:0.133581	3365	834	0.00507814	-0.255611	0.0912232
STATUS_T2D	rs2023828	4:113576410	A:0.303269	3365	834	0.00468563	-0.187046	0.0661433
STATUS_T2D	rs8047671	16:77527482	T:0.485438	3365	834	0.00447733	0.170857	0.0601098
STATUS_T2D	rs81302	4:113586024	G:0.335067	3365	834	0.00436322	0.178788	0.0627185
STATUS_T2D	rs13392222	2:100038840	C:0.150417	3354	829	0.00504978	-0.244968	0.0873689
STATUS_T2D	rs1250552	10:80728033	C:0.46627	3365	834	0.00448784	0.170801	0.060106
STATUS_T2D	rs1788103	18:65689804	C:0.483804	3365	834	0.0045084	0.167146	0.0588501
STATUS_T2D	rs1790588	18:65686164	C:0.483804	3365	834	0.0045084	0.167146	0.0588501
STATUS_T2D	rs7161752	15:84480432	T:0.493759	3365	834	0.00456462	-0.171729	0.0605477
STATUS_T2D	rs10517003	4:40963950	G:0.209807	3365	834	0.00495074	-0.214934	0.0764831
STATUS_T2D	rs1331660	9:9029222	C:0.0806835	3365	834	0.00410105	0.304704	0.106158
STATUS_T2D	rs727088	18:65681419	G:0.479198	3365	834	0.00464713	0.16707	0.0590242
STATUS_T2D	rs2570054	17:63010733	G:0.404903	3365	834	0.00462311	0.172777	0.0610047
STATUS_T2D	rs6123674	20:55196354	G:0.40847	3365	834	0.00481188	-0.17468	0.0619571
STATUS_T2D	rs3936215	9:16806755	G:0.441553	3362	834	0.00469281	0.17383	0.0614804
STATUS_T2D	rs9428859	1:239306485	A:0.219019	3365	834	0.00450852	0.204022	0.0718336
STATUS_T2D	rs16931219	9:10165169	C:0.145617	3365	834	0.00439728	0.229775	0.0806748
STATUS_T2D	rs3778850	7:134181455	A:0.307429	3365	834	0.00509203	-0.186765	0.0666745
STATUS_T2D	rs6917161	6:3286674	T:0.207578	3365	834	0.00456941	0.206423	0.0727888
STATUS_T2D	rs2830058	21:26406839	C:0.106686	3365	834	0.00443245	0.272016	0.095591
STATUS_T2D	rs1316447	18:44726674	T:0.191382	3365	834	0.00456431	0.214032	0.0754623
STATUS_T2D	rs10278266	7:14909858	G:0.197623	3365	834	0.00459585	0.207162	0.073097
STATUS_T2D	rs4659190	1:117539009	A:0.232244	3365	834	0.00468312	0.1966	0.0695177
STATUS_T2D	rs28092	5:102177694	G:0.3533	3364	834	0.00485714	0.176882	0.0628051
STATUS_T2D	rs4686964	3:189687911	G:0.470282	3365	834	0.00504318	-0.168836	0.0602069
STATUS_T2D	rs2244089	2:207689486	C:0.181129	3365	834	0.00465096	0.218445	0.0771817
STATUS_T2D	rs6080616	20:17200213	A:0.42613	3364	833	0.00495517	0.170279	0.0605988
STATUS_T2D	rs2190947	7:43124493	C:0.402051	3364	833	0.00515675	-0.171807	0.0614237
STATUS_T2D	rs12702181	7:45911994	G:0.356909	3365	834	0.00490749	0.177775	0.0631966
STATUS_T2D	rs6498261	16:12006358	G:0.496284	3364	834	0.00513749	0.169436	0.0605501
STATUS_T2D	rs715092	2:121386577	T:0.259733	3365	834	0.00489345	0.189639	0.0673921
STATUS_T2D	rs7801616	7:151083561	T:0.454964	3364	834	0.00513312	0.168496	0.0602082
STATUS_T2D	rs478090	11:78551010	G:0.106526	3356	828	0.00601037	-0.280711	0.10218
STATUS_T2D	rs554518	11:34412764	A:0.164487	3365	834	0.00478696	0.225652	0.0799892
STATUS_T2D	rs7637969	3:192465170	C:0.222288	3365	834	0.00493032	0.200776	0.0714112
STATUS_T2D	rs9290939	3:191816570	A:0.0732541	3365	834	0.00453992	0.312336	0.110055
STATUS_T2D	rs2834301	21:34211116	G:0.269391	3365	834	0.00553628	-0.190371	0.0686257
STATUS_T2D	rs12281140	11:22779910	C:0.153835	3364	834	0.00485215	0.227849	0.0808926
STATUS_T2D	rs9827112	3:64960366	G:0.31575	3365	834	0.00547334	-0.1874	0.0674643
STATUS_T2D	rs11707430	3:189640739	C:0.222288	3365	834	0.00499966	0.201822	0.0718982
STATUS_T2D	rs10181515	2:226727705	T:0.236701	3365	834	0.00566261	-0.201725	0.0729118
STATUS_T2D	rs511041	1:67934377	A:0.377675	3364	833	0.00553338	-0.173771	0.0626377
STATUS_T2D	rs438031	21:26467875	C:0.140267	3365	834	0.00501261	0.239258	0.0852597
STATUS_T2D	rs8048462	16:12441122	C:0.387164	3350	828	0.0056035	-0.173516	0.0626383
STATUS_T2D	rs893346	2:11800212	C:0.0698365	3365	834	0.00482896	0.320847	0.113847
STATUS_T2D	rs1040566	20:55571093	G:0.0998514	3365	834	0.00650564	-0.292	0.107308
STATUS_T2D	rs4828037	X:99732340	C:0.373476	3363	833	0.00535717	0.141819	0.0509274
STATUS_T2D	rs3774256	3:181171958	C:0.217682	3365	834	0.00523194	0.198591	0.0711185
STATUS_T2D	rs7936109	11:2243030	C:0.373662	3364	834	0.00571038	-0.17532	0.0634306
STATUS_T2D	rs2834291	21:34191637	T:0.385884	3365	834	0.00571473	-0.17235	0.0623616
STATUS_T2D	rs7781480	7:29341093	C:0.226367	3364	834	0.00603769	-0.201052	0.0732236
STATUS_T2D	rs4891781	18:65675626	T:0.405052	3365	834	0.00553254	0.165684	0.0597216
STATUS_T2D	rs16976728	16:27289213	T:0.382912	3365	834	0.00580045	-0.17189	0.0623048
STATUS_T2D	rs4127404	18:6985739	C:0.213882	3364	834	0.00538324	0.198831	0.0714408
STATUS_T2D	rs2113557	17:9197773	C:0.152155	3365	834	0.00642105	-0.238317	0.0874406
STATUS_T2D	rs686043	5:102191224	G:0.358353	3364	834	0.00565032	0.173877	0.0628302
STATUS_T2D	rs3123108	6:159121821	C:0.387667	3365	834	0.00598853	-0.172882	0.0629027
STATUS_T2D	rs7228952	18:70337479	T:0.0906389	3365	834	0.00528872	0.2769	0.0992865
STATUS_T2D	rs2309687	2:99847351	A:0.384215	3364	833	0.00578244	0.170574	0.0618051
STATUS_T2D	rs7033512	9:16621797	A:0.366419	3365	834	0.00610358	-0.173409	0.0632378
STATUS_T2D	rs6570567	6:143973425	T:0.202823	3365	834	0.00644318	-0.206958	0.0759664
STATUS_T2D	rs10853223	18:12273759	C:0.428826	3365	834	0.00585397	0.167241	0.060686
STATUS_T2D	rs2237268	6:136994623	T:0.363001	3365	834	0.00610028	-0.172851	0.0630305
STATUS_T2D	rs1709317	2:23613013	T:0.333333	3363	834	0.00619018	-0.179267	0.0654849
STATUS_T2D	rs7039706	9:16635242	A:0.487515	3364	833	0.00600355	0.163467	0.0594946
STATUS_T2D	rs1117007	16:77743697	G:0.288262	3365	834	0.00632793	-0.182585	0.066874
STATUS_T2D	rs11789463	9:16826011	G:0.485242	3354	832	0.00602414	0.167702	0.061061
STATUS_T2D	rs4850917	2:99859871	G:0.389747	3365	834	0.00592584	0.169445	0.0615748
STATUS_T2D	rs3917878	17:29602968	T:0.0829123	3365	834	0.00724579	-0.311862	0.116136
STATUS_T2D	rs555015	1:15645520	G:0.485587	3365	834	0.00603766	0.165514	0.0602806
STATUS_T2D	rs11639821	16:12000076	T:0.48737	3365	834	0.00606085	0.165925	0.0604578
STATUS_T2D	rs4465567	15:36585538	C:0.318276	3365	834	0.00631912	-0.179868	0.0658677
STATUS_T2D	rs2369476	1:158388112	A:0.280832	3365	834	0.00583261	0.182517	0.0662
STATUS_T2D	rs312786	11:67876553	T:0.283358	3365	834	0.0065072	-0.184831	0.0679258
STATUS_T2D	rs9903422	17:66611792	G:0.0702823	3365	834	0.00748312	-0.334567	0.125093
STATUS_T2D	rs17628432	4:113576376	T:0.336801	3364	834	0.00602741	0.172427	0.0627856
STATUS_T2D	rs17413044	5:53512474	A:0.204012	3365	834	0.00585224	0.204009	0.0740248
STATUS_T2D	rs6163	10:104586914	A:0.404755	3365	834	0.00612225	0.166783	0.0608439
STATUS_T2D	rs9347252	6:159116032	T:0.482169	3365	834	0.00621593	0.166411	0.0608189
STATUS_T2D	rs4646241	8:18290976	C:0.282169	3365	834	0.00598748	0.182221	0.0662991
STATUS_T2D	rs6719664	2:212233284	C:0.110847	3365	834	0.00559985	0.258679	0.0933746
STATUS_T2D	rs2010851	12:1626903	C:0.308264	3364	834	0.00603309	0.177431	0.064615
STATUS_T2D	rs4132228	3:64683154	T:0.29884	3363	834	0.00654021	-0.179853	0.0661372
STATUS_T2D	rs12952153	17:9198144	T:0.152006	3365	834	0.00698641	-0.235848	0.0874323
STATUS_T2D	rs4919683	10:104575115	A:0.419887	3364	834	0.00624657	0.165973	0.0606947
STATUS_T2D	rs4399595	18:8217344	G:0.493609	3364	834	0.00635901	-0.163619	0.059963
STATUS_T2D	rs11123802	2:99853433	T:0.435215	3365	834	0.0063018	0.166086	0.0608008
STATUS_T2D	rs3102971	6:159118718	A:0.387634	3364	833	0.00651099	-0.171477	0.0630227
STATUS_T2D	rs951409	2:74040289	A:0.336107	3365	834	0.00625573	0.171463	0.0627134
STATUS_T2D	rs1346623	2:99846713	A:0.384844	3365	834	0.00637994	0.168606	0.0618152
STATUS_T2D	rs4243233	16:30439361	G:0.486623	3364	833	0.0065122	0.163108	0.0599485
STATUS_T2D	rs3127217	6:159125463	T:0.387667	3365	834	0.00669341	-0.170494	0.0628728
STATUS_T2D	rs950964	1:235487304	G:0.130163	3365	834	0.00598314	0.235823	0.0857941
STATUS_T2D	rs2502426	1:239320770	G:0.180291	3364	833	0.00614283	0.209343	0.076401
STATUS_T2D	rs10139564	14:20219625	C:0.436553	3365	834	0.00652277	0.163112	0.0599616
STATUS_T2D	rs11098157	4:113581387	A:0.178306	3365	834	0.00730831	-0.214465	0.0799508
STATUS_T2D	rs11857527	15:84608847	C:0.195691	3365	834	0.00634178	0.201163	0.0736976
STATUS_T2D	rs16977781	15:84882220	A:0.0994352	3364	834	0.00608216	0.262778	0.0957882
STATUS_T2D	rs9288645	2:229923176	T:0.481718	3364	834	0.00679704	-0.161804	0.0597808
STATUS_T2D	rs6123677	20:55219025	T:0.494799	3365	834	0.00681413	-0.164342	0.0607371
STATUS_T2D	rs11038977	11:46690960	T:0.140458	3364	833	0.00632584	0.232906	0.0853011
STATUS_T2D	rs2830104	21:26459455	G:0.123216	3364	834	0.00629575	0.247863	0.0907268
STATUS_T2D	rs9347258	6:159153031	T:0.482907	3364	833	0.0069704	0.164216	0.06086
STATUS_T2D	rs748860	2:23608453	C:0.399406	3365	834	0.00712541	-0.165253	0.0614113
STATUS_T2D	rs1477425	7:37103152	T:0.0900446	3365	834	0.00629763	0.275204	0.100738
STATUS_T2D	rs9572356	13:69557159	G:0.0704309	3365	834	0.00623779	0.307467	0.112419
STATUS_T2D	rs174015	5:102159866	C:0.375929	3365	834	0.0069764	0.168126	0.0623159
STATUS_T2D	rs1358889	9:10164668	C:0.240713	3365	834	0.00675003	0.184637	0.0681587
STATUS_T2D	rs7809057	7:134258216	G:0.454829	3365	834	0.00707256	0.162676	0.060398
STATUS_T2D	rs5966709	X:99731162	T:0.365973	3365	834	0.00693943	0.137816	0.0510479
STATUS_T2D	rs1879524	2:671739	G:0.16107	3365	834	0.00784935	-0.22699	0.0853833
STATUS_T2D	rs10977110	9:8435066	A:0.314413	3365	834	0.00692416	0.170981	0.0633152
STATUS_T2D	rs703982	10:80612727	C:0.400565	3364	833	0.00737345	-0.167309	0.0624406
STATUS_T2D	rs10192157	2:102334788	T:0.380832	3365	834	0.0074251	-0.169158	0.0631859
STATUS_T2D	rs10204137	2:102334644	G:0.380832	3365	834	0.0074251	-0.169158	0.0631859
STATUS_T2D	rs1869135	15:56669261	C:0.220505	3365	834	0.00688612	0.19098	0.0706732
STATUS_T2D	rs6706188	2:100106402	C:0.281129	3365	834	0.0076159	-0.182951	0.0685559
STATUS_T2D	rs3793299	7:29306396	C:0.339079	3365	834	0.00715844	0.167678	0.0623482
STATUS_T2D	rs12998521	2:102340849	T:0.373917	3347	828	0.0072382	0.16437	0.0612024
STATUS_T2D	rs4076557	11:46721225	A:0.13477	3365	834	0.00688165	0.234363	0.0867201
STATUS_T2D	rs2185815	1:117525154	G:0.223626	3365	834	0.00705523	0.192084	0.0712948
STATUS_T2D	rs12596126	16:77531330	A:0.466419	3365	834	0.00753376	-0.161399	0.0603977
STATUS_T2D	rs1513181	3:190057690	T:0.142645	3365	834	0.00692447	0.229728	0.0850701
STATUS_T2D	rs9503572	6:3325219	T:0.249102	3342	829	0.00719617	0.18738	0.0697193
STATUS_T2D	rs10781126	9:74982121	A:0.32526	3365	834	0.00781677	-0.17695	0.0665254
STATUS_T2D	rs7973718	12:12234088	A:0.0896254	3364	834	0.0087043	-0.293594	0.111911
STATUS_T2D	rs10512016	9:74983066	T:0.109361	3365	834	0.00863582	-0.270041	0.102828
STATUS_T2D	rs3796867	4:15427646	T:0.0808321	3365	834	0.00888405	-0.309528	0.118299
STATUS_T2D	rs7989892	13:45528642	C:0.245914	3365	834	0.00728455	0.184387	0.0687103
STATUS_T2D	rs4422297	3:64679900	G:0.306835	3365	834	0.00792964	-0.174245	0.0656277
STATUS_T2D	rs17387327	4:15627342	T:0.0993161	3363	834	0.00689733	0.26068	0.0964853
STATUS_T2D	rs10206753	2:102334794	C:0.380613	3363	834	0.00780358	-0.168128	0.0631952
STATUS_T2D	rs2272453	15:91389084	C:0.260553	3364	834	0.00733217	0.18343	0.068409
STATUS_T2D	rs8013925	14:92133822	C:0.461195	3363	832	0.00763164	0.162285	0.0608275
STATUS_T2D	rs6428686	1:117520320	A:0.304697	3364	834	0.00743664	0.173737	0.0649089
STATUS_T2D	rs168926	5:102163306	T:0.376226	3365	834	0.00759785	0.166288	0.0622932
STATUS_T2D	rs11793389	9:9378678	T:0.0563317	3364	834	0.00960535	-0.365677	0.141203
STATUS_T2D	rs5896	11:46701579	T:0.139822	3365	834	0.00729029	0.229701	0.0856044
STATUS_T2D	rs7973583	12:12264054	A:0.0909631	3364	834	0.00900024	-0.29053	0.111227
STATUS_T2D	rs11599920	10:35547170	T:0.176077	3365	834	0.00736263	0.202929	0.0757204
STATUS_T2D	rs4146134	9:9277321	C:0.262039	3364	833	0.00757415	0.182058	0.068174
STATUS_T2D	rs1407972	9:8451714	T:0.224368	3365	834	0.00751016	0.186732	0.0698498
STATUS_T2D	rs7978064	12:12228233	G:0.0902736	3362	834	0.00911391	-0.290455	0.111381
STATUS_T2D	rs10490815	3:10310145	C:0.286712	3364	834	0.00767167	0.176099	0.0660491
STATUS_T2D	rs231265	4:113592532	T:0.323818	3363	834	0.00777283	0.169081	0.0635217
STATUS_T2D	rs4783324	16:81709649	T:0.0826152	3365	834	0.00720149	0.273864	0.101908
STATUS_T2D	rs1542167	5:53341499	G:0.142051	3365	834	0.00892889	-0.23149	0.0885317
STATUS_T2D	rs12202209	6:109066718	G:0.109212	3365	834	0.00914634	-0.267976	0.102809
STATUS_T2D	rs12207868	6:109071578	G:0.109212	3365	834	0.00914634	-0.267976	0.102809
STATUS_T2D	rs2286323	2:241685470	G:0.0738484	3365	834	0.0095765	-0.314685	0.121464
STATUS_T2D	rs208682	11:34412517	A:0.173603	3364	833	0.00762948	0.208574	0.0781748
STATUS_T2D	rs2485570	1:235352230	G:0.0726597	3365	834	0.0097216	-0.325431	0.125864
STATUS_T2D	rs151518	20:3463924	A:0.28529	3365	834	0.00861934	-0.177993	0.0677605
STATUS_T2D	rs64510	20:3448411	A:0.28529	3365	834	0.00866387	-0.177789	0.0677282
STATUS_T2D	rs11915384	3:191853458	G:0.0644874	3365	834	0.00734916	0.315543	0.117714
STATUS_T2D	rs1131293	2:241695458	G:0.0897474	3365	834	0.00950752	-0.289432	0.11161
STATUS_T2D	rs1881623	7:151164218	C:0.0701546	3364	834	0.00741452	0.299193	0.111738
STATUS_T2D	rs703974	10:80618599	C:0.403418	3365	834	0.0085772	-0.163681	0.0622726
STATUS_T2D	rs4646257	8:18306826	T:0.177021	3364	834	0.00920763	-0.211907	0.0813697
STATUS_T2D	rs363332	10:118992657	A:0.24636	3365	834	0.00814407	0.181937	0.0687583
STATUS_T2D	rs17368239	6:143976280	C:0.405944	3365	834	0.00842509	0.160124	0.0607786
STATUS_T2D	rs3736228	11:67957871	T:0.135742	3363	834	0.00947034	-0.239128	0.092164
STATUS_T2D	rs1881624	7:151162016	G:0.496137	3365	834	0.00862396	0.157186	0.0598437
STATUS_T2D	rs2671272	1:224081739	T:0.20416	3365	834	0.00816274	0.192313	0.0727008
STATUS_T2D	rs10756761	9:16536099	T:0.484663	3358	832	0.00866583	0.156943	0.0597886
STATUS_T2D	rs237405	20:3443935	T:0.285226	3364	834	0.00915393	-0.176601	0.0677606
STATUS_T2D	rs2254884	9:106621570	C:0.281361	3364	833	0.00847923	0.173934	0.066075
STATUS_T2D	rs1323578	9:8503123	T:0.102823	3365	834	0.00799851	0.249124	0.0939334
STATUS_T2D	rs2897027	13:45534236	A:0.245914	3365	834	0.00845136	0.180971	0.068719
STATUS_T2D	rs7508679	19:7173832	T:0.40951	3365	834	0.0089835	-0.16006	0.0612626
STATUS_T2D	rs481802	19:44265691	C:0.402823	3365	834	0.00900041	-0.160523	0.0614551
STATUS_T2D	rs10896371	11:68353680	C:0.13477	3365	834	0.00819403	0.228582	0.086454
STATUS_T2D	rs9834687	3:151512614	T:0.31575	3365	834	0.00860599	0.168549	0.0641523
STATUS_T2D	rs302140	7:18246461	C:0.258841	3365	834	0.00851236	0.178859	0.0679804
STATUS_T2D	rs6950343	7:151167114	T:0.0713224	3365	834	0.0078322	0.296909	0.111653
STATUS_T2D	rs17598747	6:109048086	G:0.109064	3365	834	0.0100198	-0.264755	0.102812
STATUS_T2D	rs660810	11:78369205	T:0.419465	3365	834	0.00909436	-0.161761	0.0620134
STATUS_T2D	rs7989623	13:27836802	G:0.0771174	3365	834	0.0102214	-0.302971	0.117968
STATUS_T2D	rs11776834	8:11401359	C:0.131023	3362	834	0.00845406	0.237193	0.0900718
STATUS_T2D	rs2155756	18:8287113	T:0.0982143	3360	833	0.00821522	0.255217	0.0965599
STATUS_T2D	rs1994350	6:159158992	T:0.184657	3363	834	0.00981276	-0.208574	0.0807689
STATUS_T2D	rs8112664	19:44276573	G:0.406306	3362	834	0.0092724	-0.160315	0.0616158
STATUS_T2D	rs13093232	3:63994682	A:0.0631501	3365	834	0.00803243	0.317785	0.119887
STATUS_T2D	rs4887435	15:84682665	T:0.404585	3359	833	0.00903779	0.157625	0.0603783
STATUS_T2D	rs1800792	4:155753858	G:0.445617	3365	834	0.00910447	0.158496	0.0607705
STATUS_T2D	rs7693827	4:40949619	T:0.416939	3365	834	0.00907118	0.160833	0.0616369
STATUS_T2D	rs3788007	21:42579845	A:0.186776	3365	834	0.00988804	-0.203708	0.0789652
STATUS_T2D	rs7341233	6:109046973	C:0.121694	3365	834	0.0102586	-0.248574	0.0968349
STATUS_T2D	rs17404688	5:53467427	C:0.154235	3365	834	0.00859388	0.216989	0.0825745
STATUS_T2D	rs6970522	7:151080486	G:0.497325	3365	834	0.00922227	-0.155574	0.0597509
STATUS_T2D	rs948346	18:8287072	C:0.0997325	3364	834	0.00842702	0.253412	0.0961911
STATUS_T2D	rs6965571	7:150065405	A:0.180535	3365	834	0.00994759	-0.211211	0.0819394
STATUS_T2D	rs4464148	18:44713030	C:0.303863	3365	834	0.00905671	0.169311	0.0648726
STATUS_T2D	rs9405636	6:3329052	T:0.1522	3364	834	0.00870023	0.216705	0.0825977
STATUS_T2D	rs4887436	15:84682685	G:0.40416	3365	834	0.00927641	0.157228	0.060433
STATUS_T2D	rs11583718	1:67930625	C:0.373105	3365	834	0.00965917	-0.162459	0.0627789
STATUS_T2D	rs39109	7:29285791	T:0.27578	3365	834	0.009138	0.170002	0.0652136
STATUS_T2D	rs4376721	1:117523703	G:0.304341	3363	834	0.00915664	0.169469	0.0650264
STATUS_T2D	rs7638389	3:64704932	G:0.250669	3365	834	0.00996441	-0.181681	0.0704992
STATUS_T2D	rs10438408	15:84786812	A:0.243982	3365	834	0.00903917	0.178467	0.0683632
STATUS_T2D	rs510415	18:58698041	A:0.457342	3364	833	0.00943103	0.158101	0.0609011
STATUS_T2D	rs10509679	10:96698216	A:0.171225	3364	834	0.0102686	-0.211947	0.0825771
STATUS_T2D	rs4982695	14:22392453	C:0.301932	3365	834	0.00920676	0.170486	0.0654637
STATUS_T2D	rs1432268	2:23623939	A:0.221463	3364	834	0.0101027	-0.190077	0.073894
STATUS_T2D	rs4972905	2:230190133	A:0.399406	3365	834	0.00973986	-0.159827	0.0618303
STATUS_T2D	rs2304429	2:25312050	G:0.406659	3364	833	0.00972684	-0.162161	0.062722
STATUS_T2D	rs12720917	16:55576893	C:0.154064	3359	830	0.00893063	0.217287	0.0831022
STATUS_T2D	rs557435	1:55293452	A:0.180737	3364	834	0.00910531	0.20104	0.0770836
STATUS_T2D	rs13162151	5:124032303	A:0.129866	3365	834	0.00890161	0.224554	0.0858448
STATUS_T2D	rs7655874	4:164738705	C:0.105052	3365	834	0.00881957	0.252925	0.0965743
STATUS_T2D	rs4426564	2:96144713	C:0.331501	3365	834	0.00994037	-0.16746	0.06496
STATUS_T2D	rs9264532	6:31342360	C:0.335315	3364	834	0.00997719	-0.166286	0.0645366
STATUS_T2D	rs235772	20:6710719	C:0.384958	3364	834	0.00991606	-0.162856	0.0631534
STATUS_T2D	rs6697826	1:158432859	C:0.16409	3364	834	0.010541	-0.215767	0.0843644
STATUS_T2D	rs17266918	5:53443860	T:0.154383	3365	834	0.00921151	0.215026	0.082572
STATUS_T2D	rs11153120	6:109081146	A:0.109361	3365	834	0.0109813	-0.260354	0.102369
STATUS_T2D	rs40451	7:29325303	C:0.20847	3365	834	0.0105877	-0.190485	0.0745239
STATUS_T2D	rs7158400	14:91992466	T:0.246211	3365	834	0.0104441	-0.184322	0.0719791
STATUS_T2D	rs2050745	1:162984982	T:0.306332	3364	833	0.0103595	-0.169833	0.066248
STATUS_T2D	rs6971267	7:37109212	A:0.124666	3365	834	0.00920742	0.230581	0.0885403
STATUS_T2D	rs6656063	1:156231480	T:0.301486	3365	834	0.00974436	0.167377	0.064755
STATUS_T2D	rs10520617	15:84608546	T:0.194502	3365	834	0.00955384	0.191898	0.0740468
STATUS_T2D	rs4766403	12:1630739	C:0.40651	3364	834	0.0102817	-0.158187	0.0616425
STATUS_T2D	rs1983546	1:167712807	C:0.358098	3365	834	0.00993676	0.162417	0.0630007
STATUS_T2D	rs2312955	2:96140895	T:0.332244	3365	834	0.0104791	-0.166615	0.0650941
STATUS_T2D	rs4918766	10:96701874	A:0.369242	3365	834	0.0104305	-0.162061	0.0632749
STATUS_T2D	rs3787968	21:42523456	G:0.47532	3363	834	0.0103092	-0.155091	0.0604575
STATUS_T2D	rs7071424	10:131364237	G:0.157402	3364	834	0.0111051	-0.2131	0.0839181
STATUS_T2D	rs436838	16:11980855	T:0.42526	3365	834	0.0101741	0.156143	0.0607595
STATUS_T2D	rs3787970	21:42524625	T:0.475186	3365	834	0.0103375	-0.155079	0.0604753
STATUS_T2D	rs1206974	6:9955661	C:0.135067	3365	834	0.011369	-0.233872	0.0923976
STATUS_T2D	rs4148123	21:42571320	A:0.394799	3365	834	0.0105776	-0.158908	0.0621619
STATUS_T2D	rs12954626	18:8217954	C:0.199019	3364	834	0.00984801	0.189231	0.0733137
STATUS_T2D	rs17406681	2:212111632	T:0.226003	3365	834	0.0100297	0.183351	0.0712098
STATUS_T2D	rs4411878	3:64678705	T:0.245617	3365	834	0.0110599	-0.179905	0.0708063
STATUS_T2D	rs238722	20:3419971	T:0.285438	3365	834	0.0109623	-0.172305	0.0677327
STATUS_T2D	rs8027998	15:56784541	G:0.161367	3365	834	0.00990624	0.205151	0.0795441
STATUS_T2D	rs38522	7:28006115	T:0.351114	3365	834	0.0108366	-0.158433	0.0621813
STATUS_T2D	rs6444295	3:189674988	A:0.183952	3365	834	0.0100025	0.195099	0.0757448
STATUS_T2D	rs1242787	7:157188115	C:0.150966	3365	834	0.0115342	-0.225118	0.0891175
STATUS_T2D	rs2715760	3:110161100	C:0.149078	3364	833	0.00992795	0.212239	0.0823163
STATUS_T2D	rs2173090	15:84563328	A:0.472511	3365	834	0.010748	-0.155096	0.0608031
STATUS_T2D	rs6559840	9:86765320	T:0.282292	3360	834	0.0103346	0.169431	0.0660698
STATUS_T2D	rs6973420	7:134269250	G:0.455126	3365	834	0.0106468	0.154388	0.0604474
STATUS_T2D	rs2069414	12:54651966	A:0.0641902	3365	834	0.0126082	-0.328996	0.13188
STATUS_T2D	rs10173674	2:212253778	C:0.389004	3365	834	0.0109694	-0.15875	0.06241
STATUS_T2D	rs12965261	18:8208296	A:0.199316	3364	834	0.0102187	0.188498	0.0733928
STATUS_T2D	rs2543038	1:235565109	T:0.385884	3365	834	0.0110152	-0.157285	0.0618692
STATUS_T2D	rs8008855	14:92073072	T:0.339923	3364	834	0.0111361	-0.162186	0.0638932
STATUS_T2D	rs2074824	2:241700450	A:0.089896	3365	834	0.0122256	-0.278882	0.111305
STATUS_T2D	rs10269966	7:29341285	T:0.356612	3365	834	0.0106524	0.157686	0.0617433
STATUS_T2D	rs1322133	9:10195835	G:0.310493	3364	833	0.0105469	0.164641	0.0643791
STATUS_T2D	rs10829966	10:132958273	T:0.310104	3365	834	0.0106557	0.166891	0.0653502
STATUS_T2D	rs225447	21:42532048	C:0.467035	3352	832	0.0110457	-0.154044	0.0606172
STATUS_T2D	rs16863649	2:222854410	T:0.143388	3365	834	0.0120291	-0.223754	0.0890992
STATUS_T2D	rs1851185	2:212235974	T:0.228678	3365	834	0.0116304	-0.183257	0.0726297
STATUS_T2D	rs17802356	7:43504337	T:0.206005	3364	834	0.011788	-0.190817	0.0757683
STATUS_T2D	rs2922876	8:6384104	A:0.172363	3365	834	0.0118055	-0.209985	0.0833969
STATUS_T2D	rs877809	9:76547788	A:0.0879643	3365	834	0.0124404	-0.274281	0.109739
STATUS_T2D	rs8023358	15:70839898	G:0.144874	3365	834	0.010341	0.214894	0.0838049
STATUS_T2D	rs229054	21:27238687	A:0.250074	3365	834	0.0116089	-0.175163	0.0694041
STATUS_T2D	rs6778126	3:186888475	G:0.419465	3365	834	0.0112254	-0.156408	0.0616846
STATUS_T2D	rs10816043	9:9054648	A:0.368124	3363	833	0.0113474	-0.161098	0.0636296
STATUS_T2D	rs6661229	1:235449312	T:0.391976	3365	834	0.0109357	0.157928	0.0620602
STATUS_T2D	rs366909	7:18226940	G:0.270134	3365	834	0.0107006	0.172306	0.0675094
STATUS_T2D	rs12479955	20:55199645	A:0.499108	3363	834	0.0111471	-0.154296	0.060793
STATUS_T2D	rs225445	21:42531513	G:0.467311	3365	834	0.0112726	-0.153286	0.0604887
STATUS_T2D	rs7177101	15:36586661	A:0.341456	3365	834	0.0115158	-0.163268	0.0646186
STATUS_T2D	rs10205553	2:212268193	G:0.435067	3365	834	0.011397	-0.155301	0.061377
STATUS_T2D	rs2869492	16:11978842	C:0.416493	3365	834	0.0115224	-0.155708	0.0616314
STATUS_T2D	rs3787972	21:42524774	C:0.476112	3349	829	0.0114305	-0.153385	0.0606445
STATUS_T2D	rs17761310	17:1607361	T:0.0943536	3365	834	0.0104458	0.255587	0.0998109
STATUS_T2D	rs6548032	2:30841879	A:0.302377	3365	834	0.0118103	-0.167638	0.066582
STATUS_T2D	rs731061	21:34197111	A:0.295036	3364	834	0.0110871	0.164031	0.0645806
STATUS_T2D	rs2302198	17:9088785	A:0.20951	3365	834	0.0109513	0.188978	0.0742767
STATUS_T2D	rs1636900	7:22332865	G:0.217301	3364	834	0.011021	0.183176	0.0720591
STATUS_T2D	rs10824726	10:80602613	G:0.236834	3361	833	0.0110894	0.178012	0.070087
STATUS_T2D	rs874269	19:45423785	T:0.0744428	3365	834	0.0103804	0.277388	0.108232
STATUS_T2D	rs324457	9:9044621	G:0.480672	3363	833	0.0115969	0.154117	0.0610564
STATUS_T2D	rs815808	2:47234601	A:0.210691	3358	831	0.0111115	0.1856	0.0730947
STATUS_T2D	rs4953922	2:135118991	G:0.165874	3364	833	0.0110128	0.201377	0.0792107
STATUS_T2D	rs907432	4:164752692	G:0.123031	3365	834	0.0108373	0.231308	0.0907836
STATUS_T2D	rs919002	8:31153537	C:0.378306	3365	834	0.0119449	-0.156677	0.0623274
STATUS_T2D	rs7179053	15:21354388	A:0.407578	3365	834	0.0115767	0.153427	0.0607683
STATUS_T2D	rs685724	1:67927281	A:0.296731	3365	834	0.0122113	-0.167592	0.066877
STATUS_T2D	rs279743	5:53450871	C:0.463001	3365	834	0.0117278	0.152802	0.06063
STATUS_T2D	rs3736242	18:44728744	A:0.21471	3365	834	0.0124809	-0.189436	0.0758274
STATUS_T2D	rs225446	21:42531577	A:0.467093	3358	833	0.0118952	-0.152049	0.060451
STATUS_T2D	rs10081235	7:158015477	A:0.472808	3365	834	0.0118009	0.152806	0.0606844
STATUS_T2D	rs2553676	8:68804930	G:0.0784547	3365	834	0.0134193	-0.28709	0.116116
STATUS_T2D	rs4421240	6:3207522	A:0.170184	3364	834	0.0127047	-0.203873	0.0818128
STATUS_T2D	rs12703165	7:151197689	T:0.18737	3365	834	0.0126629	-0.198553	0.0796408
STATUS_T2D	rs13290470	9:16609529	G:0.387188	3364	833	0.0121104	-0.154795	0.061698
STATUS_T2D	rs12924378	16:81834711	G:0.169837	3365	834	0.0112147	0.196585	0.0775196
STATUS_T2D	rs6595536	5:124030241	T:0.207875	3365	834	0.0114184	0.182538	0.0721602
STATUS_T2D	rs6937811	6:21341391	T:0.234988	3364	834	0.0125651	-0.181521	0.0727287
STATUS_T2D	rs731059	21:34196987	T:0.295123	3363	834	0.0116348	0.162963	0.0645902
STATUS_T2D	rs2054624	17:74313693	T:0.188559	3365	834	0.0128011	-0.198205	0.0796242
STATUS_T2D	rs16839617	1:156264300	C:0.0598811	3365	834	0.0106911	0.306859	0.120213
STATUS_T2D	rs1110898	16:77634659	C:0.2283	3364	834	0.0115141	0.177663	0.0703142
STATUS_T2D	rs976168	18:8210827	A:0.419465	3365	834	0.0118881	0.15291	0.0607881
STATUS_T2D	rs881394	21:42525383	A:0.475483	3365	834	0.0121647	-0.151663	0.0604877
STATUS_T2D	rs2257062	21:31630172	C:0.063893	3365	834	0.0109551	0.302434	0.118875
STATUS_T2D	rs4813003	20:44196691	T:0.145617	3365	834	0.0132284	-0.222188	0.0896803
STATUS_T2D	rs7551196	1:235598016	G:0.230312	3365	834	0.0117341	0.175632	0.0696942
STATUS_T2D	rs4675374	2:204510823	T:0.213967	3365	834	0.0116806	0.182688	0.0724477
STATUS_T2D	rs4602754	6:3207500	G:0.170036	3364	834	0.0131086	-0.202956	0.0818105
STATUS_T2D	rs292257	6:90699719	C:0.419019	3365	834	0.0122005	0.151132	0.0603009
STATUS_T2D	rs721399	8:18303646	G:0.277877	3363	834	0.0128935	-0.170353	0.0685058
STATUS_T2D	rs10211370	2:31134421	T:0.424963	3365	834	0.0122945	0.151197	0.0603924
STATUS_T2D	rs4686820	3:188163966	G:0.134324	3365	834	0.0136053	-0.224583	0.0910159
STATUS_T2D	rs10886051	10:118984469	A:0.239079	3365	834	0.0118927	0.17396	0.0691602
STATUS_T2D	rs871658	2:102138297	G:0.12169	3361	834	0.0115558	0.226856	0.0898288
STATUS_T2D	rs7186665	16:81483022	G:0.427765	3364	834	0.0123425	0.14797	0.059136
STATUS_T2D	rs1420101	2:102324148	A:0.36192	3364	834	0.01228	0.153729	0.0613936
STATUS_T2D	rs1885507	9:10542653	G:0.0890309	3364	833	0.0140553	-0.273502	0.111368
STATUS_T2D	rs302146	7:18251537	T:0.243906	3364	834	0.0120857	0.174153	0.0693939
STATUS_T2D	rs17258579	1:120270600	C:0.143239	3365	834	0.0136756	-0.22045	0.0894078
STATUS_T2D	rs13164351	5:124050732	T:0.126597	3365	834	0.0117462	0.221137	0.0877639
STATUS_T2D	rs1434256	9:8820796	T:0.446365	3356	833	0.0125293	0.151151	0.0605359
STATUS_T2D	rs12006155	9:9051331	C:0.0964339	3365	834	0.0116813	0.246528	0.0977655
STATUS_T2D	rs1687716	10:17008851	G:0.3	3365	834	0.0123833	0.161133	0.0644268
STATUS_T2D	rs1924453	13:27853081	G:0.0766716	3365	834	0.0143454	-0.288879	0.117982
STATUS_T2D	rs9730301	1:235411267	A:0.0901932	3365	834	0.0144431	-0.265753	0.108646
STATUS_T2D	rs4907299	2:96143849	T:0.317088	3365	834	0.0132499	-0.162401	0.0655641
STATUS_T2D	rs7675460	4:110940037	A:0.364487	3365	834	0.0131789	-0.158548	0.0639589
STATUS_T2D	rs2656612	16:77633983	C:0.158395	3365	834	0.0121724	0.200912	0.080137
STATUS_T2D	rs10516163	4:57632268	T:0.472957	3365	834	0.0130257	-0.150573	0.0606398
STATUS_T2D	rs4688219	3:64919073	C:0.439227	3365	834	0.0131416	-0.152631	0.0615471
STATUS_T2D	rs12065526	1:245681030	A:0.140267	3365	834	0.0122048	0.214068	0.0854166
STATUS_T2D	rs10207288	2:212249622	C:0.291939	3362	833	0.0136088	-0.167397	0.0678429
STATUS_T2D	rs6965152	7:36878018	G:0.115488	3364	834	0.0144353	-0.244272	0.0998561
STATUS_T2D	rs1452898	4:72359433	G:0.12396	3364	834	0.0122326	0.224483	0.0896012
STATUS_T2D	rs3793306	7:29280608	T:0.162704	3365	834	0.0124558	0.196788	0.0787477
STATUS_T2D	rs10746363	1:214758375	T:0.391679	3365	834	0.013397	-0.15547	0.0628659
STATUS_T2D	rs13008370	2:212350619	G:0.399018	3362	834	0.0134046	-0.15443	0.0624505
STATUS_T2D	rs4665284	2:25193162	A:0.236107	3365	834	0.0126322	0.173416	0.0695338
STATUS_T2D	rs2297204	13:74799479	C:0.418413	3340	829	0.0131241	0.156137	0.0629489
STATUS_T2D	rs17721365	4:6435967	G:0.0922734	3365	834	0.0150095	-0.265566	0.10919
STATUS_T2D	rs2681411	3:123268321	G:0.397771	3365	834	0.0131585	0.154055	0.0621326
STATUS_T2D	rs1991027	16:81508003	G:0.110401	3365	834	0.0123605	0.229756	0.0918406
STATUS_T2D	rs4745219	9:74978476	T:0.0804102	3364	833	0.015418	-0.285944	0.118041
STATUS_T2D	rs11701058	21:46600810	C:0.217895	3364	834	0.0128037	0.17733	0.0712404
STATUS_T2D	rs6436860	2:229932713	C:0.351857	3365	834	0.0137493	-0.157411	0.0638908
STATUS_T2D	rs2749531	14:93922445	T:0.259584	3365	834	0.0129801	0.166933	0.0671949
STATUS_T2D	rs12929415	16:77594237	C:0.264933	3365	834	0.0140659	-0.169959	0.0692133
STATUS_T2D	rs2211793	21:34393748	A:0.120951	3365	834	0.0148455	-0.231055	0.0948455
STATUS_T2D	rs545382	11:67927589	A:0.0870728	3365	834	0.0154854	-0.269452	0.111306
STATUS_T2D	rs1198009	9:28034739	A:0.290045	3365	834	0.0140942	-0.165976	0.0676114
STATUS_T2D	rs2065551	18:7074941	C:0.443023	3361	834	0.0135313	0.152065	0.0615778
STATUS_T2D	rs12221133	10:12293603	A:0.237218	3364	833	0.013148	0.176626	0.0712278
STATUS_T2D	rs907435	4:164751775	G:0.123365	3364	834	0.0127382	0.226087	0.0907614
STATUS_T2D	rs12476100	2:212242765	T:0.337147	3365	834	0.0140658	-0.1573	0.0640584
STATUS_T2D	rs13035227	2:102130269	C:0.122027	3364	834	0.0129318	0.2231	0.0897553
STATUS_T2D	rs2654189	17:7118596	G:0.304309	3365	834	0.0135963	0.159504	0.0646354
STATUS_T2D	rs16846710	2:212244742	C:0.281724	3365	834	0.0145287	-0.167426	0.068507
STATUS_T2D	rs2516398	6:31589505	C:0.335665	3359	832	0.0144178	-0.157467	0.0643592
STATUS_T2D	rs11853141	15:73419920	T:0.444577	3365	834	0.0139884	0.149711	0.0609187
STATUS_T2D	rs9319442	16:82009107	T:0.483358	3365	834	0.0140713	0.148324	0.0604062
STATUS_T2D	rs11113824	12:107249967	G:0.287519	3365	834	0.0137282	0.162551	0.0659622
STATUS_T2D	rs12156368	8:18786993	T:0.249777	3365	834	0.0147657	-0.175879	0.0721384
STATUS_T2D	rs12772675	10:96696399	G:0.369055	3364	833	0.0144775	-0.154539	0.0632013
STATUS_T2D	rs1359119	9:8460749	A:0.211738	3365	834	0.0135374	0.175511	0.0710771
STATUS_T2D	rs2891071	9:16530987	G:0.400594	3365	834	0.0144234	-0.149921	0.0612786
STATUS_T2D	rs10757814	9:29154294	T:0.169738	3364	833	0.0134959	0.194599	0.0787718
STATUS_T2D	rs12245964	10:17199954	T:0.164042	3365	834	0.0134302	0.195854	0.079224
STATUS_T2D	rs3218312	22:35860278	C:0.224071	3365	834	0.0150062	-0.177072	0.0728024
STATUS_T2D	rs16893122	6:10325775	T:0.265379	3365	834	0.013834	0.164549	0.0668477
STATUS_T2D	rs596720	20:3545874	T:0.447533	3364	834	0.0144322	-0.149502	0.061113
STATUS_T2D	rs20541	5:132023863	T:0.205201	3365	834	0.0151848	-0.183897	0.0757421
STATUS_T2D	rs11746690	5:149124156	A:0.0542348	3365	834	0.0167492	-0.342713	0.143264
STATUS_T2D	rs9892543	17:33142072	G:0.208767	3365	834	0.0136846	0.177552	0.0720163
STATUS_T2D	rs6536738	4:164737183	A:0.109658	3365	834	0.0133478	0.233792	0.0944861
STATUS_T2D	rs10003790	4:72176577	C:0.0612184	3365	834	0.0170608	-0.327323	0.13722
STATUS_T2D	rs7926821	11:91589865	T:0.176969	3365	834	0.0137547	0.192946	0.0783187
STATUS_T2D	rs11988	11:47217836	T:0.377712	3365	834	0.0147061	-0.153122	0.062767
STATUS_T2D	rs450798	12:48591216	G:0.256166	3365	834	0.0139922	0.169648	0.0690336
STATUS_T2D	rs2055036	12:51623256	C:0.476813	3364	833	0.0144991	0.147275	0.0602435
STATUS_T2D	rs4770399	13:22627094	A:0.125111	3365	834	0.0159643	-0.225542	0.0935965
STATUS_T2D	rs3750425	9:76567230	T:0.0869242	3365	834	0.0162821	-0.264958	0.110283
STATUS_T2D	rs580333	10:84633631	G:0.491379	3364	834	0.0146697	0.147179	0.0603084
STATUS_T2D	rs878781	5:53318736	T:0.365379	3365	834	0.0144858	0.152588	0.0624087
STATUS_T2D	rs10813971	9:33397780	T:0.259287	3365	834	0.0153482	-0.170529	0.0703485
STATUS_T2D	rs11739045	5:53417819	T:0.106686	3365	834	0.01638	-0.242989	0.101231
STATUS_T2D	rs2197423	3:12366583	T:0.13481	3364	833	0.0159484	-0.220456	0.0914721
STATUS_T2D	rs10962582	9:16762775	A:0.308618	3365	834	0.0143904	0.158744	0.0648633
STATUS_T2D	rs2834375	21:34381492	G:0.369391	3365	834	0.0145295	0.150052	0.0613985
STATUS_T2D	rs507961	3:128941399	A:0.23477	3365	834	0.0154565	-0.17703	0.0731074
STATUS_T2D	rs13001315	2:102129642	A:0.12251	3363	834	0.0138084	0.219509	0.0891511
STATUS_T2D	rs25846	5:149210923	T:0.29896	3365	834	0.0143937	0.159034	0.0649837
STATUS_T2D	rs11939053	4:164977921	A:0.376189	3364	834	0.0145865	0.149547	0.0612274
STATUS_T2D	rs12546380	8:32655462	G:0.297623	3365	834	0.014521	0.16268	0.0665599
STATUS_T2D	rs1547705	9:22072375	C:0.114332	3363	834	0.0139185	0.23044	0.093699
STATUS_T2D	rs8955	6:7233296	T:0.413967	3365	834	0.0151406	-0.150076	0.0617852
STATUS_T2D	rs1023480	6:130065893	C:0.425409	3365	834	0.0151636	-0.148757	0.0612559
STATUS_T2D	rs7938684	11:78486104	C:0.450461	3361	834	0.0149142	0.148023	0.0608031
STATUS_T2D	rs6930924	6:50898592	A:0.104458	3365	834	0.0164467	-0.248505	0.103593
STATUS_T2D	rs17224848	16:12585447	A:0.266865	3365	834	0.0145386	0.165363	0.06767
STATUS_T2D	rs1885508	9:10542890	A:0.0888823	3364	833	0.016629	-0.266845	0.111426
STATUS_T2D	rs4766408	12:1634790	C:0.206686	3365	834	0.0143661	0.179523	0.0733354
STATUS_T2D	rs2337107	18:44713321	A:0.402526	3365	834	0.014848	0.147468	0.0605352
STATUS_T2D	rs9460129	6:170538147	G:0.336256	3365	834	0.0154782	-0.158378	0.0654186
STATUS_T2D	rs7637774	3:64910252	C:0.413076	3365	834	0.015308	-0.15025	0.0619587
STATUS_T2D	rs4973194	2:229945721	G:0.354978	3365	834	0.0154713	-0.154963	0.0640039
STATUS_T2D	rs12986692	2:230193694	C:0.284695	3365	834	0.015721	-0.164864	0.0682572
STATUS_T2D	rs11583670	1:162982792	T:0.305646	3365	834	0.0157046	-0.159357	0.0659668
STATUS_T2D	rs2256836	21:31628655	T:0.0637634	3364	833	0.0138693	0.294117	0.119529
STATUS_T2D	rs1726614	7:18595304	T:0.0652303	3365	834	0.0139392	0.281254	0.114385
STATUS_T2D	rs1874092	4:164996206	T:0.455195	3359	832	0.0152545	0.145798	0.0600913
STATUS_T2D	rs2026431	10:6550460	A:0.299703	3365	834	0.0158654	-0.159985	0.0663288
STATUS_T2D	rs12746235	1:235409335	T:0.262556	3365	834	0.0149722	0.164126	0.0674569
STATUS_T2D	rs4252170	6:161082396	C:0.081302	3364	833	0.0144721	0.253067	0.10349
STATUS_T2D	rs159143	3:9810140	T:0.122361	3363	833	0.0146331	0.217454	0.0890716
STATUS_T2D	rs4987082	17:44836373	G:0.44101	3365	834	0.0155742	0.147001	0.0607759
STATUS_T2D	rs2681676	2:30832991	A:0.313224	3365	834	0.0152852	0.155273	0.0640156
STATUS_T2D	rs2844494	6:31591394	G:0.337545	3364	834	0.0161445	-0.154512	0.064229
STATUS_T2D	rs363341	10:119000455	T:0.276077	3365	834	0.0152635	0.161605	0.066612
STATUS_T2D	rs3794366	13:22667156	C:0.232506	3344	828	0.0151448	0.170586	0.0702319
STATUS_T2D	rs1785933	18:31973189	G:0.372957	3365	834	0.0155914	0.151052	0.062461
STATUS_T2D	rs2938860	8:118093729	G:0.165379	3365	834	0.0169585	-0.198322	0.0830629
STATUS_T2D	rs10870149	9:138374718	G:0.48737	3365	834	0.0158822	0.146042	0.0605578
STATUS_T2D	rs2475793	10:84629629	T:0.491231	3364	834	0.0159106	0.145456	0.060331
STATUS_T2D	rs7228959	18:7066464	A:0.360773	3365	834	0.0156546	0.15144	0.0626594
STATUS_T2D	rs4963857	12:25247667	A:0.104012	3365	834	0.014806	0.23033	0.0945104
STATUS_T2D	rs1008981	9:10536814	C:0.190045	3365	834	0.0168798	-0.187685	0.0785516
STATUS_T2D	rs954349	6:143977500	G:0.301486	3365	834	0.0165882	-0.159172	0.0664402
STATUS_T2D	rs230188	20:55203923	T:0.442496	3365	834	0.0159566	0.146042	0.0606005
STATUS_T2D	rs1926261	1:91935508	G:0.241308	3365	834	0.0156244	0.168439	0.0696725
STATUS_T2D	rs752421	20:46868446	T:0.335166	3364	834	0.0165588	-0.154036	0.064279
STATUS_T2D	rs2030515	3:106759285	G:0.406939	3358	833	0.0160005	0.150606	0.0625206
STATUS_T2D	rs2075464	7:134163131	T:0.377563	3365	834	0.0164843	-0.152153	0.0634497
STATUS_T2D	rs13241028	7:129183578	C:0.201486	3365	834	0.015483	0.176223	0.0727929
STATUS_T2D	rs12554335	9:19098827	A:0.165379	3365	834	0.0173669	-0.194708	0.0818496
STATUS_T2D	rs12932980	16:82275564	T:0.484547	3365	834	0.0163114	-0.145131	0.0604239
STATUS_T2D	rs4753404	11:91595670	A:0.176523	3365	834	0.0155365	0.190069	0.0785529
STATUS_T2D	rs11861528	16:81284248	A:0.0744428	3365	834	0.0185436	-0.285163	0.12111
STATUS_T2D	rs619365	11:22639215	A:0.158247	3365	834	0.0153959	0.190713	0.0787118
STATUS_T2D	rs4782814	16:82127288	G:0.429272	3365	834	0.0161966	0.144714	0.0601859
STATUS_T2D	rs1940455	11:128290333	T:0.272065	3365	834	0.0158615	0.161272	0.0668601
STATUS_T2D	rs1496882	15:84566382	C:0.488856	3365	834	0.0164647	-0.144836	0.0603871
STATUS_T2D	rs1497290	21:27269954	G:0.162259	3365	834	0.0175437	-0.195977	0.0825126
STATUS_T2D	rs7536438	1:85786837	G:0.386756	3360	832	0.0167001	-0.150251	0.0627813
STATUS_T2D	rs11100509	4:164698324	T:0.195213	3363	834	0.0157496	0.181225	0.0750516
STATUS_T2D	rs6860588	5:102308201	T:0.312927	3365	834	0.0161465	0.15691	0.0652272
STATUS_T2D	rs2073379	21:46687453	T:0.212779	3365	834	0.015864	0.173412	0.0718947
STATUS_T2D	rs6023367	20:52625318	A:0.224814	3365	834	0.0173438	-0.175932	0.0739418
STATUS_T2D	rs17549749	15:51747920	G:0.285736	3365	834	0.0171352	-0.161407	0.06771
STATUS_T2D	rs1027536	11:22634788	G:0.157355	3365	834	0.0156705	0.19071	0.0789201
STATUS_T2D	rs6754776	2:102131210	G:0.122027	3364	833	0.0155973	0.216889	0.08969
STATUS_T2D	rs12648395	4:155760739	C:0.300773	3363	833	0.0172054	-0.158366	0.0664765
STATUS_T2D	rs9832659	3:144013887	A:0.0958395	3365	834	0.0185401	-0.255242	0.108399
STATUS_T2D	rs1426271	3:189669944	C:0.428529	3365	834	0.0166054	0.145616	0.0607914
STATUS_T2D	rs13187145	5:53276486	C:0.239893	3364	834	0.016194	0.1669	0.0694111
STATUS_T2D	rs11242483	5:102351665	T:0.334473	3365	834	0.0165027	0.154263	0.0643406
STATUS_T2D	rs6705916	2:135114039	C:0.431501	3365	834	0.0166844	0.145869	0.0609417
STATUS_T2D	rs1484113	9:83495552	C:0.303269	3365	834	0.017306	-0.156756	0.06586
STATUS_T2D	rs4959832	6:3380111	C:0.380238	3365	834	0.0171221	-0.149396	0.0626642
STATUS_T2D	rs2492990	1:239322204	C:0.219744	3363	833	0.016232	0.170853	0.0710806
STATUS_T2D	rs4836104	5:124029105	C:0.157801	3365	834	0.0159722	0.192255	0.0797887
STATUS_T2D	rs4909239	7:158018848	G:0.472784	3362	833	0.0168217	0.14472	0.0605378
STATUS_T2D	rs7070148	10:17204631	C:0.0893016	3365	834	0.0190892	-0.256734	0.109538
STATUS_T2D	rs9904166	17:3768818	G:0.222437	3365	834	0.0177575	-0.178629	0.0753507
STATUS_T2D	rs7148384	14:23898654	T:0.180832	3365	834	0.0180195	-0.193311	0.0817309
STATUS_T2D	rs833454	9:10537403	C:0.0863299	3365	834	0.0188786	-0.262723	0.111896
STATUS_T2D	rs632650	12:110616081	A:0.157801	3365	834	0.0183562	-0.202142	0.0857134
STATUS_T2D	rs2684799	15:97299355	A:0.429718	3365	834	0.0169692	0.146359	0.0613057
STATUS_T2D	rs11150394	16:80206955	A:0.217895	3364	833	0.0179682	-0.17694	0.0747757
STATUS_T2D	rs10280515	7:55141194	C:0.0749108	3364	834	0.01934	-0.279451	0.119479
STATUS_T2D	rs621341	2:135011650	T:0.404309	3365	834	0.0173457	-0.145909	0.0613245
STATUS_T2D	rs12278866	11:22710325	G:0.154086	3365	834	0.018355	-0.208119	0.0882466
STATUS_T2D	rs718768	4:111043564	C:0.281278	3365	834	0.0177311	-0.161677	0.0681839
STATUS_T2D	rs2149632	10:94222227	C:0.33893	3365	834	0.0175892	-0.153832	0.0647946
STATUS_T2D	rs10758997	9:8819567	T:0.446805	3365	834	0.0170738	0.144229	0.0604706
STATUS_T2D	rs3753793	1:85818476	G:0.259733	3365	834	0.0167548	0.16325	0.0682471
STATUS_T2D	rs1275321	18:790089	G:0.212333	3365	834	0.0182259	-0.176433	0.0747283
STATUS_T2D	rs11141937	9:89474782	T:0.113373	3365	834	0.0162074	0.223025	0.0927643
STATUS_T2D	rs4737240	8:68738971	A:0.302972	3365	834	0.0179203	-0.156779	0.066228
STATUS_T2D	rs7195110	16:81283985	A:0.363555	3364	834	0.0178675	-0.149332	0.0630533
STATUS_T2D	rs13297297	9:28816601	A:0.0689655	3364	833	0.0160443	0.271178	0.11262
STATUS_T2D	rs10521253	17:13918889	G:0.0744428	3365	834	0.0161115	0.267482	0.111155
STATUS_T2D	rs1322291	9:10582492	T:0.0995542	3365	834	0.0191783	-0.247729	0.105775
STATUS_T2D	rs1370682	4:166515829	A:0.256612	3365	834	0.0169972	0.163161	0.0683604
STATUS_T2D	rs17721635	4:6444195	G:0.0915849	3363	834	0.0195634	-0.255675	0.109515
STATUS_T2D	rs7159825	14:24040976	T:0.0789004	3365	834	0.019705	-0.282651	0.12121
STATUS_T2D	rs11084823	19:40739214	C:0.185736	3365	834	0.0168685	0.183916	0.0769664
STATUS_T2D	rs10235911	7:157731750	C:0.365973	3365	834	0.0173414	0.145379	0.0610995
STATUS_T2D	rs7037176	9:16504375	A:0.375335	3361	832	0.0179735	-0.146928	0.0620953
STATUS_T2D	rs10280153	7:43414461	G:0.0622585	3365	834	0.0202011	-0.316586	0.136307
STATUS_T2D	rs3812853	13:69581678	G:0.0528975	3365	834	0.0205566	-0.330077	0.142518
STATUS_T2D	rs2284664	1:194969148	A:0.220208	3365	834	0.0171123	0.168715	0.070761
STATUS_T2D	rs533651	21:31676430	G:0.184398	3365	834	0.0187716	-0.18915	0.080488
STATUS_T2D	rs4521710	7:157736184	G:0.365894	3363	833	0.0175171	0.145147	0.0610971
STATUS_T2D	rs6887205	5:52150368	G:0.247103	3365	834	0.0173092	0.164575	0.069147
STATUS_T2D	rs2239953	17:45544023	C:0.4263	3365	834	0.0181213	-0.143855	0.0608749
STATUS_T2D	rs2383790	9:29032197	G:0.372508	3361	833	0.0176843	0.149296	0.0629366
STATUS_T2D	rs2062947	8:118147877	T:0.20951	3365	834	0.0172276	0.17418	0.073129
STATUS_T2D	rs17529477	11:112822277	A:0.312612	3362	832	0.018388	-0.157554	0.066825
STATUS_T2D	rs1365152	3:141213956	A:0.0783061	3365	834	0.0202721	-0.277311	0.119465
STATUS_T2D	rs11924265	3:65735382	C:0.0615156	3365	834	0.0207595	-0.312773	0.135263
STATUS_T2D	rs12571421	10:96531972	G:0.151263	3365	834	0.0192731	-0.202488	0.0865259
STATUS_T2D	rs12652973	5:102334221	A:0.320059	3365	834	0.0176895	0.154286	0.0650431
STATUS_T2D	rs11578418	1:150059608	A:0.0962853	3365	834	0.0167088	0.237079	0.0990696
STATUS_T2D	rs6596529	5:102344941	T:0.333878	3365	834	0.0177486	0.15277	0.0644376
STATUS_T2D	rs12495026	3:188168018	G:0.228002	3364	834	0.018835	-0.175566	0.0747478
STATUS_T2D	rs17766309	2:214814488	T:0.0704309	3365	834	0.0204482	-0.289316	0.124812
STATUS_T2D	rs619824	10:104571278	T:0.44025	3364	834	0.0180105	0.142336	0.0601741
STATUS_T2D	rs1877314	4:164709468	G:0.107281	3365	834	0.0169418	0.227126	0.0951127
STATUS_T2D	rs12723350	1:70660689	C:0.0749331	3363	834	0.0205055	-0.277187	0.119634
STATUS_T2D	rs16863624	2:222843338	A:0.157551	3364	834	0.0194961	-0.198974	0.0851805
STATUS_T2D	rs17154889	5:102332964	A:0.310253	3365	834	0.0178909	0.155177	0.0655345
STATUS_T2D	rs12911192	15:89314678	C:0.0742942	3365	834	0.0168307	0.261923	0.109574
STATUS_T2D	rs4548853	16:80252351	A:0.403686	3364	834	0.0181795	0.143487	0.0607497
STATUS_T2D	rs7023008	9:8510366	A:0.127043	3365	834	0.0172583	0.205355	0.0862417
STATUS_T2D	rs11254277	10:17004449	G:0.324814	3365	834	0.0180061	0.150011	0.0634162
STATUS_T2D	rs7896811	10:114756707	T:0.153389	3364	834	0.0197275	-0.200888	0.0861628
STATUS_T2D	rs109251	7:18237020	G:0.251709	3365	834	0.0178225	0.16184	0.0683076
STATUS_T2D	rs7847094	9:29109535	A:0.460612	3364	834	0.0183988	0.144591	0.0613323
STATUS_T2D	rs2070097	X:152829448	C:0.382764	3365	834	0.0181005	0.120116	0.0508201
STATUS_T2D	rs727619	6:170548119	C:0.339822	3365	834	0.0189362	-0.153406	0.0653687
STATUS_T2D	rs911752	6:7738304	G:0.454315	3349	832	0.0187274	-0.142248	0.0605075
STATUS_T2D	rs4147063	13:30217954	C:0.444725	3365	834	0.0188016	-0.142907	0.0608258
STATUS_T2D	rs2346710	15:84966182	A:0.348692	3364	834	0.0183207	0.148263	0.0628482
STATUS_T2D	rs1035414	5:169858373	A:0.250446	3364	833	0.018089	0.162811	0.0688769
STATUS_T2D	rs2120825	3:12388339	G:0.118276	3365	834	0.0202146	-0.225958	0.0972974
STATUS_T2D	rs9930233	16:81438595	T:0.347748	3353	828	0.0184349	0.146794	0.0622862
STATUS_T2D	rs1322179	10:96565232	A:0.151114	3365	834	0.0200368	-0.20144	0.0866162
STATUS_T2D	rs11772925	7:150059042	T:0.156064	3364	834	0.019992	-0.200882	0.0863453
STATUS_T2D	rs2001363	17:5403378	T:0.0517088	3365	834	0.0168387	0.308897	0.129234
STATUS_T2D	rs1112005	8:18300156	T:0.273106	3365	834	0.0183193	0.158472	0.0671748
STATUS_T2D	rs3818282	9:27180949	G:0.304606	3365	834	0.0194378	-0.15422	0.0659898
STATUS_T2D	rs1367409	2:222811001	T:0.463744	3365	834	0.0190898	-0.143596	0.0612669
STATUS_T2D	rs7024486	9:8447759	T:0.234473	3365	834	0.0183133	0.162612	0.0689263
STATUS_T2D	rs1887756	13:22762250	T:0.23244	3360	833	0.0183212	0.164241	0.0696214
STATUS_T2D	rs2280883	X:48996072	C:0.44101	3365	834	0.0192271	-0.117789	0.0503136
STATUS_T2D	rs1568120	2:135123360	T:0.431629	3364	834	0.0188927	0.143095	0.0609526
STATUS_T2D	rs2350274	3:141263730	C:0.0787753	3364	834	0.0214031	-0.274499	0.119306
STATUS_T2D	rs6975477	7:18270590	G:0.266726	3363	833	0.0185008	0.156184	0.0663078
STATUS_T2D	rs7984026	13:69424035	A:0.104606	3365	834	0.0179196	0.227733	0.0962003
STATUS_T2D	rs1076204	11:17463450	C:0.424369	3365	834	0.0193504	-0.142081	0.0607519
STATUS_T2D	rs12810426	12:6014399	A:0.2211	3365	834	0.020017	-0.175655	0.0755171
STATUS_T2D	rs831550	2:74025641	C:0.289896	3365	834	0.0187099	0.154161	0.0655654
STATUS_T2D	rs3800717	7:134161045	T:0.140862	3365	834	0.0206525	-0.207112	0.0894933
STATUS_T2D	rs11583145	1:235613978	C:0.142093	3364	834	0.0181501	0.196177	0.0830366
STATUS_T2D	rs793291	3:64882689	A:0.350669	3365	834	0.0196836	-0.148879	0.0638329
STATUS_T2D	rs6674281	1:180635856	A:0.489896	3365	834	0.019355	-0.14516	0.062071
STATUS_T2D	rs6435660	2:212280184	T:0.407848	3364	834	0.0195711	-0.142405	0.0610008
STATUS_T2D	rs723469	21:31447216	T:0.438336	3365	834	0.0194945	-0.1413	0.0604895
STATUS_T2D	rs3118523	9:136475342	G:0.194354	3365	834	0.0203151	-0.181343	0.0781488
STATUS_T2D	rs9358363	6:20851931	T:0.157551	3364	834	0.0207738	-0.194856	0.0842778
STATUS_T2D	rs8192675	3:172207577	G:0.304755	3365	834	0.019994	-0.156035	0.0670697
STATUS_T2D	rs1530016	2:25159260	T:0.430804	3360	833	0.0194174	0.143989	0.0616016
STATUS_T2D	rs10779265	1:214758625	A:0.392093	3364	834	0.0199842	-0.146186	0.0628311
STATUS_T2D	rs2838913	21:45662137	A:0.306092	3365	834	0.0192289	0.151419	0.0646795
STATUS_T2D	rs9348876	6:31683255	T:0.068945	3365	834	0.0219606	-0.284947	0.124374
STATUS_T2D	rs9317873	13:69538730	T:0.291914	3364	834	0.0192712	0.152351	0.0651003
STATUS_T2D	rs4680367	3:158648817	G:0.41679	3365	834	0.0196165	0.142404	0.0610234
STATUS_T2D	rs1036796	3:64861375	C:0.404309	3365	834	0.020069	-0.145373	0.0625246
STATUS_T2D	rs6489314	12:1627431	G:0.457207	3365	834	0.0199175	-0.140391	0.0603081
STATUS_T2D	rs4306091	1:179943339	G:0.134364	3364	834	0.021311	-0.20913	0.0908301
STATUS_T2D	rs749067	11:47274733	G:0.3789	3365	834	0.0201626	-0.145743	0.0627308
STATUS_T2D	rs3917683	1:167857997	A:0.425557	3365	834	0.0200774	-0.144055	0.0619619
STATUS_T2D	rs948419	18:31961882	G:0.303418	3365	834	0.0194277	0.152	0.0650343
STATUS_T2D	rs1049296	3:134977044	T:0.156612	3365	834	0.0188545	0.187265	0.0797415
STATUS_T2D	rs12463627	2:3798068	A:0.123923	3365	834	0.0215419	-0.216138	0.0940406
STATUS_T2D	rs5945157	X:152555094	C:0.498663	3365	834	0.0199635	0.116404	0.0500227
STATUS_T2D	rs3758268	9:33394401	T:0.0882615	3365	834	0.0185519	0.240079	0.10197
STATUS_T2D	rs3130542	6:31340090	A:0.204911	3360	832	0.0210401	-0.176416	0.0764609
STATUS_T2D	rs11221512	11:128290851	A:0.0906389	3365	834	0.0187705	0.243097	0.103443
STATUS_T2D	rs10977361	9:8912089	A:0.0917063	3364	834	0.0186685	0.238094	0.101227
STATUS_T2D	rs2237441	7:50656856	A:0.457504	3365	834	0.0202336	-0.139196	0.059947
STATUS_T2D	rs28399513	10:96592388	A:0.150803	3362	834	0.0214195	-0.199268	0.0866193
STATUS_T2D	rs8056647	16:77739785	A:0.223774	3365	834	0.0210886	-0.170523	0.0739348
STATUS_T2D	rs1433184	8:108521970	G:0.23581	3365	834	0.0210729	-0.167847	0.0727656
STATUS_T2D	rs2156875	6:31425326	A:0.496582	3365	834	0.0202367	0.138337	0.0595785
STATUS_T2D	rs3955073	9:9372331	G:0.240488	3364	833	0.0210083	-0.16549	0.0717079
STATUS_T2D	rs2286003	7:18966782	T:0.194948	3365	834	0.0212687	-0.178385	0.0774517
STATUS_T2D	rs11979518	7:15571105	T:0.0665676	3365	834	0.0185783	0.274007	0.116406
STATUS_T2D	rs5398	3:172198524	T:0.30312	3365	834	0.0208953	-0.154701	0.0669738
STATUS_T2D	rs2302693	2:169796723	A:0.491082	3364	834	0.0204047	-0.137616	0.0593472
STATUS_T2D	rs4716126	6:10052353	A:0.176523	3365	834	0.0215641	-0.188494	0.0820265
STATUS_T2D	rs11254275	10:17002358	G:0.324561	3363	833	0.0200195	0.147907	0.0635891
STATUS_T2D	rs274362	5:53372577	T:0.332392	3365	834	0.0200539	0.149447	0.0642689
STATUS_T2D	rs10925405	1:235627984	T:0.231947	3365	834	0.0212881	-0.16902	0.0733964
STATUS_T2D	rs12767583	10:96537453	T:0.150506	3362	834	0.0217675	-0.199334	0.0868785
STATUS_T2D	rs7114034	11:78467501	G:0.341706	3364	834	0.0201316	0.144666	0.0622517
STATUS_T2D	rs6763591	3:189938665	C:0.287158	3364	833	0.0200067	0.15125	0.0650195
STATUS_T2D	rs7777968	7:157773101	G:0.246805	3365	834	0.0200008	0.15843	0.0681029
STATUS_T2D	rs10959161	9:10533899	A:0.226152	3365	834	0.01993	0.167049	0.071767
STATUS_T2D	rs7746906	6:108985506	A:0.123068	3364	833	0.0222361	-0.220023	0.096235
STATUS_T2D	rs1350154	3:152156067	A:0.184805	3363	832	0.0216608	-0.184294	0.0802581
STATUS_T2D	rs2144248	6:170536049	T:0.33373	3365	834	0.0211869	-0.151145	0.065583
STATUS_T2D	rs6438549	3:121006436	A:0.0829123	3365	834	0.0228929	-0.26732	0.117492
STATUS_T2D	rs2603148	2:3750213	C:0.479346	3365	834	0.0207986	-0.139938	0.0605369
STATUS_T2D	rs4959796	6:3232485	A:0.0779066	3363	832	0.0228915	-0.268841	0.118159
STATUS_T2D	rs11999385	9:9895809	C:0.218109	3363	833	0.0216746	-0.170508	0.0742625
STATUS_T2D	rs4379922	12:123917069	C:0.361367	3365	834	0.0204934	0.144354	0.0622969
STATUS_T2D	rs154978	6:33007274	G:0.472643	3363	834	0.0209432	-0.13983	0.0605584
STATUS_T2D	rs7382297	6:31355046	T:0.151159	3364	834	0.0222335	-0.197712	0.0864749
STATUS_T2D	rs2187331	11:68203000	G:0.181129	3365	834	0.0219324	-0.188995	0.082475
STATUS_T2D	rs2071800	6:32822121	T:0.0641369	3360	833	0.0191759	0.28227	0.12052
STATUS_T2D	rs949365	11:78208368	T:0.378455	3365	834	0.0207398	0.142547	0.0616369
STATUS_T2D	rs501435	11:78551269	G:0.134364	3364	833	0.0225794	-0.208416	0.0913915
STATUS_T2D	rs2271025	16:65509284	A:0.08737	3365	834	0.0233144	-0.259651	0.114472
STATUS_T2D	rs38513	7:27994752	G:0.225327	3364	834	0.0203617	0.16525	0.0712402
STATUS_T2D	rs11715363	3:128998674	C:0.178752	3365	834	0.0201655	0.17823	0.0767155
STATUS_T2D	rs16928072	9:8499880	T:0.118574	3365	834	0.0198534	0.210908	0.0905532
STATUS_T2D	rs3744793	17:74328685	A:0.419465	3365	834	0.0209771	0.14135	0.0612329
STATUS_T2D	rs7498200	16:77719343	G:0.447994	3365	834	0.0213	-0.139471	0.0605702
STATUS_T2D	rs1111782	9:27202966	G:0.30975	3364	833	0.0217076	-0.154215	0.067183
STATUS_T2D	rs7607942	2:212604816	G:0.346669	3362	834	0.0208461	0.148169	0.0641213
STATUS_T2D	rs13404263	2:226728643	A:0.169985	3365	834	0.0223958	-0.192001	0.0840789
STATUS_T2D	rs3776874	5:102310216	A:0.327786	3365	834	0.0208567	0.149249	0.0645938
STATUS_T2D	rs10491656	9:29152253	G:0.16959	3364	833	0.0203106	0.183087	0.0788979
STATUS_T2D	rs1111230	16:77728638	T:0.498514	3365	834	0.0212366	0.136692	0.0593346
STATUS_T2D	rs8037112	15:30750051	A:0.372808	3365	834	0.0210451	0.144239	0.0625177
STATUS_T2D	rs6810537	4:113462714	T:0.322533	3364	833	0.0208748	0.146144	0.0632591
STATUS_T2D	rs12380362	9:16511534	C:0.187277	3364	833	0.0224347	-0.180778	0.0791872
STATUS_T2D	rs3822356	5:140002620	C:0.238187	3365	834	0.0222232	-0.165522	0.0723901
STATUS_T2D	rs7129006	11:22760288	G:0.424963	3365	834	0.0212144	0.139543	0.0605616
STATUS_T2D	rs7895307	10:114733951	A:0.399108	3365	834	0.0217481	-0.141483	0.0616556
STATUS_T2D	rs2881264	15:84572965	G:0.210996	3365	834	0.0206692	0.167534	0.0724011
STATUS_T2D	rs6583954	10:96524253	T:0.149461	3342	830	0.0228906	-0.198249	0.0871324
STATUS_T2D	rs6973935	7:13927105	G:0.106835	3365	834	0.0201511	0.219681	0.0945467
STATUS_T2D	rs342379	10:84591433	C:0.133135	3365	834	0.0231543	-0.20671	0.0910266
STATUS_T2D	rs2276630	2:222866283	T:0.150223	3365	834	0.0230039	-0.197971	0.0870825
STATUS_T2D	rs2026432	10:6547609	A:0.383655	3365	834	0.0218866	-0.142652	0.0622299
STATUS_T2D	rs1115910	2:100014304	G:0.497177	3365	834	0.0216895	-0.136959	0.0596572
STATUS_T2D	rs7789699	7:151122069	T:0.496434	3365	834	0.0217628	0.137273	0.0598274
STATUS_T2D	rs897057	12:48552546	A:0.309156	3364	834	0.0212973	0.150422	0.0653251
STATUS_T2D	rs917327	7:18254917	C:0.272295	3364	834	0.0211798	0.152177	0.0660271
STATUS_T2D	rs2073382	21:46642726	C:0.380684	3365	834	0.0215689	0.141876	0.0617423
STATUS_T2D	rs9859419	3:65679524	A:0.176523	3365	834	0.0231084	-0.186197	0.0819658
STATUS_T2D	rs2106506	7:18597048	G:0.164785	3365	834	0.0233425	-0.190551	0.0840252
STATUS_T2D	rs16955708	16:54298957	C:0.161961	3365	834	0.0232621	-0.192958	0.085037
STATUS_T2D	rs2833303	21:31439832	G:0.291085	3365	834	0.0226389	-0.153202	0.0672092
STATUS_T2D	rs12495023	3:188167993	G:0.211801	3364	834	0.0229592	-0.172994	0.0760712
STATUS_T2D	rs6953766	7:19100644	G:0.244725	3365	834	0.0213559	0.157917	0.068611
STATUS_T2D	rs2599723	8:96096482	C:0.0572235	3364	834	0.0201165	0.285872	0.123
STATUS_T2D	rs9948462	18:7066836	T:0.362407	3365	834	0.0217941	0.143692	0.0626397
STATUS_T2D	rs3780546	9:106644403	T:0.0561179	3359	833	0.0249062	-0.310098	0.13826
STATUS_T2D	rs935129	17:44841015	A:0.337593	3365	834	0.0225849	-0.146236	0.0641279
STATUS_T2D	rs13246891	7:43196806	T:0.172214	3365	834	0.0212522	0.180274	0.0782616
STATUS_T2D	rs2839518	21:42738382	C:0.0585438	3365	834	0.025128	-0.302702	0.135169
STATUS_T2D	rs4131181	13:95906950	C:0.22214	3365	834	0.0214555	0.163741	0.0711956
STATUS_T2D	rs11602256	11:67900859	T:0.322979	3364	833	0.0229532	-0.147134	0.0646966
STATUS_T2D	rs10978072	9:9887866	G:0.196137	3365	834	0.0233902	-0.174666	0.0770472
STATUS_T2D	rs618283	4:23644852	A:0.163299	3365	834	0.0214282	0.182842	0.0794845
STATUS_T2D	rs7808621	7:18969557	T:0.195691	3365	834	0.0235398	-0.175026	0.0772894
STATUS_T2D	rs6099656	20:55497673	T:0.356464	3365	834	0.0221281	0.144964	0.0633541
STATUS_T2D	rs2800795	1:162996802	G:0.454978	3365	834	0.0224875	0.13889	0.0608625
STATUS_T2D	rs4921468	5:158668511	A:0.284844	3365	834	0.0232563	-0.152085	0.0670215
STATUS_T2D	rs745086	20:46866922	A:0.441159	3365	834	0.0225234	0.13799	0.0604843
STATUS_T2D	rs3132131	6:33007463	A:0.356464	3365	834	0.0230755	-0.145392	0.0639877
STATUS_T2D	rs3949482	13:99621391	C:0.184932	3358	834	0.0238684	-0.179696	0.0795383
STATUS_T2D	rs6021247	20:49542387	G:0.458395	3365	834	0.0226295	0.138373	0.0606996
STATUS_T2D	rs2081703	15:56693040	G:0.185884	3365	834	0.0217902	0.175285	0.0764101
STATUS_T2D	rs1468253	12:111260425	G:0.18737	3365	834	0.0239723	-0.17978	0.0796342
STATUS_T2D	rs6743817	2:100101999	G:0.154383	3365	834	0.024079	-0.192765	0.0854504
STATUS_T2D	rs1377287	4:72355439	C:0.116379	3364	834	0.0213864	0.211143	0.0917577
STATUS_T2D	rs13275970	8:68683652	T:0.0674591	3365	834	0.020928	0.265063	0.114782
STATUS_T2D	rs17809999	7:29524279	T:0.0833581	3365	834	0.0212694	0.241974	0.105061
STATUS_T2D	rs251406	5:67572217	A:0.29158	3361	833	0.0234911	-0.151159	0.0667263
STATUS_T2D	rs10821311	9:95982880	A:0.319465	3365	834	0.0234662	-0.148498	0.0655399
STATUS_T2D	rs225385	21:42555755	T:0.493314	3365	834	0.022958	-0.136788	0.0601494
STATUS_T2D	rs12698219	7:157838367	T:0.0982169	3365	834	0.0214778	0.225969	0.0982699
STATUS_T2D	rs1511973	3:167041166	T:0.0802616	3364	834	0.025147	-0.257651	0.115067
STATUS_T2D	rs10868235	9:86683575	C:0.475632	3365	834	0.0230994	-0.138135	0.0608045
STATUS_T2D	rs10505310	8:118243816	T:0.213224	3365	834	0.0240632	-0.167406	0.0742009
STATUS_T2D	rs623532	7:18295575	C:0.287964	3365	834	0.022516	0.15186	0.0665599
STATUS_T2D	rs13164431	5:52199677	T:0.447557	3356	833	0.0229552	0.135354	0.0595179
STATUS_T2D	rs12198728	6:20647851	T:0.0619614	3365	834	0.0259681	-0.298563	0.134084
STATUS_T2D	rs1785914	18:31954794	T:0.349643	3362	834	0.0227686	0.142722	0.0626719
STATUS_T2D	rs17642283	7:43204108	G:0.172363	3365	834	0.0221696	0.178801	0.0781661
STATUS_T2D	rs1441553	13:69519061	C:0.345171	3365	834	0.0228619	0.14167	0.0622526
STATUS_T2D	rs12140949	1:209742861	G:0.121545	3365	834	0.0220675	0.205982	0.0899798
STATUS_T2D	rs3130617	6:31735502	C:0.259138	3365	834	0.0241695	-0.157513	0.0698683
STATUS_T2D	rs11977660	7:55129830	C:0.473551	3365	834	0.0233023	0.136235	0.0600564
STATUS_T2D	rs4855688	3:110284747	C:0.145511	3364	834	0.0221401	0.190925	0.0834479
STATUS_T2D	rs6578273	11:2544582	G:0.248513	3362	833	0.022716	0.154609	0.0678652
STATUS_T2D	rs9988679	10:100604779	G:0.400892	3365	834	0.0232136	0.138706	0.0611066
STATUS_T2D	rs10237321	7:134171061	A:0.384101	3365	834	0.0238212	-0.142454	0.0630325
STATUS_T2D	rs7192370	16:81837772	A:0.16627	3362	834	0.0224112	0.178311	0.0780927
STATUS_T2D	rs17151028	7:43511032	G:0.279875	3364	834	0.0242287	-0.15323	0.067997
STATUS_T2D	rs10809071	9:10331540	T:0.303805	3364	833	0.0241036	-0.151183	0.0670292
STATUS_T2D	rs11700399	21:46601156	A:0.123662	3364	834	0.0223172	0.203061	0.0888698
STATUS_T2D	rs10498137	2:222849682	T:0.157652	3365	834	0.0250194	-0.190409	0.0849623
STATUS_T2D	rs12691536	1:235642642	T:0.230163	3365	834	0.0245089	-0.165125	0.0734198
STATUS_T2D	rs2197116	3:64832568	A:0.499257	3365	834	0.023659	0.136911	0.0605098
STATUS_T2D	rs4677889	3:124625962	G:0.22526	3365	834	0.0246771	-0.164603	0.0732735
STATUS_T2D	rs7095819	10:131365835	A:0.309955	3365	834	0.0242472	-0.148505	0.065909
STATUS_T2D	rs135111	22:30802459	T:0.379643	3365	834	0.0239984	-0.142851	0.0632882
STATUS_T2D	rs13097950	3:110264273	T:0.145617	3365	834	0.0224176	0.190531	0.0834484
STATUS_T2D	rs4396824	3:65380118	G:0.222288	3365	834	0.022829	0.16216	0.0712387
STATUS_T2D	rs225383	21:42555313	A:0.493314	3365	834	0.0236968	-0.135973	0.0601116
STATUS_T2D	rs225384	21:42555463	T:0.493314	3365	834	0.0236968	-0.135973	0.0601116
STATUS_T2D	rs10488736	11:34445828	T:0.30217	3364	834	0.0242839	-0.149403	0.0663243
STATUS_T2D	rs10846760	12:123917725	T:0.349138	3364	834	0.0233254	0.142905	0.0630076
STATUS_T2D	rs12408427	1:239067668	C:0.490936	3365	834	0.0237061	0.138919	0.0614179
STATUS_T2D	rs11702704	21:46692749	C:0.283952	3365	834	0.0231749	0.149079	0.0656578
STATUS_T2D	rs7191373	16:81837979	A:0.16627	3365	834	0.0227022	0.177963	0.0781084
STATUS_T2D	rs722973	18:8197445	T:0.298068	3365	834	0.0232832	0.146124	0.0644069
STATUS_T2D	rs10968916	9:29052138	C:0.373846	3357	834	0.0235655	0.14192	0.0626817
STATUS_T2D	rs16881895	5:53286254	T:0.261218	3365	834	0.0232295	0.153084	0.0674486
STATUS_T2D	rs10977709	9:9375640	C:0.240713	3365	834	0.0247052	-0.160734	0.071565
STATUS_T2D	rs4646348	17:17415032	T:0.0685196	3364	833	0.022043	0.260323	0.113697
STATUS_T2D	rs8023351	15:84560413	T:0.28841	3365	834	0.0233884	0.149258	0.0658386
STATUS_T2D	rs4864952	4:55642095	C:0.18737	3365	834	0.0231039	0.172745	0.0760418
STATUS_T2D	rs1864029	19:7923819	T:0.274443	3365	834	0.0247452	-0.15242	0.0678821
STATUS_T2D	rs17662920	9:8929940	G:0.1687	3361	834	0.0230001	0.18067	0.0794703
STATUS_T2D	rs883917	2:135154004	T:0.160624	3365	834	0.0230212	0.180982	0.0796197
STATUS_T2D	rs9264508	6:31341193	T:0.205155	3356	832	0.0251734	-0.171106	0.07643
STATUS_T2D	rs11630259	15:97248471	C:0.277415	3365	834	0.0235446	0.150545	0.0664809
STATUS_T2D	rs11760246	7:157523437	T:0.365825	3365	834	0.0245344	-0.143041	0.0636116
STATUS_T2D	rs9877819	3:129012220	A:0.178158	3365	834	0.023097	0.174867	0.0769721
STATUS_T2D	rs8107108	19:17172308	T:0.0842496	3365	834	0.0225155	0.238526	0.104545
STATUS_T2D	rs7029276	9:81424215	T:0.0780089	3365	834	0.0223757	0.244257	0.106946
STATUS_T2D	rs11924857	3:152155495	G:0.208767	3365	834	0.0252212	-0.170791	0.076314
STATUS_T2D	rs10968316	9:28046106	T:0.149926	3365	834	0.025693	-0.193892	0.0869151
STATUS_T2D	rs522806	2:25170088	A:0.431649	3365	834	0.024097	0.138957	0.0616061
STATUS_T2D	rs2273061	20:10587543	A:0.414982	3364	834	0.0245502	-0.137331	0.061079
STATUS_T2D	rs2898295	8:11633378	A:0.471908	3364	834	0.0248153	0.204736	0.0912262
STATUS_T2D	rs2844463	6:31723146	T:0.137444	3365	834	0.0231967	0.197932	0.0871878
STATUS_T2D	rs4646383	17:17395608	A:0.0684993	3365	834	0.0224675	0.259528	0.11371
STATUS_T2D	rs4646381	17:17397015	A:0.0684993	3365	834	0.0224675	0.259528	0.11371
STATUS_T2D	rs4646249	8:18304711	T:0.280981	3365	834	0.0250742	-0.152791	0.0682022
STATUS_T2D	rs7205166	16:80233234	A:0.0526003	3365	834	0.0282736	-0.316136	0.144126
STATUS_T2D	rs9465946	6:21117867	G:0.152155	3365	834	0.0259947	-0.192872	0.0866339
STATUS_T2D	rs8063602	16:81573922	C:0.440547	3364	834	0.0243675	0.134876	0.0599105
STATUS_T2D	rs13385193	2:99965839	C:0.170134	3365	834	0.0258196	-0.183825	0.0824731
STATUS_T2D	rs1357127	2:212656532	T:0.0632987	3365	834	0.0227528	0.264033	0.115928
STATUS_T2D	rs2454586	5:52161135	G:0.245171	3365	834	0.0238383	0.153461	0.0679113
STATUS_T2D	rs4954160	2:135148162	A:0.430312	3365	834	0.0243645	0.137384	0.0610232
STATUS_T2D	rs758985	7:44188996	T:0.175186	3365	834	0.0258482	-0.183669	0.0824188
STATUS_T2D	rs13143473	4:23634786	C:0.263823	3364	834	0.025385	-0.1544	0.0690675
STATUS_T2D	rs2050656	1:235577537	A:0.149926	3365	834	0.0234544	0.18604	0.0821025
STATUS_T2D	rs1295686	5:132023742	A:0.210253	3365	834	0.0257335	-0.167271	0.0750024
STATUS_T2D	rs2274758	13:74792016	C:0.472065	3365	834	0.0247523	-0.137844	0.0613938
STATUS_T2D	rs1566091	15:84566901	C:0.279941	3365	834	0.0240659	0.149633	0.0663244
STATUS_T2D	rs1653725	2:23659840	T:0.211058	3364	834	0.0257146	-0.166761	0.0747643
STATUS_T2D	rs11086925	20:42480762	A:0.0687964	3365	834	0.0228468	0.263379	0.115721
STATUS_T2D	rs10850031	12:111255446	G:0.292063	3364	833	0.0254142	-0.149881	0.0670595
STATUS_T2D	rs10117170	9:9888870	G:0.18044	3364	834	0.0259066	-0.178365	0.0800702
STATUS_T2D	rs1283726	8:108545032	C:0.109212	3365	834	0.0232806	0.21127	0.0931197
STATUS_T2D	rs1190592	14:101670522	C:0.207132	3365	834	0.0238932	0.162224	0.0718172
STATUS_T2D	rs17201098	16:80216053	T:0.0644874	3365	834	0.0280496	-0.288483	0.131332
STATUS_T2D	rs6025447	20:55223554	T:0.399227	3364	834	0.0246642	0.137425	0.0611696
STATUS_T2D	rs4646398	17:17372396	G:0.0770375	3362	834	0.0232582	0.248104	0.109337
STATUS_T2D	rs849314	7:28248587	A:0.202586	3364	834	0.0239953	0.166328	0.0736876
STATUS_T2D	rs12874934	13:22661282	C:0.334473	3365	834	0.0245776	0.14401	0.064062
STATUS_T2D	rs1853231	9:10471115	A:0.328232	3365	834	0.0245776	0.144034	0.0640726
STATUS_T2D	rs7864527	9:8543569	A:0.124517	3365	834	0.0238124	0.199211	0.0881408
STATUS_T2D	rs10507833	13:75124140	A:0.21367	3365	834	0.0242271	0.16685	0.07404
STATUS_T2D	rs3811485	1:228465068	T:0.124963	3365	834	0.0268212	-0.208662	0.0942421
STATUS_T2D	rs17073575	3:65687794	C:0.169094	3365	834	0.0263666	-0.182587	0.0822181
STATUS_T2D	rs9362704	6:90709671	T:0.476226	3365	834	0.0252642	-0.137508	0.0614606
STATUS_T2D	rs2250509	1:201405593	T:0.126895	3365	834	0.0270126	-0.206547	0.0934039
STATUS_T2D	rs2900508	9:112164786	A:0.494354	3365	834	0.025248	0.133948	0.0598626
STATUS_T2D	rs1789503	18:31950863	C:0.350074	3365	834	0.0248859	0.14051	0.0626391
STATUS_T2D	rs10925887	1:237675025	A:0.271552	3364	833	0.0246198	0.149975	0.066735
STATUS_T2D	rs719147	18:31952190	C:0.349777	3365	834	0.0248904	0.140472	0.0626241
STATUS_T2D	rs3128471	9:89464689	A:0.187519	3365	834	0.0243218	0.169534	0.0752814
STATUS_T2D	rs914822	9:28857478	G:0.0698365	3365	834	0.0234871	0.253392	0.111852
STATUS_T2D	rs12909900	15:22677106	T:0.346908	3364	833	0.0257378	-0.143259	0.0642377
STATUS_T2D	rs1488841	11:92279201	G:0.148143	3365	834	0.0270118	-0.19315	0.087345
STATUS_T2D	rs1489313	16:82015092	G:0.471908	3364	834	0.0255119	0.136147	0.060955
STATUS_T2D	rs3110564	18:31955587	C:0.349926	3365	834	0.0251938	0.140191	0.0626297
STATUS_T2D	rs1107840	18:31961162	C:0.349926	3365	834	0.0251938	0.140191	0.0626297
STATUS_T2D	rs1011476	11:2255611	T:0.271038	3363	834	0.026303	-0.153475	0.0690797
STATUS_T2D	rs6905258	6:21120883	T:0.170728	3365	834	0.0270335	-0.179467	0.0811687
STATUS_T2D	rs17590344	4:167179813	A:0.467905	3365	834	0.0256018	0.135003	0.0604799
STATUS_T2D	rs12046077	1:235511722	C:0.294056	3365	834	0.0251156	0.148766	0.0664245
STATUS_T2D	rs17471697	15:75549548	A:0.286675	3347	830	0.0264207	-0.152503	0.0686961
STATUS_T2D	rs2286898	7:150071909	A:0.317533	3365	834	0.0262683	-0.148329	0.0667482
STATUS_T2D	rs6771987	3:106643478	T:0.160773	3365	834	0.0247096	0.181575	0.0808467
STATUS_T2D	rs2140287	3:186699883	G:0.469094	3365	834	0.0257348	0.135129	0.0605907
STATUS_T2D	rs7974383	12:111279097	G:0.187073	3365	834	0.0271672	-0.17615	0.079738
STATUS_T2D	rs520820	1:67920941	T:0.213076	3365	834	0.0269421	-0.164315	0.0742717
STATUS_T2D	rs10241267	7:29334441	G:0.322576	3362	833	0.026433	-0.144132	0.0649306
STATUS_T2D	rs7200481	16:82282872	T:0.413347	3364	833	0.0261351	-0.137742	0.0619286
STATUS_T2D	rs12871141	13:22661207	G:0.334621	3365	834	0.02551	0.143115	0.0640739
STATUS_T2D	rs760501	6:170566099	T:0.257058	3365	834	0.0267483	-0.157761	0.0712186
STATUS_T2D	rs4782742	16:81573151	C:0.442182	3364	834	0.0258438	0.133358	0.0598406
STATUS_T2D	rs6467264	7:129194497	T:0.401783	3365	834	0.0263642	-0.136353	0.0613981
STATUS_T2D	rs10868238	9:86720755	T:0.391976	3365	834	0.0264329	-0.137608	0.0619913
STATUS_T2D	rs292253	6:90700096	C:0.371917	3365	834	0.0258011	0.137732	0.0617857
STATUS_T2D	rs4581566	13:22663993	A:0.413916	3363	834	0.0259964	0.136646	0.0613791
STATUS_T2D	rs4767293	12:110947679	G:0.334077	3363	834	0.0268433	-0.143522	0.0648307
STATUS_T2D	rs944714	10:6515163	A:0.294651	3365	834	0.025617	0.145443	0.0651637
STATUS_T2D	rs3824735	10:94344184	C:0.335315	3364	834	0.0267949	-0.143551	0.0648233
STATUS_T2D	rs4719695	7:22489400	T:0.463001	3365	834	0.0264164	-0.133913	0.0603202
STATUS_T2D	rs225386	21:42556007	T:0.484695	3365	834	0.0262873	0.133699	0.060172
STATUS_T2D	rs739500	17:45550817	G:0.441902	3365	834	0.026531	-0.134599	0.0606752
STATUS_T2D	rs1025595	11:78367741	T:0.384398	3365	834	0.0266925	-0.138404	0.062457
STATUS_T2D	rs1628924	11:22673696	G:0.156909	3365	834	0.0278381	-0.191318	0.0869799
STATUS_T2D	rs1810205	10:17005233	G:0.375334	3365	834	0.0260546	0.137468	0.0617723
STATUS_T2D	rs2062055	8:31862655	G:0.330906	3365	834	0.0269454	-0.141409	0.0639191
STATUS_T2D	rs11147439	13:30223643	A:0.443091	3365	834	0.0265951	-0.134742	0.0607654
STATUS_T2D	rs11967068	6:20949572	C:0.0875186	3365	834	0.0245691	0.23333	0.103789
STATUS_T2D	rs4541656	5:123999831	A:0.377117	3365	834	0.0268168	-0.138372	0.0624938
STATUS_T2D	rs6792801	3:106760211	T:0.470868	3364	833	0.0265716	-0.134416	0.0606093
STATUS_T2D	rs1276711	10:17078707	C:0.056315	3365	834	0.0242507	0.271166	0.12035
STATUS_T2D	rs9290841	3:188149240	C:0.079792	3365	834	0.0291021	-0.251113	0.115078
STATUS_T2D	rs3934597	7:151097120	T:0.348886	3365	834	0.0261461	0.138977	0.0624886
STATUS_T2D	rs1537408	7:18312755	T:0.256612	3365	834	0.0258513	0.153835	0.0690325
STATUS_T2D	rs2900420	12:10413061	A:0.180952	3360	833	0.027861	-0.176674	0.0803342
STATUS_T2D	rs12538151	7:50441717	A:0.182318	3365	834	0.0280545	-0.176265	0.0802473
STATUS_T2D	rs6469675	8:118234330	G:0.265973	3365	834	0.027563	-0.15067	0.0683792
STATUS_T2D	rs1346165	15:70865006	T:0.106835	3365	834	0.0251463	0.212697	0.0949903
STATUS_T2D	rs3773967	3:191787712	A:0.199614	3364	834	0.0279327	-0.171464	0.0780007
STATUS_T2D	rs10030576	4:164905900	A:0.47162	3365	834	0.0267762	0.13478	0.0608553
STATUS_T2D	rs229053	21:27238139	C:0.425111	3365	834	0.0270875	-0.133991	0.0606223
STATUS_T2D	rs6819019	4:23630880	A:0.158888	3364	834	0.0283093	-0.186464	0.0850277
STATUS_T2D	rs2910965	5:52386144	C:0.471174	3365	834	0.0269163	0.133592	0.0603745
STATUS_T2D	rs7748720	6:20797924	G:0.210464	3364	833	0.0282084	-0.164621	0.0750196
STATUS_T2D	rs10925941	1:237879161	A:0.393016	3365	834	0.0267477	0.136927	0.0618132
STATUS_T2D	rs4683793	3:141256476	G:0.116196	3365	834	0.0255776	0.205082	0.0918594
STATUS_T2D	rs4149315	9:106624130	G:0.0554235	3365	834	0.030081	-0.298766	0.137742
STATUS_T2D	rs4845604	1:150068304	A:0.146508	3365	834	0.0258363	0.186066	0.0834879
STATUS_T2D	rs9817266	3:189552961	C:0.406064	3364	833	0.0273987	-0.136831	0.0620328
STATUS_T2D	rs10174636	2:222861618	T:0.20951	3365	834	0.026223	0.163008	0.0733317
STATUS_T2D	rs16861645	3:150429878	G:0.0551263	3365	834	0.0249282	0.28342	0.126385
STATUS_T2D	rs12907472	15:48727295	A:0.0959881	3365	834	0.0295151	-0.238823	0.109726
STATUS_T2D	rs2761714	9:9748609	G:0.0585438	3365	834	0.0302447	-0.288691	0.13323
STATUS_T2D	rs8192772	10:135194701	C:0.0659733	3365	834	0.0304723	-0.276858	0.127944
STATUS_T2D	rs490164	10:84587476	T:0.134067	3364	834	0.0292055	-0.197311	0.0904805
STATUS_T2D	rs4774308	15:56653448	C:0.391679	3365	834	0.0271162	0.13707	0.0620269
STATUS_T2D	rs6454789	6:90733897	C:0.430886	3364	833	0.0276094	-0.133595	0.0606478
STATUS_T2D	rs2648868	8:129133990	A:0.0755054	3364	834	0.0254313	0.244938	0.109602
STATUS_T2D	rs2820100	10:84481153	A:0.377712	3365	834	0.0278662	-0.13985	0.0635923
STATUS_T2D	rs3802395	9:8800447	T:0.275283	3362	833	0.0268783	0.147022	0.066427
STATUS_T2D	rs495691	3:106750190	C:0.203241	3363	834	0.0266424	0.164613	0.07426
STATUS_T2D	rs3799696	6:53504855	A:0.173551	3365	834	0.0264638	0.17605	0.0793253
STATUS_T2D	rs10250019	7:131735319	A:0.0997028	3365	834	0.0299553	-0.229059	0.105524
STATUS_T2D	rs6969383	7:16892798	G:0.382912	3365	834	0.0279532	-0.136829	0.0622532
STATUS_T2D	rs12735664	1:180622702	C:0.100297	3365	834	0.0298735	-0.226201	0.104156
STATUS_T2D	rs13026255	2:212305160	C:0.365933	3364	834	0.0272806	0.137093	0.0621039
STATUS_T2D	rs3730050	19:45462822	A:0.312779	3365	834	0.0271773	0.141414	0.0640183
STATUS_T2D	rs1558756	16:52474009	T:0.418128	3365	834	0.0279636	-0.13506	0.0614523
STATUS_T2D	rs1946977	4:187686129	G:0.179664	3334	828	0.028988	-0.176947	0.0810327
STATUS_T2D	rs1495747	8:18307141	T:0.272741	3364	833	0.0285198	-0.150473	0.0687072
STATUS_T2D	rs626501	2:135004845	A:0.199911	3364	833	0.0268242	0.166096	0.0750184
STATUS_T2D	rs1546713	15:97289389	T:0.340862	3365	834	0.0282868	-0.142135	0.0648044
STATUS_T2D	rs1062060	1:226946644	T:0.204282	3363	832	0.0288851	-0.167367	0.0765965
STATUS_T2D	rs10959062	9:10338091	C:0.146831	3361	831	0.0293943	-0.192149	0.0882161
STATUS_T2D	rs631968	10:6515302	C:0.291382	3365	834	0.0271987	0.144558	0.0654509
STATUS_T2D	rs11265329	1:158362070	T:0.35865	3364	834	0.0275315	0.139516	0.0633044
STATUS_T2D	rs7640131	3:141202316	T:0.435215	3365	834	0.0281647	-0.134771	0.0613994
STATUS_T2D	rs1440997	18:7888534	G:0.265825	3365	834	0.0287705	-0.152591	0.0697841
STATUS_T2D	rs4247374	19:7203756	T:0.141753	3365	834	0.0266493	0.189068	0.0852956
STATUS_T2D	rs6503190	17:9096779	A:0.236107	3365	834	0.0272237	0.15843	0.0717432
STATUS_T2D	rs13288392	9:8504338	T:0.0979489	3364	833	0.0263367	0.215244	0.0969041
STATUS_T2D	rs2755087	9:4081519	T:0.33591	3364	834	0.0275365	0.138663	0.0629193
STATUS_T2D	rs6882829	5:143049820	T:0.190936	3365	834	0.0292021	-0.172289	0.0790043
STATUS_T2D	rs9386046	6:144095189	T:0.377117	3365	834	0.0285086	-0.136575	0.062357
STATUS_T2D	rs610719	1:20892715	A:0.219168	3365	834	0.0291883	-0.161418	0.0740133
STATUS_T2D	rs16913777	9:28866047	T:0.0697087	3364	833	0.0263699	0.248818	0.112044
STATUS_T2D	rs4847196	1:94327041	A:0.231718	3364	834	0.0294585	-0.158884	0.0729729
STATUS_T2D	rs1880242	7:22726132	T:0.500594	3365	834	0.0285182	0.132686	0.060585
STATUS_T2D	rs7935464	11:78494745	T:0.118163	3364	834	0.0305435	-0.207523	0.0959437
STATUS_T2D	rs4942468	13:45516291	C:0.267608	3365	834	0.0278627	0.147913	0.0672571
STATUS_T2D	rs2684789	15:97309568	C:0.436256	3365	834	0.0287257	-0.132866	0.0607461
STATUS_T2D	rs11677260	2:99821979	T:0.0838039	3365	834	0.0267386	0.230939	0.104247
STATUS_T2D	rs4721726	7:18909851	T:0.2211	3365	834	0.0277071	0.15945	0.0724307
STATUS_T2D	rs10906142	10:12478789	A:0.324814	3365	834	0.029129	-0.144492	0.0662279
STATUS_T2D	rs1539822	18:31949941	A:0.349881	3364	833	0.0281869	0.137488	0.062646
STATUS_T2D	rs11247954	1:26613872	A:0.0859096	3364	834	0.0313042	-0.246886	0.114661
STATUS_T2D	rs16881847	5:53251087	T:0.194056	3365	834	0.0277112	0.164833	0.0748783
STATUS_T2D	rs2214569	7:29298052	T:0.493609	3364	834	0.0286431	0.131197	0.0599522
STATUS_T2D	rs10939663	4:9641614	G:0.283358	3365	834	0.0294445	-0.14602	0.0670589
STATUS_T2D	rs4678888	3:36565102	T:0.125409	3365	834	0.0272673	0.199288	0.0902707
STATUS_T2D	rs3763313	6:32484449	C:0.188856	3365	834	0.0299477	-0.1716	0.0790497
STATUS_T2D	rs6076524	20:3400447	G:0.363001	3365	834	0.0291373	-0.138305	0.0633955
STATUS_T2D	rs7591137	2:212293667	A:0.336058	3364	834	0.0292678	-0.14005	0.0642474
STATUS_T2D	rs1979723	5:35039280	C:0.132838	3365	834	0.0304931	-0.201427	0.093097
STATUS_T2D	rs10498663	6:3375438	T:0.427446	3363	834	0.028935	-0.133234	0.0609943
STATUS_T2D	rs749821	10:80589448	A:0.137593	3365	834	0.0305334	-0.197002	0.0910739
STATUS_T2D	rs9350294	6:20978072	T:0.350282	3363	834	0.0292073	-0.139905	0.0641568
STATUS_T2D	rs2818964	1:214749071	C:0.402377	3365	834	0.0290677	-0.136352	0.0624734
STATUS_T2D	rs10498670	6:7704340	G:0.165973	3365	834	0.0276166	0.176377	0.0800734
STATUS_T2D	rs531366	15:48656071	A:0.0958395	3365	834	0.0310805	-0.236611	0.109743
STATUS_T2D	rs17687125	4:166570405	G:0.149465	3362	833	0.0302864	-0.18708	0.0863584
STATUS_T2D	rs12960862	18:70385615	C:0.334175	3365	834	0.0293233	-0.141124	0.0647623
STATUS_T2D	rs173063	11:22684340	T:0.157253	3364	833	0.0303505	-0.187891	0.0867662
STATUS_T2D	rs1653249	2:73999131	T:0.356315	3365	834	0.0284506	0.135547	0.061865
STATUS_T2D	rs11264878	1:156271044	G:0.18321	3365	834	0.027734	0.164936	0.0749359
STATUS_T2D	rs1785919	18:31945962	T:0.349777	3365	834	0.0285274	0.137146	0.0626252
STATUS_T2D	rs6426881	1:163083350	T:0.174146	3365	834	0.0303713	-0.177459	0.0819591
STATUS_T2D	rs4791838	17:9301813	T:0.491058	3355	833	0.0290395	-0.133243	0.0610381
STATUS_T2D	rs8177184	3:134947186	G:0.168648	3365	834	0.0303503	-0.181265	0.0837061
STATUS_T2D	rs9341066	6:152461219	A:0.0561664	3365	834	0.0266543	0.278458	0.125627
STATUS_T2D	rs12491399	3:184608048	G:0.357971	3362	833	0.0294656	-0.138103	0.0634314
STATUS_T2D	rs2072861	22:35858308	G:0.311887	3365	834	0.0297173	-0.142115	0.0653752
STATUS_T2D	rs12521917	5:169859547	C:0.269174	3364	834	0.0283778	0.148589	0.0677862
STATUS_T2D	rs4719696	7:22492022	C:0.454532	3365	834	0.0292079	-0.131662	0.0603771
STATUS_T2D	rs1623605	2:73997618	A:0.375483	3365	834	0.0286846	0.132897	0.0607446
STATUS_T2D	rs4712523	6:20765543	G:0.32734	3365	834	0.0285924	0.137727	0.0629161
STATUS_T2D	rs11603404	11:646940	A:0.144428	3365	834	0.0306472	-0.196882	0.0910806
STATUS_T2D	rs4072657	10:12837013	T:0.219614	3365	834	0.0302487	-0.16138	0.0744777
STATUS_T2D	rs7038172	9:16698269	C:0.05217	3364	833	0.0327382	-0.318535	0.149177
STATUS_T2D	rs3917740	1:167845890	T:0.201189	3365	834	0.02815	0.161621	0.073625
STATUS_T2D	rs12210175	6:7741654	G:0.453046	3365	834	0.0293232	-0.132503	0.0608058
STATUS_T2D	rs11760020	6:7744691	T:0.322883	3365	834	0.0286475	0.139581	0.0637849
STATUS_T2D	rs1414193	21:31657455	A:0.278752	3365	834	0.0286067	0.148038	0.0676324
STATUS_T2D	rs17298707	7:22484519	T:0.141753	3365	834	0.0309473	-0.190672	0.0883661
STATUS_T2D	rs6698111	1:237677243	A:0.341917	3359	834	0.0288027	0.136861	0.062603
STATUS_T2D	rs10762281	10:70728021	G:0.316345	3365	834	0.0298999	-0.141302	0.0650738
STATUS_T2D	rs2869676	20:46857433	T:0.190788	3365	834	0.0306124	-0.169534	0.0784127
STATUS_T2D	rs7156567	14:91992295	G:0.386147	3364	833	0.0290528	0.135062	0.0618762
STATUS_T2D	rs11644322	16:77597101	T:0.25052	3365	834	0.0303987	-0.151713	0.0700799
STATUS_T2D	rs9460583	6:21075695	G:0.0695394	3365	834	0.0322714	-0.267176	0.124789
STATUS_T2D	rs31226	5:53363328	T:0.394948	3365	834	0.0291852	0.135853	0.0622901
STATUS_T2D	rs663649	1:70669771	T:0.311514	3361	834	0.0300919	-0.144835	0.0667786
STATUS_T2D	rs11726949	4:110884079	T:0.0679251	3364	834	0.0324604	-0.264739	0.123786
STATUS_T2D	rs1050631	18:31948118	T:0.349732	3364	833	0.0291269	0.136648	0.0626317
STATUS_T2D	rs8052595	16:81981036	T:0.329964	3364	833	0.0302295	-0.139471	0.0643591
STATUS_T2D	rs3758192	9:112060737	T:0.0931649	3365	834	0.0320554	-0.231666	0.108067
STATUS_T2D	rs4420136	1:85747664	T:0.130312	3365	834	0.0314476	-0.2006	0.0932432
STATUS_T2D	rs9565180	13:75129471	T:0.21575	3365	834	0.0287497	0.162159	0.0741502
STATUS_T2D	rs1990926	5:159565329	T:0.231649	3365	834	0.0307027	-0.160456	0.0742542
STATUS_T2D	rs1801212	4:6353420	G:0.284547	3365	834	0.0290773	0.145381	0.0666141
STATUS_T2D	rs2278952	17:17426309	T:0.0662704	3365	834	0.0275146	0.254814	0.115607
STATUS_T2D	rs12078739	1:235621161	C:0.141753	3365	834	0.0283162	0.184861	0.0843008
STATUS_T2D	rs2579309	4:72296694	A:0.064636	3365	834	0.0331668	-0.281947	0.132366
STATUS_T2D	rs584626	1:55296572	G:0.156464	3365	834	0.0285464	0.179024	0.0817576
STATUS_T2D	rs10901219	9:134768648	T:0.0980975	3364	834	0.0319763	-0.222135	0.103574
STATUS_T2D	rs868651	8:118143907	G:0.268659	3363	834	0.0307273	-0.147355	0.0682015
STATUS_T2D	rs11254223	10:16901870	C:0.0806068	3362	833	0.0325387	-0.251924	0.117847
STATUS_T2D	rs1530042	4:166609008	T:0.0900446	3365	834	0.032313	-0.234125	0.109378
STATUS_T2D	rs11865731	16:23937663	C:0.2211	3365	834	0.0289537	0.153628	0.0703388
STATUS_T2D	rs8008583	14:23918967	T:0.223676	3362	833	0.0309544	-0.159609	0.0739732
STATUS_T2D	rs7805828	7:22725087	A:0.397623	3365	834	0.0296556	0.133855	0.0615524
STATUS_T2D	rs1884679	14:91913315	A:0.477408	3364	834	0.0300531	-0.131976	0.0608357
STATUS_T2D	rs13266210	8:41652671	G:0.221842	3365	834	0.031088	-0.158515	0.0735248
STATUS_T2D	rs6590356	11:128263279	A:0.409361	3365	834	0.0297914	0.132599	0.0610251
STATUS_T2D	rs2211381	9:29081666	A:0.400387	3363	833	0.0297911	0.135501	0.0623606
STATUS_T2D	rs645168	10:84385198	A:0.144557	3362	834	0.0316378	-0.194593	0.0905522
STATUS_T2D	rs1854696	9:21425972	T:0.0719168	3365	834	0.0280437	0.248975	0.113342
STATUS_T2D	rs1072385	6:144192302	A:0.15156	3365	834	0.0288439	0.181499	0.0830427
STATUS_T2D	rs3793276	7:29376121	C:0.317088	3365	834	0.0296011	0.138699	0.0637585
STATUS_T2D	rs701106	12:123831589	A:0.167905	3365	834	0.0290655	0.170456	0.078098
STATUS_T2D	rs317701	7:29051235	C:0.0805349	3365	834	0.0327985	-0.243702	0.114171
STATUS_T2D	rs12532031	7:37393277	T:0.325854	3365	834	0.0307931	-0.14017	0.0649017
STATUS_T2D	rs10265417	7:157973350	T:0.460612	3364	834	0.0301126	0.131382	0.0605838
STATUS_T2D	rs1234612	17:39196328	C:0.284101	3365	834	0.0295453	0.143351	0.0658741
STATUS_T2D	rs13314127	3:189952658	A:0.26627	3365	834	0.0294421	0.144974	0.0665779
STATUS_T2D	rs17741540	17:9192808	T:0.137931	3364	834	0.0319813	-0.193487	0.0902185
STATUS_T2D	rs3787997	21:42572165	A:0.324762	3364	834	0.0308934	-0.139368	0.0645689
STATUS_T2D	rs11681555	2:23673335	G:0.307875	3365	834	0.0309246	-0.143062	0.0662926
STATUS_T2D	rs2229536	9:19106543	T:0.0588585	3364	833	0.0281265	0.263188	0.119875
STATUS_T2D	rs1500323	9:8360763	A:0.239376	3365	834	0.0294908	0.151396	0.0695476
STATUS_T2D	rs10225002	7:157973396	C:0.460624	3365	834	0.030202	0.131322	0.0605887
STATUS_T2D	rs2364951	17:63001958	G:0.259435	3365	834	0.0312276	-0.15093	0.0700644
STATUS_T2D	rs7753109	6:20929468	A:0.189004	3365	834	0.0317559	-0.165983	0.0772922
STATUS_T2D	rs4656879	1:158349636	C:0.152155	3365	834	0.0320853	-0.186326	0.0869324
STATUS_T2D	rs9396992	6:169803426	G:0.203478	3364	833	0.0315986	-0.162559	0.075628
STATUS_T2D	rs1032682	11:22747900	T:0.405201	3365	834	0.0307233	-0.132849	0.0614859
STATUS_T2D	rs10871415	16:80058363	T:0.303003	3363	833	0.031135	-0.141792	0.0657864
STATUS_T2D	rs3812354	7:29285599	G:0.0705795	3365	834	0.0285932	0.249239	0.113857
STATUS_T2D	rs342386	10:84601080	G:0.31263	3365	834	0.0311076	-0.140825	0.065327
STATUS_T2D	rs679563	1:7893665	A:0.486776	3365	834	0.0305326	-0.131983	0.0610153
STATUS_T2D	rs704454	3:64902065	G:0.273781	3364	833	0.0312703	-0.146141	0.0678582
STATUS_T2D	rs7806296	7:18310620	A:0.347103	3365	834	0.0301201	0.137496	0.0634057
STATUS_T2D	rs1316952	12:122965503	C:0.131501	3365	834	0.0322612	-0.194243	0.0907185
STATUS_T2D	rs1788101	18:65691348	C:0.112927	3365	834	0.0290717	0.205636	0.09422
STATUS_T2D	rs7993187	13:69510413	C:0.206092	3365	834	0.0296913	0.155734	0.0716288
STATUS_T2D	rs2815637	10:12624519	G:0.342942	3365	834	0.0312054	-0.138598	0.0643311
STATUS_T2D	rs3756975	6:133078206	G:0.349331	3365	834	0.0312485	-0.13509	0.0627192
STATUS_T2D	rs11081934	18:31959302	A:0.349629	3365	834	0.0303016	0.135681	0.0626377
STATUS_T2D	rs2830079	21:26428112	G:0.128864	3364	834	0.029417	0.19454	0.0893264
STATUS_T2D	rs2515606	9:106576716	C:0.436107	3365	834	0.0310124	-0.133101	0.0617092
STATUS_T2D	rs16874509	4:23605473	A:0.178603	3365	834	0.0297428	0.166839	0.0767605
STATUS_T2D	rs17457340	20:10588042	C:0.0768202	3365	834	0.0338003	-0.254973	0.120132
STATUS_T2D	rs4819099	21:45659242	A:0.255572	3365	834	0.0300549	0.151078	0.0696415
STATUS_T2D	rs28033	5:53510606	A:0.474591	3365	834	0.0307798	0.12891	0.0596831
STATUS_T2D	rs2269237	1:63890501	C:0.0862838	3361	834	0.0337756	-0.23204	0.109311
STATUS_T2D	rs4377131	15:85000005	G:0.302467	3364	834	0.0303088	0.139703	0.0644971
STATUS_T2D	rs927318	9:4162815	G:0.493904	3363	833	0.0309863	-0.130644	0.0605606
STATUS_T2D	rs1516509	10:78622361	T:0.205349	3365	834	0.0300566	0.160422	0.0739495
STATUS_T2D	rs6736239	2:99987697	T:0.170134	3365	834	0.0325379	-0.175923	0.082294
STATUS_T2D	rs2447094	17:2240798	T:0.479625	3362	833	0.0311609	-0.129769	0.0602173
STATUS_T2D	rs6993670	8:18773221	A:0.414562	3365	834	0.0308503	0.132012	0.0611452
STATUS_T2D	rs4784744	16:55568686	A:0.342793	3365	834	0.031727	-0.139727	0.0650547
STATUS_T2D	rs2032260	21:42516660	T:0.386736	3355	831	0.0315295	-0.13512	0.062837
STATUS_T2D	rs1426033	3:141192780	C:0.335513	3365	834	0.0306911	0.136991	0.0633909
STATUS_T2D	rs10493757	1:85108703	C:0.200446	3365	834	0.0325021	-0.161557	0.0755584
STATUS_T2D	rs4846935	1:228414575	T:0.124145	3363	833	0.0332556	-0.201714	0.0947466
STATUS_T2D	rs4698800	4:111085957	T:0.324413	3363	834	0.0318882	-0.140134	0.0653058
STATUS_T2D	rs2110173	18:8198163	G:0.299108	3365	834	0.030723	0.139192	0.0644214
STATUS_T2D	rs515983	2:135002148	T:0.314116	3365	834	0.0307888	0.139454	0.0645681
STATUS_T2D	rs11123911	2:102127970	T:0.127641	3361	832	0.0298679	0.192339	0.0885606
STATUS_T2D	rs7833734	8:118139996	T:0.26503	3360	834	0.0322937	-0.146899	0.0686199
STATUS_T2D	rs8031888	15:91377735	T:0.400774	3361	834	0.0310868	0.13194	0.0611977
STATUS_T2D	rs2429917	17:2227684	T:0.196731	3365	834	0.032718	-0.164668	0.0771089
STATUS_T2D	rs188975	5:143091190	A:0.254015	3362	834	0.0322529	-0.15228	0.071117
STATUS_T2D	rs7558456	2:3745866	C:0.281734	3356	832	0.0321687	-0.144535	0.0674668
STATUS_T2D	rs4750232	10:12628123	G:0.12838	3365	834	0.0333343	-0.195869	0.0920422
STATUS_T2D	rs4776168	15:51724199	G:0.213436	3364	834	0.0324987	-0.16143	0.0754972
STATUS_T2D	rs2001722	2:99958847	C:0.137741	3365	834	0.0332304	-0.191592	0.0899792
STATUS_T2D	rs7112255	11:100916418	A:0.346017	3364	833	0.0310006	0.133848	0.0620508
STATUS_T2D	rs6436879	2:230198320	T:0.174443	3365	834	0.0329346	-0.175592	0.0823262
STATUS_T2D	rs10883463	10:102108944	C:0.0784547	3365	834	0.0342817	-0.246668	0.116532
STATUS_T2D	rs4855113	3:181007669	A:0.466419	3365	834	0.0314105	0.127837	0.0594083
STATUS_T2D	rs11756091	6:39390784	T:0.499108	3364	834	0.0315407	0.130823	0.0608428
STATUS_T2D	rs2275035	1:94317748	A:0.260553	3364	833	0.0325297	-0.149824	0.0700822
STATUS_T2D	rs12490463	3:65788413	A:0.390193	3365	834	0.0319711	-0.133612	0.0622967
STATUS_T2D	rs7207641	17:5384295	T:0.0533432	3365	834	0.0289751	0.280325	0.128364
STATUS_T2D	rs9894958	17:680488	A:0.226516	3364	834	0.0326879	-0.158795	0.074346
STATUS_T2D	rs1036278	9:8971644	C:0.415799	3361	834	0.0314824	0.133247	0.061949
STATUS_T2D	rs10499582	7:29469603	T:0.29049	3365	834	0.0310135	0.140315	0.065054
STATUS_T2D	rs6427193	1:167715001	C:0.35899	3365	834	0.032205	-0.134751	0.0629131
STATUS_T2D	rs3774541	3:53716172	A:0.467152	3364	834	0.0319198	-0.131893	0.0614767
STATUS_T2D	rs6866116	5:124008771	C:0.380054	3364	834	0.0322188	-0.132957	0.0620807
STATUS_T2D	rs2165412	18:7912931	T:0.217088	3365	834	0.0329637	-0.160664	0.0753398
STATUS_T2D	rs3118526	9:136477178	T:0.126597	3365	834	0.0337424	-0.200027	0.0942131
STATUS_T2D	rs3810213	19:7900233	A:0.119465	3365	834	0.0304492	0.194762	0.0899925
STATUS_T2D	rs9920651	15:97280163	T:0.212779	3365	834	0.0331315	-0.160756	0.0754552
STATUS_T2D	rs1418344	9:29074708	G:0.398663	3365	834	0.0316697	0.133842	0.0622941
STATUS_T2D	rs17419156	7:18369471	G:0.481724	3365	834	0.0320455	-0.127655	0.0595448
STATUS_T2D	rs3780542	9:106622601	A:0.0598811	3365	834	0.0351492	-0.279928	0.132879
STATUS_T2D	rs849336	7:28190578	A:0.367162	3365	834	0.0316665	0.133151	0.0619709
STATUS_T2D	rs7789916	7:13994082	G:0.275037	3365	834	0.0314114	0.144212	0.0670186
STATUS_T2D	rs4148107	21:42517400	C:0.427192	3365	834	0.0325659	-0.131801	0.0616645
STATUS_T2D	rs561336	10:78669214	G:0.308321	3365	834	0.0330603	-0.140276	0.0658156
STATUS_T2D	rs11653450	17:5365331	A:0.0539376	3365	834	0.0296854	0.27808	0.127896
STATUS_T2D	rs12189864	6:170527462	A:0.31263	3365	834	0.0330889	-0.142451	0.066847
STATUS_T2D	rs10492364	12:28003523	A:0.26211	3365	834	0.031672	0.143279	0.066687
STATUS_T2D	rs1860399	10:119284111	A:0.267459	3365	834	0.0317592	0.144255	0.0671757
STATUS_T2D	rs2281649	10:17196533	A:0.189896	3365	834	0.0313191	0.161075	0.0748143
STATUS_T2D	rs3818346	9:8511244	T:0.105944	3365	834	0.0308349	0.201458	0.0933024
STATUS_T2D	rs1046889	17:78278800	T:0.140713	3365	834	0.0342829	-0.184299	0.0870677
STATUS_T2D	rs9381299	6:44319845	C:0.132729	3364	834	0.0310045	0.186174	0.0863111
STATUS_T2D	rs9561932	13:95145178	T:0.374294	3365	834	0.0321519	0.13268	0.061927
STATUS_T2D	rs2656630	16:77468827	A:0.312333	3365	834	0.033183	-0.141026	0.0662136
STATUS_T2D	rs617698	1:158429496	G:0.405172	3364	834	0.0322799	0.129714	0.0605877
STATUS_T2D	rs1174592	9:9782811	T:0.0977712	3365	834	0.0307711	0.211726	0.0980205
STATUS_T2D	rs3729848	8:11645339	T:0.13789	3365	834	0.0316211	0.195507	0.0909688
STATUS_T2D	rs2919390	8:32646497	G:0.409361	3365	834	0.0325565	0.132594	0.0620319
STATUS_T2D	rs11769934	7:50658688	C:0.445617	3365	834	0.032694	0.128427	0.0601301
STATUS_T2D	rs1731479	X:12800374	T:0.173997	3365	834	0.0348322	-0.142786	0.0676612
STATUS_T2D	rs6802898	3:12366207	T:0.135958	3365	834	0.0346506	-0.19081	0.0903279
STATUS_T2D	rs3766988	1:179933906	G:0.124666	3365	834	0.0348338	-0.197028	0.0933657
STATUS_T2D	rs7118839	11:100914688	C:0.133432	3365	834	0.0313567	0.180555	0.0838809
STATUS_T2D	rs4646250	8:18304878	G:0.282511	3345	826	0.0337733	-0.145075	0.0683422
STATUS_T2D	rs6765828	3:158340994	G:0.350327	3364	834	0.032552	0.133891	0.0626372
STATUS_T2D	rs9322855	14:20223139	C:0.432408	3351	828	0.0328115	0.126533	0.0592832
STATUS_T2D	rs233598	21:27252709	A:0.209807	3365	834	0.0343333	-0.157965	0.074648
STATUS_T2D	rs3828903	6:31572718	A:0.304639	3363	834	0.0325198	0.138684	0.0648675
STATUS_T2D	rs8045634	16:12026752	A:0.409929	3364	834	0.0335212	-0.131186	0.061712
STATUS_T2D	rs468327	5:35038869	A:0.212649	3360	834	0.0321807	0.153242	0.0715364
STATUS_T2D	rs739496	12:110372042	G:0.218128	3365	834	0.0344374	-0.158102	0.0747558
STATUS_T2D	rs3753306	1:167866856	C:0.0964339	3365	834	0.0314753	0.215125	0.100011
STATUS_T2D	rs1038071	5:149103348	C:0.0913819	3365	834	0.0357298	-0.230071	0.109558
STATUS_T2D	rs7185040	16:2085788	C:0.17786	3365	834	0.0321304	0.164783	0.0769014
STATUS_T2D	rs9658691	10:90746143	C:0.122437	3365	834	0.035292	-0.199107	0.0945878
STATUS_T2D	rs16874486	4:23600198	C:0.16523	3365	834	0.0320756	0.169452	0.0790551
STATUS_T2D	rs10931936	2:201852173	T:0.27786	3365	834	0.0326599	0.141758	0.0663586
STATUS_T2D	rs4723645	7:37378581	T:0.36627	3365	834	0.0338152	-0.134416	0.0633361
STATUS_T2D	rs2895300	3:106618695	A:0.147994	3365	834	0.0320242	0.179451	0.0836949
STATUS_T2D	rs6105735	20:17199370	C:0.104458	3365	834	0.0316948	0.202146	0.0940984
STATUS_T2D	rs12495852	3:188168745	G:0.171917	3365	834	0.0348594	-0.17564	0.0832423
STATUS_T2D	rs1642592	17:39324827	G:0.160327	3365	834	0.0320279	0.170437	0.0794926
STATUS_T2D	rs7781481	7:157237521	G:0.0641902	3365	834	0.0311714	0.250681	0.116332
STATUS_T2D	rs2918145	10:132842998	C:0.308321	3365	834	0.0327885	0.138397	0.064833
STATUS_T2D	rs698086	3:188433450	A:0.346508	3365	834	0.0340172	-0.134955	0.063662
STATUS_T2D	rs2236380	10:6509823	T:0.292125	3365	834	0.0327376	0.139488	0.0653253
STATUS_T2D	rs3218322	22:35858044	A:0.310847	3365	834	0.0341918	-0.138686	0.0654856
STATUS_T2D	rs11876996	18:70382460	C:0.27474	3365	834	0.0342828	-0.146121	0.0690316
STATUS_T2D	rs178744	21:42535865	A:0.333878	3365	834	0.034057	-0.136095	0.0642139
STATUS_T2D	rs17628268	4:113550221	C:0.085761	3364	834	0.031606	0.22429	0.104352
STATUS_T2D	rs4432408	2:20263781	A:0.418128	3365	834	0.0332826	0.131126	0.0616005
STATUS_T2D	rs11859453	16:82181179	A:0.47474	3365	834	0.0336397	-0.128296	0.0603928
STATUS_T2D	rs2281747	9:8455598	G:0.157996	3364	833	0.0322328	0.170714	0.0797167
STATUS_T2D	rs788016	2:198060538	G:0.49049	3365	834	0.0336178	-0.127348	0.0599389
STATUS_T2D	rs3800230	6:109104821	G:0.131837	3364	834	0.0355844	-0.195904	0.0932145
STATUS_T2D	rs9267404	6:31578524	G:0.304755	3365	834	0.0330414	0.138288	0.0648758
STATUS_T2D	rs2076387	20:36200517	C:0.147548	3365	834	0.032274	0.177528	0.0829181
STATUS_T2D	rs4646247	8:18303188	A:0.286353	3356	832	0.0329954	0.141689	0.0664539
STATUS_T2D	rs1931472	13:70907603	T:0.357652	3365	834	0.0342078	-0.134863	0.0636864
STATUS_T2D	rs1799930	8:18302383	A:0.287221	3365	834	0.0330742	0.141233	0.0662697
STATUS_T2D	rs13286541	9:112291772	C:0.0931926	3364	834	0.0318736	0.215308	0.10033
STATUS_T2D	rs193178	10:84573393	A:0.190936	3365	834	0.0353512	-0.162624	0.0772812
STATUS_T2D	rs10489410	1:185220818	G:0.056629	3364	834	0.0375192	-0.289364	0.139113
STATUS_T2D	rs6749689	2:20259603	T:0.419293	3364	834	0.0336676	0.130472	0.0614264
STATUS_T2D	rs2684796	15:97300915	A:0.114859	3365	834	0.0360602	-0.206488	0.0985035
STATUS_T2D	rs3793283	7:29349235	T:0.36003	3365	834	0.0335221	0.130459	0.0613701
STATUS_T2D	rs12492561	3:189655839	C:0.0686478	3365	834	0.0373207	-0.262036	0.125843
STATUS_T2D	rs3132468	6:31583465	G:0.259364	3364	834	0.0349446	-0.147045	0.0697228
STATUS_T2D	rs1110894	16:77563252	T:0.355869	3365	834	0.0336583	0.136144	0.0640938
STATUS_T2D	rs4659167	1:117523068	T:0.354594	3363	834	0.0336466	0.133836	0.063003
STATUS_T2D	rs541425	18:58683821	A:0.464042	3365	834	0.0340113	0.128887	0.0607977
STATUS_T2D	rs312783	11:67875139	C:0.399851	3365	834	0.0344841	-0.130136	0.0615487
STATUS_T2D	rs4686847	3:188274935	T:0.430312	3365	834	0.0339227	0.12727	0.0600052
STATUS_T2D	rs1780316	1:21762222	T:0.0533591	3364	834	0.0316821	0.273902	0.127491
STATUS_T2D	rs11856084	15:75537465	G:0.287522	3358	833	0.0349491	-0.144574	0.0685526
STATUS_T2D	rs340874	1:212225879	A:0.468351	3365	834	0.0342521	-0.128657	0.0607708
STATUS_T2D	rs10137770	14:91992195	G:0.386627	3365	834	0.0338428	0.131177	0.0618196
STATUS_T2D	rs9644892	9:8790078	G:0.451546	3364	833	0.0343601	-0.128361	0.0606675
STATUS_T2D	rs259675	6:37985789	G:0.286776	3365	834	0.0335219	0.142066	0.0668301
STATUS_T2D	rs2341177	8:30124035	G:0.0699851	3365	834	0.0374266	-0.258204	0.124072
STATUS_T2D	rs1927631	9:16490789	G:0.15874	3364	833	0.0357756	-0.178684	0.085109
STATUS_T2D	rs10977037	9:8383996	C:0.103715	3365	834	0.0324056	0.21025	0.0982763
STATUS_T2D	rs6506551	18:8157050	G:0.147146	3364	833	0.0328461	0.177995	0.0834108
STATUS_T2D	rs1925767	6:10014482	C:0.179049	3365	834	0.0357302	-0.170381	0.0811342
STATUS_T2D	rs4688621	3:65940174	A:0.33581	3365	834	0.033748	0.132964	0.0626282
STATUS_T2D	rs7767721	6:9897079	A:0.122883	3365	834	0.0363204	-0.199956	0.0955207
STATUS_T2D	rs498475	7:28222765	G:0.38841	3365	834	0.0340036	0.130401	0.0615092
STATUS_T2D	rs12597696	16:12447925	G:0.345982	3360	832	0.0348785	-0.134876	0.0639291
STATUS_T2D	rs273909	5:131695252	C:0.125335	3359	832	0.0326267	0.186116	0.0871066
STATUS_T2D	rs958998	6:170538950	T:0.217152	3364	834	0.0355913	-0.154953	0.0737322
STATUS_T2D	rs10998736	10:70782117	T:0.113522	3365	834	0.0326574	0.199277	0.0932828
STATUS_T2D	rs12597002	16:55559905	A:0.299316	3361	832	0.0351418	-0.142761	0.0677647
STATUS_T2D	rs11649390	16:81469735	A:0.391679	3365	834	0.0341159	0.12735	0.0601077
STATUS_T2D	rs9880787	3:189621026	G:0.158841	3365	834	0.0361784	-0.175725	0.0838815
STATUS_T2D	rs11717893	3:123289515	C:0.252749	3365	834	0.0337069	0.149913	0.0705953
STATUS_T2D	rs3787966	21:42521492	G:0.427021	3364	834	0.0347645	-0.130293	0.0617182
STATUS_T2D	rs2869675	20:46854087	T:0.190788	3365	834	0.0358795	-0.164386	0.0783427
STATUS_T2D	rs6474367	8:41848950	A:0.338436	3364	833	0.0340238	0.135155	0.0637588
STATUS_T2D	rs1364309	16:82008540	A:0.335958	3365	834	0.0351352	-0.137419	0.0652263
STATUS_T2D	rs2736696	15:22720776	A:0.160969	3364	833	0.0332195	0.16925	0.0794818
STATUS_T2D	rs3213680	2:241718735	A:0.198127	3364	834	0.0359497	-0.164642	0.0784945
STATUS_T2D	rs6453285	5:76481305	T:0.0726813	3364	834	0.0376529	-0.248671	0.119633
STATUS_T2D	rs259723	6:37896198	G:0.287519	3365	834	0.0339825	0.141596	0.0667818
STATUS_T2D	rs12451483	17:3760416	A:0.325409	3365	834	0.034182	0.136793	0.0645882
STATUS_T2D	rs2237236	6:26559532	G:0.422368	3362	834	0.03448	0.128628	0.0608339
STATUS_T2D	rs2239800	6:32821245	C:0.0913819	3365	834	0.0372758	-0.228878	0.109893
STATUS_T2D	rs3826368	17:13965942	A:0.156659	3364	833	0.0334452	0.170654	0.0802434
STATUS_T2D	rs1387370	16:82085523	T:0.452303	3365	834	0.0346335	0.127846	0.0605156
STATUS_T2D	rs915349	10:84467878	C:0.441456	3365	834	0.0349989	-0.129007	0.0611879
STATUS_T2D	rs10490186	2:230189779	C:0.340565	3365	834	0.0353862	-0.135922	0.0646044
STATUS_T2D	rs10977464	9:9054311	C:0.175631	3365	834	0.0336072	0.165132	0.0777183
STATUS_T2D	rs12935510	16:77566969	G:0.279792	3365	834	0.0357188	-0.142886	0.0680371
STATUS_T2D	rs876941	15:77030626	C:0.182318	3365	834	0.033755	0.165566	0.0779874
STATUS_T2D	rs889814	16:12451926	T:0.331649	3365	834	0.0355174	-0.135021	0.0642222
STATUS_T2D	rs2339941	12:110975147	A:0.185884	3365	834	0.0364428	-0.167303	0.0799745
STATUS_T2D	rs12947919	17:66629682	C:0.103597	3364	834	0.0332086	0.202383	0.0950354
STATUS_T2D	rs17662369	15:51654732	T:0.0845468	3365	834	0.0375923	-0.231173	0.11118
STATUS_T2D	rs9992755	4:111102039	G:0.323328	3365	834	0.035629	-0.137466	0.0654247
STATUS_T2D	rs4413319	3:110273546	C:0.16211	3365	834	0.0336359	0.170538	0.0802754
STATUS_T2D	rs2241054	7:55207473	A:0.27162	3365	834	0.035979	-0.14405	0.0686881
STATUS_T2D	rs2789444	1:163001081	A:0.48321	3365	834	0.0351513	-0.127838	0.0606842
STATUS_T2D	rs3774230	3:181004332	C:0.277497	3364	834	0.0343408	0.138304	0.0653597
STATUS_T2D	rs12790950	11:674697	T:0.327043	3365	834	0.0345964	0.133159	0.0630174
STATUS_T2D	rs17184300	6:131947410	C:0.122288	3365	834	0.033595	0.185955	0.0875124
STATUS_T2D	rs651861	11:78359137	A:0.491023	3342	830	0.0352133	-0.127761	0.0606681
STATUS_T2D	rs11568994	4:111116984	A:0.318425	3365	834	0.0358161	-0.13859	0.0660263
STATUS_T2D	rs16889402	8:118182485	A:0.258692	3365	834	0.036228	-0.144753	0.0691158
STATUS_T2D	rs2067004	4:111099813	C:0.324658	3362	834	0.0358647	-0.137173	0.0653686
STATUS_T2D	rs915574	21:34190206	T:0.320505	3365	834	0.0359426	-0.135596	0.0646442
STATUS_T2D	rs836959	12:48561404	A:0.299703	3365	834	0.0346558	0.138383	0.0655111
STATUS_T2D	rs10947262	6:32481290	T:0.0861813	3365	834	0.0382186	-0.232454	0.112161
STATUS_T2D	rs563118	8:41640820	A:0.431204	3365	834	0.0355312	-0.130504	0.062078
STATUS_T2D	rs7111879	11:44090717	G:0.454532	3365	834	0.0354879	-0.128156	0.0609471
STATUS_T2D	rs3732131	2:102161035	C:0.0757801	3365	834	0.0332839	0.234501	0.110165
STATUS_T2D	rs10498634	14:92075474	G:0.381129	3365	834	0.0358082	-0.129661	0.0617696
STATUS_T2D	rs8079416	17:35346239	C:0.463001	3365	834	0.0355374	-0.126608	0.060227
STATUS_T2D	rs7023690	9:101663149	C:0.461516	3365	834	0.0352779	0.124861	0.0593122
STATUS_T2D	rs16931167	9:10135186	T:0.169094	3365	834	0.0340558	0.162109	0.0764878
STATUS_T2D	rs17148186	9:133545228	A:0.0860327	3365	834	0.0379473	-0.234438	0.112959
STATUS_T2D	rs10518733	15:51727599	C:0.213224	3365	834	0.0366329	-0.157713	0.0754668
STATUS_T2D	rs6753942	2:43602940	G:0.122288	3365	834	0.0376937	-0.193919	0.0933123
STATUS_T2D	rs13150896	4:164718939	A:0.456612	3365	834	0.0354505	0.130425	0.0620133
STATUS_T2D	rs632137	11:119752243	A:0.100297	3365	834	0.0337508	0.211438	0.0995924
STATUS_T2D	rs1481129	10:84378208	G:0.149331	3365	834	0.0372698	-0.184979	0.0888126
STATUS_T2D	rs11788776	9:16800347	C:0.452721	3363	833	0.0354913	0.12816	0.0609501
STATUS_T2D	rs11742240	5:35917133	T:0.261218	3365	834	0.0366256	-0.145887	0.0698051
STATUS_T2D	rs10515638	5:149132724	A:0.0809807	3365	834	0.033585	0.231377	0.108882
STATUS_T2D	rs2286934	18:8165530	A:0.348647	3363	833	0.0352068	0.132089	0.0627213
STATUS_T2D	rs11254284	10:17018435	G:0.346623	3361	833	0.0362414	-0.136141	0.0650083
STATUS_T2D	rs933423	7:157207030	T:0.109658	3365	834	0.033923	0.194873	0.0918783
STATUS_T2D	rs7236256	18:7915966	G:0.311831	3364	834	0.0364661	-0.136062	0.0650486
STATUS_T2D	rs10521023	5:35078872	A:0.222734	3365	834	0.0368956	-0.1539	0.0737453
STATUS_T2D	rs693754	18:6989694	G:0.391976	3365	834	0.0361543	-0.132579	0.0632778
STATUS_T2D	rs1109859	17:17365058	C:0.179792	3365	834	0.0374028	-0.169236	0.0813112
STATUS_T2D	rs17156085	7:27963095	C:0.474725	3363	833	0.0357676	0.125967	0.0599968
STATUS_T2D	rs9544646	13:77429840	G:0.0750371	3365	834	0.0338447	0.23219	0.109425
STATUS_T2D	rs1638742	7:157231313	G:0.0827637	3365	834	0.0337295	0.219337	0.103301
STATUS_T2D	rs8067378	17:35304874	G:0.498366	3365	834	0.0359218	0.124914	0.0595447
STATUS_T2D	rs2284675	2:169767205	T:0.282932	3363	833	0.0367414	-0.142363	0.0681609
STATUS_T2D	rs1474332	3:129001652	G:0.139673	3365	834	0.0344215	0.180986	0.0855685
STATUS_T2D	rs6729535	2:121343931	G:0.144733	3351	831	0.0379103	-0.180236	0.0868263
STATUS_T2D	rs3117583	6:31727555	C:0.188707	3365	834	0.0348236	0.163477	0.0774625
STATUS_T2D	rs4759044	12:55816937	C:0.438039	3365	834	0.0362097	-0.12918	0.0616741
STATUS_T2D	rs2137722	17:5359523	T:0.0561664	3365	834	0.0332151	0.267946	0.125827
STATUS_T2D	rs1875233	16:55244205	G:0.472363	3365	834	0.0361077	-0.127396	0.0607887
STATUS_T2D	rs2836262	21:38561737	C:0.136147	3364	834	0.0380088	-0.186001	0.0896496
STATUS_T2D	rs6750788	2:135079451	A:0.355721	3365	834	0.0356062	0.132337	0.0629755
STATUS_T2D	rs2396644	2:229942770	A:0.244874	3365	834	0.0370745	-0.149239	0.0715797
STATUS_T2D	rs10103750	8:32716540	G:0.149629	3365	834	0.0378288	-0.182661	0.0879571
STATUS_T2D	rs8123890	20:49540120	G:0.405916	3364	834	0.0364281	-0.128411	0.0613785
STATUS_T2D	rs9930490	16:81284919	C:0.359138	3365	834	0.0366653	-0.131852	0.063103
STATUS_T2D	rs11080562	18:12260142	T:0.208532	3364	833	0.0373129	-0.160296	0.0769794
STATUS_T2D	rs1011539	7:14261123	A:0.153789	3365	834	0.0347537	0.168472	0.0797984
STATUS_T2D	rs1390359	8:18305609	A:0.286266	3364	833	0.0354282	0.139733	0.0664311
STATUS_T2D	rs721755	6:39457508	G:0.243685	3365	834	0.0372807	-0.147913	0.0710204
STATUS_T2D	rs6938580	6:38199368	T:0.287455	3364	834	0.035494	0.140532	0.066835
STATUS_T2D	rs10195488	2:3802010	C:0.345617	3365	834	0.0367923	-0.133915	0.0641336
STATUS_T2D	rs2766094	13:107750000	C:0.138187	3365	834	0.0348189	0.178413	0.0845375
STATUS_T2D	rs401443	16:82328354	T:0.419784	3341	831	0.0365918	-0.126615	0.0605729
STATUS_T2D	rs11054721	12:12222594	C:0.455721	3365	834	0.0364883	-0.126395	0.0604345
STATUS_T2D	rs2025392	9:9723309	C:0.47503	3364	833	0.0362969	0.126361	0.0603564
STATUS_T2D	rs17565905	10:12279950	A:0.240399	3359	833	0.0355125	0.148721	0.0707365
STATUS_T2D	rs8071640	17:9295229	G:0.147994	3365	834	0.0381812	-0.181748	0.0876778
STATUS_T2D	rs12131065	1:67541594	A:0.234027	3365	834	0.0354444	0.146529	0.0696682
STATUS_T2D	rs1927615	9:16528595	G:0.451249	3364	833	0.0363249	0.124819	0.0596285
STATUS_T2D	rs13021385	2:3804262	C:0.344279	3365	834	0.0370457	-0.134133	0.0643245
STATUS_T2D	rs7203215	16:82125319	G:0.413224	3365	834	0.0362046	0.126504	0.0603945
STATUS_T2D	rs17775610	8:128988178	T:0.0650817	3365	834	0.0397373	-0.260234	0.126544
STATUS_T2D	rs2472394	X:153424545	A:0.0994648	3363	832	0.0344272	0.168012	0.0794369
STATUS_T2D	rs4909081	7:157893546	A:0.44101	3365	834	0.0363799	0.129226	0.0617522
STATUS_T2D	rs4783330	16:81723087	T:0.302972	3365	834	0.0359184	0.135709	0.0646897
STATUS_T2D	rs4660010	1:239105810	G:0.370134	3365	834	0.0362271	0.129958	0.0620511
STATUS_T2D	rs3115663	6:31709822	G:0.188856	3365	834	0.035468	0.162904	0.0774636
STATUS_T2D	rs8057221	16:82032928	A:0.193611	3365	834	0.0381311	-0.161404	0.0778436
STATUS_T2D	rs2071047	14:53488161	T:0.395394	3365	834	0.0363675	0.126099	0.0602538
STATUS_T2D	rs2215488	4:23681161	T:0.0751857	3365	834	0.0395264	-0.247725	0.120333
STATUS_T2D	rs1946234	5:150379403	C:0.130312	3365	834	0.035284	0.183404	0.0871243
STATUS_T2D	rs12551193	9:10331449	C:0.14566	3364	833	0.0386614	-0.182508	0.0882633
STATUS_T2D	rs4722988	7:30478555	A:0.146211	3365	834	0.0353167	0.17689	0.0840449
STATUS_T2D	rs7175421	15:56646202	C:0.295394	3365	834	0.0362237	0.13738	0.0655939
STATUS_T2D	rs7564926	2:212670237	G:0.153492	3365	834	0.0354786	0.168599	0.0801763
STATUS_T2D	rs10751383	10:45257998	A:0.448291	3365	834	0.0370877	-0.12585	0.0603658
STATUS_T2D	rs3130933	6:31240064	A:0.138187	3365	834	0.0389743	-0.185185	0.0897015
STATUS_T2D	rs7203798	16:82073987	T:0.477415	3365	834	0.0369574	0.125506	0.0601589
STATUS_T2D	rs17041323	4:111204004	A:0.150817	3365	834	0.0355314	0.171881	0.0817606
STATUS_T2D	rs1544383	4:113463919	C:0.315602	3365	834	0.0364209	0.133325	0.0637251
STATUS_T2D	rs17777883	3:188411672	A:0.0751857	3365	834	0.0348372	0.230069	0.109025
STATUS_T2D	rs10087900	8:144374793	A:0.442348	3365	834	0.0373511	-0.126021	0.0605315
STATUS_T2D	rs9396752	6:10049209	A:0.249257	3364	834	0.0364464	0.144969	0.0692997
STATUS_T2D	rs10521025	16:76769267	T:0.0674591	3365	834	0.0348014	0.247032	0.11704
STATUS_T2D	rs11733718	4:111293316	A:0.471768	3365	834	0.037177	0.125505	0.0602283
STATUS_T2D	rs2079099	22:19180440	G:0.247325	3364	834	0.0363156	0.142451	0.0680484
STATUS_T2D	rs1263595	2:207655878	G:0.306686	3365	834	0.036613	0.136323	0.0652247
STATUS_T2D	rs11781519	8:118106497	C:0.150074	3365	834	0.0391855	-0.177535	0.0860886
STATUS_T2D	rs4602269	20:48605642	T:0.070766	3342	831	0.040631	-0.24918	0.121713
STATUS_T2D	rs7015397	8:118247070	A:0.261516	3365	834	0.0383571	-0.143033	0.0690639
STATUS_T2D	rs2295202	6:144136641	C:0.0961367	3365	834	0.0353084	0.205747	0.0977511
STATUS_T2D	rs10513033	5:53369234	C:0.154475	3363	833	0.0391185	-0.174816	0.0847412
STATUS_T2D	rs1558070	7:30470011	C:0.165031	3363	834	0.0360402	0.168431	0.0803401
STATUS_T2D	rs7721577	5:139985970	C:0.238187	3365	834	0.0385599	-0.149509	0.0722665
STATUS_T2D	rs3734618	6:39392162	A:0.499257	3364	833	0.0374928	-0.126636	0.0608724
STATUS_T2D	rs4686849	3:188281122	T:0.428826	3365	834	0.0372596	0.125684	0.0603408
STATUS_T2D	rs7180645	15:85253347	G:0.106092	3365	834	0.0356266	0.201552	0.0959241
STATUS_T2D	rs1574287	8:19234972	C:0.220934	3363	834	0.0387486	-0.152311	0.0736923
STATUS_T2D	rs10187046	2:230071370	C:0.145703	3363	833	0.0361279	0.173857	0.0829674
STATUS_T2D	rs2877652	1:179820420	C:0.0884101	3365	834	0.0356058	0.21629	0.102927
STATUS_T2D	rs9784110	2:229923746	C:0.381872	3365	834	0.0380177	-0.129305	0.0623258
STATUS_T2D	rs703977	10:80614236	C:0.451709	3365	834	0.0378297	-0.126485	0.060907
STATUS_T2D	rs6497019	15:91428643	A:0.443834	3365	834	0.0375549	0.127729	0.0614176
STATUS_T2D	rs667358	20:3530030	C:0.0659733	3365	834	0.0414351	-0.259787	0.1274
STATUS_T2D	rs616641	20:3533602	C:0.0659733	3365	834	0.0414351	-0.259787	0.1274
STATUS_T2D	rs17347606	2:212935222	C:0.112779	3365	834	0.0358986	0.192371	0.0916894
STATUS_T2D	rs2395689	6:38019671	T:0.0575037	3365	834	0.0413573	-0.283795	0.13912
STATUS_T2D	rs2551799	17:9141636	G:0.383507	3365	834	0.0373157	0.126276	0.0606428
STATUS_T2D	rs10426094	19:7156240	T:0.22422	3365	834	0.0389043	-0.152741	0.0739596
STATUS_T2D	rs10802598	1:235522716	A:0.0615156	3365	834	0.0411467	-0.267845	0.131165
STATUS_T2D	rs900328	4:111294349	T:0.471768	3365	834	0.0377093	0.12521	0.0602549
STATUS_T2D	rs2645104	6:38087934	G:0.0624071	3365	834	0.0412949	-0.272118	0.133355
STATUS_T2D	rs2466409	6:39720073	C:0.421248	3365	834	0.0381809	-0.127679	0.0615941
STATUS_T2D	rs3766934	1:224081640	T:0.0803863	3365	834	0.0357211	0.222132	0.105773
STATUS_T2D	rs3738043	1:224081922	G:0.0803863	3365	834	0.0357211	0.222132	0.105773
STATUS_T2D	rs4930248	11:68322480	C:0.388046	3363	834	0.0382986	-0.130682	0.0630813
STATUS_T2D	rs3130050	6:31726740	G:0.149926	3365	834	0.0397546	-0.175191	0.0851975
STATUS_T2D	rs3095748	9:89398957	C:0.0688169	3364	834	0.0409789	-0.256396	0.125454
STATUS_T2D	rs12023645	1:215032431	T:0.0558692	3365	834	0.0418727	-0.286365	0.140735
STATUS_T2D	rs1041983	8:18302075	T:0.311924	3363	833	0.0373989	0.135778	0.0652344
STATUS_T2D	rs4681605	3:151511166	G:0.452155	3365	834	0.0382305	-0.122676	0.0591956
STATUS_T2D	rs886205	12:110688810	C:0.184695	3365	834	0.039675	-0.164914	0.0801677
STATUS_T2D	rs9351230	6:90712343	C:0.400892	3365	834	0.0383995	-0.129098	0.062349
STATUS_T2D	rs2760345	13:46336575	T:0.0903418	3365	834	0.0404551	-0.22879	0.111655
STATUS_T2D	rs6477314	9:8512326	A:0.116642	3365	834	0.0363234	0.188126	0.0898712
STATUS_T2D	rs7564379	2:74031588	T:0.291233	3365	834	0.0374244	0.136493	0.0655868
STATUS_T2D	rs666951	12:110620966	T:0.183804	3365	834	0.0397438	-0.165581	0.0805199
STATUS_T2D	rs4012246	3:188261076	C:0.431947	3365	834	0.0379461	0.124672	0.0600703
STATUS_T2D	rs12686490	9:4089566	T:0.306538	3365	834	0.0374928	0.133615	0.064227
STATUS_T2D	rs720736	15:84937208	C:0.328529	3365	834	0.0388323	-0.13629	0.0659693
STATUS_T2D	rs609887	11:101889777	T:0.296582	3365	834	0.0375121	0.135508	0.0651433
STATUS_T2D	rs9518015	13:99625661	T:0.280386	3365	834	0.0374091	0.134896	0.0648144
STATUS_T2D	rs2242660	6:31705732	T:0.373438	3362	832	0.0378389	0.130792	0.062984
STATUS_T2D	rs2073533	7:13996264	A:0.310996	3365	834	0.0375624	0.134913	0.0648743
STATUS_T2D	rs6040065	20:10591051	T:0.0745914	3365	834	0.0360351	0.236544	0.112826
STATUS_T2D	rs11776475	8:118231996	C:0.163596	3365	834	0.0401065	-0.169362	0.0825087
STATUS_T2D	rs2113307	16:77600752	G:0.0591558	3364	834	0.0360182	0.252366	0.120362
STATUS_T2D	rs6749757	2:100096543	A:0.492422	3365	834	0.0384729	-0.123694	0.0597621
STATUS_T2D	rs2834297	21:34204708	G:0.482759	3364	834	0.0384235	0.122298	0.0590721
STATUS_T2D	rs6978860	7:129179105	G:0.121694	3365	834	0.0407468	-0.198072	0.0968049
STATUS_T2D	rs17797713	5:149095348	C:0.210464	3364	834	0.0374391	0.150317	0.0722351
STATUS_T2D	rs4924922	17:17371374	T:0.401634	3365	834	0.0388721	-0.128058	0.0619973
STATUS_T2D	rs7607541	2:121304366	T:0.415254	3363	834	0.0382344	0.126152	0.0608744
STATUS_T2D	rs5435	17:7127847	T:0.372919	3364	834	0.0381492	0.129655	0.0625373
STATUS_T2D	rs9328566	11:673403	A:0.326894	3365	834	0.0379644	0.130765	0.0630119
STATUS_T2D	rs17031016	2:43617946	C:0.122585	3365	834	0.0407538	-0.190625	0.0931686
STATUS_T2D	rs7627455	3:64521585	T:0.479198	3365	834	0.0386306	-0.125615	0.0607395
STATUS_T2D	rs1541935	9:8966008	C:0.439673	3365	834	0.038389	0.126575	0.0611273
STATUS_T2D	rs762523	22:17560589	A:0.357568	3363	834	0.0381257	0.131	0.0631782
STATUS_T2D	rs2715261	3:123281267	A:0.136107	3365	834	0.0371082	0.185785	0.089124
STATUS_T2D	rs398655	13:32485652	G:0.43893	3365	834	0.0384296	0.128583	0.0621101
STATUS_T2D	rs4596320	4:6420632	T:0.0756315	3365	834	0.0417246	-0.239761	0.117746
STATUS_T2D	rs12003392	9:9141640	C:0.0582467	3365	834	0.035664	0.262984	0.125187
STATUS_T2D	rs10833823	11:22788632	C:0.3	3365	834	0.0394188	-0.137102	0.0665614
STATUS_T2D	rs7419259	2:212328755	A:0.313653	3362	834	0.0381349	0.133543	0.0644079
STATUS_T2D	rs2508241	11:78559820	T:0.329816	3364	834	0.0381824	0.131315	0.0633488
STATUS_T2D	rs8050239	16:77737173	C:0.343536	3365	834	0.0393944	-0.131287	0.06373
STATUS_T2D	rs485100	2:30830577	C:0.148886	3365	834	0.0373006	0.17384	0.0834784
STATUS_T2D	rs324480	9:9069956	T:0.394471	3364	834	0.0392246	-0.127121	0.0616548
STATUS_T2D	rs2639989	18:71044927	A:0.229718	3365	834	0.0400856	-0.151379	0.0737405
STATUS_T2D	rs13091139	3:180999928	A:0.270877	3365	834	0.0380526	0.136655	0.0658807
STATUS_T2D	rs1479896	11:22652605	G:0.171225	3364	834	0.0376433	0.164815	0.0792868
STATUS_T2D	rs10885409	10:114798062	C:0.455126	3365	834	0.038771	0.124972	0.0604718
STATUS_T2D	rs2466405	6:39691639	G:0.462704	3365	834	0.0391342	-0.124598	0.0604031
STATUS_T2D	rs1036920	3:64518603	A:0.247771	3364	834	0.040023	-0.146833	0.0715036
STATUS_T2D	rs4322991	3:189822631	A:0.223015	3363	834	0.0380433	0.149992	0.0723066
STATUS_T2D	rs17077419	8:6377938	G:0.314358	3364	833	0.0384159	0.133191	0.0643314
STATUS_T2D	rs3817512	7:16805625	C:0.101634	3365	834	0.037084	0.200153	0.0960041
STATUS_T2D	rs2297398	9:106638705	G:0.0554235	3365	834	0.042653	-0.278663	0.137469
STATUS_T2D	rs10971025	9:32553914	A:0.208915	3365	834	0.0380349	0.148806	0.0717319
STATUS_T2D	rs4496780	6:21187627	G:0.0744428	3365	834	0.036833	0.231779	0.111026
STATUS_T2D	rs2364979	17:62876027	G:0.496879	3364	833	0.0392203	-0.124299	0.0602846
STATUS_T2D	rs6502867	17:5361052	C:0.236404	3365	834	0.0382398	0.145411	0.0701699
STATUS_T2D	rs815804	2:47235846	A:0.194709	3364	833	0.0407716	-0.15799	0.0772249
STATUS_T2D	rs4944221	11:78471750	T:0.406956	3364	834	0.0391343	0.12507	0.0606318
STATUS_T2D	rs1157546	8:18821286	C:0.0517088	3365	834	0.0439126	-0.292855	0.145343
STATUS_T2D	rs732314	1:167865878	A:0.487964	3365	834	0.039572	-0.125286	0.0608719
STATUS_T2D	rs734075	12:4367308	G:0.450966	3365	834	0.0393823	0.123621	0.0600051
STATUS_T2D	rs720333	12:4364199	G:0.153195	3365	834	0.0380705	0.172421	0.0831308
STATUS_T2D	rs602676	1:239250516	A:0.101634	3365	834	0.0423167	-0.210823	0.103833
STATUS_T2D	rs2643723	3:65771668	C:0.427043	3365	834	0.0394164	0.12737	0.0618357
STATUS_T2D	rs5370	6:12404241	T:0.21522	3364	834	0.0385844	0.148625	0.0718484
STATUS_T2D	rs10456473	6:39704048	T:0.310698	3365	834	0.0403976	-0.136751	0.0667189
STATUS_T2D	rs697297	3:64849165	C:0.449629	3365	834	0.0398625	-0.125139	0.0608898
STATUS_T2D	rs10968281	9:28003298	C:0.114001	3364	833	0.0379109	0.197116	0.0949584
STATUS_T2D	rs9609429	22:30847431	C:0.26315	3365	834	0.040689	-0.143369	0.0700494
STATUS_T2D	rs6444188	3:188160630	G:0.347652	3364	834	0.0403988	-0.13178	0.0642942
STATUS_T2D	rs11098149	4:113441063	G:0.464424	3359	831	0.0396853	0.122459	0.0595325
STATUS_T2D	rs2382993	8:125770106	A:0.330015	3365	834	0.0404926	-0.132068	0.0644647
STATUS_T2D	rs7030528	9:16821748	G:0.182615	3365	834	0.038543	0.16077	0.077703
STATUS_T2D	rs2074222	17:7070698	A:0.357949	3365	834	0.0394886	0.130542	0.0633987
STATUS_T2D	rs12992224	2:229971901	C:0.430291	3364	833	0.0397088	0.123971	0.060275
STATUS_T2D	rs1830792	13:27771907	C:0.175186	3365	834	0.041587	-0.166087	0.0815098
STATUS_T2D	rs13266634	8:118253964	T:0.297771	3365	834	0.0408451	-0.135887	0.0664452
STATUS_T2D	rs2108350	7:50767663	A:0.120244	3364	834	0.0423263	-0.197488	0.0972707
STATUS_T2D	rs10454095	18:18031438	T:0.308299	3362	833	0.0407861	-0.133759	0.0653857
STATUS_T2D	rs16966224	15:51647149	G:0.0900298	3360	834	0.0427484	-0.218436	0.107808
STATUS_T2D	rs597425	13:22649313	G:0.0600297	3365	834	0.0438655	-0.269384	0.133665
STATUS_T2D	rs12061312	1:156293163	G:0.144322	3364	834	0.0419713	-0.183401	0.0901764
STATUS_T2D	rs7304572	12:111009456	T:0.185141	3365	834	0.0418403	-0.162892	0.0800413
STATUS_T2D	rs645851	6:160317703	C:0.222437	3365	834	0.0415913	-0.149361	0.0733029
STATUS_T2D	rs956864	12:48576290	C:0.304309	3365	834	0.0410769	-0.135321	0.0662442
STATUS_T2D	rs17073937	3:65796741	A:0.364636	3365	834	0.0408838	-0.129307	0.0632397
STATUS_T2D	rs4798055	18:3007152	G:0.337396	3364	834	0.0410046	-0.131646	0.0644222
STATUS_T2D	rs11924032	3:172217793	A:0.265973	3365	834	0.0413958	-0.141388	0.0693235
STATUS_T2D	rs12691874	2:136596944	G:0.44679	3364	834	0.0402521	0.125002	0.0609421
STATUS_T2D	rs10868644	9:89479756	T:0.109361	3365	834	0.0384694	0.193128	0.0933066
STATUS_T2D	rs2206734	6:20802863	A:0.186627	3365	834	0.0391734	0.157221	0.0762337
STATUS_T2D	rs168927	5:102140696	A:0.399406	3365	834	0.0401739	0.125366	0.061096
STATUS_T2D	rs2446653	6:39698766	A:0.420951	3365	834	0.0408074	-0.125884	0.0615425
STATUS_T2D	rs10816124	9:9394896	A:0.105052	3365	834	0.0385689	0.196116	0.0947991
STATUS_T2D	rs6593140	7:50765627	C:0.120208	3365	834	0.0428062	-0.197038	0.0972741
STATUS_T2D	rs434455	16:11988043	T:0.160178	3365	834	0.0421892	-0.166977	0.0821878
STATUS_T2D	rs2114167	3:141262049	G:0.0787519	3365	834	0.0438373	-0.238841	0.118494
STATUS_T2D	rs1394874	8:118122670	G:0.236099	3363	832	0.041731	-0.146269	0.0718346
STATUS_T2D	rs2158254	17:33139608	A:0.447384	3364	833	0.0403982	0.123815	0.0604078
STATUS_T2D	rs8054191	16:82115406	G:0.468015	3361	833	0.0405179	0.123254	0.0601702
STATUS_T2D	rs2071943	6:12403800	A:0.215156	3365	834	0.0395775	0.147808	0.0718164
STATUS_T2D	rs2839357	21:46847315	G:0.104817	3363	834	0.0389465	0.198251	0.096017
STATUS_T2D	rs12482513	21:31657678	A:0.0609212	3365	834	0.0381231	0.250858	0.120981
STATUS_T2D	rs9516712	13:95922815	G:0.207281	3365	834	0.0395592	0.149996	0.0728729
STATUS_T2D	rs943451	10:6661779	A:0.314562	3365	834	0.0401023	0.131899	0.0642564
STATUS_T2D	rs1800562	6:26201120	A:0.0596194	3363	833	0.044696	-0.26843	0.133713
STATUS_T2D	rs11679328	2:136600931	T:0.0897474	3365	834	0.0384642	0.211922	0.102384
STATUS_T2D	rs6953513	7:15546603	T:0.244428	3365	834	0.0399061	0.13988	0.0680774
STATUS_T2D	rs11795031	9:16776930	G:0.311237	3364	833	0.0402234	0.133093	0.0648778
STATUS_T2D	rs16834368	1:162986618	C:0.24242	3364	834	0.0420191	-0.145121	0.0713712
STATUS_T2D	rs3777406	6:160416045	T:0.203627	3364	834	0.0423805	-0.154181	0.0759599
STATUS_T2D	rs7804983	7:26710538	C:0.432541	3365	834	0.041166	-0.12575	0.061586
STATUS_T2D	rs12233132	2:25182207	T:0.268054	3365	834	0.0400822	0.13758	0.0670175
STATUS_T2D	rs2065341	13:71043339	G:0.393845	3363	834	0.0414036	-0.128045	0.0627837
STATUS_T2D	rs9282641	3:123279458	A:0.0903418	3365	834	0.0390124	0.209964	0.101724
STATUS_T2D	rs3935645	13:30235558	A:0.48321	3365	834	0.041151	-0.122716	0.0600957
STATUS_T2D	rs10499229	6:144184283	A:0.151754	3364	834	0.0396109	0.171509	0.0833465
STATUS_T2D	rs6092437	20:55174662	A:0.06211	3365	834	0.0386779	0.252595	0.122168
STATUS_T2D	rs10502365	18:7899131	T:0.204458	3365	834	0.042429	-0.155627	0.0766907
STATUS_T2D	rs547534	2:25175236	A:0.0809807	3365	834	0.0390703	0.220674	0.106944
STATUS_T2D	rs11758636	6:27337540	A:0.0506686	3365	834	0.0383368	0.267496	0.129148
STATUS_T2D	rs7089504	10:6556333	C:0.349183	3365	834	0.0417694	-0.128882	0.0633075
STATUS_T2D	rs482384	2:30830858	G:0.149034	3365	834	0.0396833	0.171707	0.0834731
STATUS_T2D	rs12211211	6:20905830	A:0.0876672	3365	834	0.0441423	-0.22579	0.112181
STATUS_T2D	rs6031689	20:42704993	G:0.128874	3356	834	0.0395668	0.182229	0.088536
STATUS_T2D	rs11654567	17:9185149	T:0.406241	3365	834	0.0409482	0.124266	0.060794
STATUS_T2D	rs2241190	2:169823834	G:0.482313	3364	834	0.041184	0.121627	0.0595722
STATUS_T2D	rs735396	12:119923227	G:0.358948	3364	834	0.0417654	-0.130182	0.0639448
STATUS_T2D	rs4889362	16:80265290	A:0.334027	3365	834	0.0407192	0.129703	0.0633818
STATUS_T2D	rs450808	21:42580013	A:0.220488	3363	833	0.0426157	-0.151065	0.0745095
STATUS_T2D	rs10955804	8:118250271	A:0.259441	3363	834	0.0424989	-0.140198	0.0691108
STATUS_T2D	rs11722228	4:9524839	T:0.352006	3365	834	0.0419634	-0.12922	0.0635335
STATUS_T2D	rs3130618	6:31740113	A:0.188559	3365	834	0.0401744	0.159034	0.077504
STATUS_T2D	rs6584214	10:100337440	T:0.0575037	3365	834	0.0454819	-0.27345	0.136714
STATUS_T2D	rs11617228	13:22753056	C:0.230758	3365	834	0.0404309	0.142981	0.0697701
STATUS_T2D	rs11026784	11:22749797	G:0.408172	3365	834	0.04182	-0.125086	0.0614582
STATUS_T2D	rs3763609	9:70837230	T:0.3	3365	834	0.0407849	0.134172	0.0655873
STATUS_T2D	rs4842196	9:136473049	C:0.257504	3365	834	0.0424926	-0.144356	0.0711583
STATUS_T2D	rs207270	6:90885603	C:0.44948	3365	834	0.0417105	-0.124168	0.0609744
STATUS_T2D	rs7754840	6:20769229	C:0.326746	3365	834	0.0409364	0.128625	0.062923
STATUS_T2D	rs11238349	7:55123565	A:0.271322	3365	834	0.0407373	0.139253	0.0680546
STATUS_T2D	rs7030401	9:133441664	A:0.12069	3364	834	0.0435531	-0.198407	0.0983006
STATUS_T2D	rs11139324	9:83381345	G:0.0601783	3365	834	0.0455901	-0.270087	0.1351
STATUS_T2D	rs1015088	7:18297505	A:0.279792	3365	834	0.0407741	0.137619	0.0672682
STATUS_T2D	rs7918961	10:16984483	A:0.188077	3355	834	0.0402651	0.15246	0.074334
STATUS_T2D	rs2466059	8:32592159	C:0.097474	3365	834	0.044236	-0.212168	0.105459
STATUS_T2D	rs4646548	9:74705366	C:0.08737	3365	834	0.0445713	-0.223123	0.111079
STATUS_T2D	rs842362	2:135057590	A:0.337296	3365	834	0.0412017	0.12926	0.0633166
STATUS_T2D	rs2836251	21:38555062	G:0.173551	3365	834	0.0434564	-0.16342	0.0809294
STATUS_T2D	rs2066808	12:55024240	C:0.0762259	3365	834	0.0397997	0.223146	0.108544
STATUS_T2D	rs4578034	9:86777602	C:0.469521	3363	834	0.0417655	0.123167	0.060499
STATUS_T2D	rs1263550	7:157163173	C:0.0829123	3365	834	0.0395658	0.212372	0.10318
STATUS_T2D	rs4836277	5:125929340	T:0.430845	3362	834	0.0417095	0.123809	0.0607979
STATUS_T2D	rs3745367	19:7640511	A:0.228287	3362	834	0.0408768	0.146768	0.0717772
STATUS_T2D	rs2271165	17:4596127	C:0.0687964	3365	834	0.0456773	-0.252086	0.126146
STATUS_T2D	rs8054767	16:23937275	A:0.189153	3365	834	0.0407035	0.154004	0.0752508
STATUS_T2D	rs4307722	11:22750482	C:0.408591	3364	834	0.0423325	-0.124737	0.0614394
STATUS_T2D	rs3886999	20:3525062	T:0.0598811	3365	834	0.0462177	-0.265569	0.133224
STATUS_T2D	rs6999899	8:118126758	C:0.236107	3365	834	0.0432593	-0.14513	0.071804
STATUS_T2D	rs2524077	6:31351582	A:0.109905	3362	833	0.0400506	0.186186	0.0906798
STATUS_T2D	rs2018913	10:100643990	C:0.246655	3363	834	0.0412018	0.141512	0.0693179
STATUS_T2D	rs1060599	15:48661924	A:0.184547	3365	834	0.040748	0.155375	0.0759379
STATUS_T2D	rs2842510	6:38017062	G:0.141308	3365	834	0.0442534	-0.177541	0.0882551
STATUS_T2D	rs625365	4:23657809	A:0.0904903	3365	834	0.0449665	-0.223658	0.111552
STATUS_T2D	rs4781196	16:12211044	C:0.0867756	3365	834	0.045021	-0.225051	0.112275
STATUS_T2D	rs2643626	12:55012785	C:0.0762485	3364	834	0.0403038	0.222588	0.108547
STATUS_T2D	rs8177406	5:150379827	C:0.130648	3364	833	0.04077	0.17828	0.0871418
STATUS_T2D	rs4691101	4:164872376	T:0.473684	3363	834	0.0423731	0.12344	0.0608126
STATUS_T2D	rs6965834	7:151102364	G:0.234175	3365	834	0.0414011	0.142455	0.0698483
STATUS_T2D	rs12337256	9:81465379	C:0.154029	3363	833	0.0408962	0.167614	0.0819796
STATUS_T2D	rs12630739	3:10316082	G:0.249257	3364	834	0.041443	0.140243	0.0687781
STATUS_T2D	rs676113	9:83589434	A:0.215369	3364	834	0.0414053	0.147038	0.0720967
STATUS_T2D	rs7684686	4:111195134	T:0.12526	3365	834	0.0407488	0.18036	0.0881493
STATUS_T2D	rs3733846	5:148784815	G:0.144619	3364	834	0.0411575	0.169541	0.0830294
STATUS_T2D	rs12661378	6:37903924	A:0.141605	3365	834	0.0446935	-0.176795	0.0880661
STATUS_T2D	rs2010994	5:149171845	A:0.279792	3365	834	0.0419443	0.135894	0.0668089
STATUS_T2D	rs17157833	7:29382921	T:0.370431	3365	834	0.0422702	0.123433	0.0607789
STATUS_T2D	rs11707680	3:188201156	A:0.182021	3365	834	0.0441873	-0.162636	0.0808205
STATUS_T2D	rs5000155	16:81615158	C:0.135999	3364	834	0.0448544	-0.180357	0.0899082
STATUS_T2D	rs10492859	16:81419315	G:0.241456	3365	834	0.0417601	0.140735	0.0691267
STATUS_T2D	rs4646397	17:17372823	A:0.384512	3364	833	0.0432124	-0.126648	0.0626461
STATUS_T2D	rs1250539	10:80707235	T:0.46849	3364	834	0.0426816	0.121441	0.0599172
STATUS_T2D	rs2618697	1:235727393	C:0.451114	3365	834	0.0430124	-0.125341	0.0619399
STATUS_T2D	rs17745316	22:30776805	A:0.108618	3365	834	0.0452889	-0.202177	0.100989
STATUS_T2D	rs246141	16:68017092	A:0.369391	3365	834	0.0424512	0.126154	0.0621735
STATUS_T2D	rs1045020	5:131757910	T:0.136593	3364	834	0.0411785	0.172072	0.0842774
STATUS_T2D	rs11075082	16:12464099	G:0.283952	3365	834	0.0438794	-0.137202	0.0680821
STATUS_T2D	rs9816545	3:192461209	T:0.330163	3365	834	0.0437029	-0.129995	0.0644519
STATUS_T2D	rs10505293	8:118154132	A:0.255869	3365	834	0.0441311	-0.139894	0.0695006
STATUS_T2D	rs8088532	18:7072526	A:0.350223	3365	834	0.042519	0.128575	0.063387
STATUS_T2D	rs10276990	7:16869577	A:0.0624071	3365	834	0.0467831	-0.259958	0.130746
STATUS_T2D	rs11568818	11:101906871	G:0.445733	3363	833	0.0433187	-0.120467	0.0596189
STATUS_T2D	rs11066028	12:110729553	C:0.286478	3365	834	0.0440717	-0.135767	0.0674316
STATUS_T2D	rs2715628	3:134978363	A:0.245001	3351	831	0.0443184	-0.142873	0.0710434
STATUS_T2D	rs3811021	1:114158186	C:0.181778	3364	834	0.0418984	0.156702	0.0770213
STATUS_T2D	rs991760	6:32931545	T:0.0699851	3365	834	0.0406223	0.234026	0.114306
STATUS_T2D	rs4646400	17:17366583	A:0.0702823	3365	834	0.0408433	0.233007	0.113933
STATUS_T2D	rs4841224	8:6379955	T:0.312519	3363	834	0.0426467	0.130578	0.0644147
STATUS_T2D	rs6897932	5:35910332	T:0.260773	3365	834	0.0443665	-0.140094	0.0696775
STATUS_T2D	rs17110439	5:149167650	T:0.176672	3365	834	0.042029	0.158497	0.077953
STATUS_T2D	rs8057717	16:81617414	C:0.207727	3365	834	0.0447323	-0.151399	0.0754294
STATUS_T2D	rs10812976	9:29107540	A:0.173848	3365	834	0.0420735	0.160224	0.0788196
STATUS_T2D	rs284142	1:92029214	C:0.364785	3365	834	0.0429264	0.123505	0.0610072
STATUS_T2D	rs10810619	9:16753140	A:0.31471	3365	834	0.042734	0.130586	0.0644454
STATUS_T2D	rs10492958	1:215190638	G:0.152452	3365	834	0.0417448	0.168413	0.0827155
STATUS_T2D	rs17289304	13:46369719	G:0.0927192	3365	834	0.046154	-0.220066	0.110365
STATUS_T2D	rs17173258	7:151076490	C:0.252155	3365	834	0.0445921	-0.144436	0.0719131
STATUS_T2D	rs12923936	16:12576896	G:0.282021	3365	834	0.0427956	0.135894	0.0670849
STATUS_T2D	rs472265	19:44272577	G:0.209064	3365	834	0.0424187	0.147779	0.0728196
STATUS_T2D	rs4951960	2:31105003	T:0.310253	3365	834	0.0429349	0.129275	0.0638604
STATUS_T2D	rs1934969	10:96738485	A:0.41739	3341	828	0.0434212	0.123742	0.0612695
STATUS_T2D	rs459760	5:102135161	C:0.424666	3365	834	0.043498	0.123007	0.060928
STATUS_T2D	rs1952347	9:16506941	G:0.397054	3361	833	0.0441647	-0.122656	0.0609465
STATUS_T2D	rs40242	7:29314190	G:0.151902	3364	834	0.0458396	-0.168778	0.0845212
STATUS_T2D	rs1063856	12:6023795	G:0.35052	3365	834	0.0443304	-0.131008	0.0651474
STATUS_T2D	rs4626205	4:110927966	G:0.264636	3365	834	0.0447484	-0.139281	0.0693972
STATUS_T2D	rs1159179	1:212175264	A:0.0854383	3365	834	0.046814	-0.226398	0.113884
STATUS_T2D	rs3829195	10:131450953	A:0.391518	3360	833	0.0442563	-0.125231	0.062253
STATUS_T2D	rs8038056	15:97300451	G:0.0806835	3365	834	0.0467909	-0.232452	0.116917
STATUS_T2D	rs7777258	7:37438649	C:0.239673	3365	834	0.0450918	-0.146402	0.0730622
STATUS_T2D	rs17823157	16:12584030	T:0.263001	3365	834	0.0430751	0.137719	0.0680773
STATUS_T2D	rs7585690	2:192550467	A:0.239525	3365	834	0.0429108	0.141714	0.069997
STATUS_T2D	rs17659078	11:2241166	A:0.267905	3365	834	0.0448726	-0.138932	0.0692637
STATUS_T2D	rs6696627	1:215374670	C:0.465666	3364	834	0.0438738	0.122859	0.0609634
STATUS_T2D	rs2281389	6:33167774	C:0.169391	3365	834	0.0425855	0.159275	0.0785477
STATUS_T2D	rs17631197	1:215040891	T:0.0808231	3353	832	0.0473579	-0.234043	0.11802
STATUS_T2D	rs11138314	9:81441716	G:0.109658	3365	834	0.0419052	0.191202	0.0939817
STATUS_T2D	rs4273904	9:9714976	G:0.473551	3365	834	0.043958	0.121281	0.0602043
STATUS_T2D	rs736893	9:4207028	A:0.323031	3365	834	0.0446885	-0.132411	0.0659559
STATUS_T2D	rs744166	17:37767727	C:0.419441	3364	833	0.0437994	0.122862	0.0609435
STATUS_T2D	rs10961	1:222029552	T:0.394651	3365	834	0.0445345	-0.125238	0.0623377
STATUS_T2D	rs627308	12:110630938	T:0.183952	3365	834	0.045839	-0.160623	0.0804375
STATUS_T2D	rs10011112	4:111105755	A:0.320059	3365	834	0.0448438	-0.13168	0.0656393
STATUS_T2D	rs3776859	5:102379933	G:0.319465	3365	834	0.0437246	0.131803	0.0653549
STATUS_T2D	rs2173117	8:11642539	T:0.36088	3364	833	0.0447454	-0.130262	0.0649024
STATUS_T2D	rs289265	10:78898715	A:0.113224	3365	834	0.0468105	-0.193552	0.0973597
STATUS_T2D	rs10947704	6:37925087	T:0.141159	3365	834	0.0464567	-0.175973	0.0883744
STATUS_T2D	rs888993	5:142922593	T:0.0976226	3365	834	0.047159	-0.207289	0.104435
STATUS_T2D	rs6469676	8:118236469	T:0.26315	3365	834	0.0455163	-0.137458	0.0687339
STATUS_T2D	rs1010587	9:29208907	A:0.308767	3365	834	0.0452856	-0.13261	0.066239
STATUS_T2D	rs7199997	16:76889060	T:0.402972	3365	834	0.0449871	-0.124208	0.0619562
STATUS_T2D	rs1000954	4:110929483	A:0.264496	3363	834	0.045603	-0.138715	0.0693904
STATUS_T2D	rs1563655	16:80033433	A:0.297028	3365	834	0.0455663	-0.131688	0.065864
STATUS_T2D	rs17723306	1:215850715	G:0.0994056	3365	834	0.0475829	-0.207062	0.10452
STATUS_T2D	rs8029375	15:58441963	G:0.23581	3365	834	0.0460284	-0.143867	0.0721092
STATUS_T2D	rs3783273	14:50464833	A:0.205498	3365	834	0.0462482	-0.150888	0.0757045
STATUS_T2D	rs2167079	11:47226831	A:0.312481	3365	834	0.0442128	0.130038	0.064629
STATUS_T2D	rs2469167	15:84952196	T:0.470431	3365	834	0.0449957	-0.123393	0.061552
STATUS_T2D	rs2296126	10:6481761	C:0.484839	3364	834	0.0449781	-0.122012	0.0608579
STATUS_T2D	rs9655959	7:87746324	T:0.19688	3365	834	0.0437083	0.15127	0.0750018
STATUS_T2D	rs2243204	5:132027393	T:0.0827637	3365	834	0.0483469	-0.223829	0.113371
STATUS_T2D	rs2317240	16:80055208	C:0.388559	3365	834	0.0455334	-0.122702	0.0613605
STATUS_T2D	rs4148111	21:42522004	C:0.419542	3362	833	0.0453864	-0.123229	0.0615818
STATUS_T2D	rs17127410	8:18793400	G:0.1211	3365	834	0.047531	-0.190547	0.096161
STATUS_T2D	rs7852952	9:8461481	A:0.228516	3363	833	0.0464801	-0.145726	0.0731923
STATUS_T2D	rs10235796	7:50430131	T:0.180535	3365	834	0.0470138	-0.159377	0.0802431
STATUS_T2D	rs4675377	2:204522921	C:0.215156	3365	834	0.0441003	0.146065	0.072556
STATUS_T2D	rs2246633	10:84447128	C:0.38633	3365	834	0.045762	-0.123988	0.062069
STATUS_T2D	rs12555477	9:28031629	C:0.207875	3365	834	0.0467161	-0.150352	0.075597
STATUS_T2D	rs10867992	9:85134623	C:0.209955	3365	834	0.0467224	-0.150029	0.0754367
STATUS_T2D	rs10962477	9:16528942	T:0.264042	3365	834	0.0463871	-0.13632	0.0684388
STATUS_T2D	rs6683160	1:235457355	C:0.360773	3365	834	0.0449504	0.124936	0.0623085
STATUS_T2D	rs6583826	10:94337810	G:0.478306	3365	834	0.0454017	0.119463	0.0597044
STATUS_T2D	rs4574536	5:132412588	C:0.245617	3365	834	0.046659	-0.142476	0.0716181
STATUS_T2D	rs39121	7:29324946	A:0.452897	3365	834	0.0454053	0.120039	0.059993
STATUS_T2D	rs3776857	5:102386059	C:0.319317	3365	834	0.0449836	0.131128	0.0654068
STATUS_T2D	rs7046685	9:28649143	G:0.0953938	3365	834	0.0434685	0.197175	0.0976508
STATUS_T2D	rs10971020	9:32536117	C:0.217449	3364	833	0.0444264	0.142209	0.0707491
STATUS_T2D	rs5756504	22:35797216	T:0.362218	3364	834	0.046205	-0.126367	0.0633889
STATUS_T2D	rs11635825	15:48742239	C:0.132878	3364	834	0.0477387	-0.183883	0.0928851
STATUS_T2D	rs739009	22:30797651	C:0.475773	3364	834	0.0456568	0.121474	0.060781
STATUS_T2D	rs12726611	1:237703236	T:0.0587099	3364	834	0.0496144	-0.26005	0.132458
STATUS_T2D	rs683300	13:69546838	T:0.280238	3365	834	0.0467587	-0.133307	0.0670396
STATUS_T2D	rs2076388	20:36201723	T:0.147994	3365	834	0.0441753	0.16744	0.083203
STATUS_T2D	rs983751	10:90736673	T:0.136256	3365	834	0.0479753	-0.177856	0.0899361
STATUS_T2D	rs3758483	10:90738716	G:0.136256	3365	834	0.0479753	-0.177856	0.0899361
STATUS_T2D	rs1923886	13:46321292	C:0.476665	3364	834	0.0457839	0.120544	0.0603508
STATUS_T2D	rs1805116	1:91921684	A:0.191233	3365	834	0.047475	-0.1562	0.0788077
STATUS_T2D	rs830956	2:169820191	T:0.471025	3365	834	0.0458027	0.11922	0.0596931
STATUS_T2D	rs10163391	16:12576836	G:0.280981	3365	834	0.0451511	0.134809	0.0672951
STATUS_T2D	rs40200	5:35081502	A:0.10104	3365	834	0.0440014	0.191435	0.0950487
STATUS_T2D	rs11075097	16:12578720	C:0.296285	3365	834	0.045235	0.133282	0.066559
STATUS_T2D	rs6731110	2:214887522	A:0.112779	3365	834	0.043992	0.18802	0.0933486
STATUS_T2D	rs222837	17:7073280	C:0.487065	3363	833	0.045946	0.121405	0.0608274
STATUS_T2D	rs3118663	9:135271574	A:0.469985	3365	834	0.045871	0.120249	0.0602276
STATUS_T2D	rs563429	1:94326454	C:0.312184	3365	834	0.0452993	0.129046	0.064463
STATUS_T2D	rs4885350	13:75273318	A:0.0552913	3364	834	0.0432353	0.253303	0.125309
STATUS_T2D	rs3824328	8:19233405	G:0.243388	3365	834	0.0471917	-0.141651	0.0713758
STATUS_T2D	rs2292601	2:219880975	C:0.102229	3365	834	0.0484692	-0.207365	0.105089
STATUS_T2D	rs37389	5:35120937	T:0.114264	3365	834	0.0486613	-0.193163	0.0979756
STATUS_T2D	rs725514	16:81412395	C:0.428232	3365	834	0.0458846	0.121378	0.0607971
STATUS_T2D	rs12460755	19:7182679	A:0.301634	3365	834	0.0469354	-0.132053	0.0664622
STATUS_T2D	rs12495383	3:189990474	G:0.164536	3364	834	0.0446429	0.161252	0.0803045
STATUS_T2D	rs12635983	3:65407881	A:0.323626	3365	834	0.0468742	-0.129416	0.0651172
STATUS_T2D	rs363276	10:119023799	T:0.15324	3364	833	0.0480161	-0.169965	0.0859614
STATUS_T2D	rs7722373	5:60283572	A:0.462259	3365	834	0.0463233	-0.121102	0.0607807
STATUS_T2D	rs7904519	10:114763917	G:0.456315	3365	834	0.046035	0.120847	0.0605727
STATUS_T2D	rs2457278	17:750760	A:0.385438	3365	834	0.0466575	-0.123755	0.0622073
STATUS_T2D	rs241438	6:32905598	A:0.359394	3364	834	0.0457163	0.127102	0.0636145
STATUS_T2D	rs7007057	8:118240503	A:0.261664	3365	834	0.0473499	-0.136676	0.0689183
STATUS_T2D	rs16955396	16:80055284	G:0.312128	3364	834	0.0470438	-0.129418	0.0651682
STATUS_T2D	rs12745565	1:20896742	T:0.0923008	3364	833	0.0439555	0.202855	0.100697
STATUS_T2D	rs17023516	2:100103082	C:0.149629	3365	834	0.0481264	-0.170662	0.0863564
STATUS_T2D	rs130407	22:30802930	C:0.372363	3365	834	0.0467526	-0.12644	0.0635846
STATUS_T2D	rs10845109	12:10384249	G:0.207132	3365	834	0.047668	-0.151798	0.0766532
STATUS_T2D	rs4742488	9:8361405	T:0.1474	3365	834	0.0447531	0.167588	0.0835031
STATUS_T2D	rs2777819	1:156243190	A:0.450357	3364	833	0.0465148	-0.12185	0.0612101
STATUS_T2D	rs4737839	8:68602227	C:0.128083	3365	834	0.0446154	0.176116	0.0876956
STATUS_T2D	rs1319313	7:105709759	A:0.267756	3365	834	0.0455284	0.137361	0.0686893
STATUS_T2D	rs2893849	6:26562433	G:0.154133	3351	833	0.0447851	0.162983	0.0812208
STATUS_T2D	rs7100623	10:94317136	T:0.202646	3363	834	0.0453454	0.147499	0.0736968
STATUS_T2D	rs873275	X:99720631	C:0.232541	3365	834	0.0452549	0.115816	0.0578419
STATUS_T2D	rs1980499	20:6694498	C:0.484695	3365	834	0.0466167	-0.123523	0.0620792
STATUS_T2D	rs3927639	1:160422610	T:0.345914	3365	834	0.0460073	0.125214	0.0627538
STATUS_T2D	rs1362841	1:235459900	C:0.345468	3365	834	0.046005	0.125144	0.0627181
STATUS_T2D	rs1943779	11:101912401	C:0.291976	3365	834	0.0475221	-0.130293	0.0657507
STATUS_T2D	rs4767364	12:111005831	A:0.290639	3365	834	0.047601	-0.132818	0.067049
STATUS_T2D	rs11074274	15:92751889	C:0.124666	3365	834	0.0447963	0.179944	0.0896777
STATUS_T2D	rs1685101	8:32317455	A:0.0794948	3365	834	0.0500916	-0.221329	0.11297
STATUS_T2D	rs363275	10:119023711	T:0.153046	3365	834	0.0485346	-0.169511	0.0859304
STATUS_T2D	rs2225979	9:9720381	G:0.481564	3363	833	0.0467032	0.119775	0.0602191
STATUS_T2D	rs9290822	3:186836673	A:0.0851412	3365	834	0.0500965	-0.223663	0.114164
STATUS_T2D	rs2409805	8:11580405	T:0.350074	3365	834	0.0470259	-0.150809	0.0759337
STATUS_T2D	rs10983088	9:118051212	A:0.226597	3365	834	0.0480809	-0.144013	0.0728572
STATUS_T2D	rs540697	10:84622849	G:0.325208	3364	834	0.0462229	0.1263	0.0633604
STATUS_T2D	rs4410439	3:64630764	A:0.356081	3363	833	0.0464108	0.124384	0.0624533
STATUS_T2D	rs845552	7:55213001	G:0.485438	3365	834	0.0470152	-0.120447	0.0606432
STATUS_T2D	rs2267716	7:30683168	C:0.223626	3365	834	0.0482121	-0.14564	0.0737233
STATUS_T2D	rs9888896	16:81622904	C:0.298366	3365	834	0.0461996	0.130108	0.0652642
STATUS_T2D	rs2536067	7:151056382	T:0.490639	3365	834	0.0469703	0.120374	0.0605942
STATUS_T2D	rs4240705	9:136451221	G:0.368648	3365	834	0.0474943	-0.125503	0.0633259
STATUS_T2D	rs357976	2:3772398	A:0.384352	3355	831	0.0466301	0.124323	0.0624848
STATUS_T2D	rs3753661	1:224080965	G:0.0799821	3357	831	0.0448421	0.212999	0.106174
STATUS_T2D	rs8066620	17:685603	T:0.299435	3363	834	0.0466246	0.131165	0.0659224
STATUS_T2D	rs3217863	12:4269757	T:0.0812779	3365	834	0.0447597	0.215745	0.107501
STATUS_T2D	rs7667981	4:164881009	C:0.470134	3365	834	0.0473374	0.120873	0.0609466
STATUS_T2D	rs10157145	1:203528586	C:0.485587	3365	834	0.0474049	0.117918	0.0594743
STATUS_T2D	rs1498426	6:21116132	C:0.421248	3365	834	0.047774	-0.122539	0.0619079
STATUS_T2D	rs1276720	10:17011432	C:0.250966	3365	834	0.0464906	0.136439	0.0685307
STATUS_T2D	rs2534657	6:31580438	A:0.151101	3362	833	0.0493982	-0.171186	0.0871112
STATUS_T2D	rs2948556	2:226717871	G:0.462704	3365	834	0.0473878	0.120221	0.0606315
STATUS_T2D	rs1956932	14:24037660	C:0.112927	3365	834	0.0456839	0.188729	0.0944448
STATUS_T2D	rs12148648	15:89355202	A:0.112366	3364	833	0.0455568	0.186583	0.0933162
STATUS_T2D	rs4646777	12:110714419	A:0.178603	3365	834	0.0494161	-0.159137	0.0809863
STATUS_T2D	rs9328444	6:7730458	A:0.306686	3365	834	0.0469637	0.128468	0.0646663
STATUS_T2D	rs26434	5:102391301	C:0.312481	3365	834	0.0470609	0.129566	0.0652478
STATUS_T2D	rs17604550	15:84655761	G:0.338633	3365	834	0.0484107	-0.126484	0.0640831
STATUS_T2D	rs11687903	2:169765968	G:0.284483	3364	833	0.0486995	-0.13377	0.0678619
STATUS_T2D	rs6978142	7:151009438	G:0.364636	3365	834	0.0482869	-0.12641	0.0640105
STATUS_T2D	rs4298457	8:32562916	G:0.27474	3365	834	0.0469871	0.13366	0.0672869
STATUS_T2D	rs10954859	8:32561898	G:0.27474	3365	834	0.0469871	0.13366	0.0672869
STATUS_T2D	rs3917292	2:102149484	A:0.0689655	3364	834	0.0453343	0.231302	0.115562
STATUS_T2D	rs160607	11:67886182	A:0.393282	3364	834	0.0483338	-0.121754	0.0616658
STATUS_T2D	rs4767939	12:110691278	G:0.184101	3365	834	0.0496853	-0.157427	0.080211
STATUS_T2D	rs7950661	11:78382351	G:0.337741	3365	834	0.0474567	0.126452	0.0637939
STATUS_T2D	rs10505314	8:118188353	C:0.161961	3365	834	0.0500118	-0.162283	0.082803
STATUS_T2D	rs1409184	6:132182184	T:0.426611	3352	833	0.0483143	-0.123937	0.0627661
STATUS_T2D	rs10282458	7:149676235	A:0.272808	3365	834	0.0472841	0.133734	0.0674151
STATUS_T2D	rs3731217	9:21974661	G:0.141159	3365	834	0.0465544	0.168827	0.0848237
STATUS_T2D	rs6741126	2:214829997	T:0.11055	3365	834	0.0462752	0.187111	0.0938899
STATUS_T2D	rs7425448	2:212266785	T:0.179845	3364	834	0.0469535	0.153048	0.0770355
STATUS_T2D	rs16106	7:24306626	G:0.166419	3365	834	0.0469924	0.157667	0.0793745
STATUS_T2D	rs11666402	19:10080076	C:0.423477	3365	834	0.0487577	-0.119455	0.0606155
STATUS_T2D	rs3897502	10:100706226	A:0.160969	3364	834	0.0469385	0.159599	0.0803274
STATUS_T2D	rs2236616	21:46680534	A:0.384592	3349	832	0.0480885	0.121537	0.0614886
STATUS_T2D	rs9405629	6:3257591	A:0.0827637	3365	834	0.0518263	-0.222754	0.114552
STATUS_T2D	rs1023430	11:214393	G:0.20104	3365	834	0.0473779	0.146291	0.0737761
STATUS_T2D	rs3765543	9:133448145	T:0.113373	3365	834	0.0509863	-0.196651	0.100764
STATUS_T2D	rs7176436	15:56752223	G:0.120541	3364	834	0.0468446	0.180641	0.0908791
STATUS_T2D	rs628208	1:239237600	A:0.473551	3365	834	0.0486363	0.117501	0.0595919
STATUS_T2D	rs12208378	6:20899691	T:0.0882615	3365	834	0.0518342	-0.216809	0.111498
STATUS_T2D	rs11711797	3:188201416	C:0.181926	3364	834	0.0502785	-0.157956	0.0806893
STATUS_T2D	rs776404	8:31826237	C:0.438317	3364	833	0.048547	0.119245	0.0604524
STATUS_T2D	rs2534678	6:31571942	A:0.151159	3364	834	0.0507086	-0.170161	0.087086
STATUS_T2D	rs2282751	3:50266789	A:0.116048	3365	834	0.0514841	-0.189304	0.0972073
STATUS_T2D	rs17184822	14:24037292	T:0.1033	3364	833	0.0516231	-0.204442	0.105044
STATUS_T2D	rs7635505	3:64624234	T:0.366419	3365	834	0.048348	0.123098	0.0623504
STATUS_T2D	rs7000505	8:118147979	G:0.255423	3365	834	0.0499957	-0.136346	0.0695643
STATUS_T2D	rs11596935	10:131430053	A:0.121136	3364	834	0.0512534	-0.1857	0.0952627
STATUS_T2D	rs12088787	1:237861263	T:0.0518574	3365	834	0.0531158	-0.275123	0.142258
STATUS_T2D	rs6876997	5:133505610	G:0.0515602	3365	834	0.0456276	0.263568	0.131862
STATUS_T2D	rs4781243	16:12523303	T:0.434175	3365	834	0.0492371	-0.119906	0.0609732
STATUS_T2D	rs1035760	18:70335217	T:0.1292	3363	834	0.047242	0.174689	0.0880433
STATUS_T2D	rs1972041	15:61147900	A:0.339079	3365	834	0.0484056	0.124823	0.0632404
STATUS_T2D	rs225443	21:42531275	T:0.365379	3365	834	0.0495596	-0.123262	0.0627691
STATUS_T2D	rs17513917	1:91977785	T:0.332689	3365	834	0.04838	0.124968	0.0633067
STATUS_T2D	rs10901220	9:134771384	A:0.14997	3364	833	0.050974	-0.168104	0.0861319
STATUS_T2D	rs957610	6:10207002	T:0.11159	3365	834	0.0470828	0.183843	0.0925902
STATUS_T2D	rs4367292	5:132463471	T:0.274889	3365	834	0.0500428	-0.13545	0.0691211
STATUS_T2D	rs6797696	3:36531729	T:0.316939	3365	834	0.0483678	0.128204	0.0649424
STATUS_T2D	rs10810616	9:16751597	T:0.316345	3365	834	0.0483797	0.127152	0.0644127
STATUS_T2D	rs2211134	9:9694501	A:0.073997	3365	834	0.0523226	-0.230277	0.118671
STATUS_T2D	rs4722898	7:29303494	G:0.151263	3365	834	0.0512869	-0.165367	0.0848438
STATUS_T2D	rs1524511	3:181124761	C:0.233284	3365	834	0.0503056	-0.142754	0.0729321
STATUS_T2D	rs11853726	15:56617186	G:0.401486	3365	834	0.0495132	-0.122938	0.062591
STATUS_T2D	rs6446501	4:6455675	A:0.429421	3365	834	0.0494063	-0.119157	0.0606376
STATUS_T2D	rs11756526	6:7726783	T:0.104402	3362	834	0.0468739	0.182384	0.0917683
STATUS_T2D	rs2656620	16:77470888	T:0.327935	3365	834	0.0499205	-0.128427	0.0655024
STATUS_T2D	rs12351510	9:28641898	G:0.0918549	3364	834	0.046969	0.197768	0.0995522
STATUS_T2D	rs11684785	2:135109580	G:0.354383	3365	834	0.0487586	0.124204	0.0630253
STATUS_T2D	rs7913144	10:17025772	G:0.391679	3365	834	0.0488699	0.120784	0.0613201
STATUS_T2D	rs10152972	15:51686480	T:0.284695	3365	834	0.0501409	-0.132499	0.0676445
STATUS_T2D	rs43041	7:94908774	C:0.166122	3365	834	0.0510956	-0.163624	0.0838808
STATUS_T2D	rs785421	15:27984905	C:0.401932	3365	834	0.049009	0.120387	0.0611562
STATUS_T2D	rs6480919	10:80537181	T:0.341855	3364	834	0.0487854	0.123129	0.0624873
STATUS_T2D	rs643281	11:101891286	A:0.493163	3364	833	0.0494188	-0.117861	0.0599816
STATUS_T2D	rs13079506	3:189743441	G:0.110253	3365	834	0.052189	-0.194015	0.0999269
STATUS_T2D	rs2859338	6:12406970	A:0.437593	3365	834	0.0496422	-0.120482	0.0613753
STATUS_T2D	rs1260333	2:27602128	T:0.462775	3358	832	0.04958	-0.119202	0.0607069
STATUS_T2D	rs9296292	6:39170968	C:0.375819	3358	833	0.049021	0.123449	0.0627153
STATUS_T2D	rs9328172	6:3385313	G:0.43371	3364	834	0.0497338	-0.119392	0.0608446
STATUS_T2D	rs12001816	9:133545007	C:0.382318	3365	834	0.0499392	-0.123054	0.0627671
STATUS_T2D	rs10749128	10:114855479	C:0.245319	3365	834	0.0485583	0.137132	0.0695237
STATUS_T2D	rs6025590	20:55503911	A:0.359733	3365	834	0.0490069	0.124605	0.0632986
STATUS_T2D	rs17145817	7:72684715	G:0.278306	3365	834	0.0487011	0.132316	0.0671249
STATUS_T2D	rs4237510	10:120983651	A:0.165279	3364	834	0.0478763	0.157944	0.0798315
STATUS_T2D	rs1354956	9:118193373	A:0.420059	3365	834	0.0492591	0.119538	0.0607923
STATUS_T2D	rs6908425	6:20836710	T:0.21367	3365	834	0.0510796	-0.144624	0.0741353
STATUS_T2D	rs10758574	9:4199925	C:0.373476	3363	833	0.0492026	0.121587	0.0618189
STATUS_T2D	rs692565	1:156420150	A:0.445155	3364	834	0.0494814	0.119336	0.0607486
STATUS_T2D	rs7281210	21:31407071	A:0.0802377	3365	834	0.0473155	0.214183	0.107984
STATUS_T2D	rs924651	1:215312655	G:0.292125	3365	834	0.050661	-0.12944	0.0662318
STATUS_T2D	rs998422	20:44792815	C:0.416939	3365	834	0.0501007	-0.121387	0.0619603
STATUS_T2D	rs12214079	6:21013210	A:0.0875186	3365	834	0.0530394	-0.217336	0.112342
STATUS_T2D	rs762484	1:94776998	G:0.248365	3364	834	0.0510686	-0.138779	0.071136
STATUS_T2D	rs12666347	7:55173424	T:0.356378	3363	833	0.0505232	-0.126165	0.064518
STATUS_T2D	rs10757796	9:29106517	T:0.173506	3363	833	0.0486438	0.155584	0.0789084
STATUS_T2D	rs2058519	7:8181099	G:0.260475	3365	834	0.0511699	-0.136116	0.0698013
STATUS_T2D	rs17799219	7:51105350	A:0.0512935	3363	834	0.0551186	-0.287628	0.149967
STATUS_T2D	rs2306820	11:73358995	C:0.312779	3365	834	0.0509033	-0.127855	0.0654895
STATUS_T2D	rs4642117	3:64524008	T:0.324517	3365	834	0.0507841	-0.128665	0.0658708
STATUS_T2D	rs692364	19:44297722	T:0.369539	3365	834	0.0506253	-0.123318	0.0630896
STATUS_T2D	rs3763309	6:32483951	A:0.214562	3365	834	0.0487543	0.14032	0.0712021
STATUS_T2D	rs4130782	2:212303352	C:0.289302	3365	834	0.0510615	-0.131288	0.0672939
STATUS_T2D	rs9291455	4:23571129	A:0.164785	3365	834	0.0486715	0.156097	0.0791786
STATUS_T2D	rs1115219	3:134977707	C:0.248737	3365	834	0.0514855	-0.137916	0.0708204
STATUS_T2D	rs503335	12:119444440	T:0.0824666	3365	834	0.0479055	0.210285	0.106301
STATUS_T2D	rs4887066	15:72249682	T:0.0959881	3365	834	0.0482085	0.193035	0.0977133
STATUS_T2D	rs1959053	14:95743162	T:0.408172	3365	834	0.050687	-0.120262	0.0615428
STATUS_T2D	rs7229921	18:12273547	G:0.246508	3365	834	0.0515151	-0.139448	0.071616
STATUS_T2D	rs10913815	1:177783361	G:0.347354	3364	834	0.0498324	0.122316	0.0623614
STATUS_T2D	rs2402976	7:129129640	G:0.447384	3364	834	0.0502128	0.118746	0.060642
STATUS_T2D	rs6790359	3:189564979	C:0.235661	3365	834	0.0493418	0.137462	0.0699327
STATUS_T2D	rs10978082	9:9903373	A:0.153778	3362	833	0.0523958	-0.165807	0.0854732
STATUS_T2D	rs17337873	9:33398019	A:0.1033	3364	833	0.0530396	-0.198663	0.102689
STATUS_T2D	rs9366637	6:26197077	T:0.0576694	3364	833	0.054613	-0.263511	0.137107
STATUS_T2D	rs2154505	21:34408107	T:0.08737	3365	834	0.0479201	0.205201	0.103738
STATUS_T2D	rs7329719	13:95903295	C:0.0604755	3365	834	0.0477233	0.240837	0.121646
STATUS_T2D	rs12488363	3:181174391	C:0.294354	3365	834	0.0514094	-0.130442	0.0669602
STATUS_T2D	rs2310897	2:121311549	A:0.159287	3365	834	0.0525054	-0.161652	0.0833703
STATUS_T2D	rs1867263	1:237874543	A:0.370877	3365	834	0.0501302	0.121566	0.0620599
STATUS_T2D	rs6445414	3:64543117	T:0.23477	3365	834	0.0517873	-0.141999	0.0730111
STATUS_T2D	rs7621905	3:106661546	G:0.210401	3365	834	0.0520082	-0.146645	0.0754707
STATUS_T2D	rs524322	1:94313912	C:0.31198	3364	834	0.0499834	0.126437	0.0645053
STATUS_T2D	rs11589324	1:70329748	T:0.0511448	3363	834	0.0552424	-0.274267	0.143074
STATUS_T2D	rs2190503	7:50710111	T:0.123216	3364	834	0.053217	-0.184328	0.0953509
STATUS_T2D	rs12786200	11:91618666	T:0.222503	3364	834	0.049619	0.141638	0.0721454
STATUS_T2D	rs796667	10:16986825	C:0.376672	3365	834	0.0503587	0.120144	0.0613948
STATUS_T2D	rs9502593	6:7248038	C:0.48989	3363	833	0.0508919	-0.117363	0.0601124
STATUS_T2D	rs11508468	7:15552849	A:0.194056	3365	834	0.0496244	0.147191	0.0749754
STATUS_T2D	rs2549156	16:81420156	T:0.175981	3364	834	0.0527427	-0.158885	0.0820256
STATUS_T2D	rs4795402	17:35338911	A:0.225854	3365	834	0.0498502	0.139644	0.0712018
STATUS_T2D	rs6017340	20:42471622	C:0.456464	3365	834	0.0511909	-0.119958	0.0615206
STATUS_T2D	rs3132294	9:136463941	A:0.24636	3365	834	0.0521246	-0.139005	0.0715744
STATUS_T2D	rs9379137	6:7733601	G:0.370134	3365	834	0.0505479	0.121212	0.0619918
STATUS_T2D	rs2304184	19:45420257	T:0.286924	3365	834	0.0502593	0.127875	0.0653175
STATUS_T2D	rs10827492	10:35469831	T:0.352705	3364	834	0.05056	0.122102	0.0624502
STATUS_T2D	rs3799807	6:94146797	A:0.240862	3365	834	0.0524082	-0.137437	0.0708522
STATUS_T2D	rs1805419	19:54150916	A:0.28582	3364	834	0.0523158	-0.130444	0.0672212
STATUS_T2D	rs2372154	3:65829690	T:0.199406	3365	834	0.0499958	0.145297	0.0741309
STATUS_T2D	rs6051878	20:3393445	A:0.0635958	3365	834	0.0557297	-0.245722	0.128439
STATUS_T2D	rs2035769	5:53259477	C:0.0802377	3365	834	0.0549183	-0.219488	0.114345
STATUS_T2D	rs17210759	5:52147553	G:0.133432	3365	834	0.0494922	0.168725	0.0858947
STATUS_T2D	rs1388112	5:53266517	G:0.0802377	3365	834	0.0549183	-0.219488	0.114345
STATUS_T2D	rs12359004	10:12870975	A:0.065547	3364	834	0.0485835	0.229481	0.116356
STATUS_T2D	rs7810472	7:87760126	T:0.197771	3365	834	0.0501174	0.146912	0.0749951
STATUS_T2D	rs11200621	10:124168968	G:0.152303	3365	834	0.0534173	-0.168231	0.0870971
STATUS_T2D	rs1465788	14:68333352	A:0.273997	3365	834	0.0523546	-0.134869	0.0695128
STATUS_T2D	rs966384	19:4489599	T:0.349138	3364	833	0.0520819	-0.123115	0.0633811
STATUS_T2D	rs10452749	7:27884724	C:0.21522	3364	834	0.0502571	0.142149	0.0726076
STATUS_T2D	rs10876575	12:53329500	G:0.262853	3365	834	0.0525708	-0.136498	0.0704165
STATUS_T2D	rs915847	21:42530317	A:0.334324	3365	834	0.052198	-0.124741	0.0642497
STATUS_T2D	rs11623185	14:92134351	G:0.434582	3363	833	0.051772	-0.117483	0.0604019
STATUS_T2D	rs1715819	2:30816868	C:0.339673	3365	834	0.0522417	-0.123041	0.0633862
STATUS_T2D	rs6684297	1:180614290	A:0.487519	3365	834	0.0517035	-0.121288	0.06234
STATUS_T2D	rs663542	9:3959842	G:0.42318	3365	834	0.0513362	0.118083	0.060597
STATUS_T2D	rs1046089	6:31710946	A:0.346954	3365	834	0.0510984	0.124499	0.0638245
STATUS_T2D	rs7271186	20:37291509	A:0.0686478	3365	834	0.0487476	0.231227	0.117327
STATUS_T2D	rs546550	1:94323143	C:0.314209	3364	834	0.0510338	0.12542	0.0642785
STATUS_T2D	rs4536170	11:91625668	C:0.224071	3365	834	0.0506324	0.140719	0.0719946
STATUS_T2D	rs12049103	1:156288841	C:0.256761	3365	834	0.0529466	-0.137279	0.070932
STATUS_T2D	rs753124	5:53256540	A:0.344484	3363	834	0.0512653	0.124011	0.0636199
STATUS_T2D	rs7179965	15:22676011	T:0.232987	3365	834	0.0531261	-0.139663	0.0722183
STATUS_T2D	rs13022657	2:207747868	T:0.0713648	3363	834	0.0490088	0.226351	0.114985
STATUS_T2D	rs7895375	10:78637893	A:0.0680535	3365	834	0.0558997	-0.239949	0.125508
STATUS_T2D	rs13382983	2:60642557	A:0.228529	3365	834	0.0508348	0.137948	0.0706387
STATUS_T2D	rs676318	11:67973996	C:0.0757801	3365	834	0.0558925	-0.223744	0.117029
STATUS_T2D	rs7908111	10:94304784	A:0.202586	3364	833	0.0507101	0.144076	0.0737368
STATUS_T2D	rs1401189	4:57614676	G:0.20208	3365	834	0.0507077	0.145959	0.0746997
STATUS_T2D	rs4659766	1:235267239	G:0.44101	3365	834	0.0517425	0.117771	0.0605425
STATUS_T2D	rs1726597	7:18588155	G:0.220107	3362	834	0.0534162	-0.143855	0.0744768
STATUS_T2D	rs2531860	17:23158796	A:0.152749	3365	834	0.0502571	0.159399	0.0814186
STATUS_T2D	rs7849367	9:8522140	A:0.135256	3364	834	0.0501925	0.167539	0.0855522
STATUS_T2D	rs12439189	15:56690061	C:0.21626	3364	834	0.0508284	0.141989	0.0727057
STATUS_T2D	rs512444	13:22656237	T:0.289536	3364	834	0.0512628	0.127012	0.0651589
STATUS_T2D	rs7661453	4:100678718	T:0.293103	3364	834	0.0530618	-0.129576	0.0669848
STATUS_T2D	rs9599848	13:70946097	A:0.357801	3365	834	0.0528087	-0.122813	0.0634205
STATUS_T2D	rs7082071	10:6510593	A:0.227489	3365	834	0.050978	0.13866	0.071047
STATUS_T2D	rs1001073	3:188427399	G:0.305349	3365	834	0.0514387	0.124355	0.0638437
STATUS_T2D	rs6956423	7:27999467	T:0.438466	3364	834	0.052059	0.117774	0.0606254
STATUS_T2D	rs7681294	4:111301759	C:0.480238	3365	834	0.0522052	0.116383	0.0599467
STATUS_T2D	rs17361892	3:65781878	C:0.129608	3364	834	0.0546519	-0.17434	0.0907249
STATUS_T2D	rs16878500	8:31921060	G:0.0836553	3365	834	0.0557719	-0.21647	0.113168
STATUS_T2D	rs2023908	7:29294051	C:0.207429	3365	834	0.0538406	-0.146979	0.0762295
STATUS_T2D	rs3924153	16:80216768	C:0.145171	3365	834	0.0505736	0.165483	0.0846424
STATUS_T2D	rs10514571	16:82013316	T:0.458048	3361	833	0.0522338	0.119849	0.0617396
STATUS_T2D	rs3092706	20:44798622	C:0.418328	3361	833	0.0527543	-0.120088	0.0619992
STATUS_T2D	rs231879	11:2717958	G:0.102377	3365	834	0.0550484	-0.197194	0.102786
STATUS_T2D	rs11264900	1:156312373	A:0.317236	3365	834	0.0532792	-0.125712	0.0650466
STATUS_T2D	rs6569759	6:132174809	A:0.490193	3365	834	0.0524726	0.119156	0.0614448
STATUS_T2D	rs12789345	11:78489008	G:0.485587	3365	834	0.0525752	-0.117508	0.0606214
STATUS_T2D	rs12239392	1:179819693	A:0.0900446	3365	834	0.0502639	0.200529	0.10243
STATUS_T2D	rs3793243	7:72759283	T:0.409807	3365	834	0.0529332	-0.121663	0.0628597
STATUS_T2D	rs1898593	4:166582200	T:0.206389	3365	834	0.0539629	-0.145797	0.075655
STATUS_T2D	rs1111875	10:94452862	A:0.405646	3365	834	0.053098	-0.119684	0.0618803
STATUS_T2D	rs12266538	10:115981735	A:0.094679	3364	833	0.0556129	-0.203365	0.106248
STATUS_T2D	rs3817462	3:189960284	C:0.125557	3365	834	0.0552822	-0.178468	0.0931143
STATUS_T2D	rs381901	16:24059968	C:0.242348	3365	834	0.0518364	0.136111	0.0699982
STATUS_T2D	rs2296343	6:33734695	G:0.273848	3365	834	0.0520277	0.130287	0.0670577
STATUS_T2D	rs1770345	1:11137167	C:0.489004	3365	834	0.0528793	0.115424	0.0596226
STATUS_T2D	rs594223	6:33775943	G:0.144428	3365	834	0.0512511	0.163453	0.0838492
STATUS_T2D	rs6214	12:101317699	A:0.393759	3365	834	0.0534171	-0.116421	0.0602738
STATUS_T2D	rs847898	12:110648029	G:0.184602	3364	834	0.0549374	-0.15404	0.0802557
STATUS_T2D	rs6429004	1:235511511	A:0.0662704	3365	834	0.0570221	-0.242614	0.127481
STATUS_T2D	rs2060792	10:102087685	G:0.307727	3365	834	0.0539493	-0.127951	0.0663908
STATUS_T2D	rs6444074	3:186705887	T:0.452155	3365	834	0.0529774	0.118212	0.0610881
STATUS_T2D	rs1527480	7:80155968	C:0.0854383	3365	834	0.056512	-0.216904	0.113737
STATUS_T2D	rs2301621	12:110379655	A:0.213224	3365	834	0.0546295	-0.144354	0.0751133
STATUS_T2D	rs9465900	6:20919599	T:0.317519	3362	833	0.0524843	0.125917	0.0649347
STATUS_T2D	rs8179695	2:31136849	A:0.405498	3365	834	0.0536288	-0.119707	0.0620299
STATUS_T2D	rs12345782	9:81519915	A:0.112036	3365	834	0.0510606	0.1845	0.0945681
STATUS_T2D	rs9403527	6:144089526	T:0.337444	3365	834	0.0539794	-0.124654	0.0646878
STATUS_T2D	rs10968703	9:28639879	T:0.0975246	3353	832	0.0507754	0.179737	0.0920135
STATUS_T2D	rs12764478	10:12564935	A:0.18633	3365	834	0.0518952	0.147863	0.0760612
STATUS_T2D	rs1897676	9:8916956	G:0.415131	3364	834	0.0536369	-0.119028	0.06168
STATUS_T2D	rs12707188	7:134241637	T:0.351857	3365	834	0.052737	0.121459	0.0627027
STATUS_T2D	rs2881483	16:77512176	A:0.120095	3364	833	0.051348	0.174796	0.0897052
STATUS_T2D	rs694335	15:56838189	C:0.174889	3365	834	0.0519131	0.149725	0.0770246
STATUS_T2D	rs2833546	21:32170575	A:0.350966	3365	834	0.0528139	0.120198	0.0620717
STATUS_T2D	rs7201310	16:12421298	C:0.292273	3365	834	0.0543305	-0.129521	0.0673121
STATUS_T2D	rs3091788	20:44792233	C:0.417831	3365	834	0.0537001	-0.119433	0.0619065
STATUS_T2D	rs1560858	7:43523268	T:0.249331	3365	834	0.0546636	-0.135704	0.0706226
STATUS_T2D	rs6435672	2:212365271	A:0.242118	3362	832	0.0523152	0.134137	0.0691237
STATUS_T2D	rs13101998	4:164889615	T:0.37474	3365	834	0.0529712	0.119015	0.0615014
STATUS_T2D	rs508757	20:47572378	G:0.204431	3363	834	0.0549469	-0.146448	0.0763028
STATUS_T2D	rs2280162	3:63972531	T:0.160773	3365	834	0.0518813	0.156881	0.0806953
STATUS_T2D	rs11766675	7:106335589	G:0.218871	3365	834	0.0523167	0.137817	0.0710206
STATUS_T2D	rs947938	11:91628486	A:0.451412	3365	834	0.0537544	-0.11759	0.0609649
STATUS_T2D	rs4697695	4:9524948	A:0.351026	3363	834	0.0541859	-0.122191	0.0634646
STATUS_T2D	rs1452912	7:134158627	T:0.381872	3365	834	0.0531409	0.119572	0.0618336
STATUS_T2D	rs10256091	7:157991855	G:0.208296	3363	834	0.0523085	0.141837	0.0730896
STATUS_T2D	rs1901709	4:72367894	T:0.0514116	3365	834	0.0583607	-0.274048	0.144771
STATUS_T2D	rs324498	9:9049545	G:0.168945	3365	834	0.0520619	0.151039	0.0777501
STATUS_T2D	rs1466785	8:11660865	T:0.456735	3363	833	0.0536935	0.137429	0.0712324
STATUS_T2D	rs9502003	6:3384636	G:0.251643	3348	832	0.0549653	-0.135219	0.070458
STATUS_T2D	rs7203676	16:77148426	T:0.260107	3364	834	0.0550089	-0.133493	0.069571
STATUS_T2D	rs12537544	7:14255098	C:0.166122	3365	834	0.0558434	-0.156625	0.0819059
STATUS_T2D	rs2580816	2:232506210	T:0.18841	3365	834	0.0524831	0.145049	0.0748005
[truncated: 31,684 more rows]
