# Supplementary material for: PLATO software provides analytic framework for investigating complexity beyond genome-wide association studies
Source: Nat Commun. 2017 Oct 27;8:1167. doi: 10.1038/s41467-017-00802-2 (PMC5660079; doi:10.1038/s41467-017-00802-2)
Supplement: Supplementary file 5 — Supplementary Data 3 [file 41467_2017_802_MOESM5_ESM.xlsx]

## Sheet: Sheet1
NPPB
RYR2
UGT1A4
UGT1A1
HTR1A
HMGCR
NR3C1
ADRB2
HLA-B
ESR1
SLC22A1
SLC22A2
SLC22A3
GLCCI1
EGFR
ABCB1
CYP3A5
CYP3A4
NAT2
NTRK2
ABCA1
PTGS1
ALOX5
ARID5B
CYP2C19
CYP2C9
GRK5
CYP2R1
BDNF
DRD2
APOA1
VDR
HTR2A
HSD11B2
SLC47A1
SLC6A4
ACE
CYP2A6
PTGIS
ABCG1
CYP2D6
MAOA
G6PD
