# Supplementary material for: PLATO software provides analytic framework for investigating complexity beyond genome-wide association studies
Source: Nat Commun. 2017 Oct 27;8:1167. doi: 10.1038/s41467-017-00802-2 (PMC5660079; doi:10.1038/s41467-017-00802-2)
Supplement: Supplementary file 6 — Supplementary Data 4 [file 41467_2017_802_MOESM6_ESM.xlsx]

## Sheet: Sheet1
Gene	Total_Loci	Sample Size	Num_Cases	pval	beta	standard error
SLC47A1	193	700	102	0.00418848	1.01054	0.352891
BDNF	421	700	102	0.00801397	0.638815	0.240928
HTR1A	96	700	102	0.041458	1.25875	0.617361
CYP3A4	212	700	102	0.0867905	0.652222	0.380843
ARID5B	346	700	102	0.0880212	0.558776	0.327549
UGT1A4	496	700	102	0.0911388	0.391383	0.231667
GRK5	198	700	102	0.095362	0.689872	0.41365
ADRB2	99	700	102	0.14468	1.04883	0.719073
NR3C1	532	700	102	0.164087	-0.431352	0.31
HTR2A	198	700	102	0.168928	-0.6851	0.498017
SLC22A1	218	700	102	0.202097	-0.676014	0.529957
RYR2	777	700	102	0.220209	-0.291835	0.238044
ABCB1	317	700	102	0.2265	-0.461978	0.381982
APOA1	62	700	102	0.245063	0.772599	0.664644
CYP2C19	176	700	102	0.291734	-0.666069	0.631748
CYP2R1	168	700	102	0.304232	0.473867	0.46123
VDR	318	700	102	0.307318	-0.315493	0.309044
CYP2A6	205	700	102	0.318798	0.279719	0.28058
NTRK2	877	700	102	0.347086	-0.175039	0.186161
NPPB	52	700	102	0.347233	0.540351	0.574859
NAT2	72	700	102	0.351824	-0.766781	0.823559
ESR1	452	700	102	0.516058	0.153498	0.236356
HMGCR	236	700	102	0.524491	0.260928	0.409982
ABCA1	531	700	102	0.573795	-0.166752	0.296463
DRD2	283	700	102	0.610432	-0.196637	0.385974
ALOX5	218	700	102	0.616068	-0.206475	0.411772
SLC6A4	271	700	102	0.652353	-0.177952	0.395014
SLC22A2	228	700	102	0.653457	-0.195545	0.435546
CYP2D6	455	700	102	0.708563	-0.0811478	0.217096
G6PD	181	700	102	0.709692	0.179904	0.483262
ACE	367	700	102	0.715462	-0.118596	0.32534
MAOA	189	700	102	0.717727	0.16733	0.462879
CYP3A5	256	700	102	0.746907	-0.109207	0.338395
ABCG1	407	700	102	0.792424	0.0626812	0.238183
HSD11B2	94	700	102	0.794989	-0.159204	0.612707
EGFR	456	700	102	0.807135	0.0667994	0.273629
CYP2C9	210	700	102	0.841704	-0.130821	0.65504
UGT1A1	207	700	102	0.852677	0.0835008	0.449646
SLC22A3	161	700	102	0.894939	0.0582408	0.441026
PTGS1	294	700	102	0.914289	-0.0228042	0.211874
PTGIS	193	700	102	0.977193	-0.00987151	0.345307
GLCCI1	345	700	102	0.987859	0.00598206	0.39312
