# Supplementary material for: PLATO software provides analytic framework for investigating complexity beyond genome-wide association studies
Source: Nat Commun. 2017 Oct 27;8:1167. doi: 10.1038/s41467-017-00802-2 (PMC5660079; doi:10.1038/s41467-017-00802-2)
Supplement: Supplementary file 7 — Supplementary Data 5 [file 41467_2017_802_MOESM7_ESM.xlsx]

## Sheet: Sheet1
Outcome	snp	chr:position	MAF	Exposure	Sample Size	Num_Cases	Red_SNP_Pval	Red_SNP_beta	Red_SNP_SE	Red_Exp_Pval	Red_Exp_beta	Red_Exp_SE	Full_SNP_Pval	Full_SNP_beta	Full_SNP_SE	Full_Exp_Pval	Full_Exp_beta	Full_Exp_SE	Full_SNPxExp_Pval	Full_SNPxExp_beta	Full_SNPxExp_SE	Red_Model_Pval	Full_Model_Pval	Pval_(LRT)	LRT_Pval_adj_Bonferroni
STATUS_T2D	rs1659219	15:42615492	T:0.0627001	PX030301_Alcohol_30Day_Frequency	1874	341	0.582567	-0.106494	0.193752	0.00178717	-0.0282986	0.00905992	0.0137963	0.578873	0.235073	0.0557141	-0.0174868	0.00913979	0.00319614	-0.457568	0.155202	0.00383214	5.86327e-08	4.72294e-07	0.0158795
STATUS_T2D	rs16973008	15:42579984	A:0.0608324	PX030301_Alcohol_30Day_Frequency	1874	341	0.468523	-0.143915	0.198535	0.00182213	-0.0282531	0.00906191	0.0317205	0.513252	0.238953	0.0499703	-0.0179294	0.00914664	0.00506831	-0.420841	0.150158	0.00341608	1.56373e-07	1.51554e-06	0.0509554
STATUS_T2D	rs7180279	15:42643538	G:0.0610993	PX030301_Alcohol_30Day_Frequency	1874	341	0.459658	-0.146373	0.197959	0.00183501	-0.0282361	0.00906249	0.0317291	0.51324	0.23896	0.0499706	-0.0179294	0.00914664	0.00507711	-0.420821	0.150181	0.00337855	1.56364e-07	1.53296e-06	0.051541
STATUS_T2D	rs2914143	5:76380000	A:0.204109	PX030301_Alcohol_30Day_Frequency	1874	341	0.576764	0.0603662	0.10816	0.00181468	-0.0282593	0.0090604	0.0919308	-0.216053	0.128199	3.85233e-06	-0.0603146	0.0130574	1.59076e-05	0.064751	0.0150035	0.00382723	1.51231e-06	1.54611e-05	0.519833
STATUS_T2D	rs11044223	12:18783763	G:0.108115	PX030301_Alcohol_30Day_Frequency	1873	341	0.314916	-0.153421	0.152664	0.00173787	-0.0283387	0.00904893	0.00337988	-0.554319	0.18913	1.37551e-05	-0.0476246	0.0109539	1.2686e-05	0.0711749	0.0163041	0.00258932	2.16964e-06	3.44917e-05	1
STATUS_T2D	rs2010653	5:109088553	G:0.383138	PX030301_Alcohol_30Day_Frequency	1874	341	0.365553	0.0845059	0.0933936	0.00162591	-0.0285472	0.00905911	0.208804	-0.137151	0.109122	4.68293e-06	-0.0781884	0.0170773	7.92421e-05	0.0520157	0.0131796	0.00297012	3.74938e-06	5.41811e-05	1
STATUS_T2D	rs2071947	22:33246032	T:0.185966	PX030301_Alcohol_30Day_Frequency	1874	341	0.300728	-0.124629	0.120429	0.00163542	-0.0285359	0.00906042	0.273325	0.150828	0.137688	0.309911	-0.00990619	0.00975585	0.000822542	-0.0875982	0.0261871	0.00259438	4.15488e-06	6.99254e-05	1
STATUS_T2D	rs8079640	17:14037308	A:0.0560299	PX030301_Alcohol_30Day_Frequency	1874	341	0.880712	0.0294465	0.196223	0.00177834	-0.0283165	0.00906142	0.0257605	0.512303	0.229752	0.018801	-0.0213585	0.00909086	0.0100734	-0.310071	0.120495	0.00441804	7.43545e-06	7.53264e-05	1
STATUS_T2D	rs2283885	22:33248902	A:0.186065	PX030301_Alcohol_30Day_Frequency	1873	341	0.28699	-0.128255	0.120456	0.00163955	-0.0285267	0.0090596	0.289903	0.145717	0.137685	0.305946	-0.00998794	0.00975607	0.000859116	-0.0871527	0.0261483	0.00252548	4.33613e-06	7.53848e-05	1
STATUS_T2D	rs3812822	12:4489235	C:0.114789	PX030301_Alcohol_30Day_Frequency	1873	341	0.129331	0.210053	0.138489	0.00193425	-0.0281371	0.00907605	0.000969819	0.529505	0.160498	0.174073	-0.0128047	0.00942052	0.00122942	-0.105119	0.0325249	0.00164086	2.96634e-06	7.85137e-05	1
STATUS_T2D	rs10849051	12:4498407	C:0.153415	PX030301_Alcohol_30Day_Frequency	1874	341	0.0633043	0.2294	0.12353	0.00183011	-0.0282982	0.00908011	0.000365218	0.509095	0.142843	0.289503	-0.0102207	0.00964931	0.000780183	-0.0859552	0.0255839	0.000825679	1.81522e-06	9.491e-05	1
STATUS_T2D	rs720333	12:4493938	G:0.148346	PX030301_Alcohol_30Day_Frequency	1874	341	0.0508957	0.244773	0.125373	0.0018581	-0.0282633	0.00908197	0.000278199	0.526828	0.14494	0.276883	-0.0104665	0.00962576	0.000742239	-0.0882474	0.0261592	0.000692539	1.59447e-06	9.922e-05	1
STATUS_T2D	rs4572	5:135399452	C:0.28682	PX030301_Alcohol_30Day_Frequency	1874	341	0.53296	-0.0631386	0.101266	0.00164541	-0.0285164	0.00905934	0.187284	0.151496	0.114887	0.794168	-0.00276236	0.0105877	0.000402954	-0.0646352	0.0182681	0.003675	9.19296e-06	0.000115554	1
STATUS_T2D	rs13241028	7:129396342	C:0.205176	PX030301_Alcohol_30Day_Frequency	1874	341	0.604884	0.0557607	0.107773	0.00177693	-0.0282999	0.00905542	0.149239	-0.181827	0.126074	9.01508e-06	-0.0574998	0.0129517	0.000103811	0.0574956	0.0148127	0.00391083	1.02358e-05	0.00012175	1
STATUS_T2D	rs6899012	5:135403529	A:0.307898	PX030301_Alcohol_30Day_Frequency	1874	341	0.838271	-0.0202906	0.0994122	0.0016999	-0.0284392	0.00906227	0.0894748	0.192578	0.113403	0.89572	-0.00141244	0.0107763	0.000375344	-0.061868	0.0173941	0.00437564	1.15233e-05	0.00012313	1
STATUS_T2D	rs1386440	8:32177531	T:0.335912	PX030301_Alcohol_30Day_Frequency	1874	341	0.750477	-0.0297528	0.0935592	0.00181258	-0.0282624	0.00906038	0.029928	-0.237057	0.10919	8.77306e-06	-0.0698954	0.0157231	0.000158059	0.0492475	0.0130352	0.00424698	1.15709e-05	0.000127668	1
STATUS_T2D	rs1050289	12:10311166	A:0.111259	PX030301_Alcohol_30Day_Frequency	1874	341	0.348978	-0.137862	0.147198	0.00169317	-0.0284353	0.00905766	0.227465	0.208227	0.172529	0.0893112	-0.0158846	0.00934913	0.00442773	-0.127459	0.0447857	0.00285756	8.05729e-06	0.000130527	1
STATUS_T2D	rs8020526	14:92852048	C:0.353821	PX030301_Alcohol_30Day_Frequency	1871	341	0.787136	-0.0262133	0.0970752	0.00193407	-0.0280958	0.00906265	0.0317492	-0.243939	0.113589	7.60453e-06	-0.0682202	0.0152412	0.000134749	0.0485964	0.0127295	0.00488138	1.35142e-05	0.000130671	1
STATUS_T2D	rs3826408	17:7101292	T:0.466097	PX030301_Alcohol_30Day_Frequency	1873	341	0.760707	0.0273798	0.0899018	0.00172935	-0.028361	0.00905189	0.113705	-0.163735	0.103515	1.13591e-05	-0.0814975	0.0185663	0.000227806	0.0492999	0.0133749	0.00423869	1.42811e-05	0.000161332	1
STATUS_T2D	rs228909	22:37500643	C:0.196105	PX030301_Alcohol_30Day_Frequency	1874	341	0.902837	-0.0140108	0.114769	0.00173813	-0.0283584	0.00905536	0.0473783	-0.269379	0.135851	1.10779e-05	-0.055795	0.0126951	0.000142156	0.0555905	0.0146122	0.00443452	1.50446e-05	0.000162868	1
STATUS_T2D	rs1047004	5:109202725	G:0.0691035	PX030301_Alcohol_30Day_Frequency	1874	341	0.702159	-0.0701161	0.183354	0.0017329	-0.028368	0.00905587	0.030971	-0.487085	0.225769	3.6496e-05	-0.0435397	0.0105458	7.40524e-05	0.0802089	0.0202401	0.00414936	1.52619e-05	0.000177582	1
STATUS_T2D	rs601204	3:42528031	T:0.297759	PX030301_Alcohol_30Day_Frequency	1874	341	0.7757	0.02813	0.0987269	0.00169696	-0.0284353	0.00905957	0.100261	-0.190515	0.115914	9.72087e-06	-0.065414	0.0147885	0.000190219	0.0484963	0.0129959	0.00429049	1.71984e-05	0.000195558	1
STATUS_T2D	rs2012928	22:36664002	A:0.181964	PX030301_Alcohol_30Day_Frequency	1874	341	0.52016	0.0756673	0.11766	0.00165569	-0.0285044	0.00906078	0.18779	-0.183417	0.139253	1.16025e-05	-0.0550173	0.0125469	0.000149442	0.0532733	0.0140489	0.00363907	1.49898e-05	0.000200172	1
STATUS_T2D	rs9409096	9:112640311	T:0.447439	PX030301_Alcohol_30Day_Frequency	1874	341	0.426644	-0.0716644	0.0901498	0.00166687	-0.0284493	0.00904891	0.243154	0.121835	0.104388	0.811743	0.00276924	0.0116268	0.000486969	-0.0463191	0.0132802	0.00325528	1.53599e-05	0.000231561	1
STATUS_T2D	rs6584766	10:108631109	A:0.423159	PX030301_Alcohol_30Day_Frequency	1874	341	0.247044	0.104987	0.0906971	0.00167237	-0.0285327	0.00907823	0.0043228	0.301199	0.105551	0.573915	0.00693473	0.0123329	0.000371756	-0.0480391	0.0134966	0.00228842	1.10741e-05	0.000234746	1
STATUS_T2D	rs1794304	16:12625395	A:0.282818	PX030301_Alcohol_30Day_Frequency	1874	341	0.746308	0.0319549	0.0987752	0.00169916	-0.0284208	0.00905604	0.12576	-0.176401	0.115216	1.03038e-05	-0.0621204	0.014084	0.000223189	0.0464873	0.0125941	0.0042405	2.02727e-05	0.000237541	1
STATUS_T2D	rs10491895	9:28355201	G:0.141142	PX030301_Alcohol_30Day_Frequency	1874	341	0.170523	0.17645	0.128747	0.00156781	-0.028634	0.00905616	0.539921	-0.0923102	0.150604	1.51125e-05	-0.0512645	0.0118475	0.000195737	0.055838	0.0149923	0.00177441	8.91166e-06	0.000242128	1
STATUS_T2D	rs10904846	10:16987872	G:0.0917823	PX030301_Alcohol_30Day_Frequency	1874	341	0.587205	-0.0851291	0.156807	0.00176064	-0.0283159	0.00905269	0.0231236	-0.428964	0.188855	3.58181e-05	-0.0444199	0.0107478	0.000156511	0.0676565	0.0178962	0.00384902	1.90593e-05	0.000245971	1
STATUS_T2D	rs16960303	16:83396737	G:0.312433	PX030301_Alcohol_30Day_Frequency	1874	341	0.75355	-0.0302522	0.0963561	0.00169266	-0.0284496	0.00906197	0.124122	0.169673	0.110342	0.938122	-0.000862205	0.0111066	0.000616257	-0.0575628	0.0168098	0.00425242	2.11171e-05	0.000247786	1
STATUS_T2D	rs6555828	5:156493740	G:0.207577	PX030301_Alcohol_30Day_Frequency	1874	341	0.516714	-0.0717959	0.110725	0.0017181	-0.0284113	0.00906239	0.0190078	-0.304414	0.129793	1.3122e-05	-0.0525905	0.0120674	0.000171638	0.0451953	0.0120281	0.0036145	1.87892e-05	0.000258897	1
STATUS_T2D	rs10904847	10:16988186	T:0.0912487	PX030301_Alcohol_30Day_Frequency	1874	341	0.639186	-0.0734754	0.156719	0.00176209	-0.0283152	0.00905317	0.0278122	-0.415057	0.188669	3.68729e-05	-0.0443682	0.0107527	0.000171505	0.0672173	0.017888	0.00399844	2.12327e-05	0.000266213	1
STATUS_T2D	rs7145086	14:95246060	C:0.112327	PX030301_Alcohol_30Day_Frequency	1874	341	0.782195	-0.0403511	0.145956	0.00171392	-0.0283989	0.00905637	0.10478	0.273982	0.168905	0.0953947	-0.0156856	0.00940608	0.00508554	-0.108793	0.038833	0.0042994	2.46755e-05	0.000291078	1
STATUS_T2D	rs10497727	2:193057838	C:0.29429	PX030301_Alcohol_30Day_Frequency	1874	341	0.383108	0.0870401	0.0997955	0.00170874	-0.0284143	0.00905872	0.288555	-0.123599	0.116461	1.28622e-05	-0.0628101	0.0143979	0.000302253	0.0479115	0.0132595	0.00306029	1.80843e-05	0.000296379	1
STATUS_T2D	rs6861956	5:135409014	C:0.334845	PX030301_Alcohol_30Day_Frequency	1874	341	0.869137	0.0158123	0.0959743	0.00179558	-0.0283007	0.0090646	0.0550897	0.210718	0.109854	0.904188	-0.00132854	0.0110368	0.000688576	-0.0548326	0.0161553	0.00440754	2.61498e-05	0.000302329	1
STATUS_T2D	rs10815854	9:8401031	C:0.268943	PX030301_Alcohol_30Day_Frequency	1874	341	0.752083	0.0329527	0.104316	0.00177067	-0.0283065	0.00905454	0.0456709	0.235911	0.118048	0.723564	-0.00378415	0.0106988	0.000878222	-0.059893	0.0180027	0.00425087	2.57933e-05	0.000309487	1
STATUS_T2D	rs6467165	7:127842526	G:0.107009	PX030301_Alcohol_30Day_Frequency	1869	339	0.211355	-0.185584	0.148485	0.000987058	-0.0302814	0.00919237	0.428414	0.136885	0.172855	0.0530756	-0.0183778	0.00950096	0.00705736	-0.121004	0.0449141	0.00111426	7.16759e-06	0.00031263	1
STATUS_T2D	rs2302909	2:211503556	A:0.0720384	PX030301_Alcohol_30Day_Frequency	1874	341	0.496214	-0.124294	0.182662	0.00176078	-0.0283215	0.00905456	0.0172227	-0.53468	0.224475	4.90075e-05	-0.0424952	0.010466	0.000263579	0.0747148	0.0204771	0.00352947	2.24097e-05	0.000322906	1
STATUS_T2D	rs11171005	12:55047126	A:0.223319	PX030301_Alcohol_30Day_Frequency	1874	341	0.0953531	-0.186137	0.111606	0.00208681	-0.0278916	0.00906281	0.00141719	-0.421102	0.13196	1.67945e-05	-0.0542869	0.0126139	0.000240519	0.0482925	0.013151	0.00107814	7.2538e-06	0.00032815	1
STATUS_T2D	rs7518722	1:157955014	A:0.264282	PX030301_Alcohol_30Day_Frequency	1873	340	0.0548594	0.188525	0.0981907	0.00189834	-0.0281482	0.00906343	0.000541363	0.391774	0.113249	0.786653	-0.00292145	0.0107939	0.000833909	-0.0554193	0.0165862	0.000775559	5.45573e-06	0.000340402	1
STATUS_T2D	rs785970	1:241003474	C:0.30299	PX030301_Alcohol_30Day_Frequency	1873	341	0.155108	-0.145286	0.102191	0.00183022	-0.0282381	0.00906088	0.00266146	-0.361496	0.120324	1.69717e-05	-0.064178	0.0149202	0.000382226	0.0493324	0.0138884	0.00158398	1.10839e-05	0.000347993	1
STATUS_T2D	rs6880837	5:135396669	C:0.47572	PX030301_Alcohol_30Day_Frequency	1874	341	0.667212	-0.0383267	0.0891365	0.00166926	-0.0284839	0.00906113	0.173263	0.138959	0.102041	0.510833	0.0084626	0.0128701	0.000535325	-0.0487224	0.0140717	0.00407308	2.78293e-05	0.000352495	1
STATUS_T2D	rs2302038	5:135397018	G:0.475987	PX030301_Alcohol_30Day_Frequency	1874	341	0.660099	-0.0392155	0.0891714	0.00166715	-0.0284877	0.00906128	0.176601	0.137954	0.10209	0.51349	0.00841121	0.0128727	0.000545041	-0.0486567	0.0140724	0.00405571	2.82122e-05	0.000359535	1
STATUS_T2D	rs162317	20:55812278	A:0.419424	PX030301_Alcohol_30Day_Frequency	1874	341	0.978041	0.0025291	0.0918848	0.00173918	-0.0283767	0.00906172	0.0825869	-0.18447	0.10627	2.17262e-05	-0.0753324	0.0177404	0.000475704	0.045388	0.01299	0.00446603	3.11463e-05	0.000362079	1
STATUS_T2D	rs2235324	22:37485724	C:0.376734	PX030301_Alcohol_30Day_Frequency	1874	341	0.665031	-0.0397698	0.091852	0.00170098	-0.0284205	0.00905686	0.161237	0.148035	0.10567	0.978332	0.000311137	0.0114555	0.000810144	-0.0486598	0.0145283	0.00406736	2.86323e-05	0.000364378	1
STATUS_T2D	rs6989331	8:41697078	G:0.390075	PX030301_Alcohol_30Day_Frequency	1874	341	0.150469	-0.13457	0.093589	0.00137111	-0.0290463	0.00907508	0.643019	0.0493622	0.106503	0.853014	-0.00207743	0.0112127	0.000925503	-0.051025	0.015405	0.0015778	1.15281e-05	0.000365021	1
STATUS_T2D	rs1687697	10:17012618	T:0.109115	PX030301_Alcohol_30Day_Frequency	1865	340	0.388279	0.119554	0.138575	0.00180892	-0.0283225	0.00907793	0.294334	-0.173035	0.165006	3.43827e-05	-0.0461521	0.0111416	0.00029204	0.0621002	0.0171441	0.00322797	2.30637e-05	0.000366789	1
STATUS_T2D	rs17162094	5:109039773	T:0.0670048	PX030301_Alcohol_30Day_Frequency	1873	341	0.280454	0.19088	0.176856	0.00197613	-0.0280371	0.00906237	0.00652325	0.562765	0.20688	0.0400605	-0.0188516	0.00918192	0.0135466	-0.159755	0.0647024	0.00252548	1.86025e-05	0.000375512	1
STATUS_T2D	rs169773	16:12625171	T:0.259605	PX030301_Alcohol_30Day_Frequency	1874	341	0.886608	-0.014561	0.102113	0.00173811	-0.0283603	0.00905594	0.0605892	-0.224276	0.11952	1.39412e-05	-0.0578067	0.0133049	0.000312981	0.0457524	0.0126938	0.00442263	3.21596e-05	0.000379158	1
STATUS_T2D	rs12745466	1:216696927	A:0.297492	PX030301_Alcohol_30Day_Frequency	1874	341	0.126302	0.149846	0.0980123	0.00167516	-0.0284638	0.00905773	0.629303	-0.0553357	0.114636	1.443e-05	-0.0639051	0.0147341	0.000413481	0.0468132	0.0132565	0.00140187	1.08619e-05	0.000387747	1
STATUS_T2D	rs7988272	13:23935396	T:0.253202	PX030301_Alcohol_30Day_Frequency	1874	341	0.493487	-0.0713584	0.104207	0.00168036	-0.0284632	0.00906015	0.235062	0.141885	0.119491	0.514373	-0.00679924	0.0104276	0.00136152	-0.0622007	0.0194214	0.00352818	2.67802e-05	0.000393822	1
STATUS_T2D	rs2116829	10:78664629	C:0.368463	PX030301_Alcohol_30Day_Frequency	1874	341	0.359232	0.0837142	0.0913082	0.0017752	-0.0283214	0.00906147	0.0111607	0.266059	0.104846	0.966996	0.000472826	0.0114275	0.000887527	-0.0477975	0.0143797	0.00293874	2.26877e-05	0.000398194	1
STATUS_T2D	rs906718	3:183098648	A:0.24413	PX030301_Alcohol_30Day_Frequency	1874	341	0.275086	0.111228	0.101911	0.00189238	-0.0281516	0.0090618	0.00568678	0.327218	0.118329	0.52447	-0.00660298	0.0103744	0.00124051	-0.0590448	0.0182835	0.00247588	1.92709e-05	0.000398923	1
STATUS_T2D	rs11962800	6:7886905	G:0.107257	PX030301_Alcohol_30Day_Frequency	1874	341	0.627577	-0.0726656	0.149783	0.00182694	-0.0282407	0.00906018	0.0265786	-0.404514	0.182407	2.76449e-05	-0.0465096	0.0110947	0.000207566	0.0607781	0.0163839	0.00396708	3.04814e-05	0.000401249	1
STATUS_T2D	rs10503913	8:32234113	G:0.181697	PX030301_Alcohol_30Day_Frequency	1874	341	0.700758	-0.0446884	0.116286	0.00173849	-0.0283559	0.00905471	0.0374815	-0.285805	0.137374	1.96821e-05	-0.0522551	0.0122421	0.000331679	0.0545094	0.015187	0.00414809	3.1906e-05	0.000402509	1
STATUS_T2D	rs12360161	10:108602979	G:0.0617647	PX030301_Alcohol_30Day_Frequency	1870	341	0.882008	0.027375	0.184438	0.00178752	-0.0282606	0.0090479	0.0523192	0.414202	0.213452	0.0259857	-0.0203376	0.00913464	0.0173354	-0.185203	0.0778321	0.00450848	3.55484e-05	0.000415307	1
STATUS_T2D	rs11421	1:161188936	C:0.154216	PX030301_Alcohol_30Day_Frequency	1874	341	0.0807567	0.21398	0.122532	0.00160174	-0.0286039	0.00906453	0.736355	-0.0489964	0.145527	1.87034e-05	-0.0523007	0.0122203	0.000374044	0.0517795	0.014554	0.00100383	8.53382e-06	0.00042414	1
STATUS_T2D	rs1897592	10:78652814	A:0.365795	PX030301_Alcohol_30Day_Frequency	1874	341	0.339925	0.0872219	0.0913976	0.00176633	-0.0283349	0.00906153	0.010424	0.268985	0.105013	0.980838	0.000274615	0.0114338	0.000956397	-0.0474167	0.0143554	0.00283809	2.38343e-05	0.00043666	1
STATUS_T2D	rs7955866	12:4479549	A:0.110993	PX030301_Alcohol_30Day_Frequency	1874	341	0.112171	0.222941	0.140346	0.00172967	-0.0284014	0.00906494	0.00165336	0.510297	0.162188	0.121898	-0.0146526	0.00947253	0.00334196	-0.0916527	0.0312339	0.00130406	1.13344e-05	0.000439266	1
STATUS_T2D	rs4382455	8:134214191	A:0.289755	PX030301_Alcohol_30Day_Frequency	1874	341	0.0328409	0.211832	0.0992643	0.00182957	-0.0282616	0.00906814	0.878895	0.0174245	0.114357	2.22181e-05	-0.0659799	0.0155564	0.000623568	0.0515908	0.0150799	0.000467652	4.27191e-06	0.000446068	1
STATUS_T2D	rs16879327	8:32257621	T:0.137407	PX030301_Alcohol_30Day_Frequency	1874	341	0.304942	-0.137292	0.133827	0.00188706	-0.028146	0.00905759	0.00973952	-0.412387	0.159534	2.80351e-05	-0.0475257	0.0113457	0.000277114	0.0555499	0.0152786	0.00261186	2.29421e-05	0.000457442	1
STATUS_T2D	rs11865832	16:12634885	T:0.150213	PX030301_Alcohol_30Day_Frequency	1874	341	0.320078	0.121056	0.12175	0.00171208	-0.0283995	0.00905567	0.348101	-0.135851	0.144788	2.18236e-05	-0.0495808	0.0116788	0.000291396	0.0536586	0.0148112	0.00274507	2.412e-05	0.00045858	1
STATUS_T2D	rs17162261	5:109133468	G:0.0667022	PX030301_Alcohol_30Day_Frequency	1874	341	0.304738	0.182157	0.177484	0.00196933	-0.0280507	0.00906376	0.00814055	0.54772	0.206985	0.0390518	-0.0189627	0.00918895	0.0144487	-0.156282	0.063895	0.00266923	2.34913e-05	0.00045885	1
STATUS_T2D	rs9934579	16:30474856	A:0.131804	PX030301_Alcohol_30Day_Frequency	1874	341	0.670537	0.0565736	0.132986	0.00176118	-0.0283178	0.00905356	0.0373135	0.31593	0.151721	0.178211	-0.0130138	0.00966643	0.00345021	-0.0862345	0.029487	0.00408353	3.58203e-05	0.000465715	1
STATUS_T2D	rs186659	20:55806340	G:0.417556	PX030301_Alcohol_30Day_Frequency	1874	341	0.704202	-0.034901	0.0919281	0.00182387	-0.0282418	0.00905908	0.0395795	-0.219074	0.106444	2.56862e-05	-0.0734988	0.0174636	0.000587606	0.0444323	0.0129266	0.00415671	3.64942e-05	0.000466538	1
STATUS_T2D	rs1393209	5:156477540	C:0.158218	PX030301_Alcohol_30Day_Frequency	1874	341	0.540085	0.0761961	0.124364	0.00171383	-0.0283847	0.00905181	0.230138	-0.175067	0.145888	2.07925e-05	-0.0501455	0.0117817	0.000323173	0.0494736	0.013758	0.00370858	3.36289e-05	0.000481234	1
STATUS_T2D	rs1421312	22:37487810	C:0.38127	PX030301_Alcohol_30Day_Frequency	1874	341	0.645204	-0.0421207	0.0914802	0.0017145	-0.0283948	0.00905535	0.181715	0.140502	0.105206	0.969106	0.000448345	0.0115762	0.000978144	-0.0466401	0.0141473	0.00401752	3.71873e-05	0.00049416	1
STATUS_T2D	rs10067856	5:109048133	T:0.0672359	PX030301_Alcohol_30Day_Frequency	1874	341	0.343933	0.16784	0.177341	0.00195498	-0.0280703	0.00906373	0.0104033	0.52924	0.206562	0.0376484	-0.0190995	0.00918838	0.0148582	-0.154851	0.0635727	0.00288102	2.77022e-05	0.000508135	1
STATUS_T2D	rs3856341	2:211334647	G:0.126734	PX030301_Alcohol_30Day_Frequency	1874	341	0.335946	-0.132681	0.137893	0.0021203	-0.0278615	0.009067	0.00917553	-0.443142	0.170083	3.16872e-05	-0.0482707	0.0116008	0.000427068	0.0553668	0.0157168	0.0027866	2.68699e-05	0.000509001	1
STATUS_T2D	rs308388	4:123787079	T:0.355656	PX030301_Alcohol_30Day_Frequency	1874	341	0.0316223	0.203153	0.0945271	0.0014952	-0.0288511	0.00908521	0.000317111	0.395839	0.109928	0.792526	0.00318716	0.012117	0.000801919	-0.0468282	0.0139697	0.000448394	4.78229e-06	0.000528913	1
STATUS_T2D	rs9529681	13:70684949	C:0.254803	PX030301_Alcohol_30Day_Frequency	1874	341	0.911923	-0.0114784	0.10377	0.00172551	-0.0283846	0.00905752	0.113981	0.185816	0.117564	0.56479	-0.00606608	0.0105361	0.00146468	-0.0589277	0.0185215	0.00444048	4.35605e-05	0.000529676	1
STATUS_T2D	rs3856266	1:157973889	G:0.240256	PX030301_Alcohol_30Day_Frequency	1873	341	0.177145	0.138713	0.102781	0.001761	-0.0283424	0.00906136	0.00374849	0.341429	0.117792	0.601458	-0.00552602	0.0105801	0.00124518	-0.0579679	0.017956	0.00179741	1.83314e-05	0.000531831	1
STATUS_T2D	rs2883727	8:41698292	T:0.147545	PX030301_Alcohol_30Day_Frequency	1874	341	0.684871	-0.0521735	0.128562	0.00169708	-0.0284262	0.00905673	0.195586	0.187178	0.144625	0.162581	-0.0134292	0.00961674	0.00297059	-0.08189	0.0275653	0.00411254	4.12172e-05	0.000540648	1
STATUS_T2D	rs577738	21:32818752	C:0.232124	PX030301_Alcohol_30Day_Frequency	1874	341	0.352317	-0.0983879	0.105782	0.00180904	-0.028266	0.00905988	0.368866	0.107878	0.120051	0.489214	-0.00719115	0.0103985	0.0016314	-0.0601929	0.0191074	0.00288472	2.95693e-05	0.000545772	1
STATUS_T2D	rs1816702	4:154609523	T:0.115261	PX030301_Alcohol_30Day_Frequency	1874	341	0.806805	-0.034894	0.142687	0.00176582	-0.0283164	0.00905535	0.0466719	-0.346206	0.174037	3.7081e-05	-0.0450554	0.0109226	0.000355433	0.0566512	0.0158636	0.0043355	4.53171e-05	0.00056803	1
STATUS_T2D	rs12671268	7:158367161	A:0.21238	PX030301_Alcohol_30Day_Frequency	1874	341	0.296148	0.113038	0.108198	0.00165142	-0.0285465	0.00907196	0.00859608	0.326156	0.124121	0.410716	-0.0083768	0.0101829	0.00160436	-0.0600492	0.0190323	0.0026039	2.78815e-05	0.000570493	1
STATUS_T2D	rs1799986	12:57535266	T:0.144154	PX030301_Alcohol_30Day_Frequency	1873	340	0.359458	0.11498	0.12547	0.00192966	-0.0280916	0.00905934	0.0103679	0.373458	0.145694	0.147195	-0.0138909	0.00958316	0.00392436	-0.0818665	0.0283847	0.00301009	3.26996e-05	0.000583465	1
STATUS_T2D	rs16958408	17:9422618	T:0.393486	PX030301_Alcohol_30Day_Frequency	1873	341	0.71257	0.0340852	0.0925206	0.00175916	-0.0283251	0.00905493	0.0384107	0.223135	0.107771	0.932397	0.000998536	0.0117712	0.0011655	-0.0458272	0.0141129	0.00411681	4.43301e-05	0.00058588	1
STATUS_T2D	rs1563908	5:60437381	C:0.36206	PX030301_Alcohol_30Day_Frequency	1874	341	0.782653	0.0262105	0.0950124	0.00168075	-0.0284748	0.00906402	0.146792	-0.159778	0.110119	2.21689e-05	-0.0682159	0.0160816	0.000653723	0.0439989	0.0129094	0.00430124	4.69954e-05	0.000596697	1
STATUS_T2D	rs12148472	15:79231478	C:0.11953	PX030301_Alcohol_30Day_Frequency	1874	341	0.144323	-0.213287	0.146099	0.00192396	-0.0281117	0.00906324	0.673079	0.0698074	0.16545	0.12196	-0.014728	0.00952282	0.00551326	-0.0911819	0.0328535	0.00148429	1.75032e-05	0.000620361	1
STATUS_T2D	rs2243454	10:108577911	T:0.478388	PX030301_Alcohol_30Day_Frequency	1874	341	0.616393	0.0455187	0.0908612	0.00173625	-0.0283536	0.0090529	0.218919	-0.128267	0.104333	3.45697e-05	-0.0770149	0.0185978	0.000840798	0.043952	0.0131632	0.00394102	4.60798e-05	0.000641217	1
STATUS_T2D	rs7185340	16:78721761	G:0.404431	PX030301_Alcohol_30Day_Frequency	1873	341	0.900601	-0.0114564	0.0917225	0.00168069	-0.0284587	0.00905887	0.0656573	-0.197531	0.10731	2.14221e-05	-0.0663113	0.0156044	0.00072607	0.0421188	0.0124629	0.00432625	5.12401e-05	0.000653323	1
STATUS_T2D	rs1541315	11:31800874	C:0.33102	PX030301_Alcohol_30Day_Frequency	1873	341	0.542887	-0.058586	0.0962869	0.00171011	-0.0284045	0.00905628	0.0275423	-0.246614	0.111907	2.05585e-05	-0.0621451	0.0145924	0.000729131	0.0466201	0.0137995	0.00376514	4.57812e-05	0.000668594	1
STATUS_T2D	rs9841477	3:123157477	C:0.419381	PX030301_Alcohol_30Day_Frequency	1873	341	0.349538	0.0873539	0.0933782	0.00174649	-0.0283781	0.00906571	0.011461	0.274662	0.108634	0.714673	0.00455813	0.012468	0.000983202	-0.0452067	0.0137186	0.00294	3.62172e-05	0.000670924	1
STATUS_T2D	rs7778553	7:131875684	G:0.248132	PX030301_Alcohol_30Day_Frequency	1874	341	0.917684	0.0108466	0.104949	0.0017246	-0.0283823	0.00905635	0.119031	-0.189966	0.121862	2.2839e-05	-0.0567757	0.0134058	0.000602946	0.0446759	0.013024	0.00444401	5.57458e-05	0.000697655	1
STATUS_T2D	rs2356961	2:193046220	T:0.339829	PX030301_Alcohol_30Day_Frequency	1873	341	0.64058	0.0447903	0.0959338	0.00177023	-0.0283256	0.00906043	0.0352669	0.23291	0.110631	0.979316	-0.000299755	0.0115615	0.00135193	-0.0465909	0.0145382	0.00425061	5.51649e-05	0.000723321	1
STATUS_T2D	rs9307239	4:100246937	T:0.418046	PX030301_Alcohol_30Day_Frequency	1873	341	0.0768686	-0.162086	0.091618	0.00232191	-0.0276619	0.00908247	0.00146422	-0.337911	0.106205	3.35134e-05	-0.069739	0.016812	0.000814312	0.0423807	0.012659	0.000915954	1.27193e-05	0.000729909	1
STATUS_T2D	rs3217881	12:4402688	A:0.447172	PX030301_Alcohol_30Day_Frequency	1874	341	0.466931	0.0665607	0.0914947	0.00203957	-0.0279758	0.00907008	0.300179	-0.109327	0.105523	3.66148e-05	-0.0681659	0.0165136	0.00088959	0.0422939	0.0127265	0.00342966	4.64047e-05	0.000750533	1
STATUS_T2D	rs10872344	6:130006715	C:0.257519	PX030301_Alcohol_30Day_Frequency	1862	340	0.00241045	-0.326188	0.107498	0.00250847	-0.0274399	0.00907909	0.347201	-0.115572	0.122945	0.520848	-0.00673748	0.0104939	0.00216327	-0.0570668	0.0186076	4.31652e-05	7.08882e-07	0.000786188	1
STATUS_T2D	rs4149445	22:44219944	G:0.191035	PX030301_Alcohol_30Day_Frequency	1874	341	0.502963	0.0784302	0.117089	0.0016178	-0.0285796	0.00906517	0.023144	0.307452	0.135379	0.356542	-0.00939418	0.0101892	0.0024613	-0.0611918	0.0202082	0.003575	5.20807e-05	0.000817027	1
STATUS_T2D	rs9825224	3:179675554	C:0.30016	PX030301_Alcohol_30Day_Frequency	1874	341	0.556459	0.0582504	0.099047	0.00174312	-0.0283507	0.00905532	0.236378	-0.137222	0.115888	2.52469e-05	-0.0594528	0.0141131	0.00085376	0.0429806	0.0128887	0.00376055	5.58176e-05	0.000836334	1
STATUS_T2D	rs10240140	7:158369430	T:0.211384	PX030301_Alcohol_30Day_Frequency	1871	341	0.274877	0.118036	0.108101	0.00173381	-0.0284045	0.00906796	0.00891919	0.324482	0.124078	0.364429	-0.00920794	0.0101525	0.00224135	-0.0581238	0.0190181	0.00256275	3.93991e-05	0.00085492	1
STATUS_T2D	rs2282791	5:135377730	G:0.454642	PX030301_Alcohol_30Day_Frequency	1874	341	0.868427	0.014679	0.0886106	0.00173389	-0.0283636	0.00905492	0.077312	0.179385	0.101548	0.622978	0.00637241	0.0129617	0.00124006	-0.0446884	0.0138375	0.004407	6.69549e-05	0.000864938	1
STATUS_T2D	rs2107331	5:135377349	A:0.454376	PX030301_Alcohol_30Day_Frequency	1874	341	0.860485	0.0155808	0.0886499	0.00173391	-0.0283634	0.00905487	0.0764579	0.179929	0.101562	0.624688	0.00634308	0.0129658	0.00125894	-0.0446282	0.0138374	0.00439921	6.78258e-05	0.00087929	1
STATUS_T2D	rs10977037	9:8393996	C:0.0968517	PX030301_Alcohol_30Day_Frequency	1874	341	0.00137062	0.465068	0.145299	0.00122601	-0.0292558	0.00904981	8.35874e-06	0.74311	0.166774	0.156456	-0.0138143	0.00974834	0.00379492	-0.0757617	0.0261723	3.40404e-05	6.25665e-07	0.000883992	1
STATUS_T2D	rs12695902	3:148448418	G:0.0984525	PX030301_Alcohol_30Day_Frequency	1874	341	0.325266	-0.15495	0.157519	0.00160757	-0.0285855	0.00906171	0.411352	0.149343	0.18179	0.0391332	-0.0191062	0.00926232	0.0144418	-0.123895	0.0506505	0.00272337	4.34637e-05	0.00089406	1
STATUS_T2D	rs8001909	13:23967690	A:0.276948	PX030301_Alcohol_30Day_Frequency	1874	341	0.61667	-0.0503561	0.100597	0.00176542	-0.0283184	0.00905581	0.223406	0.14024	0.115185	0.591731	-0.00574971	0.0107205	0.00198652	-0.0525075	0.0169804	0.00393958	6.23622e-05	0.000901094	1
STATUS_T2D	rs1250248	2:216287093	A:0.278282	PX030301_Alcohol_30Day_Frequency	1874	341	0.163333	0.138967	0.0996931	0.00188183	-0.0282041	0.00907388	0.636762	-0.0550242	0.11652	3.03822e-05	-0.0576509	0.0138232	0.000981597	0.045262	0.0137334	0.00170487	2.85334e-05	0.000923626	1
STATUS_T2D	rs982424	4:100512412	C:0.0571276	PX030301_Alcohol_30Day_Frequency	1873	341	0.401273	-0.167029	0.198998	0.00152722	-0.0287306	0.00906482	0.298471	0.245135	0.235771	0.0130435	-0.0226471	0.00912239	0.032068	-0.229522	0.107075	0.00300954	4.98028e-05	0.000935506	1
STATUS_T2D	rs763361	18:67531642	T:0.478922	PX030301_Alcohol_30Day_Frequency	1874	341	0.0438141	0.178467	0.0885314	0.0014055	-0.0289654	0.00907007	0.920369	0.010209	0.102121	6.08878e-05	-0.0781917	0.0195024	0.00149822	0.0406385	0.0127994	0.000582571	1.02938e-05	0.000938284	1
STATUS_T2D	rs2833407	21:32826841	A:0.202775	PX030301_Alcohol_30Day_Frequency	1874	341	0.727943	0.038123	0.109592	0.00175395	-0.0283334	0.00905507	0.185097	-0.169145	0.127635	2.89515e-05	-0.0516561	0.0123533	0.000779272	0.0463208	0.0137857	0.00420647	7.05315e-05	0.000964422	1
STATUS_T2D	rs17203281	17:7099811	A:0.321772	PX030301_Alcohol_30Day_Frequency	1874	341	0.976376	-0.00282008	0.0952332	0.0017317	-0.0283708	0.00905616	0.0986477	-0.183153	0.110904	2.74173e-05	-0.0592694	0.0141322	0.000943398	0.0420734	0.012723	0.00446576	7.5326e-05	0.000973683	1
STATUS_T2D	rs17128291	14:92882826	G:0.152081	PX030301_Alcohol_30Day_Frequency	1874	341	0.228909	-0.162213	0.134821	0.00175429	-0.0283196	0.00905081	0.00697459	-0.434464	0.161029	3.86568e-05	-0.0464566	0.0112886	0.000638447	0.0529256	0.0154992	0.00213577	3.76367e-05	0.000988557	1
STATUS_T2D	rs314140	5:169829593	C:0.317236	PX030301_Alcohol_30Day_Frequency	1874	341	0.985876	0.00170034	0.0960523	0.00173922	-0.0283639	0.00905763	0.100537	0.180674	0.110016	0.604998	-0.00558216	0.0107925	0.00219411	-0.0489931	0.0159971	0.00446712	7.66003e-05	0.000991951	1
STATUS_T2D	rs1344503	16:53952946	T:0.128068	PX030301_Alcohol_30Day_Frequency	1874	341	0.545711	0.0793456	0.131324	0.00172741	-0.0283996	0.00906326	0.0209934	0.358735	0.155424	0.103994	-0.0154666	0.00951328	0.00549226	-0.0798405	0.0287543	0.00372969	6.45858e-05	0.000994439	1
STATUS_T2D	rs1471120	2:161028187	C:0.284952	PX030301_Alcohol_30Day_Frequency	1874	341	0.469085	-0.0733989	0.101384	0.00177127	-0.0283096	0.00905583	0.0245776	-0.265347	0.118038	2.83764e-05	-0.0585023	0.0139753	0.000941801	0.0446606	0.0135034	0.0034326	5.97866e-05	0.000997065	1
STATUS_T2D	rs6035	1:169521849	C:0.0829776	PX030301_Alcohol_30Day_Frequency	1874	341	0.907587	0.0188229	0.162151	0.0017412	-0.0283554	0.00905589	0.0702512	0.345445	0.190823	0.0337286	-0.0195726	0.00921801	0.0195295	-0.130087	0.0557055	0.00443777	7.69188e-05	0.00100373	1
STATUS_T2D	rs6133987	20:10650354	T:0.21825	PX030301_Alcohol_30Day_Frequency	1874	341	0.571583	-0.06211	0.109789	0.00176404	-0.028332	0.00905951	0.236958	0.149998	0.126835	0.348457	-0.00960552	0.0102449	0.00351063	-0.059015	0.020217	0.00380302	6.70882e-05	0.00101638	1
STATUS_T2D	rs2118612	15:67400490	G:0.199573	PX030301_Alcohol_30Day_Frequency	1874	341	0.512428	-0.0745813	0.113854	0.00170717	-0.0283931	0.00905118	0.288139	0.138187	0.130093	0.240493	-0.0116557	0.00993027	0.00386035	-0.0602165	0.0208408	0.00359865	6.40291e-05	0.00102358	1
STATUS_T2D	rs1801231	10:17024503	C:0.115528	PX030301_Alcohol_30Day_Frequency	1874	341	0.485023	0.0941141	0.134786	0.0017337	-0.0283771	0.00905915	0.302187	-0.16477	0.159698	4.72372e-05	-0.0453968	0.0111571	0.00081183	0.0560523	0.0167384	0.00351142	6.43972e-05	0.0010579	1
STATUS_T2D	rs3012485	10:17024849	A:0.115261	PX030301_Alcohol_30Day_Frequency	1874	341	0.474989	0.0962925	0.134791	0.00173187	-0.0283801	0.00905922	0.308924	-0.162491	0.159699	4.72854e-05	-0.0454033	0.0111593	0.000817163	0.0560174	0.016737	0.00347221	6.39767e-05	0.00106293	1
STATUS_T2D	rs575929	11:78888265	G:0.367058	PX030301_Alcohol_30Day_Frequency	1873	341	0.107618	0.148503	0.0922958	0.00176685	-0.0282792	0.00904397	0.00251156	0.322061	0.106574	0.955305	0.000672734	0.0120031	0.00181379	-0.0446092	0.0143018	0.00121019	2.33018e-05	0.00106518	1
STATUS_T2D	rs11547635	22:33253292	T:0.0821772	PX030301_Alcohol_30Day_Frequency	1874	341	0.7946	-0.0438303	0.168357	0.00171898	-0.0283927	0.00905688	0.128177	0.302626	0.198922	0.0371479	-0.0193319	0.00927575	0.0152143	-0.125614	0.0517519	0.00431807	7.89871e-05	0.00106525	1
STATUS_T2D	rs2335158	7:158385080	T:0.20582	PX030301_Alcohol_30Day_Frequency	1873	341	0.427649	0.0866265	0.109209	0.00162981	-0.0285656	0.00906694	0.0204663	0.29003	0.125138	0.314175	-0.0101848	0.010119	0.00277148	-0.0583742	0.01951	0.00313095	5.95318e-05	0.00109598	1
STATUS_T2D	rs1318631	6:29635508	A:0.234525	PX030301_Alcohol_30Day_Frequency	1874	341	0.412611	0.0867689	0.105905	0.00174609	-0.0283633	0.00906079	0.359153	-0.113665	0.123956	2.91619e-05	-0.0536128	0.0128263	0.000881609	0.0456358	0.0137217	0.00320207	6.1177e-05	0.00110309	1
STATUS_T2D	rs6139593	20:4952923	T:0.422625	PX030301_Alcohol_30Day_Frequency	1874	341	0.916727	-0.0094388	0.0902737	0.0017361	-0.0283598	0.00905479	0.117272	0.16412	0.104781	0.937837	0.000940314	0.012057	0.00171151	-0.040981	0.0130671	0.00444346	8.47986e-05	0.00111901	1
STATUS_T2D	rs12778642	10:94464307	T:0.427428	PX030301_Alcohol_30Day_Frequency	1874	341	0.524849	-0.0584291	0.0918858	0.00169056	-0.0284289	0.00905434	0.29866	0.109375	0.105238	0.916119	0.00127332	0.0120896	0.00182261	-0.0434584	0.0139392	0.00364863	7.08705e-05	0.00113082	1
STATUS_T2D	rs13248311	8:129070559	A:0.375868	PX030301_Alcohol_30Day_Frequency	1873	341	0.850209	-0.0175636	0.0930026	0.00173141	-0.0283724	0.00905654	0.0827332	-0.185813	0.107094	3.22124e-05	-0.0638505	0.0153589	0.00116014	0.0412067	0.0126848	0.004353	8.39311e-05	0.00113097	1
STATUS_T2D	rs2074811	5:135391947	G:0.256807	PX030301_Alcohol_30Day_Frequency	1873	341	0.712788	-0.0384843	0.104545	0.00171108	-0.0284005	0.0090555	0.21005	0.148572	0.118533	0.520153	-0.00684187	0.0106387	0.00246526	-0.0547629	0.0180881	0.00419059	8.10965e-05	0.00113358	1
STATUS_T2D	rs7198400	16:78431277	G:0.182231	PX030301_Alcohol_30Day_Frequency	1874	341	0.797078	-0.0300512	0.116871	0.00171871	-0.0283913	0.0090563	0.16515	0.18589	0.133931	0.217775	-0.012207	0.00990455	0.0039085	-0.0633139	0.0219424	0.00432203	8.38576e-05	0.00113861	1
STATUS_T2D	rs4693923	4:88888113	A:0.117851	PX030301_Alcohol_30Day_Frequency	1871	340	0.154579	0.195255	0.137162	0.0019934	-0.0279752	0.00904992	0.00359016	0.468416	0.160852	0.116578	-0.014983	0.00954757	0.00744592	-0.0793982	0.0296681	0.00195095	3.91506e-05	0.00113966	1
STATUS_T2D	rs1148459	1:12217852	A:0.476788	PX030301_Alcohol_30Day_Frequency	1874	341	0.641235	-0.0420481	0.0902373	0.0018043	-0.0282738	0.00906012	0.0477803	-0.205155	0.103649	4.93509e-05	-0.0721141	0.0177679	0.00139273	0.0402141	0.012582	0.00400797	7.88349e-05	0.00115215	1
STATUS_T2D	rs727088	18:67530439	G:0.482124	PX030301_Alcohol_30Day_Frequency	1874	341	0.0598017	0.166909	0.0886751	0.00139723	-0.0289804	0.00906992	0.976153	0.00305081	0.102061	7.45576e-05	-0.0775269	0.0195713	0.00185927	0.0397242	0.0127655	0.000756623	1.61457e-05	0.00117202	1
STATUS_T2D	rs7851088	9:8395367	C:0.176628	PX030301_Alcohol_30Day_Frequency	1874	341	0.0566963	0.227379	0.119319	0.00164095	-0.0284884	0.00904818	0.0010888	0.444989	0.136227	0.330596	-0.0099267	0.0102031	0.00308651	-0.0606931	0.0205114	0.000751698	1.60709e-05	0.00117419	1
STATUS_T2D	rs4639876	10:78650261	T:0.308431	PX030301_Alcohol_30Day_Frequency	1874	341	0.423295	0.0763366	0.0953351	0.00181043	-0.0282605	0.00905875	0.0216611	0.2509	0.109265	0.63592	-0.00517337	0.0109279	0.00263243	-0.0476837	0.0158539	0.00324754	6.61067e-05	0.00118573	1
STATUS_T2D	rs3784958	16:83754931	T:0.422092	PX030301_Alcohol_30Day_Frequency	1874	341	0.6445	-0.0418973	0.0908016	0.00166095	-0.0285094	0.00906504	0.234535	0.123788	0.104133	0.904052	0.00147538	0.0122393	0.00188184	-0.0441856	0.0142155	0.00401605	8.28882e-05	0.00121668	1
STATUS_T2D	rs9837200	3:64621249	C:0.420491	PX030301_Alcohol_30Day_Frequency	1874	341	0.808366	0.0222132	0.0915879	0.00174746	-0.0283395	0.00905387	0.0755696	0.185856	0.10459	0.765665	0.00377165	0.0126544	0.0018298	-0.0434654	0.0139466	0.00433841	8.93554e-05	0.00121837	1
STATUS_T2D	rs6697733	1:12242458	C:0.248932	PX030301_Alcohol_30Day_Frequency	1872	340	0.593498	0.0560844	0.105072	0.0017323	-0.0283556	0.00905161	0.0371241	0.252044	0.120919	0.479067	-0.00749779	0.010593	0.00309254	-0.0499913	0.0168982	0.00390725	8.09923e-05	0.00122103	1
STATUS_T2D	rs1019446	5:109125416	T:0.330843	PX030301_Alcohol_30Day_Frequency	1874	341	0.298896	0.0989853	0.0952877	0.00169216	-0.0284574	0.00906422	0.45275	-0.0838497	0.111675	3.7064e-05	-0.061205	0.0148374	0.00133757	0.0414041	0.0129073	0.0026117	5.62669e-05	0.00125134	1
STATUS_T2D	rs1641894	16:12633875	T:0.162487	PX030301_Alcohol_30Day_Frequency	1874	341	0.264425	0.13327	0.119418	0.00154782	-0.0286632	0.0090547	0.494073	-0.096536	0.141166	3.03703e-05	-0.050011	0.0119911	0.000988278	0.0461734	0.0140181	0.00241867	5.24171e-05	0.00125523	1
STATUS_T2D	rs348460	9:75534760	A:0.0597652	PX030301_Alcohol_30Day_Frequency	1874	341	0.873158	-0.0314912	0.197253	0.00174653	-0.0283482	0.00905618	0.109741	0.368313	0.230288	0.0287257	-0.0201206	0.00919912	0.0175505	-0.138884	0.0584785	0.00441104	9.38267e-05	0.00126464	1
STATUS_T2D	rs2738555	16:78646204	A:0.451974	PX030301_Alcohol_30Day_Frequency	1874	341	0.854061	0.0167459	0.09104	0.00175964	-0.02833	0.00905673	0.0776048	0.18544	0.10508	0.772445	0.00366752	0.0126826	0.00183697	-0.0421181	0.0135193	0.00439277	9.39418e-05	0.00127211	1
STATUS_T2D	rs5764318	22:44210898	C:0.185699	PX030301_Alcohol_30Day_Frequency	1874	341	0.558848	0.0690192	0.118071	0.00162859	-0.0285632	0.00906556	0.0319489	0.293402	0.136781	0.300912	-0.010508	0.0101578	0.00356313	-0.0591024	0.0202791	0.00376997	8.21649e-05	0.00129006	1
STATUS_T2D	rs865429	17:41835215	C:0.114995	PX030301_Alcohol_30Day_Frequency	1874	341	0.0429988	0.267936	0.132397	0.00145415	-0.0289013	0.00907796	0.000637186	0.528355	0.154704	0.117495	-0.0150874	0.00963823	0.00541198	-0.0715515	0.0257247	0.000612994	1.44458e-05	0.00129897	1
STATUS_T2D	rs9935086	16:83663355	C:0.403949	PX030301_Alcohol_30Day_Frequency	1874	341	0.755159	-0.0283022	0.0907573	0.00169491	-0.0284307	0.00905707	0.195153	0.134441	0.103777	0.931857	-0.00100459	0.0117484	0.00216976	-0.0427796	0.0139531	0.00425554	9.3264e-05	0.00130586	1
STATUS_T2D	rs12489992	3:179664925	C:0.263074	PX030301_Alcohol_30Day_Frequency	1874	341	0.815685	0.0239216	0.102624	0.00182368	-0.0282629	0.00906579	0.0698849	0.214386	0.118272	0.33346	-0.00991796	0.0102546	0.00369282	-0.0536549	0.0184808	0.00434822	9.57027e-05	0.00131357	1
STATUS_T2D	rs8052595	16:83423535	T:0.336446	PX030301_Alcohol_30Day_Frequency	1874	341	0.269489	-0.106583	0.0965218	0.00176609	-0.0283199	0.00905661	0.0119966	-0.28098	0.111844	3.51985e-05	-0.0587702	0.0142062	0.00132044	0.040733	0.0126835	0.00241705	5.56252e-05	0.00134336	1
STATUS_T2D	rs204991	6:32161366	G:0.194771	PX030301_Alcohol_30Day_Frequency	1874	341	0.667677	-0.0499333	0.116303	0.00169739	-0.0284332	0.00905912	0.240192	0.154694	0.13171	0.220903	-0.0121782	0.00994847	0.0050426	-0.0625131	0.0222919	0.00407233	9.22186e-05	0.00135227	1
STATUS_T2D	rs11828252	11:129299871	C:0.337247	PX030301_Alcohol_30Day_Frequency	1874	341	0.650395	0.0429163	0.0946932	0.00179364	-0.0282842	0.00905837	0.0468483	0.216394	0.108868	0.722537	-0.00398029	0.0112099	0.00253044	-0.0455517	0.015085	0.00403275	9.42661e-05	0.0014011	1
STATUS_T2D	rs2269605	22:44255222	T:0.184829	PX030301_Alcohol_30Day_Frequency	1872	340	0.480443	0.0833713	0.118158	0.00172415	-0.0284464	0.00907657	0.0255106	0.305664	0.136849	0.291289	-0.0107068	0.0101458	0.00389695	-0.0587788	0.0203641	0.00372946	8.81578e-05	0.00141358	1
STATUS_T2D	rs10962594	9:16791743	C:0.108058	PX030301_Alcohol_30Day_Frequency	1874	341	0.502212	-0.100551	0.14985	0.00164225	-0.028519	0.00905854	0.288148	0.185098	0.17426	0.0478727	-0.0184636	0.00933212	0.0118984	-0.103591	0.041187	0.00355607	8.50815e-05	0.00142977	1
STATUS_T2D	rs4576949	13:75992366	A:0.102988	PX030301_Alcohol_30Day_Frequency	1874	341	0.696598	-0.0598226	0.153424	0.0017057	-0.028425	0.00906062	0.0605348	-0.341426	0.181912	5.34457e-05	-0.0438329	0.0108497	0.00111775	0.0591771	0.0181576	0.00413772	0.000100643	0.00146757	1
STATUS_T2D	rs1788103	18:67538824	C:0.487193	PX030301_Alcohol_30Day_Frequency	1874	341	0.075858	0.156786	0.0883184	0.00137394	-0.0290335	0.00907276	0.979089	-0.0026619	0.101559	9.03143e-05	-0.0769397	0.0196513	0.0022997	0.0388569	0.0127461	0.000920774	2.38469e-05	0.0014699	1
STATUS_T2D	rs1790588	18:67535184	C:0.487193	PX030301_Alcohol_30Day_Frequency	1874	341	0.075858	0.156786	0.0883184	0.00137394	-0.0290335	0.00907276	0.979089	-0.0026619	0.101559	9.03143e-05	-0.0769397	0.0196513	0.0022997	0.0388569	0.0127461	0.000920774	2.38469e-05	0.0014699	1
STATUS_T2D	rs918241	1:237420086	A:0.494655	PX030301_Alcohol_30Day_Frequency	1871	339	0.427909	-0.0723365	0.0912446	0.00165768	-0.0286567	0.00911019	0.0243663	-0.236963	0.105256	6.7625e-05	-0.073067	0.0183379	0.00188595	0.0407233	0.0131043	0.00310867	7.70673e-05	0.00147889	1
STATUS_T2D	rs2285167	22:44251189	A:0.185432	PX030301_Alcohol_30Day_Frequency	1874	341	0.452304	0.0886118	0.117901	0.00160929	-0.0285954	0.00906577	0.023337	0.30986	0.13663	0.282403	-0.0109028	0.0101428	0.00400232	-0.0582654	0.0202453	0.00337567	8.35886e-05	0.00148281	1
STATUS_T2D	rs10495061	1:217781288	C:0.165155	PX030301_Alcohol_30Day_Frequency	1874	341	0.562616	-0.0726505	0.125484	0.00175043	-0.0283524	0.00905944	0.038413	-0.306518	0.148046	3.7928e-05	-0.0497553	0.0120773	0.00113051	0.0508568	0.0156201	0.00377296	9.3166e-05	0.00148615	1
STATUS_T2D	rs3804158	4:123814900	G:0.434365	PX030301_Alcohol_30Day_Frequency	1874	341	0.099358	0.151021	0.0916406	0.0015751	-0.0286584	0.00906773	0.00272015	0.317123	0.105788	0.68586	0.00533392	0.0131871	0.00190753	-0.0407624	0.0131311	0.00114978	3.00166e-05	0.00149772	1
STATUS_T2D	rs10748924	10:108487180	T:0.478598	PX030301_Alcohol_30Day_Frequency	1869	340	0.639538	-0.0423168	0.0903539	0.00178536	-0.0282894	0.00905611	0.235834	0.123958	0.104565	0.770703	0.00373882	0.0128281	0.0021257	-0.0407003	0.0132484	0.00415468	0.000104951	0.00153225	1
STATUS_T2D	rs2547547	5:141005687	G:0.126136	PX030301_Alcohol_30Day_Frequency	1871	341	0.76694	0.0387629	0.130788	0.00191553	-0.0281085	0.00905843	0.200256	-0.197183	0.15395	5.34966e-05	-0.0463969	0.011485	0.00126029	0.0527108	0.0163451	0.00481833	0.000122032	0.00154817	1
STATUS_T2D	rs6775890	3:183090878	A:0.158218	PX030301_Alcohol_30Day_Frequency	1874	341	0.424035	0.0944174	0.118104	0.0017758	-0.0283294	0.00906432	0.019788	0.31838	0.136624	0.147347	-0.0140854	0.00972098	0.00498548	-0.0658954	0.0234673	0.00325746	8.43835e-05	0.00155795	1
STATUS_T2D	rs4644972	2:193031912	T:0.322572	PX030301_Alcohol_30Day_Frequency	1874	341	0.426346	0.0769669	0.0967578	0.0016386	-0.028512	0.00905446	0.367546	-0.101605	0.11276	4.10239e-05	-0.0622557	0.0151783	0.00168664	0.0412371	0.0131308	0.00326045	8.53803e-05	0.00157728	1
STATUS_T2D	rs10773969	12:1737309	G:0.108591	PX030301_Alcohol_30Day_Frequency	1874	341	0.800218	-0.0369354	0.145952	0.0017155	-0.0283996	0.00905739	0.0777466	-0.305926	0.173436	5.68129e-05	-0.0437583	0.0108698	0.00115407	0.0556866	0.0171344	0.00432625	0.000113681	0.00160566	1
STATUS_T2D	rs10786978	10:108597250	A:0.381474	PX030301_Alcohol_30Day_Frequency	1873	341	0.390931	0.0783939	0.0913756	0.00171917	-0.0284116	0.00906304	0.0218942	0.24013	0.10476	0.985805	0.000214405	0.0120509	0.00231432	-0.0422103	0.0138548	0.00317095	8.45661e-05	0.00160811	1
STATUS_T2D	rs17147932	11:66672854	T:0.0683031	PX030301_Alcohol_30Day_Frequency	1874	341	0.31647	0.176034	0.175729	0.00172533	-0.0283831	0.00905698	0.01237	0.515058	0.205907	0.0433356	-0.018774	0.00929191	0.0138158	-0.107705	0.0437466	0.00273403	7.41986e-05	0.00162861	1
STATUS_T2D	rs6822976	4:110666292	G:0.490395	PX030301_Alcohol_30Day_Frequency	1874	341	0.866529	0.0152533	0.0907561	0.00176503	-0.0283253	0.00905785	0.088884	0.178133	0.104703	0.719896	0.00470567	0.0131224	0.00222978	-0.0389672	0.0127436	0.00440512	0.000117635	0.00163684	1
STATUS_T2D	rs4891781	18:67524646	T:0.413554	PX030301_Alcohol_30Day_Frequency	1874	341	0.261063	0.100791	0.0896814	0.00161171	-0.0285576	0.00905503	0.565055	-0.059551	0.103504	5.7368e-05	-0.0668813	0.0166232	0.00197885	0.0375169	0.0121281	0.00237885	6.52311e-05	0.00163695	1
STATUS_T2D	rs1036278	9:8981644	C:0.415865	PX030301_Alcohol_30Day_Frequency	1872	341	0.283078	0.0996706	0.0928523	0.0017108	-0.02839	0.009052	0.011574	0.27273	0.108017	0.825958	0.00277064	0.0126002	0.00231124	-0.0396862	0.0130246	0.00263878	7.22975e-05	0.00164347	1
STATUS_T2D	rs6590385	11:129293566	G:0.329242	PX030301_Alcohol_30Day_Frequency	1874	341	0.530912	0.0597042	0.0952805	0.00184645	-0.0282125	0.00906026	0.0350122	0.23056	0.109363	0.677881	-0.00463476	0.0111585	0.00289289	-0.0458719	0.015399	0.00367388	9.96605e-05	0.00165134	1
STATUS_T2D	rs390200	17:7109995	A:0.376734	PX030301_Alcohol_30Day_Frequency	1874	341	0.884292	-0.0137219	0.094289	0.00173922	-0.0283548	0.00905472	0.154187	0.153991	0.108071	0.946894	-0.000792252	0.0118943	0.00251977	-0.0432739	0.0143246	0.00442074	0.000119719	0.00166343	1
STATUS_T2D	rs2548861	16:78658393	T:0.383138	PX030301_Alcohol_30Day_Frequency	1874	341	0.392836	0.0789612	0.092408	0.00177152	-0.0282907	0.00904988	0.0211387	0.245582	0.10652	0.971108	0.000440238	0.0121552	0.002613	-0.0420069	0.0139561	0.00310412	8.54801e-05	0.00166597	1
STATUS_T2D	rs17682361	1:216967991	G:0.171116	PX030301_Alcohol_30Day_Frequency	1873	341	0.332575	0.114896	0.118579	0.00189433	-0.0281267	0.00905466	0.0168186	0.325228	0.136042	0.217985	-0.0122841	0.00997163	0.00551267	-0.0623256	0.0224561	0.00288771	8.0187e-05	0.00167595	1
STATUS_T2D	rs11717158	3:64619048	T:0.414354	PX030301_Alcohol_30Day_Frequency	1874	341	0.993588	0.00073952	0.0920284	0.00173275	-0.028367	0.00905547	0.125522	0.161053	0.105126	0.846368	0.00244029	0.0125947	0.00246152	-0.0423692	0.0139923	0.00446767	0.000121762	0.0016764	1
STATUS_T2D	rs1887814	1:179551652	C:0.369264	PX030301_Alcohol_30Day_Frequency	1874	341	0.0189539	0.213747	0.0910945	0.00174981	-0.028449	0.00908999	0.000333195	0.378034	0.10536	0.955449	-0.000664523	0.0118952	0.00243916	-0.0400788	0.0132239	0.000287884	8.82501e-06	0.00169361	1
STATUS_T2D	rs6986379	8:41691585	C:0.392743	PX030301_Alcohol_30Day_Frequency	1874	341	0.0711465	-0.168527	0.0933904	0.00124086	-0.0293279	0.00908175	0.935827	-0.00853554	0.10601	0.659231	-0.00501087	0.0113632	0.00305018	-0.0448424	0.015136	0.000863985	2.55642e-05	0.00170387	1
STATUS_T2D	rs4962081	9:135772717	A:0.0848453	PX030301_Alcohol_30Day_Frequency	1874	341	0.640741	-0.0760072	0.162874	0.00168247	-0.0284628	0.00906109	0.218854	0.235179	0.191268	0.0303332	-0.0200645	0.00926464	0.0191503	-0.124313	0.0530663	0.00400186	0.000112953	0.00173491	1
STATUS_T2D	rs889713	16:83419339	C:0.169157	PX030301_Alcohol_30Day_Frequency	1874	341	0.64387	0.0558508	0.120812	0.00173684	-0.0283698	0.00905835	0.257028	-0.160266	0.141397	4.82978e-05	-0.0479606	0.0118022	0.0016634	0.0470058	0.0149483	0.00401752	0.000114159	0.00174855	1
STATUS_T2D	rs11552708	17:7462555	A:0.11559	PX030301_Alcohol_30Day_Frequency	1873	340	0.455337	-0.10661	0.142804	0.00175297	-0.0283625	0.00906389	0.402348	0.13515	0.161385	0.0714349	-0.0170923	0.0094815	0.0119782	-0.0881526	0.0350816	0.00358331	0.000102798	0.00175763	1
STATUS_T2D	rs9290755	3:183084540	A:0.157318	PX030301_Alcohol_30Day_Frequency	1872	340	0.496391	0.0808328	0.11884	0.00183785	-0.0282191	0.00905836	0.027148	0.303528	0.137381	0.143686	-0.0142022	0.0097129	0.00545885	-0.0652522	0.0234836	0.00371742	0.000106849	0.00176464	1
STATUS_T2D	rs11154493	6:130028390	G:0.152615	PX030301_Alcohol_30Day_Frequency	1874	341	0.0833351	-0.226041	0.130535	0.00189348	-0.0281199	0.00905209	0.897876	0.0192873	0.150277	0.125084	-0.0147957	0.00964655	0.00712316	-0.0702348	0.0260996	0.000945433	2.90212e-05	0.00178325	1
STATUS_T2D	rs7498488	16:83061411	G:0.327375	PX030301_Alcohol_30Day_Frequency	1874	341	0.319559	-0.0962111	0.0966593	0.00157789	-0.0286037	0.0090519	0.0169283	-0.268372	0.112371	3.99353e-05	-0.054414	0.0132463	0.00157085	0.0383226	0.0121225	0.00271243	7.99203e-05	0.00178728	1
STATUS_T2D	rs6432593	2:160965146	G:0.292956	PX030301_Alcohol_30Day_Frequency	1874	341	0.821523	-0.0227492	0.100845	0.00172454	-0.02838	0.00905558	0.0813376	-0.204318	0.117224	4.22456e-05	-0.057558	0.0140562	0.0016734	0.0429363	0.0136618	0.00435539	0.000125717	0.00178728	1
STATUS_T2D	rs12674047	7:158294708	T:0.209445	PX030301_Alcohol_30Day_Frequency	1874	341	0.523206	0.0701134	0.109825	0.00170231	-0.0284325	0.00906134	0.0337379	0.268451	0.126437	0.307468	-0.0104209	0.0102111	0.00403781	-0.0552866	0.0192288	0.00364908	0.000106227	0.00178871	1
STATUS_T2D	rs10098874	8:11662885	A:0.153682	PX030301_Alcohol_30Day_Frequency	1874	341	0.178363	0.165384	0.122888	0.00180519	-0.0282647	0.00905761	0.00593944	0.391072	0.142151	0.183051	-0.0131407	0.00986966	0.00573735	-0.0648199	0.0234648	0.00183308	5.55764e-05	0.00181214	1
STATUS_T2D	rs10816027	9:8982620	A:0.211159	PX030301_Alcohol_30Day_Frequency	1873	341	0.268748	-0.123426	0.111602	0.00189846	-0.0280834	0.0090426	0.0123271	-0.329216	0.131548	4.83702e-05	-0.0488981	0.0120339	0.0014768	0.0418649	0.0131684	0.00246202	7.51853e-05	0.00185279	1
STATUS_T2D	rs2810893	1:92144970	A:0.453042	PX030301_Alcohol_30Day_Frequency	1874	341	0.131127	-0.136321	0.0902982	0.00140232	-0.0290041	0.0090803	0.00430267	-0.299838	0.105019	4.32607e-05	-0.0649828	0.0158908	0.00194099	0.0392521	0.0126656	0.00142221	4.47973e-05	0.00187023	1
STATUS_T2D	rs17576289	3:45458733	G:0.132604	PX030301_Alcohol_30Day_Frequency	1874	341	0.738461	-0.0467577	0.140038	0.00179198	-0.0282768	0.00905522	0.0594327	-0.318807	0.16913	5.99243e-05	-0.0462636	0.0115281	0.00146281	0.0559209	0.0175743	0.00422423	0.000128018	0.00188633	1
STATUS_T2D	rs4688212	3:64586031	T:0.413821	PX030301_Alcohol_30Day_Frequency	1874	341	0.903862	0.0110799	0.0917329	0.0017332	-0.0283632	0.00905448	0.10472	0.170478	0.105078	0.873035	0.00201507	0.0126096	0.00276974	-0.0414535	0.0138538	0.00443534	0.000135808	0.00191335	1
STATUS_T2D	rs6791370	3:183085464	A:0.15715	PX030301_Alcohol_30Day_Frequency	1874	341	0.466759	0.08618	0.118418	0.001758	-0.0283548	0.00906385	0.0248429	0.307696	0.137129	0.138857	-0.0143947	0.00972577	0.00571892	-0.0645297	0.0233509	0.00343784	0.000106463	0.00191348	1
STATUS_T2D	rs1323580	9:8422302	C:0.245197	PX030301_Alcohol_30Day_Frequency	1874	341	0.152032	0.154301	0.107723	0.00146734	-0.0288341	0.00906429	0.00497442	0.349732	0.124518	0.557338	-0.00643707	0.0109698	0.00337714	-0.0477977	0.0163068	0.00161798	5.20655e-05	0.00192765	1
STATUS_T2D	rs6783826	3:183083227	T:0.156434	PX030301_Alcohol_30Day_Frequency	1873	341	0.511882	0.0780415	0.118982	0.0017503	-0.0283607	0.00906202	0.0293958	0.299789	0.137636	0.136834	-0.0144598	0.00971966	0.00579581	-0.0646418	0.0234284	0.00360612	0.000112421	0.00193265	1
STATUS_T2D	rs3756980	6:52851979	C:0.210779	PX030301_Alcohol_30Day_Frequency	1874	341	0.891289	-0.0151995	0.111211	0.00173127	-0.0283652	0.00905416	0.0929395	-0.220362	0.13116	4.471e-05	-0.0493195	0.0120831	0.00149926	0.0438214	0.0138028	0.00442614	0.000137867	0.00195085	1
STATUS_T2D	rs4855271	3:164714532	C:0.0717716	PX030301_Alcohol_30Day_Frequency	1874	341	0.214622	-0.226326	0.18238	0.00185199	-0.0281967	0.00905775	0.660735	0.091043	0.207435	0.032522	-0.0197695	0.009247	0.0214313	-0.122833	0.0533988	0.00201361	6.52349e-05	0.00196256	1
STATUS_T2D	rs7977127	12:4773310	G:0.11186	PX030301_Alcohol_30Day_Frequency	1855	339	0.683333	0.061536	0.150853	0.00125047	-0.0295661	0.00916179	0.0486807	0.346784	0.17591	0.107672	-0.0157631	0.00979838	0.00672845	-0.0766804	0.0282954	0.00297702	9.54292e-05	0.00197605	1
STATUS_T2D	rs919747	5:156531330	A:0.175027	PX030301_Alcohol_30Day_Frequency	1874	341	0.113069	-0.198675	0.125383	0.00171105	-0.0284352	0.00906653	0.00409179	-0.42326	0.147426	4.42006e-05	-0.046395	0.0113592	0.00117635	0.0453241	0.0139693	0.00123202	4.10966e-05	0.00198289	1
STATUS_T2D	rs3792133	2:100217449	T:0.110459	PX030301_Alcohol_30Day_Frequency	1874	341	0.222299	0.172628	0.141447	0.00194159	-0.0280544	0.00905267	0.0101287	0.412217	0.160308	0.0733778	-0.0168888	0.0094326	0.011381	-0.0816883	0.0322779	0.00215529	7.0482e-05	0.00199002	1
STATUS_T2D	rs2551799	17:9200911	G:0.377535	PX030301_Alcohol_30Day_Frequency	1874	341	0.130655	0.140541	0.0929794	0.0021356	-0.0278381	0.00906572	0.806036	-0.0264694	0.107799	6.16507e-05	-0.0605949	0.0151245	0.00203244	0.0391315	0.0126826	0.00143153	4.77191e-05	0.00199506	1
STATUS_T2D	rs8061907	16:83016516	G:0.273212	PX030301_Alcohol_30Day_Frequency	1874	341	0.420443	-0.0822942	0.102146	0.00159145	-0.0286106	0.00906123	0.0258154	-0.266814	0.119702	3.84695e-05	-0.0512972	0.0124614	0.00166215	0.0401753	0.0127753	0.00322128	0.000104822	0.00201801	1
STATUS_T2D	rs17128272	8:19213714	A:0.116062	PX030301_Alcohol_30Day_Frequency	1874	341	0.562565	-0.082369	0.142252	0.00181646	-0.0282476	0.00905748	0.0396219	-0.354038	0.172058	6.05346e-05	-0.0439495	0.010958	0.00130003	0.0504008	0.015672	0.00377043	0.000121882	0.00201868	1
STATUS_T2D	rs6873777	5:156488903	T:0.370864	PX030301_Alcohol_30Day_Frequency	1874	341	0.456691	-0.069074	0.0928032	0.00164428	-0.028538	0.00906563	0.0297732	-0.234035	0.107697	4.37278e-05	-0.0583828	0.0142856	0.0019418	0.0363952	0.0117442	0.0033833	0.000111604	0.00205458	1
STATUS_T2D	rs2535609	17:15856740	G:0.222371	PX030301_Alcohol_30Day_Frequency	1873	341	0.833306	0.0228496	0.108568	0.00171212	-0.0284131	0.00906002	0.164171	-0.17882	0.128538	4.90516e-05	-0.0546044	0.013449	0.002133	0.0441259	0.0143683	0.00439894	0.000153619	0.00222217	1
STATUS_T2D	rs228913	22:37504157	G:0.184632	PX030301_Alcohol_30Day_Frequency	1874	341	0.371394	0.105423	0.117941	0.00172734	-0.0283887	0.00905975	0.426443	-0.110606	0.139075	5.04935e-05	-0.0499018	0.0123113	0.00196022	0.0459113	0.0148283	0.00300752	0.000107249	0.00223241	1
STATUS_T2D	rs12048214	1:164815467	T:0.436499	PX030301_Alcohol_30Day_Frequency	1874	341	0.19805	-0.114121	0.088663	0.00203195	-0.0279701	0.00906496	0.693436	0.0401392	0.101825	0.913693	0.001355	0.0125022	0.00316725	-0.0380923	0.0129082	0.00194405	7.10239e-05	0.00224643	1
STATUS_T2D	rs2270937	19:49485758	A:0.318837	PX030301_Alcohol_30Day_Frequency	1874	341	0.864886	0.0163521	0.0960995	0.0017476	-0.0283448	0.00905562	0.0948636	0.184158	0.110255	0.623428	-0.00549137	0.0111841	0.00401747	-0.0438683	0.0152491	0.00440378	0.000156584	0.00226854	1
STATUS_T2D	rs6931865	6:144079854	A:0.351654	PX030301_Alcohol_30Day_Frequency	1874	341	0.817113	-0.0221667	0.0958517	0.00176956	-0.0283181	0.00905772	0.0891911	-0.188737	0.111042	6.17241e-05	-0.0613264	0.0153082	0.00244445	0.0394701	0.0130259	0.00434981	0.00015705	0.00230711	1
STATUS_T2D	rs1125671	16:78691286	G:0.445542	PX030301_Alcohol_30Day_Frequency	1873	340	0.880925	-0.0136064	0.0908322	0.00169203	-0.0284917	0.00907508	0.170488	0.142952	0.104296	0.897224	0.00163815	0.0126822	0.00313819	-0.0409295	0.0138562	0.0043318	0.000157407	0.00232362	1
STATUS_T2D	rs6991234	8:11670932	T:0.240662	PX030301_Alcohol_30Day_Frequency	1874	341	0.249077	0.119603	0.103768	0.00194476	-0.0280496	0.00905253	0.0127523	0.295004	0.118446	0.440655	-0.00820249	0.0106376	0.00451674	-0.0504815	0.0177775	0.00231285	8.74091e-05	0.00235464	1
STATUS_T2D	rs821962	10:108453231	T:0.486059	PX030301_Alcohol_30Day_Frequency	1865	339	0.697774	0.035191	0.0906223	0.0017565	-0.0283716	0.0090685	0.235694	-0.124392	0.1049	0.000108361	-0.0715809	0.0184913	0.00302436	0.0379198	0.0127881	0.00423921	0.000157379	0.00237862	1
STATUS_T2D	rs10889677	1:67725120	A:0.295891	PX030301_Alcohol_30Day_Frequency	1874	341	0.398702	0.08073	0.0956582	0.00179523	-0.0282773	0.00905695	0.0258894	0.244182	0.109603	0.585423	-0.00601266	0.0110227	0.00409829	-0.0443347	0.015445	0.00313516	0.000118828	0.00239837	1
STATUS_T2D	rs11695055	2:230384365	A:0.422625	PX030301_Alcohol_30Day_Frequency	1874	341	0.228502	0.108962	0.0904831	0.0018154	-0.028225	0.00904972	0.662504	-0.0454138	0.104051	7.36423e-05	-0.0651278	0.016429	0.00268561	0.0380908	0.0126902	0.0021657	8.42653e-05	0.00242636	1
STATUS_T2D	rs17284390	16:83397287	G:0.132604	PX030301_Alcohol_30Day_Frequency	1874	341	0.716576	0.0476796	0.131335	0.0016965	-0.0284443	0.0090622	0.218567	-0.192517	0.156473	6.29139e-05	-0.0463418	0.0115808	0.00202338	0.0522116	0.0169146	0.00418445	0.000159475	0.00244944	1
STATUS_T2D	rs6129222	20:37860739	A:0.353255	PX030301_Alcohol_30Day_Frequency	1874	341	0.488534	-0.0659996	0.0952868	0.00163895	-0.0285117	0.00905455	0.35333	0.102016	0.109913	0.58785	-0.00605062	0.0111645	0.00407719	-0.0429185	0.0149431	0.00351164	0.0001352	0.00245582	1
STATUS_T2D	rs10452541	5:109139335	T:0.394077	PX030301_Alcohol_30Day_Frequency	1874	341	0.473271	0.0659598	0.0919728	0.00172497	-0.0283985	0.00906171	0.36347	-0.0973638	0.107138	7.28163e-05	-0.0635999	0.0160327	0.00276614	0.0391189	0.0130719	0.00345656	0.000133601	0.00246485	1
STATUS_T2D	rs883764	10:73104178	A:0.448773	PX030301_Alcohol_30Day_Frequency	1874	341	0.646782	-0.0421247	0.0919277	0.00169468	-0.0284358	0.00905858	0.268543	0.117169	0.105898	0.867708	0.00213991	0.0128469	0.00329653	-0.0403604	0.0137344	0.00402218	0.000154679	0.00246979	1
STATUS_T2D	rs7594501	2:191938600	A:0.0691035	PX030301_Alcohol_30Day_Frequency	1874	341	0.845037	-0.0344784	0.176401	0.00170837	-0.0284143	0.00905855	0.17006	0.27936	0.203613	0.0209521	-0.0212075	0.0091853	0.0275279	-0.133794	0.0607064	0.00438286	0.000168383	0.00247804	1
STATUS_T2D	rs12749938	1:217783810	T:0.395411	PX030301_Alcohol_30Day_Frequency	1874	341	0.614931	0.0453932	0.0902366	0.00181837	-0.0282462	0.00905792	0.0532116	0.200554	0.103742	0.837092	-0.00242922	0.0118144	0.00372205	-0.040256	0.0138775	0.00393741	0.00015206	0.00247903	1
STATUS_T2D	rs4601728	11:92705158	G:0.105656	PX030301_Alcohol_30Day_Frequency	1874	341	0.486452	-0.104558	0.150235	0.00170856	-0.0284201	0.00906047	0.0400624	-0.365573	0.178059	7.32516e-05	-0.0423698	0.0106847	0.00167193	0.0543745	0.0172999	0.00349325	0.000135761	0.00248168	1
STATUS_T2D	rs4961497	9:16797461	C:0.100854	PX030301_Alcohol_30Day_Frequency	1874	341	0.421091	-0.125376	0.155838	0.00166418	-0.0284735	0.00905524	0.373939	0.161522	0.181665	0.0415011	-0.0190149	0.00932795	0.0157362	-0.0988411	0.0409284	0.00321362	0.000125944	0.00249496	1
STATUS_T2D	rs2747454	6:29655113	A:0.239455	PX030301_Alcohol_30Day_Frequency	1873	341	0.980351	0.00253793	0.103048	0.00177549	-0.0282998	0.00905472	0.135358	0.175096	0.117254	0.332972	-0.0100258	0.0103556	0.00497422	-0.0508037	0.018088	0.00457613	0.000176662	0.00249746	1
STATUS_T2D	rs9276472	6:32717224	G:0.0576615	PX030301_Alcohol_30Day_Frequency	1873	341	0.387529	0.155367	0.1798	0.00198711	-0.0280194	0.00906147	0.0250836	0.465708	0.207895	0.0287135	-0.020146	0.00921003	0.0229395	-0.120736	0.053084	0.00351314	0.000138431	0.0025219	1
STATUS_T2D	rs4704843	5:156491153	A:0.371131	PX030301_Alcohol_30Day_Frequency	1874	341	0.522321	-0.0593845	0.0928213	0.00165843	-0.0285112	0.00906432	0.039929	-0.221309	0.10772	5.14021e-05	-0.0577993	0.0142744	0.00239097	0.0356586	0.0117421	0.00363862	0.000143192	0.00252275	1
STATUS_T2D	rs1074903	16:53933972	T:0.101708	PX030301_Alcohol_30Day_Frequency	1873	341	0.751141	0.0469638	0.148087	0.0017233	-0.0283935	0.00905927	0.0633184	0.319574	0.172096	0.0617682	-0.0176067	0.00942566	0.0112958	-0.0821176	0.0324138	0.00417578	0.000163645	0.00252864	1
STATUS_T2D	rs3734431	6:52843429	C:0.0917823	PX030301_Alcohol_30Day_Frequency	1874	341	0.905167	0.0179183	0.150402	0.00172176	-0.0283929	0.00905834	0.153135	-0.259313	0.181523	7.67253e-05	-0.0423386	0.0107067	0.00172411	0.05456	0.0174088	0.00443642	0.000174596	0.00254897	1
STATUS_T2D	rs500424	18:60540860	T:0.431953	PX030301_Alcohol_30Day_Frequency	1859	335	0.779128	-0.0259335	0.0924691	0.00133893	-0.0294247	0.00917371	0.0797949	-0.188265	0.107465	7.6616e-05	-0.0683056	0.0172718	0.00295653	0.0408998	0.0137607	0.00322167	0.000128834	0.00255357	1
STATUS_T2D	rs2278746	10:71167235	A:0.465848	PX030301_Alcohol_30Day_Frequency	1874	341	0.562906	-0.0522677	0.0903456	0.0018349	-0.0282118	0.00905463	0.0477128	-0.206188	0.10414	0.000107013	-0.0681354	0.0175873	0.00320122	0.0372243	0.0126282	0.00377872	0.000151928	0.00259048	1
STATUS_T2D	rs7774954	6:32724189	A:0.0576307	PX030301_Alcohol_30Day_Frequency	1874	341	0.385602	0.155997	0.179799	0.00176875	-0.0283174	0.00905709	0.0252842	0.465012	0.20787	0.0259512	-0.0204984	0.00920472	0.02334	-0.120382	0.0530828	0.003089	0.000126474	0.00261777	1
STATUS_T2D	rs16833239	2:191940260	A:0.0688367	PX030301_Alcohol_30Day_Frequency	1874	341	0.903735	-0.0213386	0.176433	0.00172002	-0.0283959	0.00905842	0.155763	0.288458	0.203216	0.0212433	-0.0211671	0.00918857	0.0278949	-0.131353	0.0597397	0.00443507	0.000178888	0.0026218	1
STATUS_T2D	rs9276502	6:32719666	C:0.0576615	PX030301_Alcohol_30Day_Frequency	1873	341	0.386395	0.155731	0.179792	0.00175605	-0.0283382	0.00905762	0.0253871	0.464663	0.20786	0.0257979	-0.0205208	0.0092053	0.0233639	-0.120363	0.0530836	0.00306833	0.000125915	0.00262372	1
STATUS_T2D	rs11635323	15:25170718	C:0.0773746	PX030301_Alcohol_30Day_Frequency	1874	341	0.909832	0.0190099	0.167858	0.00177359	-0.0283269	0.00906245	0.118698	0.297258	0.190518	0.0265013	-0.0204664	0.00922416	0.0204237	-0.117582	0.0507154	0.0044394	0.00018009	0.00263918	1
STATUS_T2D	rs4373483	8:32242079	G:0.41969	PX030301_Alcohol_30Day_Frequency	1874	341	0.538154	0.0548299	0.0890664	0.00177847	-0.028292	0.00905365	0.0440548	0.206253	0.102432	0.980055	0.000310488	0.0124198	0.00363281	-0.0389824	0.0134034	0.0036975	0.000151512	0.00264448	1
STATUS_T2D	rs4887974	16:78731449	A:0.469317	PX030301_Alcohol_30Day_Frequency	1874	341	0.185116	-0.121991	0.0920574	0.00163135	-0.0285303	0.00905653	0.69143	0.0424819	0.10703	0.96365	0.000573293	0.0125795	0.00360949	-0.0385575	0.0132481	0.00185186	7.95522e-05	0.00269619	1
STATUS_T2D	rs11712448	3:64625491	G:0.4381	PX030301_Alcohol_30Day_Frequency	1874	341	0.822129	0.0206534	0.0918715	0.00175648	-0.0283273	0.00905433	0.099341	0.173079	0.10502	0.830277	0.00279106	0.0130213	0.00366591	-0.0397195	0.0136702	0.00435646	0.000182795	0.00274068	1
STATUS_T2D	rs1800774	16:57015545	T:0.371131	PX030301_Alcohol_30Day_Frequency	1874	341	0.59548	0.0490133	0.0923192	0.00178087	-0.0283056	0.00905914	0.0505537	0.208049	0.106405	0.779055	-0.0032783	0.0116852	0.00406693	-0.0399487	0.0139052	0.00388158	0.000164237	0.0027504	1
STATUS_T2D	rs7031533	9:8381851	T:0.253735	PX030301_Alcohol_30Day_Frequency	1874	341	0.218466	0.130658	0.106173	0.00156472	-0.02864	0.00905639	0.0107283	0.310342	0.121635	0.546704	-0.00666484	0.0110582	0.00451706	-0.0465332	0.0163873	0.00210896	9.38431e-05	0.00282492	1
STATUS_T2D	rs10135622	14:92851558	C:0.198773	PX030301_Alcohol_30Day_Frequency	1874	341	0.341333	0.10809	0.113596	0.00174866	-0.0283147	0.00904652	0.514335	-0.086373	0.132453	5.47386e-05	-0.0511792	0.0126857	0.00263332	0.0450057	0.0149641	0.00285337	0.000125358	0.00282643	1
STATUS_T2D	rs7151518	14:102034806	A:0.360726	PX030301_Alcohol_30Day_Frequency	1874	341	0.750641	-0.029047	0.0914021	0.00181051	-0.0282679	0.00906116	0.206819	0.134312	0.106398	0.806115	-0.00290241	0.0118253	0.00444864	-0.0391435	0.0137613	0.0042475	0.000184227	0.0028431	1
STATUS_T2D	rs4758633	11:219538	A:0.470117	PX030301_Alcohol_30Day_Frequency	1874	341	0.0777265	-0.16013	0.0907748	0.0019712	-0.0280214	0.00905511	0.951662	-0.00632044	0.104263	0.788797	0.00353472	0.0131955	0.00369962	-0.0388981	0.0134007	0.000935788	4.35784e-05	0.00286256	1
STATUS_T2D	rs10432228	18:67568249	G:0.298559	PX030301_Alcohol_30Day_Frequency	1874	341	0.569028	0.0556267	0.0976791	0.00169427	-0.0284155	0.00905192	0.316744	-0.114067	0.113934	5.87176e-05	-0.056501	0.0140623	0.00288191	0.0376039	0.0126185	0.00380139	0.000169683	0.00292134	1
STATUS_T2D	rs1048201	4:123814308	T:0.160972	PX030301_Alcohol_30Day_Frequency	1873	341	0.138433	0.176017	0.118798	0.00169659	-0.0284568	0.00906624	0.00504	0.385394	0.137421	0.171347	-0.0135973	0.00994038	0.00727429	-0.0576223	0.0214686	0.00147076	6.85996e-05	0.00292936	1
STATUS_T2D	rs1036199	5:156531736	C:0.182231	PX030301_Alcohol_30Day_Frequency	1874	341	0.360663	-0.110745	0.121152	0.00171856	-0.0284068	0.00906119	0.0244468	-0.319786	0.142125	5.3375e-05	-0.0467411	0.0115686	0.00196361	0.0428941	0.0138561	0.0029255	0.000133687	0.00296068	1
STATUS_T2D	rs491892	9:27193541	G:0.493863	PX030301_Alcohol_30Day_Frequency	1874	341	0.611245	0.0452618	0.0890458	0.00172964	-0.0283711	0.00905526	0.296423	-0.107452	0.10291	0.000122418	-0.0691315	0.0179972	0.0037733	0.0358564	0.0123791	0.00392637	0.000178202	0.00298275	1
STATUS_T2D	rs10511626	9:16764989	T:0.124867	PX030301_Alcohol_30Day_Frequency	1874	341	0.925838	0.0126216	0.135595	0.00173028	-0.0284131	0.00906895	0.0973375	0.261816	0.15792	0.146982	-0.0142896	0.00985305	0.00779986	-0.0628664	0.0236286	0.00444862	0.000205976	0.00307228	1
STATUS_T2D	rs2039331	9:8988375	G:0.228922	PX030301_Alcohol_30Day_Frequency	1874	341	0.13934	-0.161419	0.109196	0.00194648	-0.0280284	0.00904645	0.00623654	-0.35068	0.128216	6.37807e-05	-0.0492944	0.0123286	0.00256517	0.0400828	0.013292	0.00146879	7.1478e-05	0.00307495	1
STATUS_T2D	rs1426033	3:139710090	C:0.339648	PX030301_Alcohol_30Day_Frequency	1874	341	0.479113	0.0667074	0.0942554	0.0017166	-0.0284002	0.00905813	0.392014	-0.0934922	0.109224	6.84566e-05	-0.0586985	0.0147425	0.00310028	0.0390213	0.0131935	0.0034807	0.000163502	0.00308341	1
STATUS_T2D	rs4420384	13:111964737	A:0.160075	PX030301_Alcohol_30Day_Frequency	1871	340	0.0877325	-0.215229	0.126051	0.00125312	-0.0294569	0.00912967	0.934829	-0.0115987	0.141843	0.0777676	-0.0171308	0.00971248	0.0110327	-0.0706082	0.0277803	0.000812085	4.06274e-05	0.0030865	1
STATUS_T2D	rs3129299	6:32900787	A:0.148079	PX030301_Alcohol_30Day_Frequency	1874	341	0.196188	0.156005	0.120701	0.00228773	-0.0276795	0.00907497	0.00899551	0.362749	0.138866	0.0982626	-0.0158473	0.00958506	0.00952184	-0.0678854	0.026183	0.00196721	9.51343e-05	0.00309685	1
STATUS_T2D	rs12708980	16:57012379	G:0.375133	PX030301_Alcohol_30Day_Frequency	1874	341	0.580221	0.0510177	0.0922459	0.00177823	-0.0283053	0.00905777	0.0502306	0.208444	0.106458	0.785022	-0.00321103	0.0117715	0.00463062	-0.0396174	0.0139908	0.00383542	0.000181532	0.00312622	1
STATUS_T2D	rs550619	2:21260601	G:0.0936499	PX030301_Alcohol_30Day_Frequency	1874	341	0.683868	0.0621959	0.152744	0.00180815	-0.0282609	0.00905781	0.30191	-0.182522	0.176803	9.82321e-05	-0.0406087	0.0104261	0.00162635	0.0550496	0.0174698	0.00411506	0.000194533	0.00313355	1
STATUS_T2D	rs11649025	16:11190930	C:0.11206	PX030301_Alcohol_30Day_Frequency	1874	341	0.897246	0.0181821	0.140793	0.00172761	-0.0283728	0.00905479	0.12005	0.247457	0.159181	0.0729472	-0.0170917	0.00953162	0.0122496	-0.0762156	0.030427	0.00443074	0.000210093	0.00315693	1
STATUS_T2D	rs2201841	1:67694202	C:0.296958	PX030301_Alcohol_30Day_Frequency	1874	341	0.380991	0.0837806	0.0956321	0.00180591	-0.0282651	0.0090581	0.0266172	0.243115	0.109655	0.555471	-0.0065181	0.0110555	0.00511838	-0.0429316	0.0153355	0.00305022	0.000147753	0.0031724	1
STATUS_T2D	rs1641882	16:12482789	G:0.133138	PX030301_Alcohol_30Day_Frequency	1874	341	0.173417	-0.192771	0.141607	0.00191708	-0.0281518	0.00907307	0.00956995	-0.433029	0.167129	6.95851e-05	-0.0450379	0.0113226	0.00227889	0.0499033	0.016355	0.00172433	8.63081e-05	0.00320057	1
STATUS_T2D	rs4958487	5:151063674	G:0.446105	PX030301_Alcohol_30Day_Frequency	1874	341	0.519919	0.0579246	0.0900191	0.00169233	-0.0284545	0.00906336	0.38598	-0.0895548	0.103301	0.000115378	-0.0652872	0.0169325	0.00378739	0.0358969	0.0123981	0.00363285	0.000176724	0.00321712	1
STATUS_T2D	rs3818239	14:64914537	G:0.115528	PX030301_Alcohol_30Day_Frequency	1874	341	0.856182	0.0262514	0.144846	0.00172559	-0.0283855	0.00905785	0.0830583	0.294834	0.170108	0.0636493	-0.0175467	0.00946106	0.0111965	-0.0760016	0.0299631	0.00439518	0.000211984	0.00321798	1
STATUS_T2D	rs9375641	6:129948198	C:0.43143	PX030301_Alcohol_30Day_Frequency	1874	341	0.920629	0.0091401	0.0917295	0.00173678	-0.0283616	0.00905571	0.119125	0.165034	0.105896	0.951514	-0.000750794	0.0123474	0.00438229	-0.0380963	0.0133707	0.00444564	0.000215905	0.00324569	1
STATUS_T2D	rs722798	20:17239697	C:0.484258	PX030301_Alcohol_30Day_Frequency	1874	341	0.430208	-0.0710887	0.0901186	0.0016964	-0.0284141	0.00905255	0.447413	0.0785562	0.1034	0.84432	0.00258397	0.0131586	0.00401888	-0.0393023	0.0136624	0.00327221	0.00016141	0.00325113	1
STATUS_T2D	rs582449	10:79194348	G:0.134472	PX030301_Alcohol_30Day_Frequency	1874	341	0.864952	0.0218175	0.128283	0.00172091	-0.0283847	0.0090553	0.179364	-0.204539	0.152333	6.42098e-05	-0.0450847	0.0112803	0.00249274	0.0462773	0.0153022	0.00440378	0.000214865	0.00326138	1
STATUS_T2D	rs2070658	1:20980922	T:0.1246	PX030301_Alcohol_30Day_Frequency	1874	341	0.599156	0.0709989	0.135078	0.00172688	-0.0283768	0.00905572	0.30033	-0.166048	0.160321	7.0622e-05	-0.0448439	0.0112838	0.00264113	0.0506021	0.0168299	0.00389606	0.00019208	0.00327913	1
STATUS_T2D	rs1406977	6:88884821	G:0.20651	PX030301_Alcohol_30Day_Frequency	1874	341	0.548345	0.0662581	0.110386	0.00182917	-0.0282368	0.00905999	0.0468505	0.25116	0.12636	0.241012	-0.0119077	0.0101562	0.00683738	-0.0513553	0.0189877	0.00373584	0.000184818	0.00328484	1
STATUS_T2D	rs4569915	5:109112145	G:0.35032	PX030301_Alcohol_30Day_Frequency	1874	341	0.261086	0.106233	0.0945282	0.00234865	-0.0276191	0.0090787	0.0164089	0.258892	0.107885	0.630153	-0.00541047	0.0112364	0.00538701	-0.0418212	0.0150277	0.00238176	0.000120602	0.00329609	1
STATUS_T2D	rs2235329	22:37502423	C:0.427428	PX030301_Alcohol_30Day_Frequency	1874	341	0.439569	-0.0722557	0.093484	0.00168869	-0.0284505	0.00906027	0.445143	0.0817622	0.107084	0.896291	-0.00159463	0.0122337	0.00481915	-0.0388432	0.0137797	0.00331179	0.000166007	0.00331381	1
STATUS_T2D	rs7151174	14:92863359	C:0.364194	PX030301_Alcohol_30Day_Frequency	1874	341	0.554528	-0.0580512	0.0982274	0.00161262	-0.0285939	0.00906703	0.0477279	-0.226538	0.114426	6.34691e-05	-0.0567998	0.0142016	0.00315928	0.0380463	0.0128892	0.00375023	0.000189161	0.00335965	1
STATUS_T2D	rs7036240	9:8400681	A:0.399947	PX030301_Alcohol_30Day_Frequency	1874	341	0.890288	0.0128573	0.0932088	0.00171853	-0.0284123	0.00906293	0.180255	-0.144699	0.107987	9.25097e-05	-0.0623217	0.0159413	0.0037185	0.0363448	0.0125279	0.0044256	0.00022522	0.00342445	1
STATUS_T2D	rs9311900	3:64605948	A:0.413287	PX030301_Alcohol_30Day_Frequency	1874	341	0.716282	-0.0333362	0.091726	0.00173197	-0.0283776	0.00905845	0.267669	0.116257	0.104882	0.998718	-2.02337e-05	0.0125921	0.00475093	-0.0391163	0.0138541	0.0041819	0.000215015	0.00345467	1
STATUS_T2D	rs9347380	6:160437347	A:0.29936	PX030301_Alcohol_30Day_Frequency	1874	341	0.328129	-0.0968329	0.0990222	0.00171691	-0.0284072	0.00906052	0.0231837	-0.260948	0.114935	6.37329e-05	-0.0546055	0.0136563	0.00296052	0.0382844	0.0128825	0.00275867	0.000144694	0.00345814	1
STATUS_T2D	rs11619301	13:72214462	C:0.0557631	PX030301_Alcohol_30Day_Frequency	1874	341	0.022796	0.412509	0.181176	0.00176834	-0.0283374	0.00906331	0.602383	0.111324	0.213684	0.000133608	-0.0390675	0.0102279	0.00225585	0.0630466	0.0206419	0.000380826	2.17411e-05	0.00346953	1
STATUS_T2D	rs6259	17:7536527	A:0.111526	PX030301_Alcohol_30Day_Frequency	1874	341	0.55629	-0.0844697	0.143568	0.00167616	-0.0284775	0.00906258	0.384093	0.141017	0.162018	0.05346	-0.0182729	0.00946203	0.0174024	-0.0822396	0.0345822	0.00374955	0.00019551	0.00349053	1
STATUS_T2D	rs904781	9:8390006	A:0.386012	PX030301_Alcohol_30Day_Frequency	1873	341	0.724983	0.0329252	0.0935891	0.00170297	-0.0284329	0.0090618	0.2364	-0.12931	0.109211	8.70096e-05	-0.0595955	0.0151866	0.00366247	0.0366275	0.0126047	0.00412335	0.00021439	0.00349686	1
STATUS_T2D	rs4311010	2:192850804	A:0.280833	PX030301_Alcohol_30Day_Frequency	1873	341	0.042204	0.194965	0.0959707	0.00197986	-0.0280442	0.0090663	0.759058	0.0341456	0.111326	8.14589e-05	-0.0549026	0.0139344	0.00363237	0.0382133	0.0131388	0.00057459	3.25237e-05	0.00349897	1
STATUS_T2D	rs9321941	6:144064904	A:0.474653	PX030301_Alcohol_30Day_Frequency	1874	341	0.9129	-0.0101843	0.0931081	0.00172758	-0.0283766	0.00905601	0.179972	0.143518	0.107036	0.766051	0.00405051	0.0136131	0.0043044	-0.039642	0.0138854	0.00444102	0.00023188	0.00352796	1
STATUS_T2D	rs1061622	1:12252955	G:0.240395	PX030301_Alcohol_30Day_Frequency	1874	341	0.586451	0.0576456	0.105969	0.00173276	-0.0283576	0.00905247	0.0544327	0.234144	0.121736	0.352165	-0.00984411	0.0105805	0.00733797	-0.0451147	0.0168269	0.00385607	0.000203711	0.00354884	1
STATUS_T2D	rs10515523	5:142972893	T:0.107105	PX030301_Alcohol_30Day_Frequency	1872	341	0.969908	0.0054412	0.144236	0.00179945	-0.0282579	0.00905273	0.160826	-0.238756	0.170261	9.39112e-05	-0.0414859	0.0106216	0.00218898	0.0531694	0.0173568	0.00463403	0.000244354	0.00357657	1
STATUS_T2D	rs1534024	3:179684793	T:0.299626	PX030301_Alcohol_30Day_Frequency	1874	341	0.736718	0.0333052	0.0990631	0.00174038	-0.0283514	0.00905421	0.235147	-0.137643	0.115939	6.85212e-05	-0.0545376	0.0136982	0.00348957	0.0365888	0.0125263	0.00422294	0.000227868	0.00365445	1
STATUS_T2D	rs3917862	1:169593113	C:0.0651014	PX030301_Alcohol_30Day_Frequency	1874	341	0.94674	-0.0122665	0.183625	0.00172839	-0.0283748	0.00905582	0.167619	0.288572	0.209126	0.0232733	-0.0208933	0.0092085	0.0278464	-0.117953	0.0536285	0.00445786	0.000241206	0.00367685	1
STATUS_T2D	rs10884254	10:83911614	T:0.0512273	PX030301_Alcohol_30Day_Frequency	1874	341	0.793436	-0.0531135	0.202839	0.00172914	-0.0283722	0.00905536	0.154846	0.353514	0.248494	0.0157485	-0.0221275	0.00916367	0.0493217	-0.155123	0.0789109	0.00431596	0.000235659	0.00370908	1
STATUS_T2D	rs11098157	4:113361938	A:0.185699	PX030301_Alcohol_30Day_Frequency	1874	341	0.109828	-0.192422	0.120342	0.00211595	-0.0278151	0.00905011	0.923464	0.0133144	0.138589	0.184504	-0.0132275	0.00996786	0.00962639	-0.0528158	0.0204003	0.00120606	6.97279e-05	0.00371107	1
STATUS_T2D	rs3764261	16:56993324	T:0.304162	PX030301_Alcohol_30Day_Frequency	1874	341	0.932174	-0.00842279	0.0989637	0.00174085	-0.0283569	0.00905619	0.17184	0.155115	0.113528	0.555322	-0.00658933	0.0111721	0.00614801	-0.0413456	0.0150908	0.00445161	0.000243107	0.00371605	1
STATUS_T2D	rs1201157	1:12249031	T:0.421291	PX030301_Alcohol_30Day_Frequency	1874	341	0.70544	0.0351511	0.0929953	0.00178306	-0.0283013	0.00905881	0.258105	-0.121977	0.10786	9.64089e-05	-0.0604718	0.0155077	0.0040062	0.0355081	0.0123392	0.00416001	0.000229251	0.00374134	1
STATUS_T2D	rs1421372	6:46681403	A:0.194504	PX030301_Alcohol_30Day_Frequency	1874	341	0.959326	0.0057624	0.11299	0.00173369	-0.0283655	0.00905543	0.173647	-0.17927	0.13176	6.64915e-05	-0.0482332	0.012093	0.00296844	0.0424021	0.0142721	0.00446195	0.000245565	0.00374989	1
STATUS_T2D	rs1263595	2:207947633	G:0.311099	PX030301_Alcohol_30Day_Frequency	1874	341	0.747823	0.0309792	0.0963549	0.00175024	-0.0283238	0.00905021	0.0891749	0.187418	0.110261	0.614435	-0.00576667	0.0114474	0.00632908	-0.0417891	0.0153061	0.00424309	0.000238139	0.00382519	1
STATUS_T2D	rs1889548	1:94503197	T:0.320876	PX030301_Alcohol_30Day_Frequency	1873	341	0.789	-0.0258382	0.0965519	0.00175606	-0.0283304	0.00905513	0.233499	0.131604	0.110462	0.635478	-0.0054105	0.0114138	0.00583823	-0.0417955	0.0151612	0.00433259	0.000243645	0.00383831	1
STATUS_T2D	rs2296095	9:8420902	A:0.133671	PX030301_Alcohol_30Day_Frequency	1874	341	0.242611	0.156337	0.133795	0.00154697	-0.0286567	0.00905217	0.0145272	0.372007	0.152215	0.167383	-0.0137977	0.00999353	0.0087768	-0.0600841	0.0229274	0.00228228	0.000132507	0.00384942	1
STATUS_T2D	rs2296094	9:8420673	G:0.133671	PX030301_Alcohol_30Day_Frequency	1874	341	0.242611	0.156337	0.133795	0.00154697	-0.0286567	0.00905217	0.0145272	0.372007	0.152215	0.167383	-0.0137977	0.00999353	0.0087768	-0.0600841	0.0229274	0.00228228	0.000132507	0.00384942	1
STATUS_T2D	rs12506776	4:123803370	T:0.158921	PX030301_Alcohol_30Day_Frequency	1872	341	0.162415	0.167064	0.119588	0.00165376	-0.0285247	0.00906623	0.0072319	0.371363	0.13826	0.154787	-0.0141483	0.00994382	0.00897729	-0.0558688	0.0213818	0.00163666	9.72121e-05	0.0038858	1
STATUS_T2D	rs1124807	16:78870026	A:0.103255	PX030301_Alcohol_30Day_Frequency	1874	341	0.483927	0.100005	0.142864	0.00179211	-0.0282717	0.00905365	0.436206	-0.130015	0.166982	8.99972e-05	-0.0435334	0.0111166	0.00309897	0.0534649	0.0180762	0.00350735	0.000202235	0.00390595	1
STATUS_T2D	rs8059438	16:83216474	T:0.100587	PX030301_Alcohol_30Day_Frequency	1874	341	0.21517	-0.18854	0.152113	0.00162085	-0.0285915	0.00907053	0.699369	0.0678044	0.175581	0.0358361	-0.0196826	0.00937812	0.0232811	-0.0964221	0.0424994	0.00202742	0.000120328	0.00392437	1
STATUS_T2D	rs820840	5:73971107	T:0.392743	PX030301_Alcohol_30Day_Frequency	1874	341	0.455495	-0.0712959	0.0955344	0.00170859	-0.0284051	0.00905573	0.427818	0.0872634	0.110052	0.80002	-0.00304141	0.0120062	0.00552133	-0.0398368	0.0143559	0.00337897	0.000196045	0.00392622	1
STATUS_T2D	rs10852352	16:12672862	G:0.468233	PX030301_Alcohol_30Day_Frequency	1873	341	0.797519	-0.0231807	0.0903522	0.00185155	-0.0282302	0.00906831	0.229499	0.124945	0.103978	0.828916	0.00289357	0.0133905	0.00497603	-0.0368321	0.0131141	0.00466781	0.000267536	0.0039397	1
STATUS_T2D	rs10490938	10:33548376	A:0.16898	PX030301_Alcohol_30Day_Frequency	1873	341	0.49302	0.0795896	0.116102	0.00174584	-0.0283551	0.00905807	0.041874	0.270162	0.132773	0.14457	-0.0144299	0.00989043	0.00987877	-0.0561566	0.0217658	0.00343239	0.000201389	0.00398069	1
STATUS_T2D	rs4783961	16:56994894	A:0.482391	PX030301_Alcohol_30Day_Frequency	1874	341	0.676709	-0.0383606	0.0920011	0.00175076	-0.0283514	0.00905927	0.283784	0.113668	0.106047	0.792652	0.00356415	0.0135587	0.00480543	-0.0360349	0.0127792	0.00409576	0.000238444	0.00398283	1
STATUS_T2D	rs7779444	7:131876234	A:0.212914	PX030301_Alcohol_30Day_Frequency	1874	341	0.944208	-0.00782528	0.111819	0.00175309	-0.0283484	0.00905944	0.140052	-0.19249	0.130449	6.99715e-05	-0.0496685	0.0124909	0.00334087	0.039045	0.0133055	0.00445677	0.00025963	0.00400431	1
STATUS_T2D	rs3744405	17:7193255	G:0.479723	PX030301_Alcohol_30Day_Frequency	1874	341	0.386592	0.076999	0.0889325	0.00179647	-0.0282611	0.00905235	0.0325649	0.217156	0.101598	0.857656	0.00237123	0.0132206	0.00497212	-0.0359208	0.0127885	0.00307096	0.000182433	0.00401428	1
STATUS_T2D	rs914747	9:139570580	T:0.155983	PX030301_Alcohol_30Day_Frequency	1872	340	0.509747	-0.0841749	0.127686	0.00174211	-0.0283485	0.00905414	0.348973	0.139614	0.149068	0.104199	-0.0157684	0.00970466	0.0115675	-0.062781	0.0248631	0.00354415	0.000209677	0.0040259	1
STATUS_T2D	rs7183546	15:42638503	C:0.13714	PX030301_Alcohol_30Day_Frequency	1874	341	0.641941	-0.0621264	0.133609	0.00170754	-0.0284086	0.00905632	0.304292	0.1566	0.152443	0.0898711	-0.0163702	0.00965182	0.0118318	-0.0675598	0.0268401	0.0040065	0.00023647	0.00404163	1
STATUS_T2D	rs9472830	6:46689762	T:0.194341	PX030301_Alcohol_30Day_Frequency	1873	340	0.919292	0.0114457	0.112959	0.00177039	-0.0283027	0.00905318	0.191272	-0.172151	0.131732	7.12618e-05	-0.0480154	0.0120884	0.00322691	0.0420276	0.0142696	0.00454246	0.000267054	0.00405116	1
STATUS_T2D	rs3136594	3:172230584	T:0.257616	PX030301_Alcohol_30Day_Frequency	1871	340	0.980351	-0.00253198	0.102804	0.00186355	-0.0281975	0.00906334	0.161921	0.164272	0.117451	0.366449	-0.00957334	0.0106	0.00706449	-0.0453447	0.0168331	0.00482422	0.000283297	0.00405934	1
STATUS_T2D	rs16960333	16:83421661	A:0.33111	PX030301_Alcohol_30Day_Frequency	1874	341	0.772232	-0.0277787	0.0959682	0.00168446	-0.0284624	0.00906196	0.242848	0.128526	0.110049	0.626247	-0.00558071	0.011459	0.00568891	-0.043355	0.0156788	0.00428421	0.000256048	0.00411569	1
STATUS_T2D	rs6791621	3:139696209	A:0.287086	PX030301_Alcohol_30Day_Frequency	1874	341	0.980014	0.00250147	0.099852	0.00173378	-0.0283727	0.00905778	0.160485	-0.162964	0.116117	7.47413e-05	-0.0549691	0.0138787	0.0040407	0.0394154	0.0137099	0.00446631	0.00026693	0.00412511	1
STATUS_T2D	rs13076013	3:185464488	G:0.146478	PX030301_Alcohol_30Day_Frequency	1874	341	0.243331	0.145286	0.124527	0.00151631	-0.0288007	0.00908098	0.011726	0.366587	0.145455	0.146996	-0.0143988	0.00992867	0.00965434	-0.0542753	0.0209722	0.00228828	0.000141268	0.00413233	1
STATUS_T2D	rs2372544	2:216264270	T:0.425293	PX030301_Alcohol_30Day_Frequency	1874	341	0.547552	0.0552676	0.0918932	0.00176272	-0.0283269	0.00905724	0.367934	-0.0956267	0.106211	0.000114988	-0.0638714	0.0165617	0.0044709	0.0372247	0.0130941	0.00372923	0.000225797	0.00414653	1
STATUS_T2D	rs10494515	1:179517140	A:0.300427	PX030301_Alcohol_30Day_Frequency	1874	341	0.294726	0.101527	0.0968941	0.001757	-0.0283731	0.00906923	0.0195899	0.260363	0.111547	0.482873	-0.0077096	0.0109872	0.00644897	-0.0402444	0.0147738	0.00258853	0.000160678	0.00418521	1
STATUS_T2D	rs11070370	15:42577540	G:0.138474	PX030301_Alcohol_30Day_Frequency	1874	341	0.587726	-0.0724029	0.133551	0.00169833	-0.0284224	0.00905614	0.338894	0.145827	0.152483	0.0880008	-0.0164626	0.00964958	0.0119714	-0.0676374	0.0269151	0.00385184	0.000235071	0.00419197	1
STATUS_T2D	rs8024732	15:42570718	A:0.138474	PX030301_Alcohol_30Day_Frequency	1874	341	0.587726	-0.0724029	0.133551	0.00169833	-0.0284224	0.00905614	0.338894	0.145827	0.152483	0.0880008	-0.0164626	0.00964958	0.0119714	-0.0676374	0.0269151	0.00385184	0.000235071	0.00419197	1
STATUS_T2D	rs7961824	12:4476217	C:0.268943	PX030301_Alcohol_30Day_Frequency	1874	341	0.0378862	0.209511	0.100917	0.00170992	-0.028394	0.00905285	0.00123095	0.377868	0.116929	0.559387	-0.00656933	0.0112536	0.00631005	-0.0435344	0.0159396	0.00052979	3.57092e-05	0.0042585	1
STATUS_T2D	rs8121977	20:17228896	A:0.490617	PX030301_Alcohol_30Day_Frequency	1865	340	0.203847	-0.114168	0.0898487	0.0015746	-0.0289787	0.00916881	0.762492	0.0311598	0.103107	0.946358	0.000888683	0.0132086	0.00540042	-0.0375556	0.0134989	0.00178592	0.00011468	0.00426969	1
STATUS_T2D	rs7864960	9:21448448	A:0.478388	PX030301_Alcohol_30Day_Frequency	1874	341	0.148782	-0.131715	0.0912253	0.00185184	-0.0281523	0.0090434	0.816103	0.0247379	0.106372	0.871785	0.00214065	0.0132637	0.00511826	-0.0369898	0.013213	0.00157041	0.000101421	0.00427027	1
STATUS_T2D	rs1486756	6:93942185	T:0.352188	PX030301_Alcohol_30Day_Frequency	1874	341	0.349958	-0.0882955	0.094467	0.00177409	-0.0282863	0.00904972	0.548198	0.0651109	0.108435	0.636783	-0.00541697	0.0114717	0.00628151	-0.039572	0.0144809	0.00287944	0.000182795	0.00431941	1
STATUS_T2D	rs1331905	9:28400284	C:0.473853	PX030301_Alcohol_30Day_Frequency	1874	341	0.864748	0.0150796	0.0885298	0.00172985	-0.0283654	0.00905355	0.202739	-0.130341	0.102326	0.000134307	-0.065891	0.0172561	0.00498814	0.0347843	0.0123885	0.00440351	0.000274194	0.00432232	1
STATUS_T2D	rs8048583	16:31279536	T:0.340448	PX030301_Alcohol_30Day_Frequency	1874	341	0.561023	-0.0553281	0.0951763	0.00170088	-0.0284422	0.0090637	0.353941	0.101694	0.109706	0.570909	-0.00646441	0.0114068	0.00702864	-0.0406106	0.0150662	0.00377089	0.000239083	0.0043762	1
STATUS_T2D	rs12422191	11:113274010	A:0.0917823	PX030301_Alcohol_30Day_Frequency	1874	341	0.325454	-0.1598	0.162512	0.0019196	-0.0281066	0.00905964	0.0232398	-0.444359	0.195798	0.000106411	-0.0422936	0.0109131	0.00334518	0.0568158	0.019364	0.00272371	0.000176302	0.00440458	1
STATUS_T2D	rs10256091	7:158299094	G:0.209824	PX030301_Alcohol_30Day_Frequency	1873	341	0.459445	0.0809732	0.109459	0.00166517	-0.0284993	0.00906396	0.0378674	0.262074	0.126223	0.250164	-0.0118372	0.0102936	0.00815257	-0.0490624	0.0185443	0.00334858	0.000215779	0.00443046	1
STATUS_T2D	rs2297538	9:139564668	A:0.204909	PX030301_Alcohol_30Day_Frequency	1874	341	0.139895	-0.170571	0.115549	0.00168505	-0.0284949	0.00907258	0.907939	0.0152183	0.131602	0.171189	-0.0137764	0.0100676	0.0108382	-0.0544563	0.0213733	0.00146852	9.82221e-05	0.00443136	1
STATUS_T2D	rs2213865	1:169486128	A:0.0659018	PX030301_Alcohol_30Day_Frequency	1874	341	0.542435	-0.114644	0.188207	0.00171893	-0.0283886	0.00905557	0.33783	0.210755	0.219888	0.0185535	-0.0216278	0.00918617	0.036861	-0.12607	0.0603988	0.00369863	0.000238541	0.0044589	1
STATUS_T2D	rs7861010	9:16804082	G:0.0901814	PX030301_Alcohol_30Day_Frequency	1874	341	0.22306	-0.202502	0.166199	0.00161094	-0.0285768	0.00906072	0.663755	0.0840591	0.193357	0.0279918	-0.0204243	0.00929474	0.0258769	-0.101805	0.0456922	0.00207563	0.000139264	0.00452639	1
STATUS_T2D	rs1368080	2:23711427	A:0.315003	PX030301_Alcohol_30Day_Frequency	1873	341	0.422273	-0.0785175	0.0978431	0.00168001	-0.0284549	0.00905733	0.4714	0.0811388	0.112661	0.495766	-0.0075755	0.0111214	0.00748627	-0.0410944	0.0153658	0.00321657	0.000212342	0.00454626	1
STATUS_T2D	rs10900213	10:45904714	G:0.449813	PX030301_Alcohol_30Day_Frequency	1873	340	0.925534	0.00855864	0.0915708	0.00184402	-0.0281961	0.00905384	0.134402	0.158305	0.10575	0.907544	0.00152296	0.0131134	0.00562025	-0.036195	0.0130708	0.00476947	0.000313995	0.0046313	1
STATUS_T2D	rs6044709	20:17246035	A:0.498933	PX030301_Alcohol_30Day_Frequency	1874	341	0.436875	0.070124	0.0901937	0.00165824	-0.0284848	0.00905582	0.476468	-0.0736782	0.103481	0.000200756	-0.0725052	0.0195008	0.00559646	0.037251	0.0134454	0.0033019	0.000221658	0.00464192	1
STATUS_T2D	rs785422	15:30173885	T:0.100854	PX030301_Alcohol_30Day_Frequency	1874	341	0.471934	-0.113897	0.158337	0.00174633	-0.0283302	0.00905035	0.36347	0.168043	0.184912	0.0386079	-0.0193404	0.00935069	0.0192906	-0.0872081	0.0372705	0.00343385	0.000230897	0.00466074	1
STATUS_T2D	rs3766730	1:12240676	T:0.152615	PX030301_Alcohol_30Day_Frequency	1874	341	0.635621	-0.0599806	0.126587	0.0017662	-0.0283248	0.00905825	0.31813	0.144353	0.144597	0.11804	-0.0153447	0.00981712	0.0143874	-0.056178	0.0229538	0.00398991	0.000266837	0.00466986	1
STATUS_T2D	rs1111875	10:94462882	A:0.401814	PX030301_Alcohol_30Day_Frequency	1874	341	0.283651	-0.0999238	0.0931992	0.00166222	-0.0284785	0.00905586	0.648136	0.0487041	0.106724	0.770545	-0.00349839	0.0119947	0.00649723	-0.0388973	0.0142922	0.00250843	0.000172002	0.00468784	1
STATUS_T2D	rs724617	2:216282481	A:0.459178	PX030301_Alcohol_30Day_Frequency	1874	341	0.393354	0.0778688	0.0912293	0.00178977	-0.0282937	0.0090596	0.49746	-0.071687	0.105656	0.000152548	-0.0658393	0.0173861	0.00533864	0.0365029	0.0131029	0.00310431	0.000213072	0.004747	1
STATUS_T2D	rs12916709	15:93578987	A:0.322305	PX030301_Alcohol_30Day_Frequency	1874	341	0.0488366	-0.194647	0.0988046	0.00200695	-0.027974	0.00905542	0.760545	-0.0345042	0.113216	0.530743	-0.00699428	0.0111574	0.00748493	-0.0414638	0.0155036	0.000621243	4.5902e-05	0.00476785	1
STATUS_T2D	rs9942660	7:157689927	T:0.275614	PX030301_Alcohol_30Day_Frequency	1874	341	0.51763	0.0648286	0.100198	0.00189761	-0.0281361	0.00905918	0.0497186	0.225362	0.114841	0.367903	-0.00963521	0.0107009	0.00810001	-0.0447777	0.0169108	0.00362754	0.000248871	0.00478493	1
STATUS_T2D	rs4677889	3:123143272	G:0.222519	PX030301_Alcohol_30Day_Frequency	1874	341	0.424767	0.0845436	0.105921	0.0016616	-0.0285033	0.00906341	0.033115	0.261008	0.122499	0.297378	-0.0109384	0.0104968	0.00831389	-0.0467218	0.017704	0.00325707	0.000224788	0.00478977	1
STATUS_T2D	rs1926203	10:90727334	G:0.328709	PX030301_Alcohol_30Day_Frequency	1874	341	0.727557	-0.0331615	0.0951884	0.00176325	-0.0283212	0.00905567	0.269488	0.120589	0.109205	0.575248	-0.00635934	0.0113491	0.00724836	-0.0385131	0.0143427	0.00420416	0.000288111	0.00481796	1
STATUS_T2D	rs11017797	10:132976517	C:0.420491	PX030301_Alcohol_30Day_Frequency	1874	341	0.19086	0.120387	0.0920364	0.00176171	-0.0283503	0.00906422	0.773549	-0.0306889	0.106657	0.000153291	-0.0644853	0.017034	0.00538758	0.036842	0.0132387	0.00190134	0.000135445	0.00482902	1
STATUS_T2D	rs1059702	X:153284192	T:0.129936	PX030301_Alcohol_30Day_Frequency	1874	341	0.382364	0.0957962	0.109663	0.00187659	-0.0281938	0.00906817	0.0238463	0.297207	0.131531	0.0323397	-0.0199359	0.00931504	0.0182987	-0.0603575	0.0255805	0.00306889	0.000214902	0.00485548	1
STATUS_T2D	rs730691	5:158756227	T:0.360117	PX030301_Alcohol_30Day_Frequency	1873	341	0.902808	0.0114047	0.0933938	0.00174395	-0.0283422	0.00905302	0.208402	-0.135092	0.107389	9.96936e-05	-0.0576047	0.0148033	0.00484404	0.0361342	0.0128262	0.0044693	0.000307605	0.00485876	1
STATUS_T2D	rs1473180	9:90206006	C:0.302828	PX030301_Alcohol_30Day_Frequency	1874	341	0.886356	0.0137298	0.096069	0.00171354	-0.0284268	0.0090651	0.128808	0.167569	0.110329	0.545952	-0.00681628	0.0112883	0.00752163	-0.0387089	0.0144824	0.00442236	0.000304866	0.00486499	1
STATUS_T2D	rs2860290	11:129291462	T:0.315101	PX030301_Alcohol_30Day_Frequency	1874	341	0.772092	-0.0282841	0.097653	0.00179049	-0.0282931	0.00905974	0.100927	-0.186029	0.113406	9.45061e-05	-0.0553336	0.0141725	0.00486417	0.0353956	0.0125699	0.00428395	0.000298089	0.00490917	1
STATUS_T2D	rs3925075	16:31347748	T:0.494664	PX030301_Alcohol_30Day_Frequency	1874	341	0.857403	-0.0161521	0.0898933	0.00172056	-0.0283987	0.00905958	0.209828	0.130445	0.10402	0.899357	0.00168768	0.0133442	0.00623123	-0.0355055	0.0129802	0.00439626	0.000307623	0.00494842	1
STATUS_T2D	rs10848538	12:1737580	T:0.119797	PX030301_Alcohol_30Day_Frequency	1874	341	0.78465	0.0376271	0.137695	0.00171504	-0.0283949	0.00905566	0.242644	-0.190802	0.163301	8.78487e-05	-0.0438092	0.0111704	0.00430328	0.0466522	0.0163403	0.00430491	0.000301958	0.00495644	1
STATUS_T2D	rs6744921	2:216266736	G:0.427161	PX030301_Alcohol_30Day_Frequency	1874	341	0.52488	0.0584581	0.0919382	0.00176445	-0.0283233	0.0090569	0.40159	-0.0890993	0.106224	0.000135832	-0.0631229	0.0165432	0.00539083	0.036303	0.013046	0.00365086	0.000261782	0.00503841	1
STATUS_T2D	rs838893	12:125269475	T:0.307097	PX030301_Alcohol_30Day_Frequency	1874	341	0.488571	-0.0687671	0.0992909	0.00168556	-0.0284453	0.00905704	0.401109	0.0968118	0.115301	0.425465	-0.00874753	0.0109759	0.00840831	-0.0405977	0.0154058	0.003511	0.000253147	0.00505988	1
STATUS_T2D	rs1296025	8:11694650	T:0.14301	PX030301_Alcohol_30Day_Frequency	1874	341	0.483143	-0.0933926	0.133179	0.00180582	-0.0282781	0.00906223	0.0478424	-0.31117	0.157255	8.30483e-05	-0.044444	0.0112933	0.00378567	0.044577	0.0153953	0.00348304	0.000253029	0.00510208	1
STATUS_T2D	rs888919	5:159628008	T:0.0872465	PX030301_Alcohol_30Day_Frequency	1874	341	0.0705673	0.264821	0.146452	0.0026225	-0.027282	0.0090673	0.00279664	0.518795	0.173554	0.0356865	-0.0195431	0.0093041	0.0240772	-0.0999082	0.0442876	0.000913609	7.0482e-05	0.00510415	1
STATUS_T2D	rs2756900	9:27203625	C:0.265208	PX030301_Alcohol_30Day_Frequency	1874	341	0.217055	0.124455	0.100822	0.00172458	-0.0283602	0.00904928	0.733531	-0.0400352	0.117601	8.67457e-05	-0.053435	0.0136142	0.00493672	0.0361836	0.0128715	0.00210048	0.000156301	0.00510553	1
STATUS_T2D	rs4558403	16:83663061	C:0.142743	PX030301_Alcohol_30Day_Frequency	1874	341	0.399484	-0.111286	0.132084	0.00183458	-0.0282432	0.00906455	0.0350993	-0.329238	0.156243	8.80976e-05	-0.0435469	0.0111054	0.0036782	0.0419671	0.0144489	0.0031157	0.000228227	0.00512003	1
STATUS_T2D	rs7082319	10:131463899	G:0.422625	PX030301_Alcohol_30Day_Frequency	1874	341	0.696007	-0.0358048	0.0916386	0.00167682	-0.0284626	0.00905818	0.289673	0.111829	0.105615	0.713889	-0.00435976	0.0118912	0.0070481	-0.037136	0.0137818	0.00413924	0.000300348	0.00514429	1
STATUS_T2D	rs1890535	1:164829035	A:0.472771	PX030301_Alcohol_30Day_Frequency	1873	341	0.928889	0.00794475	0.0890244	0.00180035	-0.0282921	0.00906411	0.193494	-0.133373	0.10257	0.000138683	-0.0622511	0.0163367	0.00560028	0.0345683	0.0124781	0.00453276	0.000327781	0.0051502	1
STATUS_T2D	rs433922	9:10099327	A:0.437266	PX030301_Alcohol_30Day_Frequency	1873	341	0.0915341	0.152277	0.0902457	0.00185789	-0.0282486	0.00907716	0.975619	0.00320674	0.104927	0.000158818	-0.0627917	0.0166254	0.00584987	0.0360738	0.0130888	0.00108302	8.37793e-05	0.00516309	1
STATUS_T2D	rs13404263	2:227020399	A:0.17556	PX030301_Alcohol_30Day_Frequency	1874	341	0.0473787	-0.244697	0.123403	0.00199931	-0.028019	0.00906667	0.00220239	-0.444875	0.145313	9.25303e-05	-0.0449549	0.0114992	0.00385356	0.0421495	0.0145851	0.000585816	4.67046e-05	0.00519036	1
STATUS_T2D	rs12604328	18:67524973	C:0.277481	PX030301_Alcohol_30Day_Frequency	1874	341	0.786204	0.0264536	0.0975271	0.00172258	-0.0283733	0.00905249	0.257368	-0.128017	0.113026	8.66757e-05	-0.0530272	0.0135096	0.00494688	0.0349178	0.0124242	0.00430675	0.000315823	0.00521954	1
STATUS_T2D	rs2275202	1:156921220	G:0.0906166	PX030301_Alcohol_30Day_Frequency	1865	340	0.146166	-0.242176	0.16665	0.00164471	-0.0285159	0.00905881	0.886034	0.0275167	0.191988	0.0241859	-0.0209364	0.00928787	0.0343319	-0.105742	0.0499691	0.00151986	0.000117683	0.00525741	1
STATUS_T2D	rs342543	3:42541887	T:0.457577	PX030301_Alcohol_30Day_Frequency	1874	341	0.849944	0.0172439	0.0911459	0.00171102	-0.0284152	0.00906015	0.202387	-0.136087	0.106753	0.000152703	-0.0633483	0.0167295	0.0059503	0.0338397	0.0123031	0.00438848	0.000327477	0.00533219	1
STATUS_T2D	rs11599446	10:12577496	A:0.0875133	PX030301_Alcohol_30Day_Frequency	1874	341	0.293009	0.162376	0.154417	0.00177392	-0.0283021	0.0090547	0.613018	-0.0928318	0.183545	0.000119563	-0.0406524	0.0105672	0.00432189	0.0519656	0.0182102	0.00260041	0.000199162	0.0053394	1
STATUS_T2D	rs10513191	5:14869666	T:0.0685699	PX030301_Alcohol_30Day_Frequency	1874	341	0.952429	-0.0112412	0.188431	0.00173979	-0.0283595	0.00905652	0.155036	0.313657	0.22058	0.0279085	-0.0204469	0.00930009	0.0341736	-0.104725	0.0494448	0.00445977	0.000333076	0.00534229	1
STATUS_T2D	rs9312661	4:56342326	A:0.361259	PX030301_Alcohol_30Day_Frequency	1874	341	0.6512	0.0416913	0.0922179	0.00176177	-0.0283164	0.00905342	0.0807314	0.183842	0.105266	0.698767	-0.00458413	0.0118457	0.00758476	-0.0385822	0.0144502	0.00403448	0.000302818	0.00534301	1
STATUS_T2D	rs3917751	1:169576568	T:0.363394	PX030301_Alcohol_30Day_Frequency	1874	341	0.632571	0.0446931	0.0934784	0.0017294	-0.0283697	0.00905468	0.339269	-0.103299	0.108097	0.000115977	-0.0585836	0.0151988	0.00556035	0.0362386	0.0130701	0.00398626	0.000301064	0.00537816	1
STATUS_T2D	rs4951304	1:204075303	C:0.398079	PX030301_Alcohol_30Day_Frequency	1874	341	0.869677	0.0153165	0.0933541	0.00171732	-0.0283954	0.00905693	0.206074	-0.137453	0.108707	0.000127908	-0.0605032	0.0157953	0.0057519	0.0344401	0.0124711	0.00440808	0.000331648	0.0053847	1
STATUS_T2D	rs7874951	9:9978178	C:0.188901	PX030301_Alcohol_30Day_Frequency	1874	341	0.72602	0.0401952	0.114704	0.00177671	-0.0282971	0.00905444	0.288917	-0.141775	0.133687	8.1309e-05	-0.046684	0.0118472	0.0044439	0.0395584	0.0139055	0.00420288	0.000318217	0.00540988	1
STATUS_T2D	rs6827359	4:56493940	C:0.472475	PX030301_Alcohol_30Day_Frequency	1871	341	0.414316	-0.0740687	0.0907345	0.00158856	-0.0286354	0.00906756	0.490745	0.0723017	0.104918	0.995736	7.00989e-05	0.0131179	0.00677778	-0.0357553	0.0132057	0.00306683	0.000235742	0.00541025	1
STATUS_T2D	rs1423846	16:83721952	C:0.299626	PX030301_Alcohol_30Day_Frequency	1874	341	0.778941	0.0273095	0.0972907	0.00177992	-0.0283079	0.00905941	0.102913	0.182451	0.111872	0.393499	-0.00923823	0.0108266	0.00885697	-0.0412529	0.0157603	0.00429547	0.000326016	0.00543187	1
STATUS_T2D	rs855383	6:10054877	C:0.271757	PX030301_Alcohol_30Day_Frequency	1873	341	0.799079	0.0258064	0.101385	0.00189964	-0.0281558	0.00906647	0.245146	-0.137509	0.118316	0.000103152	-0.0541284	0.0139396	0.00514439	0.0365614	0.0130677	0.00490498	0.00037234	0.00547427	1
STATUS_T2D	rs3796093	2:242039198	C:0.0602988	PX030301_Alcohol_30Day_Frequency	1874	341	0.138928	-0.309464	0.209126	0.00184975	-0.028201	0.00905809	0.934833	0.0194745	0.238174	0.0167386	-0.0219706	0.00918351	0.0652744	-0.142482	0.0772939	0.00139914	0.00011329	0.00551365	1
STATUS_T2D	rs2364980	17:65438177	G:0.407684	PX030301_Alcohol_30Day_Frequency	1874	341	0.289953	0.0974736	0.0921105	0.00170538	-0.0284464	0.0090673	0.0217564	0.243387	0.10607	0.916729	-0.00131394	0.012567	0.00652838	-0.037597	0.0138225	0.00255525	0.00020187	0.00553008	1
STATUS_T2D	rs11845652	14:92875786	G:0.372198	PX030301_Alcohol_30Day_Frequency	1874	341	0.776234	0.0260729	0.0917319	0.0017098	-0.0284065	0.00905677	0.103406	0.172264	0.105777	0.810253	-0.00294203	0.0122533	0.00741012	-0.0380011	0.014191	0.00429101	0.00033109	0.00553682	1
STATUS_T2D	rs4863655	4:140417471	G:0.125667	PX030301_Alcohol_30Day_Frequency	1874	341	0.578735	0.0758034	0.136525	0.00172801	-0.0283879	0.0090598	0.0564862	0.301546	0.158104	0.0751094	-0.0170953	0.00960519	0.0145999	-0.0660554	0.027048	0.00383495	0.00030047	0.00560085	1
STATUS_T2D	rs745686	14:64930632	G:0.362373	PX030301_Alcohol_30Day_Frequency	1871	340	0.54894	-0.056649	0.0945175	0.00202873	-0.0279217	0.00904787	0.385267	0.0945613	0.108912	0.579089	-0.00630746	0.0113706	0.00818213	-0.0373665	0.0141301	0.00439357	0.000342866	0.00561793	1
STATUS_T2D	rs2359964	2:207949082	A:0.227588	PX030301_Alcohol_30Day_Frequency	1874	341	0.989741	0.00137798	0.107167	0.00173443	-0.0283659	0.00905595	0.181413	0.162095	0.121291	0.297307	-0.0110234	0.0105767	0.0102669	-0.0466318	0.0181679	0.0044674	0.00035094	0.00566679	1
STATUS_T2D	rs17360897	3:123096931	C:0.217716	PX030301_Alcohol_30Day_Frequency	1874	341	0.494338	0.0731466	0.107029	0.00174629	-0.0283424	0.00905421	0.415936	-0.101922	0.12529	8.31123e-05	-0.0482723	0.0122666	0.00506764	0.0365114	0.0130272	0.00354264	0.000282131	0.00568292	1
STATUS_T2D	rs3176774	12:9917106	T:0.315635	PX030301_Alcohol_30Day_Frequency	1874	341	0.707725	-0.0367868	0.098121	0.00176586	-0.0283196	0.0090564	0.289738	0.11951	0.112884	0.556747	-0.00670077	0.0114021	0.00821667	-0.0399982	0.0151334	0.00416382	0.000329747	0.00569755	1
STATUS_T2D	rs9938215	16:83664582	G:0.251868	PX030301_Alcohol_30Day_Frequency	1874	341	0.669332	-0.0438763	0.102739	0.00179904	-0.0282788	0.00905924	0.0758484	-0.215316	0.121284	8.29166e-05	-0.0498842	0.0126744	0.00494835	0.0362708	0.012906	0.00407681	0.000326717	0.00577012	1
STATUS_T2D	rs10799655	1:20957431	T:0.207311	PX030301_Alcohol_30Day_Frequency	1874	341	0.424215	0.0861987	0.107866	0.00169041	-0.0284336	0.00905575	0.481694	-0.0888382	0.126266	8.25413e-05	-0.0479966	0.0121915	0.0051127	0.0377998	0.0135007	0.00325528	0.000264613	0.00579282	1
STATUS_T2D	rs11594628	10:73094438	T:0.0504269	PX030301_Alcohol_30Day_Frequency	1874	341	0.216184	-0.279345	0.225872	0.00164072	-0.0285099	0.00905489	0.634551	0.126499	0.266128	0.00963994	-0.0236125	0.00912215	0.0545333	-0.183136	0.0952555	0.00199477	0.000166113	0.00580185	1
STATUS_T2D	rs4982973	14:25110067	T:0.433298	PX030301_Alcohol_30Day_Frequency	1874	341	0.0729602	-0.16202	0.0903585	0.00143928	-0.0289188	0.00907497	0.0033822	-0.309247	0.10552	9.85487e-05	-0.0594297	0.0152613	0.0058023	0.0350531	0.0127061	0.000884744	7.64929e-05	0.00581403	1
STATUS_T2D	rs722938	16:83664301	A:0.251601	PX030301_Alcohol_30Day_Frequency	1874	341	0.608733	-0.0526646	0.102884	0.0018104	-0.0282635	0.0090597	0.064985	-0.224157	0.12147	8.36034e-05	-0.049776	0.0126533	0.00497737	0.036267	0.0129133	0.00391656	0.000316907	0.00582191	1
STATUS_T2D	rs791595	7:127862802	A:0.172625	PX030301_Alcohol_30Day_Frequency	1874	341	0.257903	0.136797	0.120914	0.00199145	-0.0280086	0.00905987	0.709063	-0.0523465	0.140296	0.000104392	-0.0446386	0.0115044	0.00452605	0.0423971	0.014934	0.00237363	0.000196708	0.00582309	1
STATUS_T2D	rs6136	1:169563951	C:0.117396	PX030301_Alcohol_30Day_Frequency	1874	341	0.142263	0.198087	0.134991	0.00199648	-0.0280308	0.00906922	0.825244	-0.0357518	0.161916	0.000129228	-0.0414187	0.0108202	0.00459474	0.050358	0.0177683	0.00156037	0.000131829	0.00582467	1
STATUS_T2D	rs10968258	9:27992290	G:0.172359	PX030301_Alcohol_30Day_Frequency	1874	341	0.403548	0.0985703	0.118006	0.00170828	-0.0283994	0.00905376	0.0365521	0.28191	0.134838	0.17515	-0.0136906	0.0100975	0.0114899	-0.0518307	0.0205072	0.00316322	0.000258832	0.00582822	1
STATUS_T2D	rs1051794	6:31379109	A:0.287887	PX030301_Alcohol_30Day_Frequency	1874	341	0.7881	0.0259607	0.0965873	0.00172741	-0.0283732	0.00905481	0.258752	-0.126651	0.112146	0.000103099	-0.0526595	0.0135609	0.00544988	0.0340892	0.012266	0.00430965	0.000347696	0.00583375	1
STATUS_T2D	rs7136446	12:102838515	C:0.41889	PX030301_Alcohol_30Day_Frequency	1874	341	0.95739	-0.0048616	0.0909924	0.00173037	-0.0283711	0.0090556	0.15089	-0.15218	0.105946	0.000139065	-0.0592145	0.0155426	0.0062648	0.0330941	0.0121065	0.0044614	0.000360812	0.00586186	1
STATUS_T2D	rs633903	9:27196119	C:0.253735	PX030301_Alcohol_30Day_Frequency	1874	341	0.375349	0.0906257	0.102229	0.00169359	-0.0284164	0.00905187	0.533067	-0.0745534	0.119605	9.21599e-05	-0.0521038	0.0133246	0.00545679	0.0357964	0.0128822	0.00302538	0.000249741	0.00587378	1
STATUS_T2D	rs6573912	14:25106231	C:0.433422	PX030301_Alcohol_30Day_Frequency	1870	340	0.0729398	-0.16191	0.0902905	0.00133806	-0.0291132	0.00907607	0.003411	-0.30872	0.105435	9.50545e-05	-0.0595707	0.0152633	0.00589905	0.0349822	0.0127054	0.000818604	7.20191e-05	0.00591009	1
STATUS_T2D	rs1930013	9:27993608	C:0.172451	PX030301_Alcohol_30Day_Frequency	1873	340	0.351699	0.110092	0.118213	0.00170499	-0.0284062	0.00905428	0.0296973	0.293534	0.135014	0.189764	-0.0133185	0.0101569	0.011187	-0.0517101	0.020384	0.00296758	0.000246552	0.00591169	1
STATUS_T2D	rs348472	9:75521060	A:0.0546958	PX030301_Alcohol_30Day_Frequency	1874	341	0.816147	0.0461354	0.198428	0.00174198	-0.0283533	0.00905561	0.0961811	0.383208	0.230341	0.0178961	-0.021758	0.00918926	0.0306918	-0.118358	0.0547688	0.00434955	0.000356235	0.00594018	1
STATUS_T2D	rs1243164	14:94844470	T:0.214095	PX030301_Alcohol_30Day_Frequency	1873	341	0.814653	0.0256172	0.109275	0.00171819	-0.028388	0.00905502	0.119597	0.19342	0.124269	0.311316	-0.0107201	0.0105881	0.00924182	-0.0468315	0.0179915	0.00436977	0.000358059	0.00594501	1
STATUS_T2D	rs7537784	1:157988926	T:0.0958356	PX030301_Alcohol_30Day_Frequency	1873	341	0.834352	0.0320781	0.153393	0.00167929	-0.028451	0.00905571	0.119422	0.273064	0.175355	0.0573301	-0.0180702	0.00950672	0.019066	-0.0714078	0.030461	0.0042662	0.000350025	0.00594582	1
STATUS_T2D	rs7568568	2:170135215	C:0.0792423	PX030301_Alcohol_30Day_Frequency	1874	341	0.0604458	-0.34966	0.186234	0.00197069	-0.0280119	0.00905184	0.00321477	-0.673535	0.228594	0.000156854	-0.0390394	0.010328	0.00391455	0.0596505	0.0206763	0.000688241	6.17018e-05	0.00598988	1
STATUS_T2D	rs2955617	17:7538785	G:0.324973	PX030301_Alcohol_30Day_Frequency	1874	341	0.627754	0.0450297	0.0928657	0.00183987	-0.02822	0.00905957	0.0816369	0.183479	0.105371	0.541965	-0.00691573	0.0113401	0.00861747	-0.0396148	0.0150806	0.00397363	0.000329479	0.00599516	1
STATUS_T2D	rs10962589	9:16783380	A:0.140075	PX030301_Alcohol_30Day_Frequency	1874	341	0.822142	0.0289857	0.128945	0.00170899	-0.0284143	0.00905886	0.0991356	0.248792	0.150869	0.112175	-0.0156032	0.00982263	0.0127442	-0.0588117	0.0236112	0.00435672	0.000361336	0.00602855	1
STATUS_T2D	rs11665524	18:2978535	G:0.149146	PX030301_Alcohol_30Day_Frequency	1874	341	0.187402	0.164813	0.125019	0.0018595	-0.0281883	0.00905852	0.842334	-0.0288605	0.145094	0.000109828	-0.0459571	0.011882	0.00544555	0.0465426	0.0167454	0.00189844	0.000163874	0.00603346	1
STATUS_T2D	rs4835412	4:148441139	A:0.104645	PX030301_Alcohol_30Day_Frequency	1873	341	0.134823	-0.228722	0.152955	0.00192406	-0.0280913	0.00905673	0.922867	0.0169324	0.17488	0.0517409	-0.018411	0.00946445	0.0222895	-0.0761326	0.0333126	0.00138385	0.000121216	0.00603673	1
STATUS_T2D	rs2107301	12:48255570	T:0.283084	PX030301_Alcohol_30Day_Frequency	1874	341	0.0801545	-0.1776	0.101498	0.00206168	-0.0279515	0.00907164	0.887874	-0.0164127	0.116406	0.455149	-0.00826884	0.0110715	0.00946693	-0.0415141	0.0159995	0.000940025	8.37988e-05	0.00604205	1
STATUS_T2D	rs16882351	6:90718019	C:0.119861	PX030301_Alcohol_30Day_Frequency	1873	340	0.183156	0.184106	0.138311	0.00166794	-0.0284821	0.00905989	0.785083	-0.0446074	0.163576	0.000100239	-0.0441166	0.011341	0.00537265	0.0475888	0.0170949	0.00186581	0.000161419	0.00604368	1
STATUS_T2D	rs1670338	7:158271642	A:0.417556	PX030301_Alcohol_30Day_Frequency	1874	341	0.247265	-0.107606	0.093003	0.0017839	-0.0282876	0.00905481	0.697825	0.0417618	0.107562	0.851752	-0.00232933	0.0124641	0.00776459	-0.0363795	0.0136655	0.00228103	0.000195692	0.00604942	1
STATUS_T2D	rs9388717	6:129936831	T:0.430363	PX030301_Alcohol_30Day_Frequency	1874	341	0.847411	0.0176981	0.0919753	0.00173583	-0.0283635	0.00905586	0.123494	0.163653	0.106249	0.85594	-0.00226401	0.0124708	0.00766664	-0.0354212	0.0132842	0.0043858	0.000366489	0.00608395	1
STATUS_T2D	rs4659491	1:237433239	C:0.46905	PX030301_Alcohol_30Day_Frequency	1874	341	0.407337	-0.0759141	0.0916185	0.00174902	-0.0283457	0.00905661	0.0389893	-0.217995	0.105602	0.000189498	-0.0653578	0.0175099	0.00675469	0.0358201	0.0132241	0.00316805	0.000270475	0.00612449	1
STATUS_T2D	rs785429	15:30188232	T:0.10032	PX030301_Alcohol_30Day_Frequency	1874	341	0.5066	-0.105001	0.1581	0.00171139	-0.0283807	0.00904934	0.363539	0.167652	0.184509	0.0321156	-0.0199735	0.00932047	0.0225126	-0.0857325	0.0375755	0.00357064	0.000303117	0.0061249	1
STATUS_T2D	rs2031214	9:8425422	G:0.495998	PX030301_Alcohol_30Day_Frequency	1874	341	0.19842	0.11761	0.0914498	0.00182232	-0.0281859	0.00904043	0.0129923	0.263623	0.106129	0.807237	0.00338294	0.013865	0.00699288	-0.0336256	0.0124669	0.0019519	0.000170724	0.0061357	1
STATUS_T2D	rs2149632	10:94232247	C:0.335646	PX030301_Alcohol_30Day_Frequency	1874	341	0.432818	-0.0757201	0.0965351	0.00179643	-0.0282711	0.00905552	0.483412	0.077881	0.111128	0.608493	-0.00594441	0.011605	0.00866127	-0.0393132	0.0149757	0.00327961	0.000280839	0.00615778	1
STATUS_T2D	rs6044715	20:17249788	A:0.379402	PX030301_Alcohol_30Day_Frequency	1874	341	0.123242	0.140632	0.0912423	0.00151863	-0.0287177	0.00905605	0.982942	-0.00225352	0.105397	0.000141341	-0.061099	0.0160541	0.00690183	0.0341279	0.0126327	0.00136723	0.000124338	0.0063018	1
STATUS_T2D	rs17817077	18:72209543	A:0.393543	PX030301_Alcohol_30Day_Frequency	1874	341	0.89045	-0.0126953	0.092172	0.00175932	-0.0283332	0.0090576	0.219528	0.129937	0.10583	0.790172	-0.00325885	0.0122473	0.00809151	-0.0355364	0.0134189	0.0044256	0.000384726	0.00637487	1
STATUS_T2D	rs7614362	3:64569083	C:0.477588	PX030301_Alcohol_30Day_Frequency	1874	341	0.84129	0.0178616	0.0891995	0.00175681	-0.0283377	0.00905781	0.250434	-0.117515	0.10225	0.000201223	-0.0638864	0.0171854	0.0073002	0.0351946	0.0131184	0.00437912	0.000383345	0.00642305	1
STATUS_T2D	rs2386841	10:6057732	A:0.164888	PX030301_Alcohol_30Day_Frequency	1874	341	0.190006	0.157279	0.120009	0.00166378	-0.0285221	0.00907052	0.0117441	0.350141	0.138959	0.139999	-0.0147408	0.00998837	0.0137393	-0.0487592	0.0197886	0.00191988	0.000175003	0.00643221	1
STATUS_T2D	rs807547	22:19195680	G:0.0613661	PX030301_Alcohol_30Day_Frequency	1874	341	0.734036	-0.0621976	0.183063	0.0017225	-0.0283926	0.00905861	0.111068	-0.349465	0.219319	0.000145387	-0.0391391	0.010303	0.00435623	0.060708	0.0212925	0.00421444	0.000370143	0.00643352	1
STATUS_T2D	rs712952	22:19197949	A:0.0613661	PX030301_Alcohol_30Day_Frequency	1874	341	0.734036	-0.0621976	0.183063	0.0017225	-0.0283926	0.00905861	0.111068	-0.349465	0.219319	0.000145387	-0.0391391	0.010303	0.00435623	0.060708	0.0212925	0.00421444	0.000370143	0.00643352	1
STATUS_T2D	rs1633399	22:19183787	G:0.0613661	PX030301_Alcohol_30Day_Frequency	1874	341	0.734036	-0.0621976	0.183063	0.0017225	-0.0283926	0.00905861	0.111068	-0.349465	0.219319	0.000145387	-0.0391391	0.010303	0.00435623	0.060708	0.0212925	0.00421444	0.000370143	0.00643352	1
STATUS_T2D	rs6749597	2:211420125	T:0.126201	PX030301_Alcohol_30Day_Frequency	1874	341	0.316041	-0.140734	0.140365	0.00204152	-0.027953	0.00906351	0.0245397	-0.381881	0.169832	0.000119311	-0.043127	0.011209	0.00528111	0.0445823	0.015983	0.00267478	0.000240841	0.00645582	1
STATUS_T2D	rs12552756	9:10342841	C:0.132141	PX030301_Alcohol_30Day_Frequency	1873	340	0.148516	-0.20447	0.141522	0.00202968	-0.0279983	0.00907309	0.89115	0.0222838	0.162835	0.0843727	-0.0167085	0.00968126	0.0183917	-0.063369	0.0268782	0.00161433	0.000148938	0.0064637	1
STATUS_T2D	rs807459	22:19223352	C:0.0616329	PX030301_Alcohol_30Day_Frequency	1874	341	0.699018	-0.0707719	0.18304	0.00172294	-0.0283924	0.00905876	0.102248	-0.35859	0.219449	0.000146229	-0.0391042	0.0102977	0.00436587	0.0607645	0.0213176	0.00414176	0.000365575	0.00646458	1
STATUS_T2D	rs4415218	7:15414734	A:0.212113	PX030301_Alcohol_30Day_Frequency	1874	341	0.566798	0.0633955	0.110682	0.00181581	-0.0282458	0.00905658	0.0608656	0.23963	0.127839	0.199228	-0.0131411	0.0102365	0.0126385	-0.0483646	0.019394	0.0037956	0.00033679	0.00647204	1
STATUS_T2D	rs4710961	6:21031079	G:0.351121	PX030301_Alcohol_30Day_Frequency	1874	341	0.657646	-0.0417908	0.0943006	0.00184591	-0.0282239	0.00906364	0.0847842	-0.188559	0.1094	0.00012847	-0.0555487	0.014506	0.00646956	0.032434	0.0119112	0.00404903	0.000360205	0.00651566	1
STATUS_T2D	rs780698	10:73132430	G:0.351693	PX030301_Alcohol_30Day_Frequency	1861	340	0.916478	0.0097765	0.0932243	0.00174128	-0.028452	0.00908677	0.15376	0.152205	0.106707	0.574845	-0.00650417	0.0115953	0.00876681	-0.0382884	0.0146082	0.00437618	0.000388088	0.00652097	1
STATUS_T2D	rs4904900	14:92876837	G:0.338847	PX030301_Alcohol_30Day_Frequency	1874	341	0.835849	0.0195181	0.0941967	0.00171622	-0.0283955	0.00905643	0.124491	0.166735	0.108538	0.63608	-0.0055665	0.0117639	0.00922098	-0.0377679	0.0145052	0.00437297	0.00038899	0.00654402	1
STATUS_T2D	rs2748901	20:4948248	C:0.477321	PX030301_Alcohol_30Day_Frequency	1874	341	0.34828	-0.0859433	0.0916307	0.00177229	-0.0283451	0.00906765	0.0309486	-0.228657	0.105971	0.000182661	-0.0645858	0.0172603	0.00703423	0.0341696	0.0126779	0.00287593	0.000261843	0.00656627	1
STATUS_T2D	rs17575409	9:8718703	T:0.109925	PX030301_Alcohol_30Day_Frequency	1874	341	0.588073	0.0749125	0.138309	0.00177339	-0.0283093	0.00905674	0.364355	-0.148989	0.164249	0.0001206	-0.0410387	0.0106735	0.00526709	0.045115	0.0161689	0.00386409	0.00034806	0.00659351	1
STATUS_T2D	rs10816865	9:112540318	C:0.108324	PX030301_Alcohol_30Day_Frequency	1874	341	0.58978	0.0765051	0.141898	0.00167863	-0.0284617	0.00905878	0.378986	-0.147137	0.167245	0.000105093	-0.0427041	0.0110104	0.00510079	0.0453985	0.0162103	0.00386857	0.000348464	0.00659396	1
STATUS_T2D	rs403114	9:10101169	G:0.438901	PX030301_Alcohol_30Day_Frequency	1874	341	0.0806094	0.15768	0.0902492	0.00186502	-0.0282476	0.00908011	0.904611	0.0125782	0.10496	0.000195074	-0.0617826	0.0165845	0.00740378	0.0350292	0.0130798	0.000972176	9.34657e-05	0.00660695	1
STATUS_T2D	rs12362098	11:78568110	A:0.141217	PX030301_Alcohol_30Day_Frequency	1873	341	0.0897433	-0.228897	0.134903	0.00154258	-0.0286972	0.00906261	0.875156	-0.0240537	0.153098	0.0736396	-0.0173025	0.00967243	0.0164078	-0.0649566	0.0270685	0.00100224	9.64826e-05	0.00662716	1
STATUS_T2D	rs4816397	21:32844542	A:0.226788	PX030301_Alcohol_30Day_Frequency	1874	341	0.203516	-0.137227	0.107917	0.00183254	-0.0282452	0.00906424	0.828187	0.0265505	0.122337	0.273326	-0.0115283	0.010524	0.0112542	-0.0466675	0.0184114	0.00196445	0.000183563	0.00662896	1
STATUS_T2D	rs228918	22:37506680	G:0.427389	PX030301_Alcohol_30Day_Frequency	1873	341	0.144193	0.132841	0.090965	0.00189633	-0.0281868	0.00907492	0.944656	-0.00726803	0.104698	0.000198937	-0.0610433	0.0164079	0.00735976	0.0344885	0.0128683	0.00151616	0.000143451	0.00663436	1
STATUS_T2D	rs2277025	5:156460095	C:0.382337	PX030301_Alcohol_30Day_Frequency	1874	341	0.399753	0.0775231	0.0920635	0.00162437	-0.0285559	0.00906105	0.0413586	0.213721	0.104769	0.98674	-0.000216365	0.0130187	0.00762421	-0.036169	0.0135552	0.00313688	0.000286942	0.00663436	1
STATUS_T2D	rs10521264	17:14105874	T:0.0602988	PX030301_Alcohol_30Day_Frequency	1874	341	0.822301	0.0427241	0.190235	0.0017908	-0.028295	0.0090605	0.128392	0.329164	0.216488	0.0162591	-0.0220794	0.0091881	0.0415663	-0.123945	0.0608217	0.00435725	0.000393575	0.00666099	1
STATUS_T2D	rs9289218	3:123064831	C:0.454642	PX030301_Alcohol_30Day_Frequency	1874	341	0.89572	0.0117848	0.089912	0.00172832	-0.0283736	0.00905539	0.219417	-0.127358	0.103705	0.000190406	-0.0629876	0.0168803	0.00739679	0.0333796	0.0124624	0.00442966	0.000399903	0.00666325	1
STATUS_T2D	rs2242065	15:58839298	T:0.0728777	PX030301_Alcohol_30Day_Frequency	1873	340	0.793226	-0.0458856	0.175054	0.00170078	-0.0284152	0.00905506	0.109943	-0.336684	0.210631	0.000162851	-0.0381197	0.0101097	0.00543729	0.0582385	0.0209497	0.00429809	0.000388719	0.00666551	1
STATUS_T2D	rs6127972	20:55797057	T:0.406834	PX030301_Alcohol_30Day_Frequency	1873	340	0.855818	0.0166958	0.0918864	0.00176902	-0.0283295	0.00906109	0.235539	-0.125935	0.106166	0.000188733	-0.062128	0.0166401	0.00725723	0.0342465	0.0127557	0.00456274	0.000412051	0.00667729	1
STATUS_T2D	rs2307418	1:161200586	C:0.166222	PX030301_Alcohol_30Day_Frequency	1874	341	0.165169	0.166076	0.11966	0.00170504	-0.0284598	0.0090714	0.813434	-0.0335106	0.141995	9.81718e-05	-0.0458383	0.0117683	0.00566022	0.0400633	0.0144798	0.00173193	0.000163864	0.00668092	1
STATUS_T2D	rs1435209	3:102064584	A:0.0552295	PX030301_Alcohol_30Day_Frequency	1874	341	0.981234	0.00472498	0.20088	0.00173627	-0.0283644	0.00905637	0.136612	0.357295	0.240032	0.0114002	-0.0230837	0.00912331	0.0437151	-0.145459	0.0721233	0.00446658	0.000404099	0.00668318	1
STATUS_T2D	rs815854	9:84219557	A:0.221185	PX030301_Alcohol_30Day_Frequency	1874	341	0.425315	0.0864242	0.108405	0.00175682	-0.0283527	0.00906261	0.0379633	0.261066	0.1258	0.247468	-0.0120369	0.0104079	0.0114097	-0.045129	0.0178383	0.00325885	0.000302502	0.00676353	1
STATUS_T2D	rs3169265	16:12667647	A:0.239594	PX030301_Alcohol_30Day_Frequency	1874	341	0.549468	-0.0637867	0.106567	0.00180921	-0.0282509	0.00905509	0.0608116	-0.234514	0.125083	9.93307e-05	-0.0490113	0.0125921	0.00590133	0.0383551	0.013931	0.00373083	0.000345082	0.00678746	1
STATUS_T2D	rs7728733	5:109136218	A:0.284152	PX030301_Alcohol_30Day_Frequency	1874	341	0.878164	0.0153144	0.0999004	0.00173435	-0.0283657	0.00905585	0.217705	-0.144172	0.116961	0.000105008	-0.0514935	0.0132759	0.00636835	0.0360372	0.0132092	0.00441562	0.000405367	0.00679392	1
STATUS_T2D	rs10829941	10:132974253	T:0.427962	PX030301_Alcohol_30Day_Frequency	1874	341	0.137162	0.136772	0.0920129	0.00170649	-0.0284456	0.00906758	0.948734	-0.00683523	0.106307	0.000212261	-0.0645332	0.0174228	0.0075147	0.036019	0.0134745	0.00148167	0.00014325	0.0067953	1
STATUS_T2D	rs12449206	16:83665269	G:0.252137	PX030301_Alcohol_30Day_Frequency	1872	340	0.659719	-0.0452689	0.102814	0.00182399	-0.0282283	0.00905483	0.0785072	-0.213503	0.121349	9.42941e-05	-0.0493639	0.0126418	0.00585628	0.0355777	0.0129105	0.00411606	0.000379428	0.006799	1
STATUS_T2D	rs3756443	5:73987546	G:0.183298	PX030301_Alcohol_30Day_Frequency	1874	341	0.50111	-0.0802426	0.119276	0.00165783	-0.0284727	0.00905177	0.443534	0.1044	0.13625	0.102231	-0.0160012	0.00979186	0.0147678	-0.0548248	0.0224874	0.0035552	0.000330476	0.00680824	1
STATUS_T2D	rs10491893	9:28379412	G:0.117663	PX030301_Alcohol_30Day_Frequency	1874	341	0.253418	0.153779	0.134647	0.00171657	-0.0284077	0.00906049	0.716908	-0.0572494	0.157888	0.000115203	-0.0417457	0.0108259	0.00494192	0.0449123	0.0159785	0.00235358	0.00022338	0.00681703	1
STATUS_T2D	rs453154	18:60378094	A:0.150857	PX030301_Alcohol_30Day_Frequency	1866	338	0.522682	-0.0820993	0.128437	0.00180359	-0.0283548	0.00908574	0.394326	0.126865	0.148937	0.121893	-0.0153239	0.00990631	0.0157084	-0.0538228	0.0222811	0.00354134	0.000329767	0.00682073	1
STATUS_T2D	rs12339309	9:8974640	A:0.228922	PX030301_Alcohol_30Day_Frequency	1874	341	0.252394	-0.124192	0.108507	0.00190721	-0.0280833	0.00904654	0.018581	-0.300999	0.127876	0.000105949	-0.0475902	0.0122764	0.00586424	0.0371487	0.0134828	0.00230032	0.000218674	0.0068212	1
STATUS_T2D	rs17424286	10:90095915	T:0.367129	PX030301_Alcohol_30Day_Frequency	1874	341	0.615339	0.0469632	0.0934653	0.00173847	-0.0283721	0.00905989	0.0776605	0.188817	0.107013	0.732757	-0.00412343	0.0120759	0.00853409	-0.0381669	0.0145112	0.00393885	0.000365067	0.00682491	1
STATUS_T2D	rs2064181	20:37613239	A:0.423693	PX030301_Alcohol_30Day_Frequency	1874	341	0.282747	-0.0983719	0.0915796	0.00181208	-0.0282573	0.00905853	0.0220999	-0.244258	0.106726	0.000177318	-0.0610807	0.0162912	0.00725353	0.0345723	0.0128762	0.00250399	0.000237641	0.00683976	1
STATUS_T2D	rs2833420	21:32848102	T:0.230502	PX030301_Alcohol_30Day_Frequency	1872	340	0.190223	-0.140605	0.107339	0.00173844	-0.0283812	0.00906279	0.856544	0.0220205	0.121812	0.255802	-0.0119208	0.0104902	0.0115244	-0.0467018	0.0184857	0.00182984	0.000176477	0.00685185	1
STATUS_T2D	rs3218339	22:37521211	A:0.127268	PX030301_Alcohol_30Day_Frequency	1874	341	0.625385	0.0648319	0.132789	0.00179803	-0.0282706	0.00905613	0.359116	-0.142774	0.155688	0.000111291	-0.0426014	0.0110236	0.00502781	0.0460937	0.0164313	0.00396951	0.000369071	0.00685324	1
STATUS_T2D	rs398021	8:31790390	C:0.0765742	PX030301_Alcohol_30Day_Frequency	1874	341	0.157699	-0.256242	0.181365	0.00202123	-0.027947	0.00905286	0.0107115	-0.567651	0.222436	0.000170583	-0.0390798	0.0103963	0.00480421	0.0579372	0.020546	0.00157655	0.000153226	0.0068593	1
STATUS_T2D	rs9322855	14:21153299	C:0.435994	PX030301_Alcohol_30Day_Frequency	1867	340	0.036353	0.186091	0.088913	0.00253093	-0.0273939	0.00907197	0.00171805	0.319558	0.10193	0.91962	0.00132826	0.0131626	0.00761315	-0.0361189	0.0135339	0.000556504	5.66335e-05	0.00686769	1
STATUS_T2D	rs2397136	6:52865914	G:0.175027	PX030301_Alcohol_30Day_Frequency	1874	341	0.693107	-0.047415	0.120147	0.00173016	-0.0283774	0.00905752	0.0902322	-0.240025	0.141676	9.4178e-05	-0.0446502	0.0114338	0.00554665	0.0397906	0.014347	0.00413116	0.000384726	0.00688217	1
STATUS_T2D	rs2278545	15:67466879	A:0.101175	PX030301_Alcohol_30Day_Frequency	1873	340	0.975644	0.00460939	0.150975	0.00186176	-0.0281929	0.00906103	0.177513	0.231558	0.171721	0.0398018	-0.0193481	0.00941147	0.0275047	-0.0818469	0.0371309	0.00475378	0.000443125	0.00694653	1
STATUS_T2D	rs6746134	2:100383580	C:0.227564	PX030301_Alcohol_30Day_Frequency	1872	340	0.17017	-0.153024	0.111562	0.00205677	-0.0279285	0.00906209	0.907962	0.0146692	0.126885	0.246159	-0.0120011	0.0103482	0.0114567	-0.0482297	0.0190748	0.00202767	0.000197799	0.00698202	1
STATUS_T2D	rs12408427	1:241001045	C:0.484525	PX030301_Alcohol_30Day_Frequency	1874	341	0.0300542	0.206109	0.0950087	0.00205538	-0.0279586	0.00907123	0.00130985	0.353904	0.11012	0.81022	0.00334164	0.0139152	0.00780177	-0.0356028	0.0133818	0.000420739	4.41513e-05	0.00702295	1
STATUS_T2D	rs10949663	7:157585705	C:0.0984525	PX030301_Alcohol_30Day_Frequency	1874	341	0.395275	0.126311	0.148586	0.00168761	-0.02844	0.00905639	0.517066	-0.114587	0.176867	0.00011814	-0.041587	0.010802	0.00587594	0.0478007	0.0173529	0.00313191	0.000302607	0.00707229	1
STATUS_T2D	rs11466561	1:92314842	G:0.0784837	PX030301_Alcohol_30Day_Frequency	1873	341	0.48539	-0.119968	0.171957	0.00166087	-0.0284952	0.00906048	0.0593485	-0.382628	0.202921	0.000134264	-0.0394015	0.0103186	0.00427859	0.0541687	0.0189609	0.00342987	0.000330764	0.00709299	1
STATUS_T2D	rs1438507	10:133108761	A:0.380736	PX030301_Alcohol_30Day_Frequency	1874	341	0.653014	0.0425691	0.0946867	0.00170968	-0.0284143	0.00905918	0.0877359	0.18514	0.10843	0.784064	-0.00336844	0.0122924	0.00886789	-0.0364025	0.0139094	0.00403891	0.000387279	0.00711231	1
STATUS_T2D	rs16851098	3:105100176	G:0.0979189	PX030301_Alcohol_30Day_Frequency	1874	341	0.554413	-0.092013	0.155648	0.00178297	-0.0282918	0.00905573	0.0646128	-0.345374	0.186898	0.000127046	-0.0407898	0.0106442	0.00501276	0.0499069	0.0177845	0.00374223	0.000360185	0.00711231	1
STATUS_T2D	rs1568786	2:100421767	G:0.218517	PX030301_Alcohol_30Day_Frequency	1874	341	0.193788	0.141395	0.108811	0.00168894	-0.0284569	0.00906244	0.814717	-0.0297685	0.127029	0.000101701	-0.0494658	0.0127276	0.00637395	0.0376766	0.0138116	0.00193931	0.000192663	0.00711521	1
STATUS_T2D	rs4971177	1:157989668	C:0.0966364	PX030301_Alcohol_30Day_Frequency	1873	341	0.934229	0.0126578	0.153381	0.00174036	-0.0283478	0.00905304	0.158576	0.246796	0.175047	0.0553834	-0.0182194	0.00950978	0.0214582	-0.0697394	0.0303238	0.00448734	0.000430565	0.0071618	1
STATUS_T2D	rs10773970	12:1737320	T:0.121131	PX030301_Alcohol_30Day_Frequency	1874	341	0.99603	0.000686725	0.138007	0.00173211	-0.0283675	0.00905532	0.180079	-0.219483	0.16373	0.000109543	-0.0425244	0.0109927	0.00607004	0.045161	0.0164582	0.00446767	0.000429468	0.00717545	1
STATUS_T2D	rs12708492	15:67467541	T:0.495996	PX030301_Alcohol_30Day_Frequency	1873	340	0.462682	0.0661814	0.0901118	0.00184704	-0.028188	0.00905266	0.0518147	0.201023	0.103371	0.744199	0.00469298	0.0143825	0.00797314	-0.0345004	0.0130033	0.00372901	0.00036184	0.00717887	1
STATUS_T2D	rs7131056	11:113329774	A:0.448239	PX030301_Alcohol_30Day_Frequency	1874	341	0.957096	-0.00492515	0.0915489	0.00172974	-0.0283764	0.00905699	0.190048	0.138804	0.105922	0.91088	-0.00144189	0.0128821	0.0087162	-0.0354106	0.0135001	0.0044614	0.000430291	0.00720283	1
STATUS_T2D	rs182784	20:55824533	G:0.453308	PX030301_Alcohol_30Day_Frequency	1874	341	0.289581	0.0958889	0.0905432	0.00196689	-0.0280436	0.0090604	0.0252439	0.23293	0.104096	0.907215	-0.00148155	0.0127114	0.00883826	-0.0347764	0.0132823	0.00255058	0.000253206	0.00721656	1
STATUS_T2D	rs2288840	10:78649399	G:0.311366	PX030301_Alcohol_30Day_Frequency	1874	341	0.0739566	0.169337	0.0947667	0.00153996	-0.028732	0.00907216	0.00381938	0.316062	0.109262	0.547746	-0.00694845	0.0115588	0.0100929	-0.0364284	0.01416	0.000917465	9.54125e-05	0.00721803	1
STATUS_T2D	rs2971970	7:133643778	T:0.20315	PX030301_Alcohol_30Day_Frequency	1873	341	0.162192	-0.160806	0.115048	0.00146275	-0.0288532	0.0090677	0.909982	0.0148513	0.131355	0.125582	-0.0153306	0.0100085	0.0146209	-0.051672	0.0211629	0.00157771	0.000160248	0.00722147	1
STATUS_T2D	rs4702054	5:14804735	T:0.0954035	PX030301_Alcohol_30Day_Frequency	1871	339	0.660098	-0.0663039	0.150767	0.0013344	-0.0292464	0.00911535	0.10414	-0.284444	0.175031	0.00010286	-0.0415039	0.0106866	0.00465803	0.0520361	0.0183888	0.00315589	0.000310332	0.00722245	1
STATUS_T2D	rs12472554	2:207974110	C:0.291355	PX030301_Alcohol_30Day_Frequency	1874	341	0.766546	-0.0291161	0.0980682	0.00170727	-0.0284035	0.00905456	0.10505	-0.186648	0.115155	0.000103162	-0.0495291	0.0127553	0.0065706	0.0333024	0.0122532	0.0042748	0.000414976	0.00723966	1
STATUS_T2D	rs7040189	9:9984631	T:0.198773	PX030301_Alcohol_30Day_Frequency	1874	341	0.998059	0.000277543	0.114099	0.00173597	-0.0283671	0.00905706	0.189837	-0.174141	0.132825	9.71373e-05	-0.0468848	0.012029	0.00613451	0.0394247	0.0143859	0.00446767	0.000433521	0.00725494	1
STATUS_T2D	rs854202	3:45460914	T:0.253469	PX030301_Alcohol_30Day_Frequency	1874	341	0.5178	0.066967	0.103545	0.00167026	-0.0284919	0.00906419	0.396267	-0.104091	0.122705	0.000111989	-0.0508078	0.0131523	0.00702351	0.0373491	0.0138549	0.00362909	0.000355863	0.00725642	1
STATUS_T2D	rs7290488	22:37581383	T:0.172718	PX030301_Alcohol_30Day_Frequency	1873	340	0.792751	-0.0319794	0.121715	0.00186881	-0.0281641	0.00905504	0.124764	-0.21835	0.14224	0.00011337	-0.0447182	0.0115849	0.00610282	0.041929	0.0152902	0.00471736	0.000457373	0.00727124	1
STATUS_T2D	rs2051632	6:130008932	T:0.497332	PX030301_Alcohol_30Day_Frequency	1874	341	0.527026	-0.0568689	0.0899038	0.0017197	-0.0283951	0.00905803	0.42672	0.0825705	0.103886	0.942973	0.00096638	0.0135093	0.00851813	-0.0329492	0.0125244	0.00365733	0.000360289	0.00729899	1
STATUS_T2D	rs11718502	3:42529082	T:0.196905	PX030301_Alcohol_30Day_Frequency	1874	341	0.948111	0.0074778	0.114904	0.00173146	-0.0283677	0.00905505	0.161865	0.183732	0.131347	0.201002	-0.0131401	0.0102761	0.0129234	-0.0482179	0.0193968	0.00445841	0.000435309	0.00730694	1
STATUS_T2D	rs11747938	5:151037329	T:0.37333	PX030301_Alcohol_30Day_Frequency	1871	340	0.719955	-0.0334496	0.0932994	0.00174147	-0.0283715	0.00906117	0.0964439	-0.181158	0.108978	0.000134056	-0.0551552	0.0144427	0.00717589	0.031954	0.0118851	0.00405967	0.000399069	0.00732486	1
STATUS_T2D	rs7550796	1:204054323	A:0.183298	PX030301_Alcohol_30Day_Frequency	1874	341	0.984177	-0.00234709	0.118344	0.00174111	-0.028363	0.00905826	0.166879	-0.193848	0.140236	0.000101813	-0.0472761	0.012165	0.00652835	0.0396683	0.014584	0.00446685	0.00043906	0.00736533	1
STATUS_T2D	rs7742964	6:144105403	T:0.292689	PX030301_Alcohol_30Day_Frequency	1874	341	0.351931	-0.0942531	0.101255	0.00177513	-0.0283158	0.00905964	0.585045	0.0637816	0.11681	0.466106	-0.0081971	0.0112469	0.0105433	-0.0404409	0.0158128	0.00288807	0.000290093	0.00736734	1
STATUS_T2D	rs3169267	16:12667393	A:0.239188	PX030301_Alcohol_30Day_Frequency	1873	341	0.577538	-0.0592779	0.106426	0.00190093	-0.0281067	0.00905123	0.0695037	-0.225851	0.124427	0.000109453	-0.0485793	0.0125573	0.00635997	0.0375743	0.0137704	0.0040436	0.000399648	0.00736984	1
STATUS_T2D	rs10225945	7:28250083	G:0.170139	PX030301_Alcohol_30Day_Frequency	1872	341	0.315481	0.118268	0.117821	0.00162755	-0.028501	0.00904529	0.0255842	0.304705	0.136488	0.168965	-0.0140043	0.010181	0.0157251	-0.045858	0.018987	0.00272587	0.000276611	0.00743178	1
STATUS_T2D	rs1125489	1:240007113	A:0.35699	PX030301_Alcohol_30Day_Frequency	1874	341	0.574475	0.0519579	0.0925385	0.00176183	-0.0283107	0.00905163	0.424024	-0.0848265	0.106105	0.00014576	-0.0570605	0.0150231	0.00741087	0.0342322	0.0127837	0.00381744	0.000381592	0.00744343	1
STATUS_T2D	rs733759	8:125743773	T:0.397545	PX030301_Alcohol_30Day_Frequency	1874	341	0.222861	0.114185	0.0936743	0.00151963	-0.0287103	0.00905428	0.796598	-0.0278305	0.107974	0.000185567	-0.0629902	0.0168518	0.00798559	0.0343914	0.0129648	0.00212953	0.00021903	0.00744748	1
STATUS_T2D	rs12621220	2:113598255	T:0.271223	PX030301_Alcohol_30Day_Frequency	1873	341	0.816612	0.0235408	0.10151	0.00173565	-0.0283622	0.00905537	0.257055	-0.134232	0.118435	0.000127545	-0.0522447	0.0136368	0.00749272	0.0363426	0.0135905	0.00439331	0.00043637	0.007449	1
STATUS_T2D	rs1555906	6:53390709	A:0.275	PX030301_Alcohol_30Day_Frequency	1860	336	0.623471	-0.0516121	0.10513	0.00248635	-0.0274861	0.00908632	0.0758536	-0.218751	0.123222	0.000142846	-0.0486008	0.012779	0.00647072	0.0362404	0.0133094	0.00590499	0.000578152	0.00745508	1
STATUS_T2D	rs1234220	10:89645473	C:0.0979189	PX030301_Alcohol_30Day_Frequency	1874	341	0.303745	0.157288	0.152939	0.00193718	-0.0280908	0.00906244	0.666821	-0.0769438	0.178725	0.000150351	-0.0401455	0.0105911	0.00477073	0.0514391	0.0182271	0.00265542	0.000271026	0.00747134	1
STATUS_T2D	rs10497726	2:193051320	A:0.232391	PX030301_Alcohol_30Day_Frequency	1874	341	0.086657	0.180923	0.105599	0.00193879	-0.0280872	0.00906199	0.856663	0.0220385	0.122013	0.000120387	-0.0489663	0.012734	0.00669527	0.0377959	0.0139384	0.00105021	0.000111962	0.00748101	1
STATUS_T2D	rs12376733	9:28088084	T:0.0867129	PX030301_Alcohol_30Day_Frequency	1874	341	0.495599	0.106741	0.156643	0.00183949	-0.0282249	0.00906098	0.0491177	0.356444	0.181159	0.0315525	-0.0200432	0.00932229	0.0236275	-0.084794	0.0374675	0.00355282	0.000358516	0.00749528	1
STATUS_T2D	rs6725770	2:211354198	A:0.26841	PX030301_Alcohol_30Day_Frequency	1874	341	0.577708	-0.0552755	0.0992851	0.00168722	-0.0284301	0.00905304	0.395219	0.0970028	0.114095	0.262824	-0.0117867	0.0105263	0.012747	-0.0427265	0.017154	0.00382327	0.000384592	0.00749936	1
STATUS_T2D	rs11644936	16:12668632	T:0.237587	PX030301_Alcohol_30Day_Frequency	1873	341	0.671438	-0.045395	0.107019	0.00176997	-0.0283144	0.00905671	0.0881673	-0.213767	0.125366	0.000105989	-0.0489717	0.0126331	0.00661194	0.0380279	0.0140026	0.00403645	0.000406356	0.00753005	1
STATUS_T2D	rs11192702	10:83909020	A:0.0517609	PX030301_Alcohol_30Day_Frequency	1874	341	0.898819	-0.0255051	0.200585	0.00173083	-0.028369	0.00905517	0.166006	0.336586	0.242996	0.0148674	-0.0223676	0.00918364	0.0576376	-0.12546	0.0660856	0.00443155	0.000444618	0.00754133	1
STATUS_T2D	rs6754999	2:128195387	A:0.372465	PX030301_Alcohol_30Day_Frequency	1874	341	0.812963	0.0226689	0.0958094	0.00168776	-0.0285312	0.0090855	0.25812	-0.125981	0.111404	0.000176435	-0.0598671	0.0159621	0.00804384	0.0346265	0.0130655	0.00434451	0.000437409	0.00756344	1
STATUS_T2D	rs4246539	1:157955804	T:0.128335	PX030301_Alcohol_30Day_Frequency	1874	341	0.620602	-0.0673858	0.136134	0.0017645	-0.0283191	0.00905561	0.376442	0.136798	0.154667	0.0703328	-0.0174056	0.00961764	0.0180141	-0.0621321	0.0262679	0.00394848	0.000399949	0.00757478	1
STATUS_T2D	rs2066381	1:240995427	G:0.116596	PX030301_Alcohol_30Day_Frequency	1874	341	0.0447134	-0.300537	0.149719	0.00145918	-0.0288578	0.00906713	0.00294801	-0.522003	0.175575	0.00011214	-0.0408928	0.0105866	0.0048616	0.0516929	0.0183564	0.000538034	5.98181e-05	0.00759905	1
STATUS_T2D	rs692916	18:60525392	G:0.499466	PX030301_Alcohol_30Day_Frequency	1874	341	0.248977	0.103391	0.0896837	0.00170907	-0.0283713	0.00904517	0.0200423	0.241765	0.10396	0.750994	0.00463957	0.0146207	0.00861457	-0.0345036	0.0131343	0.00229681	0.000239556	0.00760164	1
STATUS_T2D	rs12540272	7:43254706	G:0.177523	PX030301_Alcohol_30Day_Frequency	1873	341	0.928532	-0.0104434	0.116436	0.00171334	-0.0284056	0.00905824	0.157418	-0.193696	0.137003	0.000105827	-0.0470155	0.0121273	0.00693866	0.043358	0.0160599	0.00436657	0.000442279	0.00761926	1
STATUS_T2D	rs3212199	20:43046045	T:0.397012	PX030301_Alcohol_30Day_Frequency	1874	341	0.856852	0.0166789	0.0924642	0.00171862	-0.0283925	0.00905666	0.219527	-0.133273	0.108547	0.000174428	-0.0587792	0.0156601	0.00814999	0.0325315	0.0122955	0.00439572	0.000445288	0.00762341	1
STATUS_T2D	rs1994313	4:175716626	T:0.435966	PX030301_Alcohol_30Day_Frequency	1874	341	0.539211	-0.0563672	0.0918022	0.00167999	-0.0284655	0.0090607	0.063231	-0.197548	0.106348	0.000175059	-0.0614143	0.0163661	0.00795115	0.0351103	0.0132285	0.00369908	0.0003789	0.00764576	1
STATUS_T2D	rs11151964	18:72201918	A:0.109925	PX030301_Alcohol_30Day_Frequency	1874	341	0.0503215	0.273192	0.139581	0.00166709	-0.0285774	0.00908976	0.00217783	0.496262	0.161921	0.0622584	-0.0178852	0.00959275	0.015116	-0.0592185	0.0243739	0.000694571	7.70043e-05	0.00766923	1
STATUS_T2D	rs1064524	16:30492823	T:0.0514941	PX030301_Alcohol_30Day_Frequency	1874	341	0.291115	0.205508	0.194669	0.00176763	-0.0283267	0.00905954	0.0222143	0.520273	0.227523	0.0168042	-0.0219687	0.00918821	0.0362603	-0.107049	0.051122	0.00259787	0.00027221	0.00769539	1
STATUS_T2D	rs1327793	9:112534856	G:0.394877	PX030301_Alcohol_30Day_Frequency	1874	341	0.270942	0.100287	0.0910957	0.00180269	-0.0282703	0.00905824	0.683517	-0.0432349	0.106054	0.000174804	-0.0585525	0.0156019	0.00806209	0.0333733	0.0125963	0.00244092	0.000257975	0.00774639	1
STATUS_T2D	rs1499370	8:129078467	G:0.396745	PX030301_Alcohol_30Day_Frequency	1874	341	0.283558	-0.0993751	0.0926694	0.00191346	-0.0281201	0.00906122	0.0249043	-0.240889	0.107402	0.000167888	-0.0576586	0.0153225	0.00786604	0.0329211	0.0123867	0.00250721	0.000265013	0.00775907	1
STATUS_T2D	rs1500327	9:8390467	T:0.451708	PX030301_Alcohol_30Day_Frequency	1874	341	0.379429	-0.0794898	0.0904375	0.00166704	-0.0284409	0.00904633	0.0368712	-0.218665	0.104765	0.000190784	-0.0597258	0.0160083	0.00824468	0.0334962	0.0126789	0.0030337	0.000317995	0.00776647	1
STATUS_T2D	rs7819541	8:22042151	T:0.0573946	PX030301_Alcohol_30Day_Frequency	1873	341	0.287037	-0.222207	0.208715	0.00165728	-0.0285199	0.00906649	0.675968	0.0989805	0.236812	0.0135109	-0.0227017	0.00919093	0.0492566	-0.128939	0.0655724	0.00235789	0.000251636	0.00782009	1
STATUS_T2D	rs2833309	21:32527137	T:0.103255	PX030301_Alcohol_30Day_Frequency	1874	341	0.288806	0.152689	0.143945	0.00168467	-0.0284872	0.00906995	0.0205446	0.392746	0.169561	0.0472585	-0.0187954	0.00947361	0.0209444	-0.0654455	0.0283438	0.00257262	0.000273478	0.00782222	1
STATUS_T2D	rs8117463	20:17231063	A:0.329776	PX030301_Alcohol_30Day_Frequency	1874	341	0.385766	0.0810396	0.0934367	0.00173662	-0.0283392	0.00904849	0.580556	-0.0595974	0.107854	0.00013727	-0.0553471	0.0145152	0.00789019	0.0344396	0.0129631	0.00307189	0.00032426	0.00783609	1
STATUS_T2D	rs11556045	5:73985215	G:0.183031	PX030301_Alcohol_30Day_Frequency	1874	341	0.449946	-0.0903042	0.119528	0.00164954	-0.0284843	0.00905124	0.502962	0.0914471	0.136522	0.0969582	-0.0162563	0.00979424	0.0164313	-0.0538494	0.0224448	0.00334817	0.000352676	0.00785533	1
STATUS_T2D	rs9451315	6:90717827	T:0.134739	PX030301_Alcohol_30Day_Frequency	1874	341	0.42421	0.106135	0.132812	0.00168541	-0.0284488	0.00905809	0.508339	-0.103468	0.156432	0.000112095	-0.0441718	0.0114352	0.00641286	0.0433616	0.0159073	0.00325826	0.000343922	0.0078623	1
STATUS_T2D	rs2060424	5:89523688	A:0.120662	PX030301_Alcohol_30Day_Frequency	1873	341	0.112926	0.218589	0.137896	0.00213781	-0.0278448	0.00906883	0.0069966	0.423509	0.157029	0.0637404	-0.0176786	0.00953544	0.0196484	-0.0654726	0.0280637	0.00125403	0.000138447	0.00786444	1
STATUS_T2D	rs9285484	6:137050554	G:0.475454	PX030301_Alcohol_30Day_Frequency	1874	341	0.463972	0.0656539	0.0896518	0.00186408	-0.0281891	0.00906089	0.0514838	0.201331	0.103383	0.964948	-0.000573619	0.0130531	0.00921152	-0.0333202	0.0127953	0.00341692	0.00036054	0.00788053	1
STATUS_T2D	rs531577	3:138401299	T:0.433298	PX030301_Alcohol_30Day_Frequency	1874	341	0.350162	0.0856671	0.0916936	0.0019644	-0.0280613	0.009065	0.0326833	0.226632	0.106103	0.85716	-0.00227061	0.0126152	0.00952177	-0.0350793	0.0135299	0.00288895	0.000308517	0.00791605	1
STATUS_T2D	rs17796758	7:23350018	G:0.0842727	PX030301_Alcohol_30Day_Frequency	1863	340	0.597874	-0.0925905	0.17554	0.00175859	-0.0283709	0.0090693	0.0755776	-0.372586	0.209678	0.00014164	-0.0405503	0.0106563	0.00590205	0.0557165	0.0202372	0.00389083	0.000409502	0.00791659	1
STATUS_T2D	rs884878	9:27998125	A:0.174493	PX030301_Alcohol_30Day_Frequency	1874	341	0.302689	0.122091	0.118456	0.00165003	-0.0285047	0.00905797	0.0273679	0.298048	0.135094	0.184795	-0.0135655	0.0102293	0.0136589	-0.0489229	0.0198381	0.00264394	0.000284072	0.00793279	1
STATUS_T2D	rs2856177	17:14101029	G:0.427428	PX030301_Alcohol_30Day_Frequency	1874	341	0.688527	0.0365074	0.0910739	0.0016857	-0.0284497	0.00905851	0.0919049	0.177924	0.105565	0.98649	-0.000224684	0.0132686	0.00915028	-0.0347599	0.0133364	0.0041231	0.000434553	0.00795662	1
STATUS_T2D	rs991849	9:28198623	G:0.0856457	PX030301_Alcohol_30Day_Frequency	1874	341	0.0226793	0.349391	0.153323	0.00158494	-0.0286851	0.0090814	0.00089509	0.588104	0.177055	0.0619063	-0.0179124	0.00959442	0.0181905	-0.0625917	0.0265026	0.000367962	4.32453e-05	0.00796096	1
STATUS_T2D	rs2118637	10:133098703	G:0.497064	PX030301_Alcohol_30Day_Frequency	1873	341	0.583935	-0.0497069	0.0907647	0.00179918	-0.0282508	0.00905031	0.410883	0.0856691	0.104177	0.877683	0.00212589	0.0138128	0.0087866	-0.0335699	0.0128117	0.00386526	0.000410215	0.0079914	1
STATUS_T2D	rs405500	16:11369149	G:0.4373	PX030301_Alcohol_30Day_Frequency	1874	341	0.630376	-0.0440861	0.0916175	0.00172563	-0.0283874	0.00905847	0.0815904	-0.184973	0.106213	0.000176682	-0.0598292	0.0159535	0.00824812	0.0326116	0.0123448	0.00397872	0.000421671	0.00799195	1
STATUS_T2D	rs2007640	3:139677993	A:0.409237	PX030301_Alcohol_30Day_Frequency	1873	341	0.881187	-0.013716	0.0917675	0.00170405	-0.0284175	0.00905742	0.158271	-0.14872	0.105407	0.000170978	-0.0601185	0.0159956	0.00819766	0.0352323	0.0133263	0.00433444	0.000458621	0.00801704	1
STATUS_T2D	rs4660691	1:43417150	T:0.202565	PX030301_Alcohol_30Day_Frequency	1871	339	0.44588	0.0836039	0.109673	0.0016786	-0.0284985	0.00907048	0.457202	-0.0970695	0.130564	0.000107528	-0.0481369	0.012429	0.00752092	0.0355073	0.0132844	0.00353961	0.000378461	0.00802032	1
STATUS_T2D	rs9916791	17:7721231	C:0.257471	PX030301_Alcohol_30Day_Frequency	1874	341	0.402765	0.0857744	0.102516	0.00187476	-0.0281527	0.00905409	0.0422822	0.238141	0.117269	0.357877	-0.00997662	0.010851	0.012249	-0.0416405	0.0166237	0.00315531	0.000339302	0.00802087	1
STATUS_T2D	rs12818314	12:109644357	A:0.364656	PX030301_Alcohol_30Day_Frequency	1873	340	0.754727	-0.0296005	0.094748	0.00194624	-0.0280487	0.00905288	0.29245	0.114871	0.109114	0.694706	-0.00472829	0.0120473	0.0101537	-0.0378803	0.0147363	0.00477996	0.000505127	0.0080521	1
STATUS_T2D	rs13320972	3:102044353	A:0.0592316	PX030301_Alcohol_30Day_Frequency	1874	341	0.9973	-0.000645468	0.190715	0.00173728	-0.0283683	0.00905808	0.163644	0.312907	0.224641	0.0112219	-0.02315	0.00912958	0.0462445	-0.136514	0.0684914	0.00446767	0.000475233	0.00808179	1
STATUS_T2D	rs1535675	9:8425017	T:0.493063	PX030301_Alcohol_30Day_Frequency	1874	341	0.244438	0.106346	0.0913655	0.00181736	-0.0281991	0.00904233	0.01995	0.246137	0.105762	0.875919	0.00216221	0.0138475	0.00910734	-0.032644	0.0125169	0.00226784	0.00024961	0.00809062	1
STATUS_T2D	rs1804160	20:56139365	A:0.053095	PX030301_Alcohol_30Day_Frequency	1874	341	0.795636	-0.052811	0.203904	0.00174607	-0.028345	0.00905495	0.209782	0.304021	0.242409	0.0163587	-0.0220724	0.0091937	0.0389081	-0.117901	0.0570907	0.00431913	0.000461848	0.00811548	1
STATUS_T2D	rs849380	7:106496510	C:0.184126	PX030301_Alcohol_30Day_Frequency	1871	340	0.99059	-0.00139416	0.118216	0.00166126	-0.0284812	0.00905621	0.189699	-0.180627	0.137728	0.000101607	-0.0458496	0.0117965	0.00650883	0.0385327	0.0141613	0.00426881	0.000457533	0.0081321	1
STATUS_T2D	rs794428	16:11268431	A:0.380139	PX030301_Alcohol_30Day_Frequency	1873	341	0.82978	-0.0202704	0.0942882	0.00195969	-0.028054	0.00906058	0.260726	0.121769	0.10827	0.811334	-0.00298277	0.0124956	0.0105266	-0.037048	0.014483	0.00495039	0.000526698	0.00813376	1
STATUS_T2D	rs13255835	8:41693425	T:0.467966	PX030301_Alcohol_30Day_Frequency	1873	340	0.828388	-0.0196099	0.0904642	0.00202378	-0.0279796	0.00906451	0.138455	-0.154146	0.104043	0.00029102	-0.0639214	0.0176424	0.00929673	0.0327392	0.0125874	0.00494918	0.000529419	0.00818551	1
STATUS_T2D	rs2236225	14:64908845	T:0.424987	PX030301_Alcohol_30Day_Frequency	1873	341	0.765189	0.0270266	0.0904886	0.00168912	-0.028427	0.00905301	0.292869	-0.11	0.104578	0.000213058	-0.0613505	0.0165677	0.0089687	0.0318607	0.012192	0.00422294	0.000458568	0.00825278	1
STATUS_T2D	rs11704001	22:37576059	A:0.183031	PX030301_Alcohol_30Day_Frequency	1874	341	0.914915	0.0124738	0.11675	0.0017482	-0.0283484	0.00905706	0.233045	-0.161996	0.13584	0.000112401	-0.0449805	0.0116465	0.00698951	0.0397219	0.0147263	0.00444238	0.000482279	0.00827533	1
STATUS_T2D	rs10209214	2:234687583	C:0.334045	PX030301_Alcohol_30Day_Frequency	1874	341	0.0724117	0.168235	0.0936449	0.0013971	-0.0289548	0.00906183	0.00391385	0.312722	0.108395	0.657171	-0.00538275	0.0121281	0.0105557	-0.0342368	0.013389	0.000900104	0.000105393	0.00828097	1
STATUS_T2D	rs2466051	8:32512823	C:0.0771078	PX030301_Alcohol_30Day_Frequency	1874	341	0.627808	-0.084571	0.17444	0.00177069	-0.0283175	0.00905808	0.357293	0.183609	0.199459	0.0338485	-0.0198981	0.00937763	0.0298998	-0.0843622	0.0388513	0.0039666	0.000434301	0.00830247	1
STATUS_T2D	rs1759417	9:22033389	A:0.107219	PX030301_Alcohol_30Day_Frequency	1870	341	0.308301	0.144995	0.14232	0.00194815	-0.0280887	0.00906665	0.687978	-0.0664734	0.165522	0.000156149	-0.0403294	0.0106661	0.00612779	0.046645	0.0170184	0.00259549	0.000290633	0.00831834	1
STATUS_T2D	rs602687	10:83931611	T:0.0512273	PX030301_Alcohol_30Day_Frequency	1874	341	0.45713	-0.154287	0.207492	0.00171571	-0.028396	0.00905634	0.387005	0.218652	0.252759	0.0125168	-0.0228923	0.00916708	0.067257	-0.140419	0.0767339	0.00336271	0.000373357	0.00835874	1
STATUS_T2D	rs761141	6:53385343	T:0.235059	PX030301_Alcohol_30Day_Frequency	1874	341	0.157303	-0.155381	0.109872	0.0015785	-0.028617	0.00905644	0.012168	-0.320581	0.127862	0.000101954	-0.0478174	0.0123054	0.00720561	0.0400668	0.0149103	0.00161907	0.000186179	0.00836102	1
STATUS_T2D	rs9869519	3:139648874	C:0.310299	PX030301_Alcohol_30Day_Frequency	1874	341	0.576047	-0.0550701	0.0984858	0.00176193	-0.0283328	0.00905874	0.0776667	-0.200857	0.113839	0.000136122	-0.0536019	0.0140499	0.00797511	0.0353684	0.0133309	0.00381883	0.000423386	0.00840678	1
STATUS_T2D	rs1895858	3:139649663	G:0.310299	PX030301_Alcohol_30Day_Frequency	1874	341	0.576047	-0.0550701	0.0984858	0.00176193	-0.0283328	0.00905874	0.0776667	-0.200857	0.113839	0.000136122	-0.0536019	0.0140499	0.00797511	0.0353684	0.0133309	0.00381883	0.000423386	0.00840678	1
STATUS_T2D	rs12273363	11:27744859	C:0.201974	PX030301_Alcohol_30Day_Frequency	1874	341	0.208756	0.137047	0.109028	0.0014682	-0.0288829	0.0090801	0.0141616	0.312615	0.127435	0.224596	-0.0127375	0.0104887	0.0132745	-0.0404393	0.0163304	0.0020482	0.000234743	0.00843609	1
STATUS_T2D	rs3917740	1:169579266	T:0.208111	PX030301_Alcohol_30Day_Frequency	1874	341	0.818083	0.0254215	0.110523	0.00170235	-0.0284213	0.00905778	0.134355	0.188569	0.125952	0.280053	-0.0114657	0.0106145	0.013351	-0.0434596	0.0175646	0.00435141	0.000482084	0.00846493	1
STATUS_T2D	rs4753840	11:108338340	G:0.151014	PX030301_Alcohol_30Day_Frequency	1874	341	0.783183	0.0343303	0.124759	0.00173265	-0.0283678	0.00905567	0.120839	0.220895	0.142397	0.116599	-0.0155754	0.00992562	0.0182413	-0.051106	0.0216488	0.00430255	0.000477773	0.00848228	1
STATUS_T2D	rs1578405	20:17228744	G:0.39381	PX030301_Alcohol_30Day_Frequency	1874	341	0.0393107	0.190066	0.0922236	0.00170923	-0.0283989	0.00905407	0.628268	0.0514638	0.106294	0.00021	-0.0602705	0.01626	0.0093252	0.0332417	0.0127858	0.000536755	6.55945e-05	0.00848344	1
STATUS_T2D	rs13023761	2:160685769	G:0.138474	PX030301_Alcohol_30Day_Frequency	1874	341	0.0546025	-0.26776	0.139311	0.00191708	-0.0281235	0.00906394	0.726588	-0.0556613	0.159183	0.0727203	-0.0173385	0.00966157	0.0213426	-0.0620379	0.0269511	0.000653844	7.92877e-05	0.00848923	1
STATUS_T2D	rs854208	3:45452578	A:0.254672	PX030301_Alcohol_30Day_Frequency	1873	341	0.493576	0.0707576	0.103351	0.00172768	-0.0284102	0.00906678	0.431652	-0.0962343	0.122378	0.000129533	-0.0504262	0.0131753	0.00824828	0.0366324	0.0138668	0.00367904	0.000412553	0.00850141	1
STATUS_T2D	rs2033475	5:156543695	G:0.237727	PX030301_Alcohol_30Day_Frequency	1874	341	0.355226	-0.101268	0.109539	0.00161638	-0.0285881	0.00906713	0.0352711	-0.269307	0.127923	9.36818e-05	-0.047057	0.0120461	0.00671267	0.0363045	0.0133927	0.00290114	0.000329441	0.00851012	1
STATUS_T2D	rs12404877	1:186830092	A:0.197172	PX030301_Alcohol_30Day_Frequency	1874	341	0.517794	0.0711657	0.110036	0.00192739	-0.0281147	0.00906574	0.0668622	0.228787	0.124843	0.114245	-0.0155933	0.00987292	0.0161519	-0.0519993	0.0216171	0.00362997	0.000408458	0.00852931	1
STATUS_T2D	rs2508241	11:78882172	T:0.32444	PX030301_Alcohol_30Day_Frequency	1874	341	0.0394317	0.196096	0.0952083	0.00152838	-0.0286621	0.00904383	0.00178712	0.347716	0.111323	0.578478	-0.00658202	0.0118465	0.0114754	-0.0354064	0.0140064	0.00054441	6.70058e-05	0.00856022	1
STATUS_T2D	rs8068241	17:733887	T:0.21318	PX030301_Alcohol_30Day_Frequency	1874	341	0.144392	-0.16819	0.115228	0.00220243	-0.0278002	0.00908064	0.0108241	-0.34484	0.13532	0.000129412	-0.0461374	0.012054	0.00684612	0.0348637	0.0128922	0.00150702	0.000178139	0.00860241	1
STATUS_T2D	rs12591468	15:80395952	T:0.0651014	PX030301_Alcohol_30Day_Frequency	1874	341	0.837097	-0.0382222	0.185898	0.00172398	-0.0283878	0.00905779	0.150104	-0.315843	0.219463	0.000170056	-0.0380094	0.0101095	0.00523228	0.054802	0.0196256	0.00437377	0.000491475	0.00861005	1
STATUS_T2D	rs6656063	1:157964856	T:0.302295	PX030301_Alcohol_30Day_Frequency	1874	341	0.00513961	0.264357	0.0944755	0.00172148	-0.0284402	0.0090733	0.000184713	0.408291	0.109196	0.56115	-0.00676766	0.0116456	0.0113193	-0.0368364	0.0145444	9.31717e-05	1.2366e-05	0.00862476	1
STATUS_T2D	rs2297977	1:43415288	A:0.202457	PX030301_Alcohol_30Day_Frequency	1872	340	0.408669	0.0904377	0.109457	0.00165365	-0.0285302	0.00906793	0.499846	-0.087861	0.130216	0.000112275	-0.0479927	0.0124256	0.00814416	0.0351263	0.0132751	0.00334062	0.000382634	0.00866726	1
STATUS_T2D	rs11574739	20:43042950	C:0.199091	PX030301_Alcohol_30Day_Frequency	1871	341	0.173411	0.149156	0.109567	0.00182767	-0.0282545	0.00906496	0.0126867	0.314163	0.126046	0.202664	-0.0131086	0.0102893	0.0144514	-0.0455174	0.0186101	0.00182493	0.000215215	0.00866845	1
STATUS_T2D	rs944583	9:32484826	A:0.053095	PX030301_Alcohol_30Day_Frequency	1874	341	0.78274	-0.0566091	0.205291	0.00169608	-0.0284422	0.00906131	0.143043	-0.354607	0.242127	0.000207687	-0.0368936	0.00994576	0.00506621	0.0652354	0.0232751	0.00429966	0.000488211	0.00870761	1
STATUS_T2D	rs2738576	16:78661183	A:0.199039	PX030301_Alcohol_30Day_Frequency	1874	341	0.263732	0.123639	0.110627	0.00179417	-0.0282656	0.00905269	0.0233904	0.285899	0.126113	0.222031	-0.0126811	0.0103846	0.0148246	-0.0440301	0.01807	0.00240954	0.000281574	0.00870939	1
STATUS_T2D	rs9483945	6:137057373	A:0.474653	PX030301_Alcohol_30Day_Frequency	1874	341	0.491708	0.0617266	0.0897716	0.00186736	-0.0281857	0.00906132	0.058348	0.196057	0.103566	0.924235	-0.00123434	0.0129793	0.0101911	-0.032761	0.0127511	0.00352732	0.000405414	0.00873024	1
STATUS_T2D	rs9530434	13:75982581	C:0.144344	PX030301_Alcohol_30Day_Frequency	1874	341	0.439066	-0.102083	0.131928	0.0017557	-0.0283511	0.00906157	0.0505034	-0.304111	0.155502	0.000115046	-0.0431656	0.0111931	0.00677086	0.0435256	0.0160735	0.00329707	0.000380729	0.00874396	1
STATUS_T2D	rs816060	1:12219910	C:0.40715	PX030301_Alcohol_30Day_Frequency	1874	341	0.155283	0.130811	0.0920482	0.00177866	-0.0283229	0.00906362	0.0116331	0.267078	0.105854	0.809936	-0.00301274	0.0125265	0.0103898	-0.0328727	0.012828	0.00163077	0.000195066	0.0087601	1
STATUS_T2D	rs7359174	15:67413837	A:0.108324	PX030301_Alcohol_30Day_Frequency	1874	341	0.694794	-0.0571232	0.14559	0.00172793	-0.0283761	0.00905601	0.354857	0.152288	0.164598	0.0531967	-0.0184375	0.00953672	0.0243411	-0.0660724	0.0293433	0.00413419	0.000473968	0.00878647	1
STATUS_T2D	rs7962386	12:20718130	A:0.170224	PX030301_Alcohol_30Day_Frequency	1874	341	0.427491	-0.0976952	0.123121	0.00167339	-0.0284943	0.00906652	0.0504999	-0.281095	0.143731	0.000105121	-0.044212	0.0113994	0.00699603	0.0405385	0.0150308	0.00324892	0.000377825	0.00880931	1
STATUS_T2D	rs541425	18:60532841	A:0.462914	PX030301_Alcohol_30Day_Frequency	1874	341	0.600317	0.0484893	0.0925467	0.00171753	-0.0283925	0.00905611	0.0739717	0.192723	0.10786	0.984617	0.000260221	0.0134964	0.0102688	-0.033983	0.0132403	0.00389487	0.000449594	0.00882618	1
STATUS_T2D	rs754118	20:49191904	T:0.374066	PX030301_Alcohol_30Day_Frequency	1874	341	0.189337	0.120679	0.0919428	0.00181661	-0.0282418	0.00905569	0.874572	-0.0167598	0.106173	0.000204573	-0.0584114	0.0157303	0.00953234	0.0346381	0.0133617	0.00189346	0.00022718	0.00886364	1
STATUS_T2D	rs1028793	13:75981018	T:0.144077	PX030301_Alcohol_30Day_Frequency	1874	341	0.444138	-0.10095	0.131922	0.00175702	-0.0283487	0.00906143	0.0516076	-0.302672	0.155504	0.000116128	-0.0431346	0.0111917	0.00687435	0.0434479	0.0160747	0.00331928	0.000387728	0.00886667	1
STATUS_T2D	rs741664	7:132070054	T:0.398079	PX030301_Alcohol_30Day_Frequency	1874	341	0.587525	0.049987	0.0921545	0.00167337	-0.028473	0.00905974	0.0752287	0.189487	0.106509	0.796759	-0.00322459	0.0125205	0.0106021	-0.0339453	0.013283	0.00385725	0.000447643	0.00887698	1
STATUS_T2D	rs7547168	1:120435163	G:0.0694074	PX030301_Alcohol_30Day_Frequency	1873	340	0.263753	0.196481	0.175812	0.00177982	-0.0283397	0.00906956	0.0190109	0.488828	0.208427	0.0278456	-0.0204976	0.00931938	0.0280516	-0.0830879	0.0378263	0.00263492	0.000312485	0.00890675	1
STATUS_T2D	rs1995845	9:10050872	G:0.297492	PX030301_Alcohol_30Day_Frequency	1874	341	0.389611	-0.0868306	0.100928	0.00180633	-0.0282757	0.0090617	0.587755	0.0626224	0.11552	0.536355	-0.00715008	0.0115635	0.0123369	-0.0383905	0.0153417	0.00307809	0.000366531	0.00902995	1
STATUS_T2D	rs7080842	10:133114209	C:0.266809	PX030301_Alcohol_30Day_Frequency	1874	341	0.590135	-0.0559911	0.103949	0.00182596	-0.0282314	0.00905675	0.389085	0.103392	0.120045	0.317527	-0.0107862	0.0107911	0.013929	-0.0391696	0.0159285	0.00386196	0.00045502	0.00903736	1
STATUS_T2D	rs2059376	7:133118553	A:0.188367	PX030301_Alcohol_30Day_Frequency	1874	341	0.461508	-0.0850038	0.115437	0.00163	-0.0285515	0.00906257	0.52345	0.0837005	0.131184	0.110063	-0.0158868	0.00994221	0.0180678	-0.0510537	0.0215943	0.00339675	0.000405015	0.00909624	1
STATUS_T2D	rs235249	1:12258231	C:0.242263	PX030301_Alcohol_30Day_Frequency	1874	341	0.409569	0.0869101	0.10539	0.00172362	-0.0283655	0.0090505	0.0442392	0.243429	0.121	0.297362	-0.011194	0.0107417	0.0146269	-0.0393295	0.0161088	0.00318745	0.000382678	0.00913613	1
STATUS_T2D	rs6536747	4:164595552	T:0.117129	PX030301_Alcohol_30Day_Frequency	1874	341	0.887993	0.0195956	0.139129	0.00177564	-0.0283215	0.00906171	0.247445	-0.188495	0.162977	0.000149519	-0.040056	0.0105637	0.00657822	0.0485998	0.0178842	0.00442371	0.000522414	0.00913613	1
STATUS_T2D	rs2281510	14:101323546	G:0.343116	PX030301_Alcohol_30Day_Frequency	1874	341	0.811623	-0.0227633	0.0955108	0.00169771	-0.028444	0.00906271	0.268519	0.121936	0.110202	0.479267	-0.00810379	0.0114544	0.0127789	-0.0373852	0.0150149	0.00434265	0.000513862	0.00914738	1
STATUS_T2D	rs7922341	10:14952792	C:0.154216	PX030301_Alcohol_30Day_Frequency	1874	341	0.742965	-0.0416441	0.126991	0.00175852	-0.0283283	0.00905563	0.110112	-0.240322	0.150418	0.000120937	-0.0442894	0.011521	0.00750873	0.0414762	0.0155144	0.00423274	0.000501745	0.00915238	1
STATUS_T2D	rs6586129	10:90137045	T:0.254803	PX030301_Alcohol_30Day_Frequency	1874	341	0.621679	0.0513953	0.104151	0.00180363	-0.0282616	0.00905591	0.375646	-0.107717	0.121584	0.000122848	-0.0486391	0.0126652	0.00801497	0.033697	0.012709	0.00395765	0.000471339	0.00916616	1
STATUS_T2D	rs9290935	3:190237351	C:0.283769	PX030301_Alcohol_30Day_Frequency	1873	341	0.673635	0.0422963	0.100427	0.00166921	-0.0284621	0.00905417	0.0976406	0.190895	0.115247	0.472656	-0.00820074	0.011419	0.0131103	-0.0370922	0.0149519	0.00411079	0.000489004	0.00917432	1
STATUS_T2D	rs151058	21:28311572	A:0.141676	PX030301_Alcohol_30Day_Frequency	1874	341	0.170698	-0.181467	0.132461	0.00151801	-0.0288175	0.00908719	0.95862	0.00778406	0.150026	0.0578267	-0.0183763	0.00968696	0.0266194	-0.0628921	0.0283674	0.00170445	0.00021249	0.00921834	1
STATUS_T2D	rs3217827	12:4392391	C:0.490586	PX030301_Alcohol_30Day_Frequency	1859	340	0.7212	0.0323133	0.0905499	0.00211916	-0.0279158	0.00908419	0.324347	-0.10301	0.104519	0.000292531	-0.0619064	0.0170926	0.00999761	0.0331254	0.0128597	0.00490318	0.000581507	0.0092398	1
STATUS_T2D	rs12446894	16:83727833	G:0.406083	PX030301_Alcohol_30Day_Frequency	1874	341	0.0806995	0.163477	0.0935948	0.00147953	-0.0287787	0.0090537	0.804825	0.026568	0.107516	0.000228791	-0.0616215	0.0167227	0.00999174	0.0324084	0.0125803	0.000974671	0.000125248	0.00927145	1
STATUS_T2D	rs12143842	1:162033890	T:0.238388	PX030301_Alcohol_30Day_Frequency	1873	340	0.801821	0.0264897	0.10554	0.00177266	-0.0284016	0.00908593	0.124362	0.186656	0.121464	0.368419	-0.00989817	0.0110048	0.0130251	-0.0396857	0.0159824	0.00457027	0.000547691	0.00931404	1
STATUS_T2D	rs3217901	12:4405389	G:0.413821	PX030301_Alcohol_30Day_Frequency	1874	341	0.893985	0.0121629	0.0912696	0.0017951	-0.0283071	0.0090664	0.240702	-0.123755	0.105482	0.000177856	-0.055464	0.0147961	0.00915394	0.0320684	0.0123044	0.0044283	0.000532741	0.00933892	1
STATUS_T2D	rs1570055	6:137059703	T:0.473586	PX030301_Alcohol_30Day_Frequency	1874	341	0.510956	0.0591488	0.0899808	0.00185433	-0.0282038	0.00906111	0.0630576	0.193132	0.103902	0.908699	-0.00148935	0.012987	0.0108717	-0.0324876	0.0127563	0.00359975	0.000438221	0.00935363	1
STATUS_T2D	rs1147198	9:87275348	C:0.227855	PX030301_Alcohol_30Day_Frequency	1874	341	0.0678246	-0.205802	0.112696	0.00182652	-0.0282249	0.0090549	0.00437691	-0.376351	0.13207	0.000125513	-0.0475766	0.0124056	0.00830636	0.0385695	0.0146132	0.000812134	0.000106662	0.00942235	1
STATUS_T2D	rs7148384	14:24828814	T:0.179562	PX030301_Alcohol_30Day_Frequency	1874	341	0.100877	-0.203715	0.12417	0.00188033	-0.028172	0.00906288	0.949332	-0.00914264	0.143876	0.141433	-0.0148411	0.0100927	0.0172251	-0.0516002	0.0216637	0.00112362	0.000145684	0.00943913	1
STATUS_T2D	rs12789246	11:22712403	A:0.208378	PX030301_Alcohol_30Day_Frequency	1862	340	0.255377	0.127148	0.11179	0.00165549	-0.0284973	0.00905841	0.0216404	0.296545	0.129122	0.269624	-0.0117854	0.0106758	0.0140229	-0.0440913	0.0179475	0.00230651	0.000289269	0.00944107	1
STATUS_T2D	rs10890845	11:108334321	G:0.160352	PX030301_Alcohol_30Day_Frequency	1874	341	0.797538	0.0313526	0.122216	0.00173647	-0.0283622	0.00905574	0.127677	0.213161	0.139931	0.12157	-0.015443	0.00997471	0.0192618	-0.0490247	0.0209469	0.00432361	0.000525844	0.00944624	1
STATUS_T2D	rs2031506	13:76042776	A:0.276414	PX030301_Alcohol_30Day_Frequency	1874	341	0.808846	-0.0248975	0.102918	0.0017048	-0.0284198	0.00905851	0.283973	0.125924	0.117528	0.31059	-0.0109707	0.0108194	0.0142138	-0.0406983	0.0165992	0.00433868	0.000528347	0.00946242	1
STATUS_T2D	rs3734660	6:90916345	G:0.417022	PX030301_Alcohol_30Day_Frequency	1874	341	0.901646	-0.0113581	0.0919075	0.00175408	-0.0283412	0.00905762	0.244575	0.122509	0.105282	0.831177	-0.00270698	0.0126974	0.0112819	-0.0333259	0.0131523	0.00443371	0.00054079	0.0094929	1
STATUS_T2D	rs2086856	1:43412259	G:0.308698	PX030301_Alcohol_30Day_Frequency	1874	341	0.329386	0.093745	0.0961141	0.00164424	-0.0285104	0.00905684	0.63338	-0.0535279	0.112224	0.000153149	-0.0534343	0.014114	0.00948285	0.0322212	0.0124208	0.00278388	0.000347918	0.00950395	1
STATUS_T2D	rs751210	1:43410859	A:0.308698	PX030301_Alcohol_30Day_Frequency	1874	341	0.329386	0.093745	0.0961141	0.00164424	-0.0285104	0.00905684	0.63338	-0.0535279	0.112224	0.000153149	-0.0534343	0.014114	0.00948285	0.0322212	0.0124208	0.00278388	0.000347918	0.00950395	1
STATUS_T2D	rs13214196	6:144017105	A:0.232496	PX030301_Alcohol_30Day_Frequency	1871	341	0.491805	-0.0749776	0.109068	0.00190896	-0.028138	0.00906494	0.477476	0.0889844	0.125265	0.277663	-0.011561	0.0106495	0.0144151	-0.0432342	0.0176701	0.00377803	0.000466097	0.00952935	1
STATUS_T2D	rs398655	13:33587652	G:0.436766	PX030301_Alcohol_30Day_Frequency	1874	341	0.330441	0.0923842	0.0949258	0.00194719	-0.0280284	0.00904675	0.0338193	0.231611	0.109136	0.953802	0.000791972	0.0136705	0.0107367	-0.0360702	0.0141388	0.0027832	0.000349538	0.00955875	1
STATUS_T2D	rs592849	6:7872469	A:0.265208	PX030301_Alcohol_30Day_Frequency	1874	341	0.374236	-0.0941515	0.105959	0.00194349	-0.0280948	0.00906652	0.0393925	-0.255907	0.124223	0.000137095	-0.0498337	0.0130682	0.00865909	0.0333433	0.0127011	0.00300073	0.000375835	0.00956988	1
STATUS_T2D	rs2033463	5:109213779	G:0.383671	PX030301_Alcohol_30Day_Frequency	1874	341	0.165084	0.124852	0.0899394	0.0023316	-0.0275973	0.009065	0.0139465	0.252108	0.10254	0.629364	-0.00570155	0.0118137	0.0126235	-0.0342906	0.013748	0.00171008	0.000220052	0.00956988	1
STATUS_T2D	rs6710055	2:43448658	G:0.385005	PX030301_Alcohol_30Day_Frequency	1874	341	0.270588	0.101493	0.0921229	0.00145325	-0.0289305	0.00908662	0.0233557	0.242818	0.107083	0.861997	-0.00225892	0.0129948	0.0107375	-0.0348646	0.0136664	0.00243943	0.000309073	0.00958561	1
STATUS_T2D	rs11195459	10:84420273	C:0.0602988	PX030301_Alcohol_30Day_Frequency	1874	341	0.669267	0.0825686	0.193299	0.00170007	-0.0284342	0.00906076	0.330347	-0.228791	0.23504	0.000183074	-0.0384487	0.0102768	0.00705061	0.059745	0.0221734	0.00408253	0.00050501	0.00960401	1
STATUS_T2D	rs17450784	5:109016626	C:0.115795	PX030301_Alcohol_30Day_Frequency	1874	341	0.732322	0.0476251	0.139239	0.00184625	-0.0282266	0.00906469	0.119457	0.246078	0.15804	0.047767	-0.0188175	0.00950648	0.0282443	-0.0643447	0.0293292	0.00421547	0.000520964	0.0096119	1
STATUS_T2D	rs11658644	17:9227278	A:0.0661686	PX030301_Alcohol_30Day_Frequency	1874	341	0.577435	0.0962184	0.172702	0.00176598	-0.0283103	0.00905348	0.440937	-0.156008	0.202447	0.000189399	-0.0378087	0.0101289	0.00641629	0.0513412	0.0188359	0.00383378	0.000476916	0.00963166	1
STATUS_T2D	rs7069982	10:78667191	A:0.225548	PX030301_Alcohol_30Day_Frequency	1871	341	0.0521255	0.201512	0.10376	0.00172936	-0.0283982	0.00906375	0.00271075	0.361615	0.120588	0.247527	-0.0122148	0.010563	0.0155369	-0.0401934	0.0166115	0.000714086	9.63588e-05	0.0096627	1
STATUS_T2D	rs9465946	6:21009888	G:0.14968	PX030301_Alcohol_30Day_Frequency	1874	341	0.374297	-0.115731	0.130262	0.00163862	-0.0285193	0.00905678	0.638878	0.0690449	0.147133	0.0704966	-0.0175296	0.0096918	0.0216704	-0.0582859	0.0253848	0.00299268	0.000378044	0.00966535	1
STATUS_T2D	rs1307279	9:87281307	C:0.227588	PX030301_Alcohol_30Day_Frequency	1874	341	0.0711046	-0.20337	0.112682	0.00183021	-0.028219	0.00905477	0.00470681	-0.373218	0.132045	0.000128486	-0.0474992	0.012404	0.0085644	0.0384153	0.0146123	0.000845311	0.000113621	0.00970182	1
STATUS_T2D	rs6941553	6:137051928	C:0.473319	PX030301_Alcohol_30Day_Frequency	1874	341	0.482417	0.0631801	0.0899463	0.00185455	-0.0282029	0.00906093	0.0588686	0.196064	0.103783	0.912745	-0.00142865	0.013038	0.0112085	-0.0323764	0.0127661	0.00349112	0.000439034	0.00970182	1
STATUS_T2D	rs473151	11:242112	T:0.11286	PX030301_Alcohol_30Day_Frequency	1874	341	0.253131	0.158726	0.138895	0.00158276	-0.028606	0.00905522	0.801651	-0.0406156	0.16168	0.000131664	-0.0453328	0.0118569	0.00902913	0.0469311	0.0179747	0.00235372	0.00030187	0.00970447	1
STATUS_T2D	rs9840967	3:123127106	T:0.254536	PX030301_Alcohol_30Day_Frequency	1874	341	0.549207	0.0608621	0.101615	0.0017683	-0.0283028	0.00905222	0.455567	-0.0877228	0.117565	0.00013311	-0.0500553	0.0131013	0.00911008	0.0343172	0.013159	0.00373721	0.000468806	0.00971245	1
STATUS_T2D	rs11859534	16:24014087	A:0.0808863	PX030301_Alcohol_30Day_Frequency	1873	340	0.390343	-0.143605	0.167178	0.00169678	-0.0284155	0.00905317	0.0429539	-0.404985	0.200076	0.000189285	-0.0375387	0.0100562	0.00571118	0.0491244	0.0177735	0.00305041	0.000387413	0.00973776	1
STATUS_T2D	rs727763	3:139648326	C:0.320438	PX030301_Alcohol_30Day_Frequency	1874	341	0.594304	0.0512994	0.0963172	0.00188551	-0.0281671	0.00906367	0.0873477	0.187539	0.1097	0.414393	-0.00912078	0.0111749	0.013456	-0.0368483	0.0149095	0.0038785	0.000487815	0.00976447	1
STATUS_T2D	rs8051624	16:83428973	G:0.094984	PX030301_Alcohol_30Day_Frequency	1874	341	0.0598314	0.275606	0.146441	0.00173061	-0.0284121	0.00906882	0.00318256	0.505874	0.17151	0.0501011	-0.0186484	0.00951888	0.0245122	-0.0599022	0.026635	0.000801694	0.000108666	0.00977116	1
STATUS_T2D	rs4781271	16:12672124	G:0.244794	PX030301_Alcohol_30Day_Frequency	1873	341	0.741538	-0.0347126	0.105248	0.00175061	-0.028337	0.0090546	0.114666	-0.194082	0.123027	0.00012898	-0.048231	0.0125982	0.00869273	0.0366425	0.0139648	0.00419596	0.000527491	0.00980535	1
STATUS_T2D	rs11772044	7:131942999	T:0.138207	PX030301_Alcohol_30Day_Frequency	1874	341	0.792274	0.0343033	0.130253	0.00173108	-0.0283671	0.00905467	0.296717	-0.158852	0.15223	0.000128993	-0.0428569	0.0111945	0.00816831	0.0391667	0.0148076	0.00431623	0.000541981	0.00980871	1
STATUS_T2D	rs889727	16:83320529	A:0.437834	PX030301_Alcohol_30Day_Frequency	1874	341	0.461252	0.0665532	0.0903288	0.00182059	-0.028238	0.00905635	0.0565002	0.198148	0.103897	0.898334	-0.0016617	0.0130058	0.0114954	-0.0337657	0.0133606	0.00340671	0.000433797	0.00983158	1
STATUS_T2D	rs925946	11:27667202	T:0.298292	PX030301_Alcohol_30Day_Frequency	1874	341	0.691518	-0.0385368	0.0971202	0.00174192	-0.0283438	0.00905255	0.339232	0.107002	0.111964	0.334595	-0.0105166	0.0108991	0.0142507	-0.0360742	0.0147189	0.00412864	0.000521689	0.00985518	1
STATUS_T2D	rs11045324	12:20752797	T:0.14381	PX030301_Alcohol_30Day_Frequency	1874	341	0.842871	-0.0255247	0.128768	0.00170696	-0.0284245	0.0090611	0.157498	-0.211618	0.149708	0.000126981	-0.0424235	0.0110701	0.00758574	0.0447146	0.0167472	0.00438072	0.000553236	0.00988425	1
STATUS_T2D	rs3901934	9:8420576	T:0.480523	PX030301_Alcohol_30Day_Frequency	1874	341	0.180799	0.122435	0.0914852	0.00177121	-0.0282659	0.00904181	0.0147586	0.25766	0.105674	0.944241	0.000961638	0.0137494	0.0110666	-0.0317088	0.0124809	0.00182326	0.000240939	0.00990933	1
STATUS_T2D	rs9357155	6:32809848	A:0.108858	PX030301_Alcohol_30Day_Frequency	1874	341	0.905753	-0.0172004	0.145278	0.00172355	-0.0283857	0.00905692	0.174096	-0.231188	0.170096	0.000141676	-0.0405281	0.0106506	0.00676661	0.0475676	0.0175648	0.00443642	0.000562668	0.00994198	1
STATUS_T2D	rs10848623	12:359463	G:0.316969	PX030301_Alcohol_30Day_Frequency	1874	341	0.495589	0.067289	0.0987442	0.00157068	-0.0286885	0.00907493	0.057267	0.217623	0.114462	0.61633	-0.00600752	0.0119896	0.0125252	-0.0360119	0.0144221	0.00354502	0.000455654	0.00996448	1
STATUS_T2D	rs10962591	9:16786281	G:0.145945	PX030301_Alcohol_30Day_Frequency	1874	341	0.962923	-0.0059256	0.127472	0.00174304	-0.0283577	0.00905753	0.190718	0.194053	0.148307	0.0976906	-0.016311	0.00984875	0.0189184	-0.0534766	0.0227838	0.00446304	0.000567213	0.00996995	1
STATUS_T2D	rs11075099	16:12671448	A:0.244931	PX030301_Alcohol_30Day_Frequency	1874	341	0.652426	-0.0474894	0.10544	0.0017693	-0.0283061	0.00905374	0.0935387	-0.206664	0.123233	0.000130541	-0.0480085	0.0125498	0.00880376	0.036574	0.0139618	0.00403522	0.000516099	0.00998362	1
STATUS_T2D	rs838892	12:125269323	T:0.308863	PX030301_Alcohol_30Day_Frequency	1873	341	0.548114	-0.059643	0.0993076	0.00167337	-0.0284642	0.00905696	0.422698	0.0924476	0.115307	0.36326	-0.010065	0.0110705	0.0146461	-0.0366031	0.014995	0.00366627	0.000471366	0.00998772	1
STATUS_T2D	rs10519281	15:80405996	T:0.0675387	PX030301_Alcohol_30Day_Frequency	1873	341	0.927511	-0.0165062	0.181433	0.00172701	-0.0283776	0.00905604	0.189843	-0.279112	0.212893	0.000178828	-0.0379228	0.0101203	0.00620923	0.0533727	0.0195038	0.00444808	0.000566327	0.00998909	1
STATUS_T2D	rs6990967	8:41684870	G:0.444237	PX030301_Alcohol_30Day_Frequency	1874	341	0.872167	-0.0147131	0.0914393	0.00171775	-0.0283927	0.00905629	0.241518	0.124373	0.106193	0.740211	-0.00413945	0.0124842	0.0123098	-0.0332021	0.0132642	0.00441023	0.000563319	0.010022	1
STATUS_T2D	rs1500328	9:8390505	G:0.158751	PX030301_Alcohol_30Day_Frequency	1874	341	0.0226248	0.274247	0.120299	0.00117564	-0.0294316	0.0090706	0.00104535	0.453958	0.138485	0.193493	-0.0136361	0.0104868	0.0153935	-0.0432894	0.0178661	0.000355771	5.11592e-05	0.0100585	1
STATUS_T2D	rs7184757	16:78627429	C:0.0663456	PX030301_Alcohol_30Day_Frequency	1869	340	0.210335	-0.245859	0.196272	0.00147529	-0.0288957	0.00908813	0.885366	0.0321912	0.223285	0.0111223	-0.0233636	0.00920251	0.0624992	-0.133796	0.0718274	0.00202199	0.000269863	0.010084	1
STATUS_T2D	rs1801516	11:108175462	A:0.146478	PX030301_Alcohol_30Day_Frequency	1874	341	0.47454	0.0898065	0.125584	0.00176206	-0.0283311	0.00905825	0.0560676	0.274331	0.14359	0.100285	-0.0162221	0.00987063	0.0210947	-0.050134	0.021738	0.00346924	0.000451212	0.0100916	1
STATUS_T2D	rs733399	6:144036993	G:0.253604	PX030301_Alcohol_30Day_Frequency	1873	341	0.846529	-0.019902	0.102827	0.00173024	-0.0283736	0.00905635	0.258491	0.134085	0.118663	0.280082	-0.0115601	0.0107025	0.0157162	-0.040247	0.0166624	0.00432968	0.000557416	0.0101048	1
STATUS_T2D	rs6454802	6:90814199	T:0.369264	PX030301_Alcohol_30Day_Frequency	1874	341	0.409459	-0.0785528	0.0952333	0.00177973	-0.0283127	0.00906087	0.600469	0.056778	0.108412	0.696138	-0.00479437	0.0122763	0.0125784	-0.0353399	0.0141615	0.00317483	0.000415386	0.0101096	1
STATUS_T2D	rs1072319	1:239982390	T:0.186233	PX030301_Alcohol_30Day_Frequency	1874	341	0.324215	-0.115773	0.117437	0.00169658	-0.0284534	0.00906514	0.692816	0.052811	0.133686	0.152186	-0.014577	0.0101805	0.0176389	-0.0488052	0.0205659	0.00272986	0.000360791	0.0101408	1
STATUS_T2D	rs1578180	1:239982638	A:0.186233	PX030301_Alcohol_30Day_Frequency	1874	341	0.324215	-0.115773	0.117437	0.00169658	-0.0284534	0.00906514	0.692816	0.052811	0.133686	0.152186	-0.014577	0.0101805	0.0176389	-0.0488052	0.0205659	0.00272986	0.000360791	0.0101408	1
STATUS_T2D	rs264676	3:65886072	C:0.123533	PX030301_Alcohol_30Day_Frequency	1874	341	0.468786	-0.100379	0.138559	0.00173095	-0.0283862	0.00906072	0.0565936	-0.313927	0.164667	0.000132401	-0.0414806	0.0108532	0.0071954	0.0427554	0.015908	0.00342318	0.000447384	0.0101415	1
STATUS_T2D	rs7865126	9:19102828	C:0.116062	PX030301_Alcohol_30Day_Frequency	1874	341	0.00906529	0.33691	0.129105	0.00186011	-0.0282285	0.00907173	0.000386914	0.528678	0.148971	0.0792851	-0.0170565	0.00971962	0.0221483	-0.0547512	0.0239317	0.000166859	2.49404e-05	0.0101603	1
STATUS_T2D	rs888995	19:39156138	A:0.146478	PX030301_Alcohol_30Day_Frequency	1874	341	0.489178	0.0875738	0.126622	0.00197317	-0.0280519	0.00906583	0.550681	-0.0867346	0.145347	0.00016045	-0.041241	0.0109268	0.00709075	0.0435874	0.0161881	0.00352495	0.000460832	0.0101631	1
STATUS_T2D	rs1806626	7:129329673	C:0.155016	PX030301_Alcohol_30Day_Frequency	1874	341	0.743813	-0.0403676	0.12352	0.00174409	-0.0283491	0.0090553	0.125482	-0.221741	0.144724	0.000128065	-0.043693	0.0114076	0.00802004	0.0422504	0.0159362	0.00423429	0.000550043	0.0101987	1
STATUS_T2D	rs2548843	16:78682036	C:0.4373	PX030301_Alcohol_30Day_Frequency	1874	341	0.646804	0.0414964	0.0905626	0.00180167	-0.0282711	0.009058	0.0964755	0.172873	0.104003	0.812704	-0.0030094	0.0127012	0.0120953	-0.0339888	0.0135449	0.00402292	0.000524415	0.0102092	1
STATUS_T2D	rs199955	1:181612041	A:0.171025	PX030301_Alcohol_30Day_Frequency	1874	341	0.120129	0.180195	0.115939	0.0017736	-0.028306	0.00905577	0.957595	0.00718884	0.1352	0.000131086	-0.0454644	0.011888	0.00886422	0.0376844	0.0143985	0.0013619	0.000187211	0.0102155	1
STATUS_T2D	rs9484795	6:144022040	C:0.220384	PX030301_Alcohol_30Day_Frequency	1874	341	0.740935	-0.0366326	0.110801	0.00174531	-0.0283484	0.00905564	0.319345	0.12643	0.126963	0.217069	-0.0128968	0.0104481	0.0162379	-0.0435789	0.0181313	0.00422939	0.000550839	0.0102295	1
STATUS_T2D	rs2325934	16:83342497	G:0.101121	PX030301_Alcohol_30Day_Frequency	1874	341	0.674405	-0.0636631	0.151539	0.00176818	-0.0283083	0.0090539	0.0987016	-0.299302	0.181265	0.000160265	-0.0398044	0.0105453	0.00780446	0.047729	0.0179405	0.00408702	0.000534347	0.0102548	1
STATUS_T2D	rs3927536	9:16787670	C:0.223586	PX030301_Alcohol_30Day_Frequency	1874	341	0.505494	0.0716707	0.107635	0.00162913	-0.0285462	0.00906044	0.0611165	0.232159	0.123973	0.301511	-0.0111898	0.0108303	0.0146091	-0.0415812	0.017028	0.00358418	0.000472351	0.0102703	1
STATUS_T2D	rs4482275	16:83425303	T:0.28842	PX030301_Alcohol_30Day_Frequency	1874	341	0.764439	-0.0299557	0.0999668	0.00168819	-0.0284501	0.00905988	0.315145	0.1149	0.114387	0.353382	-0.0102124	0.0110042	0.0141829	-0.0398483	0.0162474	0.00427115	0.000557932	0.0102717	1
STATUS_T2D	rs9266845	6:31384792	C:0.266951	PX030301_Alcohol_30Day_Frequency	1873	341	0.908372	0.011359	0.0986955	0.00177603	-0.0283063	0.00905703	0.240395	-0.134763	0.114789	0.000144922	-0.0492749	0.0129684	0.00927954	0.0322809	0.0124082	0.00456609	0.000594747	0.0102787	1
STATUS_T2D	rs11639762	16:83417177	A:0.165955	PX030301_Alcohol_30Day_Frequency	1874	341	0.666656	0.0520331	0.120799	0.00174499	-0.0283564	0.00905806	0.379415	-0.123681	0.140711	0.000136002	-0.0437866	0.0114765	0.00968759	0.03926	0.0151772	0.00407407	0.000534688	0.0102992	1
STATUS_T2D	rs11126695	2:79323413	C:0.17318	PX030301_Alcohol_30Day_Frequency	1868	339	0.567972	-0.0696137	0.121907	0.0020027	-0.0280027	0.00906286	0.0779396	-0.253131	0.143599	0.000148239	-0.0439698	0.0115893	0.00832716	0.0408216	0.0154715	0.00441319	0.000577048	0.0103042	1
STATUS_T2D	rs11642883	16:83071614	G:0.256403	PX030301_Alcohol_30Day_Frequency	1874	341	0.854909	-0.0190363	0.104104	0.00171389	-0.028395	0.00905512	0.157981	-0.170665	0.120877	0.000139165	-0.047959	0.0125888	0.00936199	0.0358058	0.0137792	0.00439357	0.000575481	0.0103225	1
STATUS_T2D	rs6776585	3:138517384	G:0.453694	PX030301_Alcohol_30Day_Frequency	1868	340	0.657042	0.0402657	0.0906883	0.00167527	-0.0285563	0.00908722	0.0938512	0.176252	0.105198	0.812253	-0.00304785	0.0128319	0.012305	-0.0330314	0.0131953	0.00365309	0.000483874	0.0103438	1
STATUS_T2D	rs9510717	13:23968485	C:0.185966	PX030301_Alcohol_30Day_Frequency	1874	341	0.343944	0.109294	0.115484	0.00167732	-0.0284678	0.00906006	0.588374	-0.0742578	0.137211	0.000127576	-0.0463575	0.0121003	0.00962483	0.0387197	0.0149553	0.00286787	0.000385374	0.0103715	1
STATUS_T2D	rs9627287	22:46646988	G:0.060598	PX030301_Alcohol_30Day_Frequency	1873	341	0.519993	0.117554	0.182719	0.00172475	-0.028375	0.0090541	0.0672152	0.385745	0.210763	0.0212868	-0.0213346	0.00926439	0.0396496	-0.0931896	0.0452953	0.0036081	0.000479493	0.0103765	1
STATUS_T2D	rs12682967	9:28207637	C:0.123799	PX030301_Alcohol_30Day_Frequency	1874	341	0.0643893	0.242583	0.131163	0.0017845	-0.0283671	0.00908057	0.00379149	0.435562	0.150453	0.0885175	-0.0166454	0.00977264	0.0184948	-0.0536574	0.022779	0.000845105	0.000120637	0.0104121	1
STATUS_T2D	rs6964705	7:55209637	A:0.480235	PX030301_Alcohol_30Day_Frequency	1872	340	0.242482	-0.104459	0.0893724	0.00190395	-0.0281455	0.0090651	0.0217648	-0.238354	0.103883	0.000302781	-0.0636216	0.0176095	0.0109792	0.0332426	0.0130703	0.00222968	0.000306197	0.0104874	1
STATUS_T2D	rs2205895	1:169572645	A:0.373794	PX030301_Alcohol_30Day_Frequency	1866	341	0.654944	0.0410311	0.0918117	0.00181536	-0.0282219	0.0090487	0.387821	-0.0914321	0.105876	0.000210432	-0.0563242	0.0151975	0.0107496	0.033283	0.0130484	0.0042405	0.000564527	0.0105004	1
STATUS_T2D	rs739688	11:17427557	T:0.388741	PX030301_Alcohol_30Day_Frequency	1874	341	0.0479869	0.181404	0.0917349	0.00171644	-0.0284266	0.00906647	0.681238	0.043779	0.106577	0.000253071	-0.0589483	0.0161099	0.0111815	0.032309	0.0127352	0.000636285	9.30083e-05	0.0105516	1
STATUS_T2D	rs10169916	2:113603728	T:0.323812	PX030301_Alcohol_30Day_Frequency	1873	341	0.932209	-0.00818328	0.0961996	0.00170513	-0.0284122	0.00905626	0.187156	-0.146729	0.111239	0.000190877	-0.0540105	0.0144769	0.0108705	0.0339925	0.013347	0.00436018	0.000582855	0.0105698	1
STATUS_T2D	rs12981089	19:40100452	G:0.0717716	PX030301_Alcohol_30Day_Frequency	1874	341	0.900236	0.0217823	0.173754	0.00173085	-0.0283683	0.00905495	0.251692	-0.237042	0.206798	0.000172166	-0.0390858	0.0104043	0.00783883	0.0541813	0.0203771	0.0044329	0.000592103	0.0105705	1
STATUS_T2D	rs207270	6:90828882	C:0.445037	PX030301_Alcohol_30Day_Frequency	1874	341	0.172891	-0.124907	0.0916429	0.00188854	-0.0281578	0.00906205	0.932895	0.00886698	0.105304	0.879356	-0.00198035	0.013047	0.0125039	-0.0326441	0.0130702	0.00175791	0.000246538	0.0106075	1
STATUS_T2D	rs10835211	11:27701365	A:0.248532	PX030301_Alcohol_30Day_Frequency	1873	340	0.563309	0.0589088	0.10193	0.00162415	-0.0286225	0.0090821	0.0710394	0.213363	0.118192	0.276269	-0.0117108	0.0107563	0.0154763	-0.0368696	0.0152289	0.00370994	0.000502064	0.0106199	1
STATUS_T2D	rs9938424	16:78430875	G:0.113661	PX030301_Alcohol_30Day_Frequency	1874	341	0.725974	0.0497627	0.141982	0.00175352	-0.0283363	0.00905577	0.11271	0.258425	0.162928	0.0579519	-0.0182009	0.0095993	0.0236645	-0.0625578	0.0276494	0.00420314	0.000566426	0.0106477	1
STATUS_T2D	rs6894906	5:135355038	A:0.267609	PX030301_Alcohol_30Day_Frequency	1874	341	0.477774	-0.0723224	0.101879	0.00175828	-0.0283367	0.0090582	0.527874	0.0732576	0.116051	0.378715	-0.00978399	0.0111148	0.0146551	-0.0406375	0.0166493	0.00346692	0.000472132	0.0106557	1
STATUS_T2D	rs11202607	10:89727414	T:0.0677695	PX030301_Alcohol_30Day_Frequency	1874	341	0.466336	0.129811	0.178201	0.00178104	-0.0283024	0.00905821	0.503269	-0.141501	0.211399	0.000196707	-0.037856	0.0101676	0.0065259	0.0534629	0.0196547	0.0034412	0.000469812	0.0106828	1
STATUS_T2D	rs13224758	7:151504459	A:0.158751	PX030301_Alcohol_30Day_Frequency	1874	341	0.90515	0.0145806	0.122364	0.00172936	-0.0283677	0.00905404	0.259714	-0.160153	0.142097	0.000124161	-0.04406	0.0114807	0.00859542	0.0379398	0.0144382	0.00443615	0.000598026	0.0106872	1
STATUS_T2D	rs657555	18:12847136	C:0.158751	PX030301_Alcohol_30Day_Frequency	1874	341	0.6732	-0.0527119	0.124981	0.00183898	-0.0282352	0.00906403	0.100491	-0.241912	0.147285	0.000129505	-0.0438252	0.0114504	0.00861628	0.0371683	0.014149	0.00408527	0.000553172	0.0106894	1
STATUS_T2D	rs1878184	15:53956055	G:0.503469	PX030301_Alcohol_30Day_Frequency	1874	341	0.214127	0.113287	0.0911919	0.00190455	-0.0281514	0.00906727	0.860061	-0.018466	0.104744	0.000369489	-0.0631021	0.0177205	0.0120656	0.0326059	0.0129893	0.00206237	0.0002891	0.0106975	1
STATUS_T2D	rs1873423	16:23970677	C:0.100587	PX030301_Alcohol_30Day_Frequency	1874	341	0.675652	0.0608783	0.145501	0.00177977	-0.0283015	0.00905731	0.395659	-0.143252	0.16865	0.000161471	-0.0400817	0.010624	0.00719397	0.0457444	0.0170197	0.00409626	0.000556319	0.0107291	1
STATUS_T2D	rs10513185	5:14765010	T:0.0981857	PX030301_Alcohol_30Day_Frequency	1874	341	0.970073	-0.00547093	0.145826	0.00173262	-0.0283758	0.00905822	0.227166	-0.203478	0.168485	0.000158179	-0.0403268	0.0106745	0.00755539	0.0482933	0.0180785	0.00446467	0.000604567	0.0107483	1
STATUS_T2D	rs12345511	9:112645299	A:0.269087	PX030301_Alcohol_30Day_Frequency	1873	340	0.962286	0.00477155	0.100911	0.00174011	-0.0283605	0.00905699	0.224175	-0.142295	0.117066	0.000127309	-0.0486384	0.012694	0.00927848	0.0340849	0.0131014	0.00444428	0.000602785	0.010766	1
STATUS_T2D	rs9649045	7:133123294	T:0.186233	PX030301_Alcohol_30Day_Frequency	1874	341	0.411296	-0.0954045	0.116118	0.00161976	-0.0285685	0.00906268	0.589953	0.0711882	0.132098	0.101001	-0.016291	0.00993343	0.0206685	-0.0500964	0.0216494	0.00317444	0.000438882	0.0107912	1
STATUS_T2D	rs361068	3:138496948	T:0.453575	PX030301_Alcohol_30Day_Frequency	1874	341	0.648103	0.0413252	0.0905463	0.00183793	-0.0282261	0.00906062	0.093343	0.176208	0.105009	0.820806	-0.00290189	0.0128114	0.0127769	-0.032721	0.0131413	0.00402611	0.000550106	0.0107949	1
STATUS_T2D	rs413147	3:138510383	A:0.451441	PX030301_Alcohol_30Day_Frequency	1874	341	0.592533	0.0485508	0.0907204	0.00184409	-0.0282153	0.00906005	0.0815719	0.183065	0.105111	0.821056	-0.00289788	0.0128119	0.012852	-0.0327099	0.0131479	0.00387188	0.000532525	0.0108536	1
STATUS_T2D	rs5746051	1:12261972	G:0.181891	PX030301_Alcohol_30Day_Frequency	1872	341	0.832914	0.0248096	0.1176	0.00170802	-0.0284032	0.00905482	0.148155	0.194569	0.134549	0.154882	-0.0145166	0.010205	0.0196778	-0.0444643	0.0190635	0.0043318	0.000592377	0.0108543	1
STATUS_T2D	rs27439	5:96373981	C:0.395889	PX030301_Alcohol_30Day_Frequency	1873	341	0.197634	-0.122893	0.0953899	0.0015233	-0.0287485	0.00906833	0.0170624	-0.264449	0.110863	0.000154835	-0.0538903	0.0142447	0.0102589	0.0315851	0.0123044	0.00194643	0.000277078	0.010858	1
STATUS_T2D	rs3761353	21:35271873	G:0.216649	PX030301_Alcohol_30Day_Frequency	1874	341	0.363979	0.100141	0.110311	0.00179927	-0.0282508	0.00905036	0.641804	-0.059411	0.127717	0.000138314	-0.047814	0.0125458	0.00945313	0.0369726	0.0142465	0.00296921	0.000415289	0.0108969	1
STATUS_T2D	rs17179583	8:120111411	C:0.127001	PX030301_Alcohol_30Day_Frequency	1874	341	0.2128	-0.174907	0.140386	0.00152052	-0.0287147	0.00905615	0.823153	0.0362472	0.162185	0.0298031	-0.0203999	0.00938921	0.0280076	-0.0716844	0.0326257	0.00201509	0.000287626	0.0109141	1
STATUS_T2D	rs4602844	8:32451898	A:0.0891142	PX030301_Alcohol_30Day_Frequency	1874	341	0.0162691	-0.427839	0.178057	0.00196407	-0.0281328	0.00908797	0.0011474	-0.689965	0.21219	0.000186876	-0.0390924	0.0104634	0.00770973	0.0536636	0.02014	0.000199972	3.15544e-05	0.0109149	1
STATUS_T2D	rs11247367	15:99236276	A:0.0624333	PX030301_Alcohol_30Day_Frequency	1874	341	0.966104	0.00772486	0.181782	0.0017327	-0.0283674	0.00905557	0.165192	0.297281	0.214207	0.0168837	-0.0220165	0.00921491	0.0453083	-0.0978962	0.0489046	0.00446385	0.00061256	0.0109194	1
STATUS_T2D	rs930686	7:131887029	C:0.349706	PX030301_Alcohol_30Day_Frequency	1873	341	0.308545	-0.095446	0.0937325	0.00171879	-0.0283855	0.00905451	0.736808	0.0358221	0.106587	0.47847	-0.00818013	0.0115414	0.0145546	-0.0358289	0.0146643	0.00267135	0.000376402	0.0109246	1
STATUS_T2D	rs6905258	6:21012904	T:0.169157	PX030301_Alcohol_30Day_Frequency	1874	341	0.78497	-0.0332376	0.121817	0.0017022	-0.0284198	0.00905723	0.322139	0.136692	0.138063	0.103415	-0.0161325	0.0099062	0.0200795	-0.0513952	0.0221068	0.00430386	0.000592823	0.0109434	1
STATUS_T2D	rs617066	6:53383918	A:0.237587	PX030301_Alcohol_30Day_Frequency	1873	341	0.112296	-0.174581	0.109941	0.00181083	-0.0282643	0.00906016	0.00897784	-0.334366	0.127968	0.000139975	-0.0470709	0.0123604	0.00961529	0.038796	0.0149828	0.0014053	0.000204769	0.0109607	1
STATUS_T2D	rs3742609	14:64936652	G:0.0864461	PX030301_Alcohol_30Day_Frequency	1874	341	0.603471	0.0830932	0.159974	0.00174896	-0.0283631	0.00906214	0.0705543	0.340776	0.188447	0.0277433	-0.0205335	0.00932958	0.0271995	-0.0764332	0.0346064	0.0039094	0.000543207	0.0109924	1
STATUS_T2D	rs2071543	6:32811629	A:0.114728	PX030301_Alcohol_30Day_Frequency	1874	341	0.973074	0.00482138	0.142842	0.00173476	-0.0283646	0.00905567	0.222759	-0.204004	0.167323	0.000144553	-0.0411413	0.010826	0.00791379	0.0459853	0.0173155	0.00446521	0.000616863	0.0110067	1
STATUS_T2D	rs6719561	2:234683763	T:0.328709	PX030301_Alcohol_30Day_Frequency	1874	341	0.056121	0.178894	0.0936569	0.00142348	-0.0288925	0.00905764	0.00335994	0.317843	0.108378	0.584847	-0.00658372	0.0120511	0.0138262	-0.0327368	0.0132982	0.00073111	0.000110244	0.0110226	1
STATUS_T2D	rs9789405	2:211423383	T:0.126201	PX030301_Alcohol_30Day_Frequency	1874	341	0.303164	-0.14458	0.140414	0.00210723	-0.0278741	0.00906567	0.0290222	-0.370365	0.169644	0.000167931	-0.0418084	0.0111106	0.00909284	0.0404286	0.0154985	0.00259993	0.000369821	0.0110302	1
STATUS_T2D	rs3060	11:75511572	G:0.0992529	PX030301_Alcohol_30Day_Frequency	1874	341	0.555931	0.083935	0.142529	0.00171947	-0.0283896	0.00905615	0.0771987	0.286944	0.162374	0.0512007	-0.0186343	0.00955705	0.0254806	-0.0624542	0.0279558	0.00376399	0.000525936	0.01104	1
STATUS_T2D	rs2152676	10:108641379	T:0.116062	PX030301_Alcohol_30Day_Frequency	1874	341	0.724606	-0.0501652	0.14239	0.00174732	-0.0283372	0.00905305	0.316632	0.163847	0.163618	0.0561253	-0.0183053	0.00958362	0.0223489	-0.0597695	0.0261644	0.00419724	0.000583463	0.0110461	1
STATUS_T2D	rs9938206	16:83391288	T:0.186766	PX030301_Alcohol_30Day_Frequency	1874	341	0.809322	-0.0275014	0.113971	0.00171709	-0.0283895	0.00905494	0.293727	0.136664	0.130159	0.143062	-0.0148068	0.0101106	0.0178761	-0.0476101	0.0201041	0.00433921	0.000602925	0.0110628	1
STATUS_T2D	rs6929105	6:46685286	T:0.239328	PX030301_Alcohol_30Day_Frequency	1874	341	0.552424	0.0621777	0.104653	0.00176603	-0.0283173	0.00905576	0.475529	-0.0862086	0.120823	0.000141584	-0.047773	0.0125541	0.00956649	0.0348263	0.0134407	0.0037484	0.000525084	0.0110704	1
STATUS_T2D	rs6926658	6:20585656	T:0.378682	PX030301_Alcohol_30Day_Frequency	1867	339	0.250127	-0.105782	0.0919811	0.00193744	-0.02813	0.00907519	0.025155	-0.238302	0.106432	0.000194031	-0.0539581	0.0144789	0.0107095	0.0310587	0.0121702	0.00235847	0.000338181	0.0110727	1
STATUS_T2D	rs327359	8:31803458	T:0.0901814	PX030301_Alcohol_30Day_Frequency	1874	341	0.0468885	-0.338147	0.170153	0.00204831	-0.0279016	0.00904974	0.00313736	-0.609164	0.20622	0.000206026	-0.0386754	0.0104204	0.00807424	0.0534351	0.0201722	0.000555012	8.50417e-05	0.0110757	1
STATUS_T2D	rs13104777	4:110665481	C:0.407951	PX030301_Alcohol_30Day_Frequency	1874	341	0.669357	0.0391868	0.0917658	0.00179792	-0.0282705	0.00905604	0.101587	0.173436	0.105934	0.621506	-0.00594936	0.0120502	0.0141527	-0.0313498	0.0127783	0.0040788	0.00056922	0.011078	1
STATUS_T2D	rs1859962	17:69108753	G:0.492525	PX030301_Alcohol_30Day_Frequency	1873	341	0.828027	-0.0194258	0.0894239	0.00171844	-0.0283842	0.00905392	0.26826	0.115139	0.104002	0.968628	-0.00053258	0.0135418	0.0126082	-0.0320958	0.0128659	0.00435832	0.000606459	0.0110849	1
STATUS_T2D	rs13209334	6:129982914	A:0.322305	PX030301_Alcohol_30Day_Frequency	1874	341	0.64257	0.0442146	0.0952677	0.00175502	-0.0283259	0.0090532	0.0983504	0.179987	0.108891	0.407712	-0.00932334	0.0112611	0.0158965	-0.0344874	0.0143025	0.00401287	0.000561041	0.011091	1
STATUS_T2D	rs10899121	11:75492203	C:0.0989861	PX030301_Alcohol_30Day_Frequency	1874	341	0.547662	0.0857092	0.142548	0.00171906	-0.02839	0.00905608	0.0756272	0.28847	0.162368	0.0512353	-0.0186333	0.00955799	0.0255357	-0.0623618	0.0279249	0.00373675	0.000524354	0.011091	1
STATUS_T2D	rs4143622	15:53985559	A:0.143543	PX030301_Alcohol_30Day_Frequency	1874	341	0.882299	0.0191412	0.129284	0.00172921	-0.0283717	0.00905523	0.162333	0.206562	0.147833	0.103371	-0.0161251	0.00990043	0.0206477	-0.0508874	0.0219876	0.00441912	0.000615259	0.0111016	1
STATUS_T2D	rs327342	8:31793455	C:0.0899626	PX030301_Alcohol_30Day_Frequency	1873	341	0.0503662	-0.332989	0.170166	0.00207342	-0.0278596	0.00904678	0.00341614	-0.603567	0.206166	0.000208638	-0.0386404	0.0104199	0.00812483	0.0533447	0.0201541	0.000604043	9.25424e-05	0.0111215	1
STATUS_T2D	rs2070870	11:62649042	C:0.297759	PX030301_Alcohol_30Day_Frequency	1874	341	0.504302	-0.0662405	0.0992016	0.00175107	-0.0283442	0.00905712	0.0673007	-0.210171	0.114869	0.000155355	-0.0504812	0.0133465	0.010438	0.0322399	0.0125889	0.00357108	0.000503637	0.0111268	1
STATUS_T2D	rs2487039	9:107617433	T:0.132604	PX030301_Alcohol_30Day_Frequency	1874	341	0.802535	-0.0336121	0.134412	0.00170325	-0.0284401	0.00906422	0.151873	-0.223065	0.155669	0.000131197	-0.0412774	0.0107937	0.00804686	0.0417251	0.0157448	0.00432968	0.000608251	0.0112066	1
STATUS_T2D	rs2388548	13:31050070	T:0.465315	PX030301_Alcohol_30Day_Frequency	1874	341	0.942049	-0.00652614	0.0897739	0.00175399	-0.0283472	0.00905948	0.233495	0.123109	0.103331	0.952498	-0.000799349	0.0134188	0.0125432	-0.0317875	0.0127329	0.00445596	0.000625705	0.0112205	1
STATUS_T2D	rs4853492	2:193032744	T:0.321772	PX030301_Alcohol_30Day_Frequency	1874	341	0.347107	0.0901563	0.0958891	0.00164984	-0.0284989	0.00905604	0.647535	-0.0509127	0.11136	0.000190892	-0.0549845	0.0147381	0.0114646	0.0339383	0.0134239	0.00287804	0.000413295	0.0112221	1
STATUS_T2D	rs10913816	1:179518858	T:0.373266	PX030301_Alcohol_30Day_Frequency	1874	341	0.95118	-0.00566132	0.0924678	0.00172804	-0.0283751	0.00905575	0.228935	0.127907	0.106314	0.543007	-0.00714217	0.0117417	0.0140902	-0.0335045	0.0136477	0.0044595	0.000628207	0.0112638	1
STATUS_T2D	rs6426879	1:164649280	G:0.0594984	PX030301_Alcohol_30Day_Frequency	1874	341	0.838673	0.0389147	0.191141	0.00172979	-0.028377	0.0090572	0.125833	0.34263	0.223832	0.0197582	-0.0215572	0.00924842	0.03539	-0.0920084	0.043733	0.00437671	0.000617827	0.0112785	1
STATUS_T2D	rs2041670	16:11174652	T:0.310566	PX030301_Alcohol_30Day_Frequency	1874	341	0.643395	0.0446111	0.0963612	0.00183822	-0.028229	0.00906169	0.404896	-0.0924696	0.11102	0.000192093	-0.0516979	0.013863	0.0108936	0.0345557	0.013572	0.00401507	0.00056978	0.0112894	1
STATUS_T2D	rs17783660	14:93061453	G:0.119264	PX030301_Alcohol_30Day_Frequency	1874	341	0.0352687	0.279748	0.13288	0.00165986	-0.0285032	0.00906251	0.581583	0.0853873	0.154947	0.000137259	-0.0431901	0.0113269	0.00954373	0.0418623	0.016151	0.000519258	8.11012e-05	0.0112901	1
STATUS_T2D	rs383632	8:31806048	T:0.0897916	PX030301_Alcohol_30Day_Frequency	1871	341	0.0495593	-0.334237	0.170204	0.00215242	-0.0277711	0.00905083	0.00337321	-0.604728	0.206286	0.000219262	-0.0385036	0.0104184	0.00825815	0.0533057	0.0201814	0.000614567	9.53735e-05	0.011301	1
STATUS_T2D	rs8177191	3:133468139	A:0.170758	PX030301_Alcohol_30Day_Frequency	1874	341	0.0164282	0.27222	0.11346	0.00157058	-0.0287067	0.00908062	0.437945	0.10294	0.132711	0.000136597	-0.0464289	0.0121725	0.010425	0.0374166	0.0146078	0.000269174	4.35656e-05	0.0114017	1
STATUS_T2D	rs9376770	6:143934705	G:0.151547	PX030301_Alcohol_30Day_Frequency	1874	341	0.169451	-0.175047	0.127402	0.00195587	-0.0280781	0.00906666	0.0166983	-0.356712	0.149047	0.000151527	-0.042439	0.0112019	0.0089805	0.0381383	0.0145967	0.00169511	0.000254165	0.0114559	1
STATUS_T2D	rs13015743	2:79360166	T:0.41222	PX030301_Alcohol_30Day_Frequency	1874	341	0.975766	0.00278566	0.0917025	0.0017345	-0.0283752	0.00905895	0.189381	0.139708	0.106451	0.897152	-0.00170649	0.0132019	0.0129855	-0.033673	0.013555	0.00446576	0.000639056	0.0114772	1
STATUS_T2D	rs10510901	3:64013062	G:0.156083	PX030301_Alcohol_30Day_Frequency	1874	341	0.972322	-0.00438653	0.126427	0.00173055	-0.0283694	0.00905516	0.196846	-0.19163	0.148483	0.00014444	-0.0422988	0.01113	0.00937788	0.0396087	0.015246	0.00446521	0.000639019	0.011478	1
STATUS_T2D	rs4646404	17:17420199	T:0.344984	PX030301_Alcohol_30Day_Frequency	1874	341	0.299361	0.0978246	0.0942611	0.00176787	-0.0283405	0.00906405	0.0300736	0.236291	0.108934	0.491584	-0.00796102	0.0115748	0.0146754	-0.0346033	0.01418	0.00261329	0.000385709	0.011527	1
STATUS_T2D	rs1206542	22:19236020	G:0.0696371	PX030301_Alcohol_30Day_Frequency	1874	341	0.698644	-0.0667346	0.172373	0.00174347	-0.0283607	0.00905869	0.121329	-0.318718	0.205728	0.000175747	-0.0391594	0.0104382	0.00849217	0.0534368	0.0203039	0.00414126	0.00059761	0.0115381	1
STATUS_T2D	rs10931481	2:191954852	G:0.300694	PX030301_Alcohol_30Day_Frequency	1874	341	0.950183	-0.00611436	0.0978661	0.00172963	-0.0283726	0.00905573	0.231363	0.134334	0.112239	0.388587	-0.00963785	0.0111784	0.0161909	-0.035122	0.0146063	0.00445895	0.000642689	0.0115747	1
STATUS_T2D	rs477145	21:32762410	T:0.302083	PX030301_Alcohol_30Day_Frequency	1872	341	0.674387	-0.0413172	0.0983427	0.00180857	-0.0282403	0.00905141	0.363394	0.103008	0.11333	0.389758	-0.00961871	0.0111838	0.0155634	-0.0359252	0.0148513	0.00416839	0.000603378	0.0115851	1
STATUS_T2D	rs2436634	12:95401823	A:0.195838	PX030301_Alcohol_30Day_Frequency	1874	341	0.478868	0.0811597	0.114612	0.00157301	-0.0286504	0.00906409	0.0546958	0.256694	0.133605	0.215703	-0.0130476	0.010539	0.0188176	-0.0403154	0.0171619	0.00348346	0.00050924	0.0115938	1
STATUS_T2D	rs17803152	2:212301462	C:0.0720384	PX030301_Alcohol_30Day_Frequency	1874	341	0.217341	-0.219709	0.1781	0.00166343	-0.0284943	0.00906148	0.0238269	-0.476872	0.211014	0.000199196	-0.0374266	0.0100608	0.00883852	0.0531036	0.0202822	0.0020304	0.000305521	0.0116226	1
STATUS_T2D	rs2225967	1:217237052	A:0.317672	PX030301_Alcohol_30Day_Frequency	1873	341	0.278257	0.103704	0.0956468	0.00176996	-0.0283185	0.00905803	0.0268659	0.245197	0.110776	0.437131	-0.00884758	0.0113862	0.0157377	-0.0351722	0.0145644	0.00247195	0.000368536	0.0116274	1
STATUS_T2D	rs17726803	3:64553217	T:0.373799	PX030301_Alcohol_30Day_Frequency	1874	341	0.274074	-0.103154	0.0943143	0.00169973	-0.0284565	0.00906771	0.764015	0.0325202	0.108324	0.587666	-0.00652153	0.0120274	0.0152088	-0.0345891	0.0142496	0.00244853	0.000365639	0.0116434	1
STATUS_T2D	rs2140755	3:65613051	G:0.166934	PX030301_Alcohol_30Day_Frequency	1872	341	0.11041	-0.201682	0.126339	0.00178393	-0.0283145	0.00906345	0.0098509	-0.380116	0.147273	0.000144997	-0.043727	0.0115087	0.0096649	0.0414519	0.0160195	0.00117941	0.000183927	0.0117625	1
STATUS_T2D	rs1890457	10:108521566	C:0.423426	PX030301_Alcohol_30Day_Frequency	1874	341	0.967039	-0.00377284	0.0913032	0.00173068	-0.0283698	0.00905535	0.224484	0.127675	0.105109	0.704667	-0.00470624	0.0124166	0.0140331	-0.0333714	0.0135854	0.00446385	0.000652767	0.0117763	1
STATUS_T2D	rs2295202	6:144094948	C:0.0909819	PX030301_Alcohol_30Day_Frequency	1874	341	0.799041	0.0390371	0.153334	0.00171931	-0.0283833	0.00905408	0.316227	-0.181402	0.180996	0.000161315	-0.0396299	0.0105036	0.00929756	0.0448966	0.0172618	0.00432625	0.000634122	0.011786	1
STATUS_T2D	rs12635944	3:150654154	A:0.35032	PX030301_Alcohol_30Day_Frequency	1874	341	0.111267	-0.151047	0.0948479	0.00145362	-0.0289178	0.00908282	0.00857301	-0.290484	0.110508	0.000126941	-0.0506573	0.0132185	0.0103536	0.0306124	0.0119403	0.00123919	0.000193382	0.0118039	1
STATUS_T2D	rs602117	1:240006785	G:0.499733	PX030301_Alcohol_30Day_Frequency	1874	341	0.96576	0.00388174	0.0904283	0.00173592	-0.0283627	0.00905564	0.233626	-0.123547	0.103728	0.000362015	-0.0642021	0.0180023	0.0125464	0.0327725	0.0131279	0.00446358	0.000654127	0.0118063	1
STATUS_T2D	rs1614972	4:100258155	T:0.323891	PX030301_Alcohol_30Day_Frequency	1871	340	0.472295	-0.0669544	0.093154	0.00203969	-0.0279512	0.00906216	0.0648466	-0.198911	0.107734	0.00018965	-0.0509018	0.0136377	0.0109856	0.0308226	0.0121198	0.00395089	0.000583598	0.0118283	1
STATUS_T2D	rs12470522	2:100253793	T:0.196131	PX030301_Alcohol_30Day_Frequency	1861	338	0.135775	-0.177735	0.119148	0.00162308	-0.0285417	0.00905589	0.94225	-0.00980921	0.135407	0.12934	-0.0153128	0.0100961	0.0197262	-0.0486511	0.0208667	0.00138275	0.000215328	0.0118454	1
STATUS_T2D	rs9647337	3:138552809	A:0.450374	PX030301_Alcohol_30Day_Frequency	1874	341	0.57056	0.0513847	0.0905895	0.00184807	-0.0282085	0.00905971	0.0792263	0.184322	0.105015	0.802824	-0.00320054	0.0128178	0.0139563	-0.0322668	0.0131252	0.00380418	0.000564495	0.011865	1
STATUS_T2D	rs801521	7:18703062	A:0.0813767	PX030301_Alcohol_30Day_Frequency	1874	341	0.171374	-0.244187	0.178525	0.00183614	-0.0282503	0.00906757	0.0168707	-0.513013	0.214693	0.000185784	-0.038498	0.0103002	0.00820073	0.0524113	0.019825	0.00168305	0.000260522	0.0118912	1
STATUS_T2D	rs17816861	18:72202263	T:0.1873	PX030301_Alcohol_30Day_Frequency	1874	341	0.596559	-0.0630289	0.119067	0.00186381	-0.0281882	0.00906046	0.416042	0.111326	0.136881	0.178681	-0.0138534	0.0103013	0.0193958	-0.0444776	0.0190251	0.00388016	0.000577616	0.0119248	1
STATUS_T2D	rs9889335	17:69115146	T:0.491725	PX030301_Alcohol_30Day_Frequency	1873	341	0.8033	-0.0222775	0.0894395	0.00170407	-0.0284106	0.00905523	0.286075	0.110961	0.104016	0.949194	-0.000862924	0.0135426	0.0135278	-0.0317707	0.0128649	0.00428682	0.000635444	0.0119379	1
STATUS_T2D	rs10806425	6:90926612	A:0.388474	PX030301_Alcohol_30Day_Frequency	1874	341	0.92078	-0.00926558	0.0931665	0.00175249	-0.0283442	0.0090578	0.247125	0.123779	0.106949	0.671902	-0.00519297	0.0122609	0.0143713	-0.0325964	0.0133164	0.00444564	0.000658264	0.0119494	1
STATUS_T2D	rs2307127	11:129312072	G:0.313767	PX030301_Alcohol_30Day_Frequency	1874	341	0.500178	-0.0669308	0.0992729	0.00167703	-0.0284635	0.00905856	0.477784	0.0818566	0.115312	0.363015	-0.0101432	0.0111508	0.0165836	-0.0365855	0.0152706	0.00355542	0.000532926	0.0119585	1
STATUS_T2D	rs9529909	13:72231846	C:0.0811099	PX030301_Alcohol_30Day_Frequency	1874	341	0.926399	0.0156088	0.168969	0.00175355	-0.0283456	0.00905876	0.187094	0.254638	0.193021	0.0196574	-0.021577	0.00924932	0.0403171	-0.0868654	0.0423633	0.00444889	0.000659788	0.0119725	1
STATUS_T2D	rs12578492	12:20842041	G:0.0659018	PX030301_Alcohol_30Day_Frequency	1874	341	0.853036	-0.0343745	0.185561	0.00170616	-0.0284389	0.00906529	0.181694	-0.290532	0.217536	0.000212778	-0.0370607	0.0100074	0.00735566	0.0576094	0.0214937	0.00439143	0.000652201	0.0119832	1
STATUS_T2D	rs2058882	9:90114746	C:0.20571	PX030301_Alcohol_30Day_Frequency	1874	341	0.690098	-0.0443341	0.11119	0.00171184	-0.0283966	0.00905462	0.34512	0.1216	0.128801	0.146483	-0.0147751	0.0101752	0.0193359	-0.0446411	0.0190856	0.00412486	0.000615117	0.0119947	1
STATUS_T2D	rs2309690	2:100373784	C:0.208378	PX030301_Alcohol_30Day_Frequency	1874	341	0.223915	0.134645	0.110711	0.00166498	-0.0284925	0.00906171	0.83354	-0.0271383	0.129129	0.000144438	-0.0475769	0.0125188	0.0107954	0.0356239	0.0139743	0.00215095	0.000332458	0.0120378	1
STATUS_T2D	rs17810534	6:129887299	C:0.147279	PX030301_Alcohol_30Day_Frequency	1874	341	0.336279	-0.12399	0.128949	0.00161644	-0.0285438	0.00905313	0.675335	0.0617673	0.147473	0.0541521	-0.0185132	0.00961418	0.0257014	-0.0578415	0.0259298	0.00279341	0.000426911	0.012061	1
STATUS_T2D	rs1574781	1:181534471	A:0.15715	PX030301_Alcohol_30Day_Frequency	1874	341	0.0366437	0.250443	0.119846	0.00169842	-0.0284019	0.00904966	0.61027	0.0715294	0.14034	0.000139059	-0.0446716	0.0117253	0.0114372	0.0365876	0.014467	0.000528627	8.74551e-05	0.0120926	1
STATUS_T2D	rs17606354	10:120986693	G:0.058698	PX030301_Alcohol_30Day_Frequency	1874	341	0.166952	-0.284088	0.205553	0.00181366	-0.028224	0.00904858	0.0158311	-0.612262	0.253757	0.000244996	-0.0365188	0.00995759	0.00833297	0.0611099	0.0231628	0.00163446	0.000257242	0.0121076	1
STATUS_T2D	rs1925768	6:9906751	C:0.164888	PX030301_Alcohol_30Day_Frequency	1874	341	0.00702168	-0.345761	0.128259	0.00203795	-0.0279865	0.00907284	0.0004181	-0.532541	0.15093	0.000160767	-0.0429723	0.011387	0.00932779	0.0406343	0.0156298	9.86494e-05	1.7497e-05	0.012126	1
STATUS_T2D	rs2242421	1:21904574	G:0.0713522	PX030301_Alcohol_30Day_Frequency	1871	341	0.744614	-0.0549548	0.168703	0.00172328	-0.028373	0.00905271	0.349965	0.179026	0.191541	0.0186551	-0.0217534	0.00924751	0.043458	-0.0916629	0.0453938	0.00432678	0.000649641	0.0121285	1
STATUS_T2D	rs2269445	16:12620736	A:0.211004	PX030301_Alcohol_30Day_Frequency	1872	341	0.849298	-0.0209638	0.110328	0.00180087	-0.0282637	0.00905526	0.164112	-0.17845	0.128255	0.000148399	-0.0465963	0.0122824	0.0107717	0.0362686	0.0142229	0.0045383	0.000681188	0.0121602	1
STATUS_T2D	rs974670	6:46667343	T:0.419157	PX030301_Alcohol_30Day_Frequency	1874	341	0.195648	0.1166	0.0901048	0.00175231	-0.0283455	0.00905814	0.0182067	0.244687	0.10362	0.819515	-0.00295134	0.0129349	0.0141289	-0.0326425	0.0133019	0.00193683	0.000304742	0.0122207	1
STATUS_T2D	rs291267	9:10044092	T:0.313501	PX030301_Alcohol_30Day_Frequency	1874	341	0.198722	-0.1282	0.099751	0.0016458	-0.0285345	0.00906528	0.922662	0.0110323	0.11364	0.415267	-0.0092662	0.0113743	0.0163876	-0.0362081	0.0150856	0.00193978	0.000305397	0.0122308	1
STATUS_T2D	rs3818740	9:137226094	C:0.302723	PX030301_Alcohol_30Day_Frequency	1873	341	0.0155963	0.23116	0.0955905	0.0014604	-0.0288526	0.0090662	0.430173	0.088142	0.111728	0.000182281	-0.0538609	0.0143921	0.0126216	0.0310925	0.0124656	0.0002451	4.22859e-05	0.0122359	1
STATUS_T2D	rs4359232	11:78879841	T:0.31857	PX030301_Alcohol_30Day_Frequency	1874	341	0.0799165	0.167875	0.0958647	0.00154494	-0.0286318	0.00904322	0.00516035	0.313272	0.112009	0.506947	-0.00783472	0.0118064	0.0159163	-0.0338991	0.0140612	0.000975266	0.000158696	0.0122426	1
STATUS_T2D	rs2834301	21:35289246	G:0.273479	PX030301_Alcohol_30Day_Frequency	1874	341	0.0645177	-0.192323	0.104038	0.00169003	-0.0284713	0.00906755	0.68457	-0.0479812	0.118112	0.285583	-0.0115855	0.0108493	0.0178356	-0.0400223	0.0168941	0.000782597	0.000128632	0.0122451	1
STATUS_T2D	rs10135391	14:92851321	G:0.277511	PX030301_Alcohol_30Day_Frequency	1872	340	0.527803	-0.064713	0.102497	0.00165267	-0.0285096	0.00906089	0.0758875	-0.211005	0.118872	0.000148214	-0.0497822	0.0131211	0.0110092	0.033374	0.0131269	0.00348899	0.00053444	0.012257	1
STATUS_T2D	rs11629135	14:64913111	A:0.0864461	PX030301_Alcohol_30Day_Frequency	1874	341	0.623615	0.0785443	0.160055	0.00175206	-0.0283563	0.00906146	0.0786925	0.33095	0.188219	0.027112	-0.0206281	0.00933438	0.029198	-0.07495	0.0343681	0.00396563	0.000604812	0.0122899	1
STATUS_T2D	rs621042	12:18789007	A:0.435966	PX030301_Alcohol_30Day_Frequency	1874	341	0.424954	0.071831	0.09003	0.00181108	-0.0282666	0.00906102	0.584728	-0.056703	0.103758	0.00030602	-0.0591701	0.0163899	0.0129685	0.0323652	0.0130262	0.00325071	0.000501541	0.0123094	1
STATUS_T2D	rs7627455	3:64546545	T:0.472519	PX030301_Alcohol_30Day_Frequency	1874	341	0.229319	-0.108256	0.0900546	0.00193547	-0.028098	0.00906399	0.854718	0.0189201	0.103331	0.956544	0.000759512	0.0139384	0.0138591	-0.0328568	0.0133516	0.00216518	0.000341674	0.0123425	1
STATUS_T2D	rs437831	8:82190622	G:0.096318	PX030301_Alcohol_30Day_Frequency	1874	341	0.971603	0.00558336	0.156845	0.00173223	-0.0283755	0.00905791	0.18974	0.236123	0.180061	0.0540398	-0.018501	0.00960332	0.0274534	-0.0638763	0.0289687	0.00446494	0.000681031	0.0123826	1
STATUS_T2D	rs12549270	8:82183000	C:0.096318	PX030301_Alcohol_30Day_Frequency	1874	341	0.971603	0.00558336	0.156845	0.00173223	-0.0283755	0.00905791	0.18974	0.236123	0.180061	0.0540398	-0.018501	0.00960332	0.0274534	-0.0638763	0.0289687	0.00446494	0.000681031	0.0123826	1
STATUS_T2D	rs872184	1:233262153	T:0.194504	PX030301_Alcohol_30Day_Frequency	1874	341	0.859778	-0.0202122	0.114415	0.00171755	-0.0283942	0.00905667	0.173356	-0.18052	0.132589	0.000154334	-0.045621	0.0120563	0.0111366	0.0403402	0.0158921	0.0043984	0.000671956	0.0123945	1
STATUS_T2D	rs10758321	9:35767753	A:0.438901	PX030301_Alcohol_30Day_Frequency	1874	341	0.356644	0.0836638	0.0907634	0.00166993	-0.0284687	0.00905662	0.654509	-0.0469368	0.104885	0.000333344	-0.0601817	0.0167735	0.0134845	0.0305505	0.0123651	0.00292247	0.000456024	0.0123962	1
STATUS_T2D	rs17628268	4:113330772	C:0.082488	PX030301_Alcohol_30Day_Frequency	1873	341	0.167376	0.220439	0.159659	0.00175662	-0.0283137	0.00905005	0.920552	-0.0188591	0.189085	0.000177543	-0.0390012	0.0104031	0.00999092	0.0434269	0.0168573	0.00174317	0.000279163	0.0124048	1
STATUS_T2D	rs8061055	16:83639968	T:0.364366	PX030301_Alcohol_30Day_Frequency	1869	341	0.911502	-0.0104252	0.0937989	0.0016019	-0.0285849	0.00905857	0.249935	0.12409	0.107857	0.585801	-0.00656729	0.0120516	0.0146298	-0.0334947	0.0137194	0.00405843	0.000623104	0.0124056	1
STATUS_T2D	rs1980874	9:112850080	T:0.208378	PX030301_Alcohol_30Day_Frequency	1874	341	0.902946	-0.0135355	0.111	0.0017248	-0.0283815	0.00905621	0.173896	-0.176912	0.130102	0.000144495	-0.0455806	0.0119938	0.0108206	0.035544	0.0139474	0.00443452	0.000679772	0.012451	1
STATUS_T2D	rs9313503	5:169821358	T:0.234525	PX030301_Alcohol_30Day_Frequency	1874	341	0.548235	0.0639884	0.106575	0.00181001	-0.0282637	0.00905959	0.0748066	0.218799	0.122807	0.224098	-0.012813	0.0105396	0.0180251	-0.041871	0.0177037	0.00373447	0.000578118	0.0124639	1
STATUS_T2D	rs17692126	3:179642790	C:0.157684	PX030301_Alcohol_30Day_Frequency	1874	341	0.793439	0.0324743	0.12402	0.00171444	-0.0283969	0.00905598	0.311207	-0.147051	0.145208	0.000151474	-0.0446976	0.0117978	0.0116135	0.040861	0.016191	0.00431781	0.00066373	0.0124717	1
STATUS_T2D	rs2371276	2:212555085	A:0.485326	PX030301_Alcohol_30Day_Frequency	1874	341	0.433756	-0.0703479	0.0898691	0.00170543	-0.0284426	0.0090661	0.563662	0.0600147	0.103938	0.941492	-0.000997465	0.0135903	0.0141277	-0.0313297	0.0127668	0.00328782	0.000512584	0.0124717	1
STATUS_T2D	rs2929934	8:134217705	T:0.421291	PX030301_Alcohol_30Day_Frequency	1874	341	0.0746471	0.164707	0.0923957	0.00196851	-0.0280592	0.00906614	0.75291	0.0334769	0.106342	0.000347679	-0.0604141	0.01689	0.0134903	0.0343592	0.0139075	0.000913553	0.00015153	0.0124794	1
STATUS_T2D	rs8103483	19:7145374	T:0.490123	PX030301_Alcohol_30Day_Frequency	1873	341	0.980655	-0.00219697	0.0906063	0.00171826	-0.0283922	0.0090564	0.228791	-0.12396	0.103002	0.000402188	-0.0637447	0.0180139	0.0136312	0.0324838	0.0131682	0.00442803	0.00068111	0.0125009	1
STATUS_T2D	rs3752536	6:130031215	A:0.147012	PX030301_Alcohol_30Day_Frequency	1874	341	0.05554	-0.253805	0.132561	0.00181552	-0.0282601	0.00906103	0.68085	-0.0621268	0.151049	0.0646348	-0.0178976	0.00968601	0.0276189	-0.0547896	0.0248743	0.000660502	0.000111343	0.0125052	1
STATUS_T2D	rs12449610	17:14058088	C:0.382604	PX030301_Alcohol_30Day_Frequency	1874	341	0.77272	-0.0267564	0.0926406	0.00177478	-0.0283116	0.00905815	0.324533	0.104879	0.106456	0.720309	-0.00449175	0.0125452	0.0149248	-0.0334889	0.0137577	0.00428499	0.000660514	0.0125069	1
STATUS_T2D	rs2323095	17:14059919	G:0.382604	PX030301_Alcohol_30Day_Frequency	1874	341	0.77272	-0.0267564	0.0926406	0.00177478	-0.0283116	0.00905815	0.324533	0.104879	0.106456	0.720309	-0.00449175	0.0125452	0.0149248	-0.0334889	0.0137577	0.00428499	0.000660514	0.0125069	1
STATUS_T2D	rs2323097	17:14060183	G:0.382604	PX030301_Alcohol_30Day_Frequency	1874	341	0.77272	-0.0267564	0.0926406	0.00177478	-0.0283116	0.00905815	0.324533	0.104879	0.106456	0.720309	-0.00449175	0.0125452	0.0149248	-0.0334889	0.0137577	0.00428499	0.000660514	0.0125069	1
STATUS_T2D	rs769307	3:139669929	T:0.13794	PX030301_Alcohol_30Day_Frequency	1874	341	0.612465	-0.0659751	0.130242	0.00175969	-0.0283263	0.00905558	0.0939464	-0.256298	0.153019	0.000149877	-0.0415701	0.0109647	0.00978823	0.0409149	0.0158387	0.00392542	0.000609413	0.0125449	1
STATUS_T2D	rs2297866	9:129854199	G:0.48826	PX030301_Alcohol_30Day_Frequency	1874	341	0.759244	0.0275163	0.0897835	0.00180011	-0.0282786	0.00905966	0.129887	0.157315	0.103869	0.867754	-0.00219123	0.0131596	0.0142284	-0.0305429	0.0124592	0.00426282	0.000659598	0.0125596	1
STATUS_T2D	rs1890403	6:143959214	C:0.142476	PX030301_Alcohol_30Day_Frequency	1874	341	0.159651	-0.185577	0.131966	0.00194434	-0.0280924	0.00906616	0.0165698	-0.369209	0.154086	0.000163312	-0.041683	0.0110568	0.00976714	0.0386848	0.0149711	0.00161621	0.000262621	0.0125666	1
STATUS_T2D	rs6314	13:47409034	T:0.0896478	PX030301_Alcohol_30Day_Frequency	1874	341	0.925401	-0.014884	0.158962	0.00174615	-0.0283511	0.00905693	0.166644	-0.265065	0.19165	0.00016639	-0.0403509	0.0107167	0.0103035	0.0454582	0.0177192	0.00444808	0.000688593	0.0126004	1
STATUS_T2D	rs2930000	8:134213371	C:0.292156	PX030301_Alcohol_30Day_Frequency	1874	341	0.756144	-0.0305384	0.0983367	0.0017574	-0.0283304	0.00905578	0.339136	0.107425	0.112384	0.362867	-0.0101321	0.0111352	0.0173877	-0.0367126	0.0154358	0.0042571	0.00066101	0.0126108	1
STATUS_T2D	rs11591606	10:16911115	T:0.180459	PX030301_Alcohol_30Day_Frequency	1873	340	0.544548	-0.0713625	0.11777	0.0016492	-0.0285185	0.00906195	0.0839826	-0.235461	0.13626	0.000141743	-0.0448851	0.011796	0.0104454	0.0412012	0.0160896	0.00369863	0.000578955	0.0126221	1
STATUS_T2D	rs7917488	10:72653638	C:0.416934	PX030301_Alcohol_30Day_Frequency	1872	340	0.994068	0.000666164	0.0896004	0.00175499	-0.0283278	0.00905377	0.209483	0.12967	0.103324	0.672177	-0.00522216	0.0123408	0.0151603	-0.0316188	0.0130197	0.00452862	0.000701532	0.0126248	1
STATUS_T2D	rs4884075	13:78541621	C:0.139541	PX030301_Alcohol_30Day_Frequency	1874	341	0.972881	-0.00450123	0.132407	0.00175873	-0.028354	0.00906397	0.198726	-0.202103	0.157255	0.000153091	-0.0438144	0.0115727	0.0112666	0.0407374	0.0160743	0.00446521	0.000692466	0.01263	1
STATUS_T2D	rs213527	7:26908972	T:0.468233	PX030301_Alcohol_30Day_Frequency	1873	340	0.956522	-0.00505478	0.0927171	0.00172697	-0.0284139	0.00906759	0.180582	-0.145595	0.108737	0.000340618	-0.0607539	0.0169596	0.0136575	0.0318582	0.0129182	0.00443182	0.000689151	0.0126649	1
STATUS_T2D	rs1131904	6:31383071	G:0.266631	PX030301_Alcohol_30Day_Frequency	1864	337	0.978404	0.00268393	0.0991492	0.00104238	-0.0300805	0.00917417	0.226811	-0.139165	0.115144	0.000111444	-0.0505925	0.0130925	0.0113763	0.0317733	0.0125541	0.00255027	0.000408056	0.0126684	1
STATUS_T2D	rs17806045	17:7682605	T:0.138741	PX030301_Alcohol_30Day_Frequency	1874	341	0.270846	-0.145392	0.132041	0.00153829	-0.0287131	0.0090653	0.786379	0.0407489	0.150356	0.0397393	-0.0195959	0.009529	0.0320104	-0.0612937	0.0285847	0.00240572	0.000386291	0.012678	1
STATUS_T2D	rs12030948	1:67701765	T:0.353789	PX030301_Alcohol_30Day_Frequency	1874	341	0.256926	0.10652	0.0939594	0.00186801	-0.0281797	0.00905969	0.0264558	0.240104	0.108181	0.550836	-0.00703832	0.0117992	0.0159205	-0.0334995	0.013896	0.00235559	0.000378944	0.0126902	1
STATUS_T2D	rs10514151	5:78303487	T:0.0670048	PX030301_Alcohol_30Day_Frequency	1873	340	0.673209	0.0768557	0.182231	0.0019181	-0.0280946	0.00905508	0.385232	-0.188166	0.216707	0.000238817	-0.037287	0.010149	0.00913054	0.0583623	0.0223857	0.00449859	0.000701167	0.0127121	1
STATUS_T2D	rs12403202	1:162322955	T:0.264941	PX030301_Alcohol_30Day_Frequency	1874	341	0.970498	-0.00370337	0.100134	0.00173324	-0.0283662	0.00905546	0.221349	-0.140657	0.115015	0.000160219	-0.0483657	0.0128132	0.0115869	0.0328569	0.0130153	0.00446467	0.000698093	0.0127543	1
STATUS_T2D	rs855394	6:10049717	T:0.28762	PX030301_Alcohol_30Day_Frequency	1874	341	0.979687	-0.0025441	0.0999213	0.00174514	-0.0283606	0.00905946	0.213323	-0.144311	0.115961	0.000184244	-0.0514926	0.0137692	0.0119323	0.0327644	0.0130321	0.00446631	0.000698982	0.0127683	1
STATUS_T2D	rs10509319	10:71402902	T:0.125934	PX030301_Alcohol_30Day_Frequency	1874	341	0.468714	0.0976451	0.134762	0.00167138	-0.0284662	0.00905657	0.52154	-0.102199	0.159443	0.000144692	-0.0431153	0.0113461	0.0108698	0.0414546	0.0162768	0.00344687	0.000547089	0.0127771	1
STATUS_T2D	rs6762714	3:188470238	T:0.414354	PX030301_Alcohol_30Day_Frequency	1874	341	0.0336362	-0.196415	0.0924566	0.00158178	-0.0285725	0.00904408	0.00211867	-0.330155	0.107435	0.000217583	-0.0542972	0.0146842	0.0126658	0.0308285	0.0123659	0.000457265	7.9813e-05	0.0127877	1
STATUS_T2D	rs10219339	11:75484850	G:0.0984525	PX030301_Alcohol_30Day_Frequency	1874	341	0.604609	0.0740608	0.143034	0.00171685	-0.0283934	0.00905608	0.0932714	0.273291	0.162829	0.0484933	-0.0188604	0.00955916	0.0281882	-0.0610632	0.0278235	0.0039125	0.000618364	0.0128124	1
STATUS_T2D	rs12222995	11:75498240	G:0.0984525	PX030301_Alcohol_30Day_Frequency	1874	341	0.604609	0.0740608	0.143034	0.00171685	-0.0283934	0.00905608	0.0932714	0.273291	0.162829	0.0484933	-0.0188604	0.00955916	0.0281882	-0.0610632	0.0278235	0.0039125	0.000618364	0.0128124	1
STATUS_T2D	rs534654	4:56290220	T:0.206353	PX030301_Alcohol_30Day_Frequency	1873	341	0.331264	0.10385	0.106889	0.00170479	-0.0284202	0.00905864	0.691673	-0.0493261	0.124377	0.000152082	-0.0461589	0.0121867	0.0108292	0.0348287	0.0136682	0.00278609	0.000449021	0.0128452	1
STATUS_T2D	rs836178	12:50498139	T:0.349787	PX030301_Alcohol_30Day_Frequency	1874	341	0.805745	0.0232895	0.0947044	0.00169116	-0.0284521	0.00906202	0.13107	0.167556	0.110972	0.565984	-0.00687179	0.0119723	0.0159726	-0.0326106	0.013534	0.00433497	0.000683872	0.0128665	1
STATUS_T2D	rs10968565	9:28405415	T:0.0594984	PX030301_Alcohol_30Day_Frequency	1874	341	0.199744	0.234118	0.18258	0.00166317	-0.0284897	0.00905989	0.836591	-0.0453598	0.21992	0.000193229	-0.0382427	0.010259	0.0114154	0.050904	0.0201224	0.0020178	0.000330956	0.0128691	1
STATUS_T2D	rs6877440	5:109044067	C:0.126467	PX030301_Alcohol_30Day_Frequency	1874	341	0.581558	0.0733001	0.133005	0.00183835	-0.028227	0.00906114	0.0862768	0.261138	0.152234	0.0570258	-0.0183109	0.00962153	0.0295305	-0.0556196	0.0255566	0.00384362	0.000611462	0.0128985	1
STATUS_T2D	rs4783744	16:66956447	A:0.358591	PX030301_Alcohol_30Day_Frequency	1874	341	0.215031	0.117194	0.0945227	0.00185774	-0.0281872	0.00905734	0.862631	-0.0189294	0.109402	0.000244241	-0.0547146	0.0149158	0.0132535	0.0328643	0.0132684	0.00207728	0.000341099	0.0129083	1
STATUS_T2D	rs2456207	5:52133187	G:0.303419	PX030301_Alcohol_30Day_Frequency	1872	341	0.602914	0.0512839	0.0985822	0.00195385	-0.0280493	0.00905646	0.448196	-0.0861264	0.113559	0.000201855	-0.0510549	0.0137367	0.0123585	0.0326233	0.0130403	0.00436524	0.000690307	0.0129091	1
STATUS_T2D	rs7126004	11:129308742	C:0.134739	PX030301_Alcohol_30Day_Frequency	1874	341	0.376626	-0.122988	0.139106	0.00165104	-0.0285025	0.0090578	0.645068	0.0731881	0.158889	0.0588753	-0.018247	0.00965897	0.0263881	-0.0593984	0.0267506	0.0030033	0.000484211	0.0129091	1
STATUS_T2D	rs4506862	15:86676871	T:0.121932	PX030301_Alcohol_30Day_Frequency	1874	341	0.539563	-0.0868692	0.141602	0.00168212	-0.0284417	0.00905417	0.484119	0.11326	0.161871	0.0483582	-0.0188728	0.0095597	0.0284427	-0.060276	0.0275092	0.00369367	0.000589334	0.0129118	1
STATUS_T2D	rs138070	22:44229508	A:0.22157	PX030301_Alcohol_30Day_Frequency	1873	340	0.255514	-0.127202	0.111869	0.00178512	-0.0282894	0.00905598	0.02871	-0.284441	0.130033	0.000150867	-0.0448536	0.0118359	0.0108063	0.0351187	0.013778	0.00248754	0.000405085	0.0129172	1
STATUS_T2D	rs1234612	17:41840802	C:0.277215	PX030301_Alcohol_30Day_Frequency	1874	341	0.0652508	0.180389	0.0978497	0.00193761	-0.028109	0.00906849	0.00438017	0.323678	0.113595	0.313083	-0.0110103	0.0109145	0.018539	-0.0363593	0.0154413	0.000831597	0.000143325	0.0129931	1
STATUS_T2D	rs4630884	3:123068743	G:0.454109	PX030301_Alcohol_30Day_Frequency	1874	341	0.928548	0.00805902	0.0898719	0.00173063	-0.0283699	0.00905535	0.249096	-0.1195	0.103684	0.000324599	-0.059284	0.0164914	0.0139498	0.030296	0.0123227	0.00444998	0.000707192	0.0130012	1
STATUS_T2D	rs138065	22:44226987	A:0.221451	PX030301_Alcohol_30Day_Frequency	1874	341	0.26886	-0.123558	0.111748	0.00166395	-0.0284829	0.00905813	0.0308728	-0.280278	0.129836	0.000142728	-0.0450015	0.0118319	0.0108974	0.0350738	0.0137762	0.00240498	0.00039497	0.0130219	1
STATUS_T2D	rs1541935	9:8976008	C:0.437834	PX030301_Alcohol_30Day_Frequency	1874	341	0.315317	0.0922596	0.0918804	0.00170664	-0.0283977	0.00905238	0.034117	0.225682	0.10652	0.815508	-0.00302468	0.0129633	0.0150178	-0.0304669	0.0125278	0.00269971	0.000441869	0.0130588	1
STATUS_T2D	rs8004382	14:21155393	A:0.485577	PX030301_Alcohol_30Day_Frequency	1872	341	0.184319	-0.118682	0.0893979	0.00267055	-0.0273122	0.00909402	0.0180796	-0.242992	0.102789	0.000468576	-0.0615441	0.0175936	0.0137074	0.0317839	0.0128949	0.00230285	0.000380486	0.0130822	1
STATUS_T2D	rs2412648	4:56321067	G:0.302723	PX030301_Alcohol_30Day_Frequency	1873	340	0.4694	0.0690029	0.0953796	0.00189143	-0.0281119	0.0090486	0.0658004	0.2003	0.108872	0.392071	-0.00963915	0.0112624	0.0182156	-0.0358747	0.0151934	0.00358374	0.000580835	0.0131311	1
STATUS_T2D	rs17022920	2:100316990	C:0.0848453	PX030301_Alcohol_30Day_Frequency	1874	341	0.0805614	0.268068	0.153406	0.00199383	-0.02796	0.00904517	0.00612279	0.476382	0.17379	0.0317552	-0.0201383	0.00937766	0.0408657	-0.0715953	0.0350118	0.00102526	0.000176734	0.0131428	1
STATUS_T2D	rs11032703	11:34469656	T:0.124933	PX030301_Alcohol_30Day_Frequency	1873	341	0.697371	-0.0544143	0.139929	0.00171844	-0.0284126	0.00906298	0.377831	0.140743	0.15959	0.0561298	-0.0184821	0.00967635	0.0306919	-0.0602164	0.0278645	0.00420134	0.000676009	0.0131474	1
STATUS_T2D	rs690545	15:53966805	C:0.449573	PX030301_Alcohol_30Day_Frequency	1874	341	0.545438	-0.0556281	0.0920066	0.00178154	-0.0283092	0.00906062	0.479737	0.0748799	0.105953	0.95355	-0.00079513	0.0136505	0.0149542	-0.0327038	0.0134391	0.00372059	0.000602785	0.0131555	1
STATUS_T2D	rs7757372	6:143930404	G:0.235059	PX030301_Alcohol_30Day_Frequency	1874	341	0.578814	0.0588277	0.105973	0.00169568	-0.0284194	0.00905387	0.0828238	0.211918	0.122176	0.25952	-0.0121152	0.0107449	0.0191399	-0.0382374	0.0163213	0.00383285	0.000621916	0.0132038	1
STATUS_T2D	rs8062322	16:11092319	A:0.306727	PX030301_Alcohol_30Day_Frequency	1873	341	0.748901	0.0308075	0.096247	0.00175318	-0.0283476	0.00905924	0.358369	-0.101638	0.110659	0.000207213	-0.0511298	0.0137814	0.012674	0.0329241	0.0132077	0.00417425	0.000675033	0.0132211	1
STATUS_T2D	rs1424176	16:83424373	T:0.470651	PX030301_Alcohol_30Day_Frequency	1874	341	0.84508	-0.0175765	0.0899519	0.00175	-0.0283388	0.00905487	0.166692	-0.143002	0.103406	0.000383178	-0.060946	0.0171611	0.0144899	0.0315613	0.0129091	0.0043834	0.000709034	0.0132659	1
STATUS_T2D	rs2010851	12:1756642	C:0.309232	PX030301_Alcohol_30Day_Frequency	1874	341	0.139877	0.145123	0.0983051	0.00149781	-0.028816	0.0090756	0.993717	-0.000906475	0.115114	0.000199442	-0.0529653	0.0142391	0.0132767	0.0312092	0.0126034	0.00151403	0.000258952	0.0133053	1
STATUS_T2D	rs12666347	7:55205930	T:0.368056	PX030301_Alcohol_30Day_Frequency	1872	340	0.0255631	-0.211366	0.0946649	0.00250694	-0.027458	0.00908454	0.00164544	-0.345664	0.109814	0.000301774	-0.0551366	0.0152573	0.0130146	0.0326607	0.0131518	0.000361948	6.60526e-05	0.0133219	1
STATUS_T2D	rs3751143	12:121622304	G:0.16809	PX030301_Alcohol_30Day_Frequency	1874	341	0.966495	-0.00502877	0.119718	0.00174443	-0.0283578	0.00905823	0.203846	-0.178322	0.140337	0.00014931	-0.0444283	0.0117157	0.0110576	0.0374412	0.0147356	0.00446385	0.000723943	0.0133228	1
STATUS_T2D	rs1021719	9:8395913	A:0.1881	PX030301_Alcohol_30Day_Frequency	1874	341	0.158463	0.159477	0.113083	0.00152809	-0.0287011	0.009056	0.0140606	0.317387	0.129244	0.201812	-0.0134299	0.0105216	0.0194916	-0.0406073	0.0173833	0.00167813	0.000286159	0.0133357	1
STATUS_T2D	rs2162210	3:139699972	T:0.472785	PX030301_Alcohol_30Day_Frequency	1874	341	0.313077	-0.0912565	0.0904617	0.00174796	-0.0283591	0.00906038	0.736803	0.0348932	0.103821	0.816358	-0.00302018	0.013005	0.015581	-0.030382	0.0125619	0.00268344	0.000447488	0.0133477	1
STATUS_T2D	rs4716801	7:157688363	G:0.45651	PX030301_Alcohol_30Day_Frequency	1874	341	0.820346	0.0206554	0.0909528	0.00174314	-0.0283496	0.00905499	0.301901	-0.108478	0.105077	0.000297987	-0.058574	0.0161939	0.0139042	0.0303799	0.0123509	0.00435406	0.000708952	0.0133652	1
STATUS_T2D	rs9346833	6:161084642	C:0.447944	PX030301_Alcohol_30Day_Frequency	1873	341	0.911399	-0.0101524	0.0912374	0.00170556	-0.0284281	0.00906155	0.265143	0.116528	0.104574	0.812978	-0.00309819	0.0130954	0.0158899	-0.0323119	0.0133994	0.00438714	0.00071587	0.0134059	1
STATUS_T2D	rs1978877	15:93577383	A:0.467345	PX030301_Alcohol_30Day_Frequency	1868	339	0.0458765	-0.180679	0.0904967	0.00172729	-0.02845	0.00907926	0.63719	-0.0494043	0.104752	0.782524	-0.00359035	0.013007	0.0161183	-0.0319139	0.0132631	0.000641237	0.000115136	0.0134532	1
STATUS_T2D	rs2074222	17:7129974	A:0.353522	PX030301_Alcohol_30Day_Frequency	1874	341	0.95112	0.00579932	0.0946046	0.00172931	-0.0283781	0.00905732	0.202748	0.138234	0.108524	0.554005	-0.00706676	0.0119417	0.0167821	-0.0330847	0.0138346	0.0044595	0.000736434	0.013613	1
STATUS_T2D	rs10251980	7:50366637	A:0.124599	PX030301_Alcohol_30Day_Frequency	1870	341	0.334113	-0.135258	0.140038	0.0021075	-0.0278689	0.00906408	0.0395245	-0.343845	0.167022	0.000182936	-0.0418553	0.0111868	0.0106172	0.0389058	0.015227	0.00283359	0.000479882	0.0136403	1
STATUS_T2D	rs9822592	3:179627093	G:0.135806	PX030301_Alcohol_30Day_Frequency	1874	341	0.464987	0.0950674	0.130112	0.00171505	-0.0283966	0.00905622	0.563429	-0.0877448	0.151872	0.000167405	-0.0433815	0.0115262	0.0120762	0.0434759	0.0173217	0.00343134	0.000575747	0.0136488	1
STATUS_T2D	rs6018257	20:36022539	C:0.0965848	PX030301_Alcohol_30Day_Frequency	1874	341	0.846489	-0.0301303	0.155632	0.00175416	-0.028334	0.00905536	0.289264	0.187224	0.17667	0.0441821	-0.0191375	0.00950998	0.0294231	-0.0631019	0.0289755	0.00438447	0.000726709	0.0136583	1
STATUS_T2D	rs138099	22:44251852	C:0.221718	PX030301_Alcohol_30Day_Frequency	1874	341	0.268187	-0.123659	0.111681	0.00167175	-0.0284711	0.00905832	0.0314038	-0.279248	0.129767	0.000147917	-0.0449263	0.0118397	0.0114758	0.034842	0.0137832	0.00240073	0.000410548	0.013663	1
STATUS_T2D	rs138089	22:44246132	T:0.221718	PX030301_Alcohol_30Day_Frequency	1874	341	0.268187	-0.123659	0.111681	0.00167175	-0.0284711	0.00905832	0.0314038	-0.279248	0.129767	0.000147917	-0.0449263	0.0118397	0.0114758	0.034842	0.0137832	0.00240073	0.000410548	0.013663	1
STATUS_T2D	rs470089	22:44248504	A:0.221718	PX030301_Alcohol_30Day_Frequency	1874	341	0.268187	-0.123659	0.111681	0.00167175	-0.0284711	0.00905832	0.0314038	-0.279248	0.129767	0.000147917	-0.0449263	0.0118397	0.0114758	0.034842	0.0137832	0.00240073	0.000410548	0.013663	1
STATUS_T2D	rs12901259	15:87296504	A:0.245328	PX030301_Alcohol_30Day_Frequency	1873	340	0.581367	0.0575899	0.104445	0.00180136	-0.0282795	0.00906055	0.0902393	0.202219	0.119364	0.175613	-0.0139968	0.0103344	0.0214664	-0.0386944	0.016826	0.0038256	0.000639426	0.0136781	1
STATUS_T2D	rs12535925	7:129284182	G:0.155016	PX030301_Alcohol_30Day_Frequency	1874	341	0.884496	-0.0179448	0.123525	0.00174011	-0.0283559	0.00905551	0.184143	-0.19202	0.144582	0.000154077	-0.0431511	0.0114023	0.0110512	0.0405245	0.0159478	0.00442074	0.000733461	0.0136819	1
STATUS_T2D	rs8060673	16:83060297	G:0.457044	PX030301_Alcohol_30Day_Frequency	1874	341	0.600317	-0.047224	0.0901316	0.00172007	-0.0283931	0.00905758	0.0915429	-0.176366	0.104525	0.000308711	-0.058726	0.0162772	0.0144101	0.0305674	0.0124924	0.00389415	0.000651032	0.013697	1
STATUS_T2D	rs500687	3:138460203	C:0.455443	PX030301_Alcohol_30Day_Frequency	1874	341	0.67786	0.037731	0.0908336	0.00181166	-0.0282606	0.00905937	0.110314	0.168031	0.105231	0.784501	-0.00352399	0.0128868	0.015927	-0.0314449	0.0130445	0.00409876	0.00068407	0.0137131	1
STATUS_T2D	rs4896219	6:137079542	C:0.49413	PX030301_Alcohol_30Day_Frequency	1874	341	0.965598	0.00388489	0.0900751	0.00173249	-0.0283789	0.00905915	0.237594	-0.122652	0.103853	0.00046998	-0.0634355	0.0181384	0.0154087	0.0309459	0.0127737	0.00446358	0.000742631	0.0137359	1
STATUS_T2D	rs2013012	1:64128209	A:0.238527	PX030301_Alcohol_30Day_Frequency	1874	341	0.321442	-0.105726	0.106633	0.00151909	-0.028774	0.00907408	0.0397945	-0.253346	0.12323	0.000134443	-0.0463327	0.0121348	0.0118778	0.0363533	0.0144503	0.00271955	0.000466259	0.0138073	1
STATUS_T2D	rs4707609	6:90946479	C:0.337513	PX030301_Alcohol_30Day_Frequency	1874	341	0.750864	0.0308418	0.0971395	0.00169559	-0.0284301	0.00905723	0.144635	0.160792	0.110226	0.623283	-0.00599341	0.0122015	0.016633	-0.0347977	0.014531	0.00424853	0.000713103	0.0138378	1
STATUS_T2D	rs2286248	7:14216609	T:0.137673	PX030301_Alcohol_30Day_Frequency	1874	341	0.939375	-0.0100685	0.132383	0.00173693	-0.0283611	0.00905564	0.189073	-0.205209	0.156251	0.000160856	-0.0429411	0.0113791	0.0111468	0.0411382	0.0162085	0.00445487	0.000747496	0.0138742	1
STATUS_T2D	rs3826637	18:2937646	C:0.261473	PX030301_Alcohol_30Day_Frequency	1874	341	0.124393	0.15437	0.100463	0.00176487	-0.0283773	0.00907438	0.925282	0.0109527	0.116789	0.000206403	-0.0498773	0.0134402	0.013759	0.0338909	0.0137572	0.00138833	0.000247371	0.0139001	1
STATUS_T2D	rs855381	6:10060164	T:0.259477	PX030301_Alcohol_30Day_Frequency	1873	341	0.745091	0.0336717	0.103567	0.00161684	-0.028581	0.00906512	0.344234	-0.114245	0.120787	0.000180467	-0.0507105	0.0135412	0.0130552	0.0333949	0.0134534	0.00408727	0.000692106	0.0139502	1
STATUS_T2D	rs7192790	16:11167914	A:0.191035	PX030301_Alcohol_30Day_Frequency	1874	341	0.326515	0.110278	0.112396	0.00174854	-0.0283608	0.00906118	0.706774	-0.0492629	0.130952	0.000189593	-0.0468534	0.0125528	0.0136441	0.038759	0.0157142	0.00277522	0.000481637	0.0140266	1
STATUS_T2D	rs9534505	13:47460744	A:0.0923159	PX030301_Alcohol_30Day_Frequency	1874	341	0.119317	-0.255466	0.164008	0.00143368	-0.0289239	0.00907337	0.0128763	-0.47368	0.190449	0.000177336	-0.0376842	0.010051	0.00781979	0.0477477	0.0179519	0.00126078	0.000227458	0.0140315	1
STATUS_T2D	rs2297972	1:43418026	G:0.213027	PX030301_Alcohol_30Day_Frequency	1873	341	0.498737	0.0725967	0.107316	0.00156038	-0.0286843	0.00906808	0.484916	-0.0887237	0.127035	0.000153598	-0.0472912	0.0124938	0.0131513	0.0324525	0.0130876	0.00346819	0.000596263	0.0140606	1
STATUS_T2D	rs6910129	6:90683587	C:0.0621665	PX030301_Alcohol_30Day_Frequency	1874	341	0.438659	-0.149902	0.193557	0.00180829	-0.0282394	0.00905098	0.0606547	-0.436939	0.23291	0.000236619	-0.0374159	0.0101775	0.0102744	0.0570068	0.0222123	0.00328903	0.000567706	0.014081	1
STATUS_T2D	rs2071128	X:153195393	A:0.122056	PX030301_Alcohol_30Day_Frequency	1868	341	0.410901	0.0928492	0.112913	0.00162322	-0.0285821	0.00906879	0.042965	0.274189	0.135465	0.0215967	-0.0214459	0.00933491	0.0349341	-0.0507042	0.0240404	0.00283048	0.000493243	0.0141122	1
STATUS_T2D	rs831169	13:111797920	A:0.121398	PX030301_Alcohol_30Day_Frequency	1874	341	0.266061	-0.158196	0.14224	0.00159696	-0.0286058	0.00906261	0.807436	0.0395673	0.162337	0.0420557	-0.0194314	0.00955816	0.0309995	-0.0652087	0.0302301	0.00237421	0.000417583	0.0141191	1
STATUS_T2D	rs10457526	6:129896501	T:0.20651	PX030301_Alcohol_30Day_Frequency	1874	341	0.761934	0.0331059	0.109281	0.00172588	-0.0283763	0.00905506	0.347862	-0.119159	0.126935	0.000164072	-0.0461549	0.0122468	0.012963	0.0361869	0.0145634	0.00426803	0.000729192	0.0141386	1
STATUS_T2D	rs11803049	1:11928895	A:0.0696371	PX030301_Alcohol_30Day_Frequency	1874	341	0.618906	-0.0901042	0.18115	0.00174018	-0.028365	0.00905845	0.403023	0.175109	0.209402	0.0203635	-0.0215878	0.00930678	0.0490888	-0.0877622	0.0445987	0.00394078	0.000676948	0.0141592	1
STATUS_T2D	rs4973216	2:228561253	C:0.403148	PX030301_Alcohol_30Day_Frequency	1874	341	0.916365	0.00981558	0.0934691	0.00174107	-0.0283573	0.00905644	0.257411	-0.122664	0.10831	0.000266528	-0.0542281	0.014874	0.0145519	0.0293715	0.012021	0.00444319	0.000758548	0.0141621	1
STATUS_T2D	rs2269607	22:44257244	C:0.221718	PX030301_Alcohol_30Day_Frequency	1874	341	0.27827	-0.121036	0.111634	0.00167143	-0.0284717	0.00905836	0.0334988	-0.275757	0.129704	0.00015171	-0.0448511	0.0118395	0.0119295	0.0346567	0.0137842	0.00246337	0.000433747	0.014169	1
STATUS_T2D	rs361059	3:138443067	G:0.455176	PX030301_Alcohol_30Day_Frequency	1874	341	0.655727	0.0405193	0.0908872	0.00181836	-0.028251	0.00905944	0.106187	0.170033	0.105246	0.77953	-0.00360983	0.0128954	0.0164407	-0.031313	0.0130526	0.00404533	0.000694631	0.0141758	1
STATUS_T2D	rs1159918	4:100243009	T:0.356647	PX030301_Alcohol_30Day_Frequency	1873	341	0.747962	-0.0301096	0.0937037	0.00166237	-0.0284859	0.00905827	0.137613	-0.160706	0.108239	0.000212099	-0.0527694	0.014246	0.0138064	0.0311986	0.0126707	0.00410402	0.00070662	0.0142348	1
STATUS_T2D	rs138107	22:44256308	C:0.221451	PX030301_Alcohol_30Day_Frequency	1874	341	0.28308	-0.119818	0.111622	0.00167281	-0.0284697	0.00905841	0.0343594	-0.274399	0.129689	0.000152461	-0.0448417	0.0118409	0.0120036	0.0346254	0.0137838	0.00249271	0.000440692	0.0142476	1
STATUS_T2D	rs1544673	2:230520613	C:0.0506937	PX030301_Alcohol_30Day_Frequency	1874	341	0.556384	0.118961	0.202239	0.00180529	-0.028257	0.00905521	0.0770556	0.418325	0.236605	0.014452	-0.0225254	0.00920972	0.0608977	-0.108121	0.0576879	0.00376928	0.000652389	0.0142476	1
STATUS_T2D	rs10505371	8:120679258	T:0.124066	PX030301_Alcohol_30Day_Frequency	1874	341	0.942969	0.00980853	0.137109	0.00173383	-0.0283674	0.00905611	0.235742	-0.192747	0.162561	0.00017503	-0.0405621	0.0108091	0.0111048	0.0449999	0.0177208	0.0044565	0.000764842	0.0142545	1
STATUS_T2D	rs1010474	6:90857028	C:0.340448	PX030301_Alcohol_30Day_Frequency	1874	341	0.698832	-0.0373932	0.0966489	0.00175563	-0.0283382	0.00905742	0.403765	0.0915216	0.109618	0.548184	-0.00716801	0.0119371	0.0177146	-0.034329	0.0144755	0.0041448	0.000714795	0.0142713	1
STATUS_T2D	rs10496340	2:100392309	C:0.210245	PX030301_Alcohol_30Day_Frequency	1874	341	0.188781	0.145012	0.110343	0.00167897	-0.0284698	0.00906155	0.925854	-0.011964	0.128559	0.000165435	-0.0470903	0.0125018	0.0129122	0.0347221	0.013966	0.00190389	0.000342289	0.0143059	1
STATUS_T2D	rs985105	7:14270475	A:0.237727	PX030301_Alcohol_30Day_Frequency	1874	341	0.75232	-0.0326587	0.103487	0.00173105	-0.028375	0.00905719	0.345686	0.111601	0.118348	0.195088	-0.0135876	0.0104869	0.021853	-0.039603	0.0172719	0.00425009	0.000734097	0.0143207	1
STATUS_T2D	rs2489188	1:92332489	G:0.337247	PX030301_Alcohol_30Day_Frequency	1874	341	0.00133501	0.295518	0.092109	0.00179899	-0.0283074	0.00906836	6.58512e-05	0.424253	0.106308	0.547354	-0.00717458	0.0119233	0.017801	-0.0318458	0.0134386	2.68838e-05	5.75902e-06	0.0143247	1
STATUS_T2D	rs13116864	4:175648810	C:0.204169	PX030301_Alcohol_30Day_Frequency	1871	341	0.606222	-0.0576394	0.111818	0.0018484	-0.0282107	0.00906056	0.090266	-0.224164	0.132328	0.000164199	-0.046478	0.0123331	0.0125807	0.0350675	0.0140527	0.00401654	0.000696763	0.0143435	1
STATUS_T2D	rs11777932	8:22033435	A:0.0997865	PX030301_Alcohol_30Day_Frequency	1874	341	0.615765	-0.075419	0.150279	0.00166631	-0.0284765	0.00905729	0.10115	-0.292009	0.17813	0.00019008	-0.038324	0.0102694	0.0109024	0.0452009	0.017755	0.00393333	0.000683319	0.0143495	1
STATUS_T2D	rs11030108	11:27695464	A:0.303095	PX030301_Alcohol_30Day_Frequency	1874	341	0.880696	-0.014467	0.0963908	0.00174502	-0.0283471	0.00905511	0.268969	0.12297	0.111241	0.336028	-0.0106695	0.0110905	0.0189641	-0.0334729	0.0142666	0.00441777	0.000763032	0.0143555	1
STATUS_T2D	rs16947307	16:78270078	T:0.303524	PX030301_Alcohol_30Day_Frequency	1873	341	0.158136	-0.141356	0.100155	0.00160226	-0.0285992	0.00906331	0.0157019	-0.280513	0.116118	0.000159645	-0.0481003	0.0127399	0.0127749	0.0313243	0.0125801	0.00161937	0.000294286	0.0143555	1
STATUS_T2D	rs11208257	1:64114301	C:0.171306	PX030301_Alcohol_30Day_Frequency	1868	338	0.0374535	-0.256238	0.123145	0.00185279	-0.0282333	0.00906988	0.00287826	-0.429401	0.144073	0.000162784	-0.0414874	0.0110025	0.0109066	0.039671	0.0155837	0.000594061	0.000113092	0.0143614	1
STATUS_T2D	rs266105	10:44855663	A:0.125934	PX030301_Alcohol_30Day_Frequency	1874	341	0.0306494	-0.31556	0.145985	0.00175227	-0.0283676	0.00906519	0.455525	-0.121865	0.163306	0.0503643	-0.0188112	0.00961297	0.0305092	-0.0619598	0.0286398	0.000380268	7.38179e-05	0.0143664	1
STATUS_T2D	rs228779	17:42091213	T:0.173426	PX030301_Alcohol_30Day_Frequency	1874	341	0.126594	-0.187756	0.122903	0.00155099	-0.0286414	0.0090495	0.0112988	-0.367529	0.145078	0.000144225	-0.0414864	0.0109151	0.0108555	0.0411013	0.0161351	0.00134726	0.000247385	0.0143823	1
STATUS_T2D	rs17184250	14:92923947	T:0.309295	PX030301_Alcohol_30Day_Frequency	1872	341	0.0362324	0.202856	0.0968607	0.00213474	-0.0278313	0.00906315	0.00237001	0.340108	0.111897	0.410618	-0.0092881	0.0112883	0.0186571	-0.0343144	0.0145875	0.000545741	0.000104621	0.0144172	1
STATUS_T2D	rs6956293	7:133130178	C:0.213981	PX030301_Alcohol_30Day_Frequency	1874	341	0.198129	-0.143895	0.111816	0.00155056	-0.0286852	0.00906311	0.946847	0.00846211	0.126931	0.11986	-0.0157646	0.0101356	0.0240086	-0.0446792	0.0197959	0.0019234	0.000347959	0.0144212	1
STATUS_T2D	rs251406	5:67536461	A:0.29429	PX030301_Alcohol_30Day_Frequency	1874	341	0.345061	-0.0956308	0.101281	0.00173356	-0.0283715	0.0090573	0.68154	0.0477997	0.116481	0.359251	-0.0102906	0.0112246	0.0192881	-0.0380808	0.0162744	0.00285111	0.000507062	0.0144662	1
STATUS_T2D	rs651159	11:102736419	G:0.0541622	PX030301_Alcohol_30Day_Frequency	1874	341	0.582784	-0.112846	0.205427	0.00173257	-0.0283516	0.00905045	0.409657	0.196823	0.238719	0.0147152	-0.0224576	0.00920653	0.0687283	-0.0962525	0.0528801	0.00383191	0.000673162	0.0145183	1
STATUS_T2D	rs138061	22:44222840	A:0.221985	PX030301_Alcohol_30Day_Frequency	1874	341	0.300011	-0.115319	0.111267	0.00167115	-0.0284717	0.00905819	0.0374926	-0.268824	0.12922	0.000154524	-0.0448204	0.0118457	0.0122627	0.0344993	0.013775	0.00259422	0.000465098	0.0145223	1
STATUS_T2D	rs481294	9:27190890	C:0.230523	PX030301_Alcohol_30Day_Frequency	1874	341	0.554597	-0.063297	0.107122	0.0018069	-0.0282547	0.00905525	0.454975	0.0928135	0.124224	0.189665	-0.0136949	0.0104416	0.0228661	-0.0389186	0.0171021	0.00374772	0.000659369	0.0145244	1
STATUS_T2D	rs10170778	2:192815323	G:0.309306	PX030301_Alcohol_30Day_Frequency	1859	338	0.0811234	0.165784	0.0950485	0.001893	-0.0281827	0.0090721	0.769954	0.0322071	0.110134	0.000247657	-0.0526765	0.0143741	0.0146155	0.0315893	0.0129371	0.00114159	0.00021306	0.0145284	1
STATUS_T2D	rs717423	9:3844061	A:0.274693	PX030301_Alcohol_30Day_Frequency	1873	341	0.299524	-0.106779	0.102924	0.00156633	-0.0286189	0.00905057	0.0362573	-0.250721	0.119731	0.000172689	-0.0484707	0.0129051	0.0142394	0.0348699	0.0142258	0.00256776	0.000461046	0.0145394	1
STATUS_T2D	rs2486154	10:108559699	T:0.44397	PX030301_Alcohol_30Day_Frequency	1874	341	0.779082	-0.0253368	0.0903221	0.00173463	-0.028364	0.00905542	0.343422	0.0979675	0.103404	0.755855	-0.00399049	0.0128341	0.0169724	-0.0318465	0.0133399	0.0042952	0.000751437	0.0145515	1
STATUS_T2D	rs1155002	1:60373775	T:0.382604	PX030301_Alcohol_30Day_Frequency	1874	341	0.149854	0.133795	0.0929103	0.00176529	-0.028376	0.00907416	0.0142289	0.261299	0.10659	0.551647	-0.00712917	0.0119759	0.0176436	-0.0319954	0.013483	0.0015894	0.000292632	0.0145646	1
STATUS_T2D	rs7084752	10:97070115	G:0.405016	PX030301_Alcohol_30Day_Frequency	1874	341	0.430283	-0.072958	0.0925033	0.00164047	-0.02852	0.00905797	0.0576724	-0.203633	0.107278	0.000245717	-0.0546374	0.014901	0.014374	0.0314424	0.0128453	0.00327021	0.000581036	0.0145717	1
STATUS_T2D	rs2656845	5:169836156	G:0.21905	PX030301_Alcohol_30Day_Frequency	1874	341	0.684245	-0.0446781	0.109861	0.00190604	-0.0281614	0.00907116	0.114373	-0.203697	0.129017	0.000178228	-0.0468353	0.012496	0.0127847	0.0313706	0.0126001	0.00411154	0.000722772	0.0145949	1
STATUS_T2D	rs9971190	10:131461323	A:0.402882	PX030301_Alcohol_30Day_Frequency	1874	341	0.822585	-0.0206319	0.0920158	0.0017052	-0.0284145	0.00905702	0.298984	0.110501	0.106393	0.488223	-0.0081419	0.0117464	0.0181574	-0.0324841	0.0137505	0.00435672	0.000763693	0.0145989	1
STATUS_T2D	rs1377287	4:72136575	C:0.115857	PX030301_Alcohol_30Day_Frequency	1873	341	0.235642	0.161983	0.136585	0.0017799	-0.0283057	0.00905871	0.817635	-0.0370972	0.160882	0.000173079	-0.0404686	0.0107762	0.0113484	0.0420744	0.0166185	0.00220977	0.000402999	0.01468	1
STATUS_T2D	rs16961043	16:83651685	C:0.173785	PX030301_Alcohol_30Day_Frequency	1873	341	0.638742	0.0551388	0.117452	0.00176475	-0.0283159	0.0090547	0.0997187	0.223892	0.136004	0.130747	-0.0153175	0.0101362	0.0242731	-0.0449631	0.0199589	0.00403152	0.000712938	0.0146811	1
STATUS_T2D	rs4147541	4:100274157	G:0.27843	PX030301_Alcohol_30Day_Frequency	1873	341	0.134758	-0.151921	0.101579	0.00198696	-0.0280719	0.00907837	0.0126485	-0.295958	0.118691	0.000190181	-0.0482047	0.0129176	0.0132726	0.0306859	0.0123915	0.00138757	0.000258877	0.0146821	1
STATUS_T2D	rs1462891	8:31830933	T:0.177962	PX030301_Alcohol_30Day_Frequency	1874	341	0.217845	-0.149656	0.121447	0.00162585	-0.0285118	0.00904782	0.0221662	-0.328457	0.143587	0.000152622	-0.0425218	0.0112291	0.0113905	0.0400478	0.0158262	0.00206011	0.000377584	0.0147065	1
STATUS_T2D	rs4683801	3:139835537	G:0.287774	PX030301_Alcohol_30Day_Frequency	1873	340	0.472419	0.0713465	0.0992924	0.00153476	-0.0287812	0.00908488	0.0673568	0.207499	0.113432	0.446696	-0.00882771	0.0116011	0.0178804	-0.0342498	0.0144631	0.00344204	0.000615295	0.0147248	1
STATUS_T2D	rs11145922	9:139254317	A:0.147012	PX030301_Alcohol_30Day_Frequency	1874	341	0.39578	-0.111556	0.131369	0.00176877	-0.0283197	0.00905786	0.656245	0.0659195	0.148099	0.0880127	-0.0168473	0.00987549	0.025962	-0.0493558	0.0221647	0.00309807	0.000557674	0.0147514	1
STATUS_T2D	rs2016337	11:78771634	T:0.471985	PX030301_Alcohol_30Day_Frequency	1874	341	0.839682	-0.0183798	0.0908545	0.00172395	-0.0283808	0.00905556	0.31296	0.105074	0.104134	0.897168	-0.00174335	0.0134893	0.016466	-0.0315968	0.013174	0.00437725	0.000773775	0.0147514	1
STATUS_T2D	rs11907226	20:17462150	T:0.322038	PX030301_Alcohol_30Day_Frequency	1874	341	0.831721	-0.0206173	0.0970249	0.00170703	-0.0284226	0.00906052	0.168761	-0.153931	0.111852	0.000181819	-0.0493782	0.0131921	0.013296	0.0302229	0.0122076	0.00436791	0.000773641	0.0147841	1
STATUS_T2D	rs11782671	8:32290601	T:0.379936	PX030301_Alcohol_30Day_Frequency	1874	341	0.744216	-0.0300589	0.0921273	0.00170676	-0.0284126	0.00905721	0.140222	-0.156704	0.106242	0.000263039	-0.0546109	0.0149651	0.0150632	0.0321825	0.0132392	0.00423585	0.000752176	0.0148005	1
STATUS_T2D	rs2830585	21:28305212	T:0.141484	PX030301_Alcohol_30Day_Frequency	1873	340	0.100508	-0.219225	0.133479	0.00145261	-0.0289607	0.00909572	0.787535	-0.0407379	0.151154	0.0428211	-0.0195573	0.00965576	0.0368844	-0.0599451	0.0287225	0.00110728	0.000210533	0.0148282	1
STATUS_T2D	rs558905	3:138454416	C:0.455443	PX030301_Alcohol_30Day_Frequency	1874	341	0.677015	0.0378203	0.0907961	0.00181988	-0.0282516	0.00906037	0.113391	0.166483	0.10516	0.769517	-0.00377931	0.0128984	0.017062	-0.0312436	0.013098	0.00409676	0.000729909	0.0148282	1
STATUS_T2D	rs17749481	7:29134035	A:0.100908	PX030301_Alcohol_30Day_Frequency	1873	341	0.0236766	0.319094	0.141046	0.00195223	-0.0280721	0.0090631	0.468345	0.119462	0.164735	0.000210914	-0.0391451	0.0105638	0.0117518	0.041551	0.0164917	0.000373711	7.46336e-05	0.0148446	1
STATUS_T2D	rs4917354	9:137237661	T:0.304162	PX030301_Alcohol_30Day_Frequency	1874	341	0.0135811	0.236638	0.0958766	0.00146455	-0.0288389	0.00906422	0.38368	0.0975275	0.111955	0.000215669	-0.0532899	0.014403	0.0152902	0.0302841	0.0124861	0.000219251	4.48314e-05	0.0148714	1
STATUS_T2D	rs2126188	15:54042026	G:0.22492	PX030301_Alcohol_30Day_Frequency	1874	341	0.541967	0.0647612	0.106194	0.00179925	-0.0282766	0.00905862	0.511636	-0.0805527	0.122739	0.000173962	-0.045234	0.0120492	0.0126971	0.0343199	0.0137712	0.00371333	0.000666654	0.0148714	1
STATUS_T2D	rs1887922	10:94224165	C:0.199146	PX030301_Alcohol_30Day_Frequency	1873	341	0.163569	0.154083	0.110599	0.00172969	-0.0283824	0.00905888	0.972109	0.00446243	0.127633	0.000175766	-0.0455062	0.0121301	0.0134125	0.035238	0.0142513	0.00165827	0.000310531	0.0148982	1
STATUS_T2D	rs4240157	X:15586964	G:0.365261	PX030301_Alcohol_30Day_Frequency	1874	341	0.929431	0.00683154	0.0771398	0.00174909	-0.0283491	0.00905771	0.181952	0.120227	0.0900735	0.220095	-0.0130597	0.0106499	0.0216509	-0.0272903	0.0118837	0.00445025	0.000792596	0.0149003	1
STATUS_T2D	rs4341884	2:235918504	T:0.327641	PX030301_Alcohol_30Day_Frequency	1874	341	0.25489	0.108426	0.0952317	0.00190091	-0.0281555	0.00906694	0.0270004	0.244433	0.110528	0.41777	-0.00924725	0.0114122	0.018585	-0.0335732	0.0142637	0.00234426	0.000432141	0.014922	1
STATUS_T2D	rs378363	9:9020223	G:0.258538	PX030301_Alcohol_30Day_Frequency	1874	341	0.459329	0.0759535	0.102647	0.00162225	-0.0285853	0.00906929	0.0577124	0.22706	0.119639	0.25405	-0.0123241	0.0108052	0.0210242	-0.0357	0.015471	0.00340339	0.000618471	0.015007	1
STATUS_T2D	rs2012512	3:139704080	T:0.467432	PX030301_Alcohol_30Day_Frequency	1873	341	0.381289	-0.0800558	0.0914376	0.00168571	-0.0284534	0.00905971	0.664614	0.0455222	0.104998	0.775906	-0.00369432	0.012978	0.0174073	-0.0303705	0.0127715	0.00299323	0.000548103	0.0150247	1
STATUS_T2D	rs386212	3:42563055	A:0.455686	PX030301_Alcohol_30Day_Frequency	1873	340	0.513919	0.0587312	0.0899753	0.0020014	-0.0279728	0.00905261	0.0701766	0.190434	0.105167	0.772781	-0.00370793	0.0128418	0.0170106	-0.0294803	0.012353	0.00403374	0.00072755	0.015033	1
STATUS_T2D	rs7251505	19:33802542	A:0.0869797	PX030301_Alcohol_30Day_Frequency	1874	341	0.43217	-0.128051	0.163022	0.00174148	-0.0283543	0.00905569	0.0641092	-0.357255	0.192963	0.000198494	-0.0390093	0.0104838	0.0116042	0.0508144	0.0201328	0.00326264	0.000595057	0.015033	1
STATUS_T2D	rs12326826	18:72236483	C:0.278282	PX030301_Alcohol_30Day_Frequency	1874	341	0.553554	-0.0591602	0.099858	0.0017413	-0.0283491	0.00905392	0.469725	0.0833978	0.115361	0.295305	-0.0114769	0.0109664	0.0210956	-0.0359896	0.0156051	0.0037452	0.000679143	0.0150591	1
STATUS_T2D	rs9477228	6:9910650	G:0.164442	PX030301_Alcohol_30Day_Frequency	1873	341	0.0115535	-0.323594	0.128131	0.00205981	-0.0279408	0.00906736	0.00080734	-0.505001	0.150735	0.000186862	-0.0425024	0.011376	0.0118547	0.0393441	0.0156348	0.000160976	3.37039e-05	0.0150716	1
STATUS_T2D	rs1578401	20:17210565	G:0.441836	PX030301_Alcohol_30Day_Frequency	1874	341	0.17395	0.122525	0.0901173	0.00156999	-0.028605	0.00904814	0.997446	-0.00033095	0.103384	0.000400406	-0.0613162	0.0173219	0.0164032	0.0304036	0.0126691	0.00177365	0.000334355	0.0150758	1
STATUS_T2D	rs4720450	7:43595400	T:0.45571	PX030301_Alcohol_30Day_Frequency	1874	341	0.655401	0.0407013	0.091203	0.00185168	-0.0282109	0.00906214	0.110292	0.168141	0.105293	0.8677	-0.00221107	0.0132733	0.0164567	-0.032475	0.013539	0.00404459	0.000731175	0.0150768	1
STATUS_T2D	rs2304319	7:43594560	G:0.45571	PX030301_Alcohol_30Day_Frequency	1874	341	0.655401	0.0407013	0.091203	0.00185168	-0.0282109	0.00906214	0.110292	0.168141	0.105293	0.8677	-0.00221107	0.0132733	0.0164567	-0.032475	0.013539	0.00404459	0.000731175	0.0150768	1
STATUS_T2D	rs497900	3:138433568	C:0.454909	PX030301_Alcohol_30Day_Frequency	1874	341	0.64845	0.041458	0.0909333	0.0018288	-0.028239	0.0090605	0.106864	0.169745	0.105272	0.768281	-0.00380257	0.0129065	0.0173471	-0.0311868	0.0131077	0.00402685	0.000728434	0.0150841	1
STATUS_T2D	rs10267165	7:37466970	C:0.410619	PX030301_Alcohol_30Day_Frequency	1874	341	0.516586	0.05928	0.0913945	0.00184784	-0.0281823	0.00905117	0.547413	-0.0629028	0.104552	0.000288631	-0.0555105	0.015312	0.0149706	0.0303992	0.0124941	0.00362134	0.000658911	0.0150883	1
STATUS_T2D	rs4643	1:64125439	C:0.165955	PX030301_Alcohol_30Day_Frequency	1874	341	0.224124	-0.148349	0.122034	0.00153225	-0.0287428	0.00907142	0.0253773	-0.318283	0.14237	0.000142688	-0.0420454	0.0110545	0.0119274	0.0400814	0.0159415	0.00210253	0.000393597	0.0151009	1
STATUS_T2D	rs922353	8:31826068	G:0.177962	PX030301_Alcohol_30Day_Frequency	1874	341	0.225665	-0.147124	0.121429	0.00163274	-0.0284995	0.00904746	0.0233906	-0.325666	0.143655	0.000155746	-0.0424537	0.011226	0.0117239	0.0399095	0.0158349	0.00211437	0.000395772	0.015104	1
STATUS_T2D	rs2185416	10:73126727	T:0.21238	PX030301_Alcohol_30Day_Frequency	1874	341	0.0568045	-0.221414	0.116239	0.00136701	-0.0290425	0.00907144	0.646816	-0.0608365	0.132776	0.101933	-0.0165133	0.0100965	0.0247201	-0.0463879	0.0206559	0.000693723	0.000136858	0.015105	1
STATUS_T2D	rs4740740	9:3846792	A:0.278282	PX030301_Alcohol_30Day_Frequency	1874	341	0.26801	-0.113303	0.102291	0.00156872	-0.0286099	0.00904902	0.0317245	-0.255474	0.118943	0.000172162	-0.0478485	0.0127368	0.014617	0.033789	0.0138381	0.0024044	0.000447228	0.0151061	1
STATUS_T2D	rs4611987	4:57923981	A:0.161686	PX030301_Alcohol_30Day_Frequency	1874	341	0.533494	0.0746903	0.11995	0.00162942	-0.0285599	0.00906494	0.49858	-0.0949671	0.140333	0.000162145	-0.043979	0.0116603	0.0127766	0.0361642	0.0145241	0.00368624	0.00067149	0.015126	1
STATUS_T2D	rs7758851	6:20542221	A:0.297759	PX030301_Alcohol_30Day_Frequency	1874	341	0.906439	-0.0117868	0.100287	0.00175692	-0.0283396	0.00905849	0.197095	-0.149788	0.116126	0.000219811	-0.0511178	0.013834	0.0144532	0.0324589	0.0132713	0.00443696	0.000801482	0.0151522	1
STATUS_T2D	rs668205	9:9516348	C:0.395144	PX030301_Alcohol_30Day_Frequency	1874	341	0.569656	0.0523018	0.0919903	0.00173521	-0.0283838	0.00906205	0.0863586	0.182492	0.106414	0.715798	-0.00461637	0.0126795	0.0165552	-0.0333099	0.0138997	0.00380186	0.000693548	0.0151817	1
STATUS_T2D	rs342525	3:42585461	T:0.151547	PX030301_Alcohol_30Day_Frequency	1874	341	0.789629	-0.0339587	0.127285	0.00172484	-0.0283905	0.00905907	0.165489	-0.203946	0.147058	0.000156564	-0.0433423	0.0114649	0.0120277	0.0394623	0.0157137	0.00431096	0.000781412	0.0151869	1
STATUS_T2D	rs6127973	20:55806280	A:0.141142	PX030301_Alcohol_30Day_Frequency	1874	341	0.438048	-0.103072	0.132911	0.00197863	-0.0280172	0.00905702	0.061899	-0.290712	0.155709	0.000208285	-0.0435246	0.0117356	0.0145838	0.0405756	0.016612	0.00329646	0.000607126	0.0152196	1
STATUS_T2D	rs12255679	10:131477693	A:0.127001	PX030301_Alcohol_30Day_Frequency	1874	341	0.780876	0.0375503	0.134987	0.00173679	-0.0283574	0.00905437	0.142769	0.227762	0.15541	0.0592676	-0.0182551	0.00967821	0.0298716	-0.0549245	0.02529	0.00429888	0.000781412	0.0152354	1
STATUS_T2D	rs6025447	20:55790147	T:0.400747	PX030301_Alcohol_30Day_Frequency	1874	341	0.578731	0.0509005	0.0916732	0.00162617	-0.0285818	0.00907022	0.46719	-0.0770459	0.105969	0.000362961	-0.0585051	0.016408	0.016194	0.0308416	0.0128265	0.00383027	0.000700762	0.0152418	1
STATUS_T2D	rs942648	13:111951311	T:0.152615	PX030301_Alcohol_30Day_Frequency	1874	341	0.611997	-0.0628594	0.123928	0.00182913	-0.0282361	0.00905975	0.0948008	-0.245905	0.147195	0.000171205	-0.0426828	0.0113575	0.013135	0.0363012	0.0146371	0.00392446	0.000717984	0.015265	1
STATUS_T2D	rs6564559	16:78463512	T:0.104055	PX030301_Alcohol_30Day_Frequency	1874	341	0.504653	-0.0981167	0.14706	0.00174662	-0.0283644	0.00906142	0.562864	0.0964272	0.166658	0.0427335	-0.0193496	0.00954919	0.0356707	-0.0628363	0.0299126	0.0035665	0.00065587	0.0152671	1
STATUS_T2D	rs7177101	15:38799369	A:0.348986	PX030301_Alcohol_30Day_Frequency	1874	341	0.00612487	-0.266731	0.0973109	0.00224142	-0.0277426	0.00907739	0.000382581	-0.400362	0.11272	0.000265762	-0.0510271	0.0139932	0.0143779	0.0305408	0.0124775	9.58773e-05	2.07728e-05	0.0153255	1
STATUS_T2D	rs3212198	20:43044362	C:0.417022	PX030301_Alcohol_30Day_Frequency	1874	341	0.759742	0.0281017	0.0918899	0.0017062	-0.0284129	0.00905703	0.316927	-0.108014	0.107929	0.000328298	-0.0567305	0.0157941	0.0162112	0.0292719	0.0121757	0.00426386	0.000780059	0.0153457	1
STATUS_T2D	rs12954579	18:72198978	A:0.147012	PX030301_Alcohol_30Day_Frequency	1874	341	0.741863	-0.0422936	0.128401	0.00181012	-0.0282639	0.0090597	0.33983	0.141098	0.147823	0.103918	-0.016237	0.00998496	0.0259656	-0.0474815	0.0213234	0.00423068	0.0007757	0.0153787	1
STATUS_T2D	rs1438663	5:109027851	T:0.16809	PX030301_Alcohol_30Day_Frequency	1874	341	0.746143	0.0381619	0.117882	0.00178356	-0.0282975	0.00905782	0.145721	0.194083	0.133407	0.100667	-0.016386	0.00998157	0.0270457	-0.0461211	0.0208612	0.00424076	0.000781006	0.0154632	1
STATUS_T2D	rs3734662	6:90651086	G:0.481857	PX030301_Alcohol_30Day_Frequency	1874	341	0.437531	-0.0714689	0.0920553	0.00175236	-0.0283364	0.00905524	0.594996	0.056415	0.106121	0.930421	-0.00120114	0.0137565	0.0169297	-0.0322297	0.0134952	0.00330412	0.000616934	0.0154739	1
STATUS_T2D	rs8177213	3:133472227	C:0.292956	PX030301_Alcohol_30Day_Frequency	1874	341	0.108524	0.156983	0.0978174	0.00181803	-0.0282615	0.00906268	0.867503	0.0189511	0.113595	0.000220387	-0.0499062	0.0135085	0.0148536	0.0315604	0.0129562	0.00124533	0.00024424	0.0154878	1
STATUS_T2D	rs4742502	9:8430033	C:0.454909	PX030301_Alcohol_30Day_Frequency	1874	341	0.463922	-0.0677631	0.0925216	0.00173451	-0.0283357	0.00904633	0.0619133	-0.201916	0.108155	0.000334706	-0.0561146	0.0156446	0.0161791	0.0295471	0.0122865	0.00341525	0.000640463	0.015587	1
STATUS_T2D	rs8053235	16:81549127	T:0.0594984	PX030301_Alcohol_30Day_Frequency	1874	341	0.165097	-0.284884	0.205228	0.00169221	-0.0284451	0.00906033	0.0190945	-0.574064	0.244941	0.000239247	-0.0367501	0.0100041	0.0106929	0.0596175	0.0233558	0.00163197	0.000318069	0.0156119	1
STATUS_T2D	rs1614377	4:100279332	A:0.285104	PX030301_Alcohol_30Day_Frequency	1873	341	0.0329247	0.208769	0.0978759	0.00183401	-0.0282897	0.00907921	0.00223111	0.343831	0.112451	0.352041	-0.010403	0.0111784	0.0193131	-0.0358406	0.0153202	0.000455844	9.41945e-05	0.0156141	1
STATUS_T2D	rs501371	11:102748450	G:0.0546958	PX030301_Alcohol_30Day_Frequency	1874	341	0.517294	-0.133023	0.205434	0.00172105	-0.028368	0.00905004	0.473588	0.170821	0.238359	0.0141829	-0.0225776	0.00920558	0.0714062	-0.0954878	0.0529639	0.00360678	0.0006764	0.0156412	1
STATUS_T2D	rs6467259	7:129321191	T:0.272946	PX030301_Alcohol_30Day_Frequency	1874	341	0.751748	-0.0324444	0.102563	0.00175035	-0.0283464	0.00905748	0.140439	-0.176363	0.119636	0.000181481	-0.0485427	0.0129672	0.0144937	0.032173	0.0131598	0.00424905	0.000790128	0.0156455	1
STATUS_T2D	rs11580742	1:157977572	G:0.0947172	PX030301_Alcohol_30Day_Frequency	1874	341	0.133194	0.216093	0.143906	0.00180684	-0.0282373	0.00904964	0.0117411	0.416097	0.165129	0.0488951	-0.0188994	0.009596	0.0351734	-0.057948	0.027511	0.00149338	0.000293126	0.015664	1
STATUS_T2D	rs5945108	X:153904397	G:0.266418	PX030301_Alcohol_30Day_Frequency	1873	341	0.11251	-0.137137	0.0864122	0.00178137	-0.0283207	0.00906421	0.009934	-0.262483	0.101812	0.000168193	-0.0431345	0.0114642	0.013293	0.0251961	0.0101769	0.00121998	0.000242288	0.0157031	1
STATUS_T2D	rs7990050	13:75989390	A:0.120598	PX030301_Alcohol_30Day_Frequency	1874	341	0.788476	-0.037572	0.140042	0.00172452	-0.0283864	0.00905761	0.158998	-0.231744	0.164538	0.000170265	-0.040438	0.0107563	0.0124215	0.0416868	0.0166752	0.00430886	0.00080366	0.0157162	1
STATUS_T2D	rs2971575	12:102780879	C:0.436999	PX030301_Alcohol_30Day_Frequency	1873	340	0.929175	-0.00795061	0.0894507	0.00172441	-0.0283783	0.00905498	0.19935	-0.133109	0.103715	0.000329498	-0.0563608	0.0156953	0.0164775	0.0288927	0.0120479	0.0044329	0.000831468	0.015852	1
STATUS_T2D	rs1023911	8:31825132	T:0.187033	PX030301_Alcohol_30Day_Frequency	1874	341	0.171573	-0.162989	0.119217	0.00163192	-0.0285012	0.00904759	0.0167571	-0.337408	0.141057	0.000159048	-0.043043	0.0113976	0.0127026	0.0392727	0.0157595	0.00172002	0.000338908	0.0158652	1
STATUS_T2D	rs1079323	16:78667846	G:0.148879	PX030301_Alcohol_30Day_Frequency	1874	341	0.645599	0.0571752	0.124325	0.00174574	-0.028341	0.00905352	0.111777	0.225112	0.141557	0.0912165	-0.0167546	0.00991977	0.0281863	-0.0469714	0.0214024	0.00402243	0.000760875	0.0159138	1
STATUS_T2D	rs1713959	4:57922990	A:0.391409	PX030301_Alcohol_30Day_Frequency	1874	341	0.982458	-0.00202336	0.0920236	0.00174173	-0.0283624	0.00905837	0.229482	-0.127718	0.106282	0.000315787	-0.0555063	0.0154099	0.0160477	0.0295686	0.0122802	0.00446685	0.000841078	0.0159337	1
STATUS_T2D	rs2862531	10:100982894	T:0.127535	PX030301_Alcohol_30Day_Frequency	1874	341	0.813561	-0.0319859	0.135629	0.00170956	-0.0284081	0.00905714	0.317087	0.155512	0.15544	0.0525209	-0.0186688	0.00962885	0.029651	-0.0583063	0.0268109	0.00434477	0.000820592	0.0159635	1
STATUS_T2D	rs816860	10:79260935	A:0.0485592	PX030301_Alcohol_30Day_Frequency	1874	341	0.503195	-0.142312	0.212574	0.00161989	-0.0285711	0.00906356	0.549336	0.146847	0.245253	0.0076364	-0.0243405	0.00912401	0.0841328	-0.149759	0.0867065	0.00355412	0.000683437	0.0161038	1
STATUS_T2D	rs12554442	9:8427879	G:0.177635	PX030301_Alcohol_30Day_Frequency	1869	341	0.142913	0.170545	0.116411	0.00133863	-0.0291384	0.00908426	0.0125388	0.335853	0.134524	0.181197	-0.0141246	0.0105638	0.0221873	-0.0399404	0.017463	0.00150896	0.000303047	0.0161083	1
STATUS_T2D	rs7572563	2:234617236	A:0.476521	PX030301_Alcohol_30Day_Frequency	1874	341	0.862935	-0.0153591	0.0889662	0.00174276	-0.0283538	0.00905615	0.177679	-0.138603	0.102826	0.000428148	-0.0602775	0.0171141	0.0172401	0.0302209	0.0126896	0.00440163	0.000837008	0.0161083	1
STATUS_T2D	rs6671606	1:64123868	A:0.21318	PX030301_Alcohol_30Day_Frequency	1874	341	0.706339	0.0407818	0.108238	0.00181462	-0.0282524	0.00905814	0.382962	-0.110144	0.126247	0.000173547	-0.0444293	0.011833	0.0138999	0.0352678	0.0143374	0.0041628	0.000794751	0.0161273	1
STATUS_T2D	rs545226	9:22012422	C:0.401819	PX030301_Alcohol_30Day_Frequency	1869	341	0.722871	0.0328475	0.0926262	0.00184628	-0.028235	0.00906739	0.128626	0.162999	0.107269	0.765374	-0.00386373	0.0129468	0.0185783	-0.0319416	0.0135697	0.00466724	0.000885578	0.0161273	1
STATUS_T2D	rs9326314	11:101433161	T:0.351387	PX030301_Alcohol_30Day_Frequency	1874	341	0.543438	-0.0584871	0.0962556	0.00178884	-0.0282828	0.00905564	0.0856979	-0.1917	0.111548	0.000269096	-0.0524815	0.0144047	0.0160632	0.0303942	0.0126249	0.00371265	0.000714176	0.0161553	1
STATUS_T2D	rs12914140	15:67430552	C:0.0648346	PX030301_Alcohol_30Day_Frequency	1874	341	0.531383	0.109446	0.174863	0.00180253	-0.0282583	0.00905433	0.0931188	0.329676	0.196332	0.0213427	-0.021405	0.00929898	0.0498872	-0.081869	0.0417501	0.00368421	0.00070928	0.0161632	1
STATUS_T2D	rs11637659	15:67442386	A:0.191302	PX030301_Alcohol_30Day_Frequency	1874	341	0.843802	0.0223407	0.113386	0.00173053	-0.0283648	0.00905367	0.169961	0.178529	0.130092	0.137967	-0.0151761	0.0102306	0.0268544	-0.0419141	0.0189346	0.00438206	0.00083638	0.0161755	1
STATUS_T2D	rs12966216	18:12273893	T:0.369144	PX030301_Alcohol_30Day_Frequency	1857	337	0.129258	0.140129	0.0923702	0.00185952	-0.0283713	0.00911735	0.0128317	0.262333	0.105422	0.682361	-0.0051833	0.0126655	0.0185246	-0.0343271	0.0145765	0.0013358	0.000271136	0.0162003	1
STATUS_T2D	rs7953797	12:20719629	C:0.179562	PX030301_Alcohol_30Day_Frequency	1874	341	0.371902	-0.107429	0.120313	0.00164591	-0.0285488	0.00906989	0.0529324	-0.271136	0.140088	0.000151771	-0.0432587	0.0114195	0.013347	0.036979	0.0149448	0.0029832	0.000581979	0.0162059	1
STATUS_T2D	rs4279684	9:28254742	A:0.347385	PX030301_Alcohol_30Day_Frequency	1874	341	0.534744	0.0588616	0.0948186	0.00175408	-0.0283367	0.00905618	0.492303	-0.0757874	0.110373	0.000278567	-0.0537873	0.0147993	0.016651	0.0314821	0.0131487	0.00368646	0.00071158	0.0162149	1
STATUS_T2D	rs10791504	11:101436689	A:0.352643	PX030301_Alcohol_30Day_Frequency	1873	341	0.493984	-0.0658033	0.0962057	0.00182739	-0.0282142	0.00905188	0.0743144	-0.199121	0.111573	0.000275074	-0.0524198	0.0144101	0.0162142	0.0303752	0.012635	0.00359031	0.000697206	0.0163053	1
STATUS_T2D	rs7184491	16:11170761	C:0.202349	PX030301_Alcohol_30Day_Frequency	1873	341	0.290105	0.117405	0.11098	0.00169956	-0.0284358	0.00906103	0.783912	-0.0353683	0.128976	0.00021619	-0.047353	0.0128005	0.0162287	0.0378147	0.0157317	0.00248345	0.000492301	0.0163347	1
STATUS_T2D	rs12924729	16:11187783	A:0.319109	PX030301_Alcohol_30Day_Frequency	1863	340	0.884276	0.0140295	0.0963892	0.00171162	-0.0283872	0.00905152	0.293155	-0.116968	0.111268	0.000246583	-0.0510734	0.0139325	0.0158541	0.0322396	0.0133649	0.00430334	0.000830365	0.0163699	1
STATUS_T2D	rs13283300	9:112640616	G:0.270956	PX030301_Alcohol_30Day_Frequency	1873	341	0.751461	0.0316569	0.0999543	0.00182955	-0.0282306	0.00905818	0.363448	-0.105234	0.115793	0.000185856	-0.0473904	0.0126797	0.0145374	0.032102	0.0131366	0.0043408	0.000837589	0.016379	1
STATUS_T2D	rs1884361	10:83840542	G:0.193437	PX030301_Alcohol_30Day_Frequency	1874	341	0.238533	-0.136116	0.115483	0.00194169	-0.0280967	0.00906635	0.861706	0.0229683	0.131848	0.15284	-0.0147117	0.010291	0.0258374	-0.0424016	0.0190257	0.0022029	0.000440385	0.0163813	1
STATUS_T2D	rs2269234	1:64118976	C:0.170224	PX030301_Alcohol_30Day_Frequency	1874	341	0.0470996	-0.243314	0.122551	0.00151364	-0.0287855	0.00907472	0.0040121	-0.412264	0.143286	0.000145659	-0.0418315	0.0110131	0.0126263	0.0388985	0.015596	0.000580725	0.00012363	0.0163825	1
STATUS_T2D	rs3212191	20:43038782	C:0.267609	PX030301_Alcohol_30Day_Frequency	1874	341	0.301722	0.103505	0.100223	0.0016915	-0.0284574	0.00906388	0.0364047	0.241268	0.115308	0.295414	-0.0115012	0.0109921	0.0220546	-0.0359155	0.0156876	0.00263058	0.00052181	0.0164052	1
STATUS_T2D	rs12491414	3:112013546	T:0.0909819	PX030301_Alcohol_30Day_Frequency	1874	341	0.598325	-0.0851137	0.161564	0.0017728	-0.0282977	0.00905275	0.0978547	-0.319595	0.193069	0.000214119	-0.0384846	0.0103963	0.0120685	0.0463304	0.0184573	0.00388205	0.000754614	0.0164064	1
STATUS_T2D	rs9822040	3:125927761	A:0.485059	PX030301_Alcohol_30Day_Frequency	1874	341	0.0199613	0.212156	0.0911687	0.00196722	-0.0280731	0.00907008	0.00134924	0.339814	0.106016	0.955348	0.000801274	0.0143106	0.0169066	-0.0304362	0.0127416	0.000294423	6.46916e-05	0.0164292	1
STATUS_T2D	rs3761685	1:160084643	C:0.132549	PX030301_Alcohol_30Day_Frequency	1871	341	0.288066	0.139551	0.131358	0.00179231	-0.0282789	0.00905607	0.775973	-0.043674	0.153474	0.000182883	-0.0421018	0.0112525	0.0149736	0.040836	0.0167841	0.00260454	0.000517596	0.0164315	1
STATUS_T2D	rs6971086	7:28138193	G:0.278015	PX030301_Alcohol_30Day_Frequency	1874	341	0.114538	0.153489	0.0972606	0.00172191	-0.0283833	0.00905535	0.0098218	0.291074	0.11273	0.368836	-0.0101952	0.0113449	0.0209331	-0.0346275	0.0149955	0.00130128	0.000268112	0.016468	1
STATUS_T2D	rs11154490	6:129994655	T:0.319104	PX030301_Alcohol_30Day_Frequency	1874	341	0.605344	0.0496813	0.0961454	0.00173976	-0.0283488	0.00905309	0.0995666	0.182118	0.110579	0.366912	-0.0102249	0.0113324	0.022098	-0.0324866	0.0141945	0.00391107	0.000763341	0.0164944	1
STATUS_T2D	rs1361714	1:85960156	A:0.371131	PX030301_Alcohol_30Day_Frequency	1874	341	0.177149	0.124072	0.0919333	0.00183963	-0.0282672	0.00907462	0.0179357	0.251251	0.10615	0.537999	-0.00737207	0.0119707	0.0193305	-0.0306393	0.0130988	0.00180323	0.000366659	0.0165196	1
STATUS_T2D	rs1789888	4:100247570	T:0.0667022	PX030301_Alcohol_30Day_Frequency	1874	341	0.067971	0.311646	0.170746	0.00227252	-0.0277049	0.00907735	0.00531977	0.553417	0.198571	0.0206056	-0.0214196	0.00925198	0.0437606	-0.0870834	0.043188	0.000894954	0.000188217	0.0165265	1
STATUS_T2D	rs7045016	9:3971303	T:0.0902296	PX030301_Alcohol_30Day_Frequency	1873	341	0.678561	-0.0676779	0.163305	0.00170505	-0.0284167	0.00905765	0.385332	0.163185	0.187976	0.0299206	-0.0204805	0.00943305	0.0435823	-0.0711284	0.0352455	0.00407556	0.000796037	0.0165529	1
STATUS_T2D	rs138056	22:44220673	A:0.222785	PX030301_Alcohol_30Day_Frequency	1874	341	0.277569	-0.120778	0.111234	0.00167438	-0.0284668	0.00905827	0.0354997	-0.271787	0.129262	0.000170525	-0.0446232	0.0118707	0.014108	0.0338873	0.0138062	0.00245931	0.000493443	0.0165633	1
STATUS_T2D	rs4581480	11:113324474	C:0.0960512	PX030301_Alcohol_30Day_Frequency	1874	341	0.256076	0.170321	0.149968	0.00183564	-0.0281899	0.00904795	0.0302893	0.368717	0.170207	0.0423571	-0.0193616	0.00953776	0.0379907	-0.0632197	0.030468	0.00237493	0.000478078	0.0165933	1
STATUS_T2D	rs456998	5:141025162	G:0.497065	PX030301_Alcohol_30Day_Frequency	1874	341	0.464894	0.0678644	0.0928617	0.00167761	-0.0284731	0.0090619	0.0673404	0.19675	0.107549	0.926078	0.00135483	0.0146026	0.0171128	-0.0305812	0.0128262	0.00342026	0.000676009	0.0166036	1
STATUS_T2D	rs957610	6:10099016	T:0.109925	PX030301_Alcohol_30Day_Frequency	1874	341	0.0442237	0.272234	0.135308	0.00155396	-0.0286817	0.00906382	0.00319939	0.458986	0.155699	0.0660034	-0.0179897	0.00978551	0.0273626	-0.0489445	0.0221839	0.000624703	0.000134195	0.0166233	1
STATUS_T2D	rs16852826	1:204068110	G:0.322305	PX030301_Alcohol_30Day_Frequency	1874	341	0.746987	-0.0316344	0.0980562	0.00177666	-0.0282979	0.00905465	0.134438	-0.171925	0.114859	0.000254227	-0.0513545	0.0140391	0.0162548	0.0321571	0.0133813	0.00424076	0.000829981	0.016636	1
STATUS_T2D	rs2250509	1:203138970	T:0.131537	PX030301_Alcohol_30Day_Frequency	1874	341	0.0869814	-0.235893	0.137825	0.00160626	-0.0286441	0.00907962	0.00915076	-0.417636	0.160237	0.000159949	-0.0404562	0.0107166	0.0117547	0.0391242	0.015529	0.000976934	0.000205809	0.0166406	1
STATUS_T2D	rs6482743	10:131457179	G:0.403415	PX030301_Alcohol_30Day_Frequency	1874	341	0.709943	0.033756	0.0907584	0.0018195	-0.0282519	0.00906028	0.127457	0.159751	0.10481	0.531431	-0.00750681	0.0119951	0.0199463	-0.0319567	0.0137309	0.00416941	0.000817093	0.0166441	1
STATUS_T2D	rs4904901	14:92877083	T:0.30946	PX030301_Alcohol_30Day_Frequency	1871	341	0.0659019	-0.18694	0.101648	0.00158171	-0.0286061	0.0090547	0.00559247	-0.327759	0.118292	0.000177698	-0.0472319	0.0125993	0.0143299	0.0301356	0.0123058	0.000798324	0.00016998	0.0166672	1
STATUS_T2D	rs11185647	9:137215828	A:0.290443	PX030301_Alcohol_30Day_Frequency	1873	341	0.0183614	0.226416	0.0960103	0.00151715	-0.028749	0.00906515	0.432097	0.0883138	0.112415	0.000229797	-0.0517529	0.0140488	0.0168861	0.0297949	0.0124708	0.000284044	6.34179e-05	0.0167148	1
STATUS_T2D	rs17351069	7:19015119	A:0.0888474	PX030301_Alcohol_30Day_Frequency	1874	341	0.235965	0.186975	0.157767	0.0016899	-0.0284049	0.00904635	0.888644	-0.0256645	0.183291	0.00018746	-0.0390294	0.0104487	0.0122475	0.0412981	0.0164867	0.00224799	0.000457718	0.016766	1
STATUS_T2D	rs2048683	X:15608499	T:0.378869	PX030301_Alcohol_30Day_Frequency	1874	341	0.788752	0.0204935	0.0764877	0.00169914	-0.0284269	0.00905799	0.139896	0.132214	0.0895653	0.323862	-0.0110233	0.0111735	0.0216033	-0.024934	0.0108537	0.00431044	0.0008507	0.0168221	1
STATUS_T2D	rs1004819	1:67670213	T:0.290021	PX030301_Alcohol_30Day_Frequency	1874	341	0.58003	0.0541033	0.0977757	0.00181625	-0.0282452	0.00905661	0.0987964	0.184533	0.111789	0.34676	-0.010532	0.0111936	0.0217849	-0.0355253	0.0154855	0.00383565	0.000762459	0.0168408	1
STATUS_T2D	rs11257835	10:12544852	A:0.0816435	PX030301_Alcohol_30Day_Frequency	1874	341	0.936275	0.0131887	0.164958	0.00173213	-0.0283674	0.00905528	0.251251	-0.226257	0.197206	0.000220669	-0.0377891	0.0102296	0.0134256	0.0472024	0.0190927	0.00445351	0.000878703	0.0168525	1
STATUS_T2D	rs7934165	11:27731983	A:0.47492	PX030301_Alcohol_30Day_Frequency	1874	341	0.291795	0.093041	0.0882581	0.00177427	-0.0283085	0.00905691	0.776022	-0.0290303	0.102037	0.000416826	-0.0581485	0.0164764	0.0181508	0.0288027	0.0121915	0.00256306	0.000521568	0.0168889	1
STATUS_T2D	rs12686570	9:28184627	A:0.0901814	PX030301_Alcohol_30Day_Frequency	1874	341	0.011969	0.372211	0.148111	0.00172303	-0.0284947	0.00909143	0.000704805	0.578107	0.170649	0.0531472	-0.0186526	0.00964596	0.0297226	-0.0545465	0.0250931	0.00021526	4.91281e-05	0.0169253	1
STATUS_T2D	rs1662037	4:100278819	A:0.289909	PX030301_Alcohol_30Day_Frequency	1873	341	0.0441868	0.19676	0.0977781	0.00195769	-0.0281011	0.0090749	0.0033074	0.329976	0.112328	0.353301	-0.0103881	0.0111916	0.0207369	-0.0353931	0.0153035	0.000605667	0.000132299	0.01693	1
STATUS_T2D	rs1057985	6:44185901	T:0.363661	PX030301_Alcohol_30Day_Frequency	1874	341	0.297987	-0.0995074	0.0956103	0.00175658	-0.0283173	0.00905119	0.0370413	-0.231661	0.111092	0.000259759	-0.0516121	0.0141308	0.0163377	0.0312235	0.0130029	0.00259106	0.000528347	0.0169418	1
STATUS_T2D	rs11016864	10:131471398	A:0.127001	PX030301_Alcohol_30Day_Frequency	1874	341	0.783459	0.0370942	0.134979	0.00174169	-0.0283511	0.00905474	0.149166	0.224152	0.155393	0.0556053	-0.0185015	0.00966582	0.0323128	-0.0541736	0.0253086	0.00430308	0.000854441	0.0169442	1
STATUS_T2D	rs2442477	8:6354270	C:0.459445	PX030301_Alcohol_30Day_Frequency	1874	341	0.147597	0.130279	0.0899669	0.00163122	-0.0285808	0.00907252	0.0140901	0.256411	0.104446	0.852738	-0.00249673	0.0134503	0.0182247	-0.0297636	0.0126062	0.00156553	0.000328582	0.0170174	1
STATUS_T2D	rs17052826	3:53212716	T:0.170224	PX030301_Alcohol_30Day_Frequency	1874	341	0.402508	0.100149	0.119631	0.00176	-0.0283516	0.00906381	0.613764	-0.0712551	0.141181	0.000192091	-0.0434687	0.0116563	0.0152221	0.0369526	0.0152253	0.00315878	0.000640055	0.0170221	1
STATUS_T2D	rs7335993	13:100739135	T:0.348719	PX030301_Alcohol_30Day_Frequency	1874	341	0.274907	0.101687	0.0931347	0.00148896	-0.0288185	0.00907146	0.825663	-0.0236328	0.107292	0.000316041	-0.0562613	0.0156204	0.0175802	0.0314737	0.0132558	0.00246849	0.000507591	0.0170624	1
STATUS_T2D	rs2550626	16:78678727	C:0.42556	PX030301_Alcohol_30Day_Frequency	1874	341	0.879015	-0.0138576	0.0910373	0.00171916	-0.0283935	0.00905723	0.293816	0.109859	0.104649	0.662211	-0.00550558	0.0126025	0.0198484	-0.0318854	0.0136894	0.00441643	0.000881091	0.0170695	1
STATUS_T2D	rs3094188	6:31142245	G:0.369995	PX030301_Alcohol_30Day_Frequency	1873	340	0.578415	-0.0521392	0.093826	0.00184651	-0.0282039	0.00905752	0.0946853	-0.182101	0.108965	0.000259549	-0.0522026	0.0142917	0.0163506	0.0299194	0.0124612	0.00410327	0.000823726	0.0171159	1
STATUS_T2D	rs291765	9:93667010	G:0.198239	PX030301_Alcohol_30Day_Frequency	1874	341	0.911094	-0.0122617	0.109814	0.00176487	-0.0283357	0.00906108	0.209197	-0.159979	0.127395	0.000180817	-0.0455352	0.0121608	0.0144687	0.032192	0.0131642	0.00443994	0.000887983	0.0171266	1
STATUS_T2D	rs231265	4:113373083	T:0.325321	PX030301_Alcohol_30Day_Frequency	1872	341	0.290107	0.100989	0.095463	0.00178492	-0.028289	0.00905576	0.791713	-0.0291602	0.110419	0.000235735	-0.05014	0.0136351	0.0167571	0.0292786	0.0122403	0.00246397	0.000508327	0.0171278	1
STATUS_T2D	rs2191498	7:116138569	T:0.0659018	PX030301_Alcohol_30Day_Frequency	1874	341	0.941604	0.0133516	0.182265	0.00172961	-0.028374	0.00905614	0.182672	0.281634	0.211346	0.0259188	-0.0208819	0.0093749	0.0412076	-0.0749443	0.0367116	0.00445596	0.00089266	0.0171648	1
STATUS_T2D	rs2229536	9:19116543	T:0.0576307	PX030301_Alcohol_30Day_Frequency	1874	341	0.368284	0.161029	0.178983	0.0019169	-0.0281188	0.00906235	0.0459575	0.413434	0.207154	0.0151034	-0.022376	0.00920865	0.0494505	-0.0924059	0.0470334	0.0030088	0.000616863	0.0172115	1
STATUS_T2D	rs878781	5:53282979	T:0.366329	PX030301_Alcohol_30Day_Frequency	1874	341	0.195881	0.121769	0.0941482	0.00181057	-0.0282979	0.00907081	0.0208496	0.251156	0.108693	0.558724	-0.00707367	0.0120972	0.0197832	-0.0308996	0.0132591	0.00194168	0.000407323	0.0172246	1
STATUS_T2D	rs13254750	8:120107625	A:0.117192	PX030301_Alcohol_30Day_Frequency	1873	341	0.238062	-0.170038	0.144119	0.00173166	-0.0283832	0.00906011	0.851687	0.0310666	0.166162	0.0268656	-0.0207778	0.00938702	0.0383765	-0.0684459	0.0330527	0.00248239	0.00051589	0.0172871	1
STATUS_T2D	rs7857074	9:8900722	G:0.212647	PX030301_Alcohol_30Day_Frequency	1874	341	0.765972	-0.0327872	0.110154	0.00173135	-0.0283665	0.00905463	0.346217	0.119254	0.126603	0.145883	-0.0149759	0.0102982	0.0263594	-0.0413203	0.0186054	0.0042735	0.000864864	0.0173292	1
STATUS_T2D	rs13267174	8:32249040	T:0.374867	PX030301_Alcohol_30Day_Frequency	1874	341	0.279991	0.0995209	0.0921201	0.00175693	-0.0283291	0.00905512	0.034279	0.224613	0.106111	0.582353	-0.0067315	0.0122402	0.0205058	-0.0312768	0.013499	0.00249682	0.00052009	0.0173413	1
STATUS_T2D	rs10758322	9:35776190	T:0.400747	PX030301_Alcohol_30Day_Frequency	1874	341	0.984418	0.00179979	0.092151	0.00173192	-0.0283687	0.00905558	0.244113	-0.124165	0.106601	0.000345262	-0.0550675	0.0153874	0.0176832	0.0294942	0.0124333	0.00446685	0.000902659	0.0173485	1
STATUS_T2D	rs291266	9:10044857	A:0.335646	PX030301_Alcohol_30Day_Frequency	1874	341	0.378331	-0.0861777	0.0978207	0.00178473	-0.0283093	0.00906218	0.699464	0.0430365	0.111481	0.556719	-0.00712873	0.0121294	0.020891	-0.0335395	0.0145196	0.00302408	0.000625271	0.0173933	1
STATUS_T2D	rs2177482	11:31802357	A:0.367663	PX030301_Alcohol_30Day_Frequency	1874	341	0.0770206	-0.169293	0.0957407	0.00178166	-0.0283172	0.00906323	0.704459	-0.0414669	0.109323	0.598278	-0.00650848	0.0123529	0.0200935	-0.0348809	0.0150051	0.000919988	0.000201835	0.017409	1
STATUS_T2D	rs8192920	14:25099980	T:0.245998	PX030301_Alcohol_30Day_Frequency	1874	341	0.0644709	0.187246	0.101274	0.00141729	-0.0290177	0.00909329	0.00501405	0.329787	0.117524	0.262566	-0.0123106	0.0109882	0.0224166	-0.0341155	0.0149418	0.000826335	0.000182508	0.0174454	1
STATUS_T2D	rs7237611	18:67549606	G:0.342049	PX030301_Alcohol_30Day_Frequency	1874	341	0.187935	0.122349	0.09292	0.00161718	-0.028518	0.00904532	0.991985	-0.00107336	0.106853	0.000266231	-0.0523546	0.014359	0.0174673	0.0279317	0.0117522	0.00188654	0.000402042	0.0175233	1
STATUS_T2D	rs221259	7:157335738	A:0.169691	PX030301_Alcohol_30Day_Frequency	1874	341	0.734311	-0.0412914	0.121661	0.00170466	-0.0284005	0.00905231	0.35981	0.128013	0.139794	0.0894805	-0.0168595	0.00992817	0.0283986	-0.0461625	0.0210621	0.0042165	0.000862022	0.017527	1
STATUS_T2D	rs7756211	6:20553785	A:0.298452	PX030301_Alcohol_30Day_Frequency	1873	341	0.887244	-0.0142268	0.100336	0.0017422	-0.0283708	0.00906129	0.199293	-0.149047	0.116119	0.000249953	-0.0508206	0.0138766	0.0167869	0.0318559	0.0133214	0.00436737	0.00089163	0.017538	1
STATUS_T2D	rs1218671	1:239690844	C:0.338581	PX030301_Alcohol_30Day_Frequency	1874	341	0.747493	0.0306721	0.0952706	0.00175611	-0.0283225	0.00905261	0.373737	-0.097935	0.110102	0.000245367	-0.0507787	0.0138473	0.0167771	0.0290812	0.01216	0.00424257	0.000871681	0.0176396	1
STATUS_T2D	rs7753474	6:29341308	A:0.189968	PX030301_Alcohol_30Day_Frequency	1874	341	0.29666	-0.123266	0.118113	0.00158022	-0.0286275	0.00906066	0.0398932	-0.283499	0.137966	0.000167807	-0.0432761	0.0115001	0.0149433	0.0367351	0.015094	0.00256886	0.000542076	0.0176445	1
STATUS_T2D	rs4859178	3:183099294	C:0.256403	PX030301_Alcohol_30Day_Frequency	1874	341	0.926431	0.00929206	0.100633	0.00173495	-0.0283644	0.00905572	0.201259	0.148027	0.11583	0.202729	-0.0135175	0.0106118	0.0252712	-0.0363963	0.0162684	0.00444889	0.000913613	0.0176839	1
STATUS_T2D	rs10968388	9:28210699	A:0.240662	PX030301_Alcohol_30Day_Frequency	1874	341	0.956611	0.00577729	0.106187	0.00174463	-0.0283565	0.00905791	0.216047	0.151456	0.122428	0.178865	-0.0140544	0.0104551	0.0256929	-0.038972	0.0174698	0.00446113	0.000916624	0.0176987	1
STATUS_T2D	rs1847472	6:90973159	T:0.329151	PX030301_Alcohol_30Day_Frequency	1873	340	0.798503	0.0248789	0.0974553	0.00178112	-0.028299	0.00905714	0.170123	0.152154	0.110915	0.54486	-0.00730859	0.0120707	0.0212923	-0.0331451	0.0143936	0.00454135	0.000933007	0.0177172	1
STATUS_T2D	rs9371114	6:169849887	C:0.164888	PX030301_Alcohol_30Day_Frequency	1874	341	0.552812	0.0713648	0.120234	0.00175548	-0.0283359	0.0090566	0.0937354	0.229016	0.136643	0.0962723	-0.0165896	0.0099745	0.0282891	-0.0455132	0.0207514	0.00375115	0.000778663	0.0177172	1
STATUS_T2D	rs4811844	20:55993555	A:0.115795	PX030301_Alcohol_30Day_Frequency	1874	341	0.228608	-0.178392	0.148172	0.00165222	-0.0285052	0.00905926	0.0307898	-0.370384	0.171491	0.000186563	-0.040147	0.0107444	0.0135592	0.0446012	0.0180664	0.00212953	0.000455522	0.0177307	1
STATUS_T2D	rs10489575	1:233234147	G:0.165955	PX030301_Alcohol_30Day_Frequency	1874	341	0.384933	-0.107465	0.123688	0.00166197	-0.0284877	0.00905864	0.057586	-0.273267	0.143913	0.000178865	-0.042588	0.0113655	0.0149567	0.0399595	0.0164211	0.00304836	0.000641167	0.0177641	1
STATUS_T2D	rs2738571	16:78657827	G:0.263074	PX030301_Alcohol_30Day_Frequency	1874	341	0.715627	0.037575	0.10314	0.00176808	-0.0283118	0.00905497	0.138749	0.174127	0.117616	0.288255	-0.0116692	0.0109884	0.0238	-0.0367101	0.0162409	0.00418164	0.000865313	0.0177753	1
STATUS_T2D	rs4149444	22:44223066	G:0.29429	PX030301_Alcohol_30Day_Frequency	1874	341	0.937009	-0.0081904	0.103638	0.00177209	-0.0283351	0.00906437	0.263798	0.133468	0.119439	0.43025	-0.00916787	0.0116231	0.02224	-0.0348414	0.0152396	0.00445378	0.000921078	0.017836	1
STATUS_T2D	rs11140055	9:85978775	G:0.0920491	PX030301_Alcohol_30Day_Frequency	1874	341	0.448043	0.115813	0.15265	0.00168451	-0.0284437	0.00905601	0.0597922	0.333908	0.177391	0.0383326	-0.019738	0.00952939	0.0377769	-0.0615858	0.0296475	0.00336518	0.000708297	0.0178908	1
STATUS_T2D	rs6725303	2:211354027	A:0.270811	PX030301_Alcohol_30Day_Frequency	1874	341	0.681505	-0.0405898	0.0989005	0.00169849	-0.0284162	0.00905425	0.410696	0.0934835	0.113634	0.216351	-0.0131996	0.0106768	0.0254901	-0.0369249	0.0165294	0.00410552	0.000855181	0.0178958	1
STATUS_T2D	rs13295430	9:135799776	A:0.118793	PX030301_Alcohol_30Day_Frequency	1873	341	0.767628	-0.0412743	0.139686	0.00174128	-0.028359	0.00905707	0.346218	0.151685	0.161033	0.0467017	-0.0191302	0.00961804	0.0368256	-0.0580135	0.0277884	0.00434186	0.000902607	0.0179182	1
STATUS_T2D	rs2280162	3:63997491	T:0.158751	PX030301_Alcohol_30Day_Frequency	1874	341	0.880597	-0.0187074	0.12454	0.00173102	-0.0283666	0.00905448	0.199631	-0.186015	0.145029	0.000189476	-0.0422504	0.0113191	0.014638	0.0398944	0.016342	0.00441751	0.000917576	0.0179207	1
STATUS_T2D	rs6984438	8:18429782	A:0.376467	PX030301_Alcohol_30Day_Frequency	1874	341	0.191558	-0.124126	0.095044	0.00181821	-0.0282617	0.00906282	0.0209348	-0.255532	0.11066	0.000285672	-0.0528564	0.0145692	0.0174056	0.0299728	0.0126041	0.00189323	0.000411526	0.0179482	1
STATUS_T2D	rs4686820	3:186681272	G:0.137407	PX030301_Alcohol_30Day_Frequency	1874	341	0.280857	-0.141502	0.131215	0.00178695	-0.0282633	0.00904851	0.0343856	-0.330588	0.156268	0.000198491	-0.0404014	0.0108579	0.0144343	0.0376142	0.0153761	0.00246608	0.00052945	0.0179695	1
STATUS_T2D	rs16961281	13:103718824	A:0.0704376	PX030301_Alcohol_30Day_Frequency	1874	341	0.468053	0.124081	0.170993	0.0017845	-0.0283032	0.00906012	0.587765	-0.109095	0.201253	0.000259016	-0.0371233	0.0101619	0.0150473	0.051213	0.0210646	0.00344771	0.000727929	0.0179858	1
STATUS_T2D	rs876734	12:52423996	G:0.25587	PX030301_Alcohol_30Day_Frequency	1874	341	0.362178	-0.0949618	0.104214	0.00179535	-0.0282912	0.00906145	0.688638	0.0479747	0.119726	0.282369	-0.0118227	0.0109977	0.024422	-0.0377577	0.016778	0.00293749	0.000627989	0.0180737	1
STATUS_T2D	rs3798189	6:160435569	A:0.497332	PX030301_Alcohol_30Day_Frequency	1874	341	0.710798	0.0343611	0.0926712	0.00173185	-0.0283719	0.00905659	0.141244	0.156332	0.106263	0.978142	0.000394607	0.0144027	0.019169	-0.0314085	0.0134097	0.00417094	0.00087521	0.0180737	1
STATUS_T2D	rs729635	11:68111760	C:0.114728	PX030301_Alcohol_30Day_Frequency	1874	341	0.523082	0.0894563	0.140082	0.00166192	-0.028501	0.00906286	0.0717785	0.294888	0.163779	0.0557739	-0.018531	0.00968791	0.0313002	-0.0527308	0.0244891	0.00365264	0.000772569	0.0180914	1
STATUS_T2D	rs11772673	7:26774969	A:0.34445	PX030301_Alcohol_30Day_Frequency	1874	341	0.925207	-0.00904999	0.096403	0.00173157	-0.0283686	0.0090554	0.260957	0.125543	0.11168	0.518754	-0.00776718	0.0120372	0.0210293	-0.0334522	0.0144974	0.00444808	0.000932738	0.0181355	1
STATUS_T2D	rs1891958	13:111817665	T:0.120598	PX030301_Alcohol_30Day_Frequency	1874	341	0.347463	-0.133115	0.141684	0.00156236	-0.0286634	0.00906254	0.725939	0.0567578	0.161919	0.0339423	-0.0201776	0.00951436	0.0371688	-0.0640383	0.0307299	0.00285024	0.000612134	0.0181393	1
STATUS_T2D	rs1390244	3:65886503	C:0.16302	PX030301_Alcohol_30Day_Frequency	1874	341	0.158643	0.17088	0.121221	0.00164587	-0.0285256	0.00906249	0.0158166	0.3364	0.139405	0.123691	-0.0156919	0.0101931	0.0273223	-0.0435062	0.0197139	0.00168244	0.000371154	0.0181419	1
STATUS_T2D	rs2203877	11:27670910	C:0.46905	PX030301_Alcohol_30Day_Frequency	1874	341	0.374429	0.0792085	0.089178	0.00171821	-0.028394	0.00905694	0.683448	-0.0419936	0.102985	0.000443613	-0.057947	0.0164965	0.0194967	0.0284386	0.0121746	0.00301174	0.000645222	0.0181482	1
STATUS_T2D	rs16874564	4:24009437	T:0.179296	PX030301_Alcohol_30Day_Frequency	1874	341	0.0541908	-0.235123	0.122122	0.00160972	-0.0285549	0.00905316	0.602548	-0.0725457	0.139313	0.0787356	-0.0173824	0.00988723	0.0314755	-0.0479225	0.0222791	0.00066135	0.000152842	0.0181951	1
STATUS_T2D	rs2042772	2:160662058	T:0.235592	PX030301_Alcohol_30Day_Frequency	1874	341	0.425237	-0.0857009	0.10748	0.00183307	-0.0282184	0.00905588	0.623919	0.0604079	0.123205	0.226024	-0.0129758	0.0107179	0.0251807	-0.0383487	0.0171305	0.0032416	0.000693588	0.0182052	1
STATUS_T2D	rs6443862	3:183031664	T:0.478922	PX030301_Alcohol_30Day_Frequency	1874	341	0.58707	0.0483097	0.088954	0.00174962	-0.02834	0.00905508	0.495745	-0.0695358	0.102078	0.000521046	-0.0603476	0.0173928	0.0195085	0.0301975	0.0129289	0.00385537	0.000817471	0.018209	1
STATUS_T2D	rs233575	X:15582966	C:0.35032	PX030301_Alcohol_30Day_Frequency	1874	341	0.839372	0.0157607	0.0777548	0.0017851	-0.0283045	0.00906082	0.163822	0.126375	0.0907648	0.165645	-0.0144884	0.0104509	0.0269825	-0.027276	0.0123322	0.00437698	0.000923739	0.0182573	1
STATUS_T2D	rs2943768	16:78612914	G:0.207532	PX030301_Alcohol_30Day_Frequency	1872	341	0.725756	-0.0393168	0.112085	0.001676	-0.0284669	0.00905913	0.381869	0.112283	0.128403	0.156998	-0.014728	0.0104067	0.0276572	-0.0410407	0.018637	0.00408278	0.000868466	0.0183479	1
STATUS_T2D	rs707782	6:9842319	A:0.158485	PX030301_Alcohol_30Day_Frequency	1874	341	0.00205985	-0.409371	0.132849	0.0023747	-0.0275789	0.0090754	0.000154082	-0.593213	0.156752	0.000242528	-0.0408461	0.0111296	0.0145042	0.0385969	0.0157891	2.88967e-05	7.62748e-06	0.0183774	1
STATUS_T2D	rs6560408	9:77396655	T:0.402882	PX030301_Alcohol_30Day_Frequency	1874	341	0.333408	-0.0903622	0.0934196	0.00177223	-0.0283132	0.00905744	0.0422191	-0.222083	0.109328	0.000320511	-0.0534529	0.0148557	0.0184844	0.0285292	0.0121104	0.00279341	0.000608356	0.0184236	1
STATUS_T2D	rs2249015	8:120605652	A:0.251334	PX030301_Alcohol_30Day_Frequency	1874	341	0.102756	-0.176547	0.108202	0.00188203	-0.0281725	0.00906381	0.837913	-0.0255617	0.124958	0.230721	-0.0128761	0.0107435	0.0256399	-0.0381083	0.0170765	0.00115174	0.000262331	0.0184403	1
STATUS_T2D	rs17806299	16:11199980	A:0.19354	PX030301_Alcohol_30Day_Frequency	1873	341	0.177311	0.151347	0.112186	0.00168398	-0.0284728	0.00906501	0.984935	-0.00247024	0.130822	0.000235793	-0.0470121	0.0127847	0.0183594	0.0371509	0.0157533	0.00180786	0.000402929	0.0184454	1
STATUS_T2D	rs5762766	22:29135889	C:0.17476	PX030301_Alcohol_30Day_Frequency	1874	341	0.830293	-0.0252945	0.118019	0.00173943	-0.0283567	0.00905545	0.177719	-0.185618	0.137718	0.00018668	-0.0437154	0.0116999	0.0155652	0.0372166	0.0153854	0.00436604	0.000930588	0.0184737	1
STATUS_T2D	rs2275560	1:164529666	A:0.283084	PX030301_Alcohol_30Day_Frequency	1874	341	0.367223	0.090774	0.100671	0.00182026	-0.0282436	0.00905796	0.695103	-0.0457849	0.116816	0.000225228	-0.0481114	0.0130422	0.017262	0.032408	0.0136106	0.00298229	0.000649002	0.0184827	1
STATUS_T2D	rs6468085	8:32000665	A:0.124132	PX030301_Alcohol_30Day_Frequency	1873	340	0.860979	-0.0233731	0.133462	0.00187986	-0.0281496	0.00905545	0.290945	0.162829	0.154187	0.057007	-0.0184141	0.00967504	0.0350572	-0.052095	0.0247165	0.0047934	0.00101698	0.0184853	1
STATUS_T2D	rs17404303	20:55803687	T:0.428991	PX030301_Alcohol_30Day_Frequency	1873	341	0.733295	0.0313982	0.0921457	0.00180726	-0.0282551	0.00905553	0.139314	0.157559	0.106577	0.614496	-0.00627248	0.0124537	0.021916	-0.0300247	0.0131008	0.00423766	0.000906052	0.0185073	1
STATUS_T2D	rs12121075	1:181572721	C:0.192102	PX030301_Alcohol_30Day_Frequency	1874	341	0.118301	0.174978	0.112026	0.00188502	-0.0281323	0.00905223	0.854623	0.0238017	0.129906	0.000212424	-0.0450896	0.012174	0.0165164	0.0358673	0.0149615	0.00134308	0.000304759	0.0185202	1
STATUS_T2D	rs2023828	4:113356961	A:0.304162	PX030301_Alcohol_30Day_Frequency	1874	341	0.167929	-0.138911	0.100741	0.00226487	-0.0276724	0.00906369	0.996307	-0.000538327	0.116297	0.395025	-0.00967462	0.0113747	0.0240805	-0.0321251	0.0142409	0.00170924	0.000384101	0.0185667	1
STATUS_T2D	rs9371135	6:169850264	A:0.164621	PX030301_Alcohol_30Day_Frequency	1874	341	0.547652	0.072295	0.120235	0.00175859	-0.0283311	0.00905656	0.0941648	0.228717	0.136643	0.0944041	-0.0166849	0.00997537	0.0294065	-0.0451839	0.0207457	0.00373402	0.000806171	0.0185719	1
STATUS_T2D	rs9856983	3:123105839	G:0.372397	PX030301_Alcohol_30Day_Frequency	1873	341	0.395519	0.0782232	0.0920651	0.00186717	-0.0281772	0.00905848	0.660117	-0.046874	0.106592	0.00033761	-0.0536565	0.0149687	0.0186077	0.0296928	0.0126175	0.0033276	0.000723023	0.0185771	1
STATUS_T2D	rs11991640	8:19215390	A:0.17476	PX030301_Alcohol_30Day_Frequency	1874	341	0.548946	-0.0733357	0.122361	0.00178818	-0.0282982	0.00906027	0.0902302	-0.243879	0.14395	0.000181604	-0.0432658	0.0115581	0.0152545	0.0345592	0.0142437	0.00372741	0.000805333	0.0185862	1
STATUS_T2D	rs6707947	2:234597915	T:0.373533	PX030301_Alcohol_30Day_Frequency	1874	341	0.270077	0.102576	0.0930073	0.00194968	-0.0280846	0.00906601	0.032354	0.230292	0.107613	0.532273	-0.0075137	0.0120308	0.0216604	-0.032626	0.0142083	0.0024372	0.000540415	0.018668	1
STATUS_T2D	rs12699581	7:14258834	C:0.18143	PX030301_Alcohol_30Day_Frequency	1874	341	0.992692	-0.00105109	0.114755	0.00173234	-0.028368	0.00905557	0.25009	0.150273	0.130658	0.111194	-0.0161165	0.010118	0.0302406	-0.0428035	0.0197531	0.00446767	0.000960094	0.0186863	1
STATUS_T2D	rs17088289	13:72040212	G:0.101654	PX030301_Alcohol_30Day_Frequency	1874	341	0.349494	-0.144792	0.154763	0.00162325	-0.0285352	0.00905392	0.721885	0.0630137	0.177034	0.0244977	-0.0210697	0.00936748	0.0441066	-0.067839	0.0336992	0.00285965	0.000629517	0.0186915	1
STATUS_T2D	rs1047265	2:100210642	G:0.187033	PX030301_Alcohol_30Day_Frequency	1874	341	0.191675	-0.156954	0.120212	0.00173185	-0.0283642	0.00905412	0.993185	0.00116689	0.136624	0.106082	-0.0162732	0.0100697	0.0293057	-0.045384	0.0208245	0.00187552	0.000422063	0.0187019	1
STATUS_T2D	rs3744189	17:77078451	T:0.113394	PX030301_Alcohol_30Day_Frequency	1874	341	0.0707639	0.249639	0.138152	0.00148061	-0.0289099	0.00909558	0.766619	0.0487374	0.164209	0.000179517	-0.0408357	0.0109005	0.0166902	0.0392677	0.0164063	0.000910325	0.000212292	0.0187189	1
STATUS_T2D	rs11613533	12:109651224	T:0.164621	PX030301_Alcohol_30Day_Frequency	1874	341	0.784811	-0.0330777	0.121139	0.0017801	-0.0283028	0.00905789	0.160394	-0.199641	0.14222	0.000205317	-0.0439316	0.0118338	0.0165617	0.0368177	0.0153644	0.0043036	0.000928174	0.0187215	1
STATUS_T2D	rs10451896	3:123106652	C:0.372465	PX030301_Alcohol_30Day_Frequency	1874	341	0.39693	0.0779999	0.092077	0.00175489	-0.0283275	0.00905364	0.659785	-0.0469261	0.106599	0.000326767	-0.0538098	0.0149759	0.0187557	0.029683	0.0126292	0.00312408	0.000685574	0.0187254	1
STATUS_T2D	rs12470997	2:215261762	G:0.251603	PX030301_Alcohol_30Day_Frequency	1872	341	0.209266	0.127096	0.101224	0.00170275	-0.0284012	0.00905158	0.957801	-0.00617766	0.11675	0.000226107	-0.0481514	0.0130566	0.0174384	0.0315986	0.0132916	0.00201386	0.000452417	0.0187437	1
STATUS_T2D	rs12127692	1:217595347	C:0.321505	PX030301_Alcohol_30Day_Frequency	1874	341	0.700931	-0.0372994	0.0971174	0.00178365	-0.0282864	0.00905434	0.38632	0.0974881	0.112533	0.413286	-0.00945159	0.0115528	0.0230228	-0.0326224	0.0143518	0.00414936	0.000899954	0.018804	1
STATUS_T2D	rs3805382	4:56471551	G:0.286553	PX030301_Alcohol_30Day_Frequency	1874	341	0.971933	-0.00345302	0.0981401	0.00173185	-0.028371	0.00905631	0.260792	0.126281	0.112297	0.299268	-0.0115515	0.0111285	0.0258879	-0.0342593	0.0153775	0.00446494	0.000965203	0.0188197	1
STATUS_T2D	rs4436913	2:161235703	T:0.281483	PX030301_Alcohol_30Day_Frequency	1874	341	0.500879	0.0666331	0.0989932	0.00157304	-0.0286876	0.00907588	0.0808823	0.197713	0.113264	0.413267	-0.00951853	0.0116341	0.0220694	-0.0332043	0.014505	0.00356563	0.00078033	0.0188224	1
STATUS_T2D	rs16839617	1:157997676	C:0.0573639	PX030301_Alcohol_30Day_Frequency	1874	341	0.728486	-0.0688489	0.198332	0.00173618	-0.0283621	0.00905557	0.355373	0.210835	0.228122	0.0148523	-0.0224815	0.00922902	0.057016	-0.0920018	0.0483409	0.00420365	0.000912191	0.0188316	1
STATUS_T2D	rs12735664	1:182356079	C:0.103522	PX030301_Alcohol_30Day_Frequency	1874	341	0.251624	-0.17439	0.152118	0.00162225	-0.0285419	0.00905552	0.881827	0.0256403	0.172483	0.0255627	-0.0209739	0.00939359	0.0437694	-0.0666529	0.0330571	0.00227199	0.000509329	0.0188342	1
STATUS_T2D	rs7738300	6:144056863	T:0.25828	PX030301_Alcohol_30Day_Frequency	1872	341	0.899901	-0.0132525	0.105357	0.00169733	-0.0284287	0.00905765	0.282788	0.130203	0.121223	0.243785	-0.0126396	0.010844	0.0244059	-0.0377402	0.0167684	0.00436284	0.000946946	0.0188829	1
STATUS_T2D	rs11187094	10:94368178	A:0.199785	PX030301_Alcohol_30Day_Frequency	1862	337	0.901251	0.0142594	0.11492	0.00190605	-0.0282312	0.00909365	0.191018	0.173091	0.132376	0.174787	-0.01422	0.0104791	0.0279874	-0.0407385	0.0185389	0.00492688	0.00106272	0.0188934	1
STATUS_T2D	rs3890733	12:48289373	T:0.351921	PX030301_Alcohol_30Day_Frequency	1874	341	0.61089	-0.0492621	0.0968194	0.00172864	-0.0283854	0.00905933	0.106714	-0.181522	0.112527	0.000268494	-0.0516465	0.0141733	0.0182213	0.0299558	0.0126873	0.00392398	0.000857555	0.0189079	1
STATUS_T2D	rs4837261	9:119142351	T:0.188367	PX030301_Alcohol_30Day_Frequency	1874	341	0.993812	-0.000884794	0.114093	0.00174001	-0.0283656	0.00905858	0.235171	0.156007	0.131413	0.155849	-0.0147413	0.0103872	0.0273902	-0.0382112	0.0173222	0.00446767	0.00096978	0.0189145	1
STATUS_T2D	rs34019	5:142000545	A:0.311099	PX030301_Alcohol_30Day_Frequency	1874	341	0.319938	-0.101667	0.102221	0.0015621	-0.0286968	0.00907295	0.782857	0.0321249	0.116564	0.350055	-0.0106758	0.0114243	0.023938	-0.0363192	0.0160838	0.00271508	0.000605442	0.0189225	1
STATUS_T2D	rs11584763	1:217597209	G:0.321238	PX030301_Alcohol_30Day_Frequency	1874	341	0.702642	-0.0370814	0.0971336	0.00178235	-0.0282882	0.00905428	0.386496	0.0974572	0.112539	0.412369	-0.00947266	0.0115558	0.0231983	-0.0326078	0.0143637	0.00415316	0.000908146	0.0189913	1
STATUS_T2D	rs7102408	11:78473085	T:0.149947	PX030301_Alcohol_30Day_Frequency	1874	341	0.78343	-0.0353506	0.128617	0.00168347	-0.0284835	0.00906818	0.380678	0.127328	0.145245	0.0584219	-0.0184646	0.00975663	0.0372977	-0.0523574	0.0251417	0.0043015	0.000939381	0.0190059	1
STATUS_T2D	rs3744744	17:727132	T:0.169424	PX030301_Alcohol_30Day_Frequency	1874	341	0.0612458	-0.239294	0.127847	0.00207968	-0.0279818	0.00908911	0.00594488	-0.414254	0.150594	0.000209767	-0.0415034	0.0111961	0.0147789	0.0337638	0.0138504	0.00072857	0.000174017	0.0190271	1
STATUS_T2D	rs11727760	4:6352060	A:0.302295	PX030301_Alcohol_30Day_Frequency	1874	341	0.0525743	-0.194378	0.100277	0.00182433	-0.0282914	0.00907523	0.00452001	-0.333207	0.117352	0.000228356	-0.0483086	0.0131081	0.0174442	0.0302959	0.0127443	0.000659616	0.000158373	0.019043	1
STATUS_T2D	rs7549807	1:204079268	C:0.421025	PX030301_Alcohol_30Day_Frequency	1874	341	0.991449	-0.00101408	0.0946193	0.00173685	-0.02837	0.00905844	0.247226	0.126109	0.108985	0.642547	-0.00587473	0.0126572	0.0217684	-0.0313934	0.0136827	0.00446767	0.000975221	0.019043	1
STATUS_T2D	rs6127983	20:55824475	C:0.330843	PX030301_Alcohol_30Day_Frequency	1874	341	0.776462	0.0270619	0.0953108	0.00183561	-0.0282433	0.00906506	0.160675	0.15337	0.109331	0.327405	-0.0109779	0.0112094	0.0245941	-0.0342379	0.0152323	0.00429153	0.000940032	0.0190723	1
STATUS_T2D	rs6761246	2:234603439	A:0.372732	PX030301_Alcohol_30Day_Frequency	1874	341	0.252966	0.10626	0.0929521	0.00195692	-0.0280749	0.00906609	0.0299467	0.233511	0.107569	0.527837	-0.00759435	0.0120295	0.0221402	-0.0324802	0.0141962	0.00232999	0.000527736	0.019099	1
STATUS_T2D	rs4377259	19:33981927	C:0.288687	PX030301_Alcohol_30Day_Frequency	1874	341	0.81604	-0.0233088	0.100192	0.00172335	-0.0283912	0.00905857	0.342333	0.108739	0.114515	0.338051	-0.0108398	0.0113148	0.0243897	-0.0361807	0.0160736	0.00434822	0.000953415	0.0191123	1
STATUS_T2D	rs1862692	16:78123920	A:0.292156	PX030301_Alcohol_30Day_Frequency	1874	341	0.214339	0.12354	0.0994906	0.00157512	-0.0286467	0.00906406	0.0234827	0.261536	0.115443	0.398727	-0.00977721	0.0115858	0.023481	-0.0345394	0.0152457	0.00207766	0.000473694	0.0191163	1
STATUS_T2D	rs1939015	11:102576375	G:0.156884	PX030301_Alcohol_30Day_Frequency	1874	341	0.293237	0.125489	0.119394	0.00174893	-0.0283543	0.00905931	0.034786	0.290705	0.13772	0.098833	-0.0165397	0.0100208	0.0298984	-0.0444255	0.0204591	0.00259312	0.000585492	0.0191537	1
STATUS_T2D	rs714191	22:29145411	C:0.176361	PX030301_Alcohol_30Day_Frequency	1874	341	0.796168	-0.030396	0.117672	0.00173964	-0.0283559	0.00905529	0.167228	-0.189748	0.137382	0.000191812	-0.0436106	0.0116932	0.0161859	0.0370327	0.0154002	0.00432071	0.000950175	0.0191724	1
STATUS_T2D	rs7151526	14:94863636	A:0.0509605	PX030301_Alcohol_30Day_Frequency	1874	341	0.0865764	-0.396648	0.231452	0.00168936	-0.0284474	0.00905962	0.77754	-0.0749608	0.265323	0.0100355	-0.023599	0.00916606	0.0762289	-0.119852	0.0675985	0.0009293	0.000221117	0.0191979	1
STATUS_T2D	rs1505349	2:213291506	C:0.151814	PX030301_Alcohol_30Day_Frequency	1874	341	0.0766433	-0.23697	0.133844	0.00186294	-0.0281284	0.00904085	0.722106	-0.0544786	0.153183	0.0633895	-0.0180503	0.009723	0.0337612	-0.0514219	0.0242223	0.000882856	0.000211356	0.0192839	1
STATUS_T2D	rs342541	3:42541598	A:0.422317	PX030301_Alcohol_30Day_Frequency	1873	341	0.951206	-0.00555605	0.0907973	0.00171085	-0.0284085	0.00905792	0.248159	0.122433	0.106018	0.57504	-0.0069258	0.0123533	0.0224461	-0.0288617	0.0126435	0.00440862	0.000973704	0.0192987	1
STATUS_T2D	rs9285397	6:108951655	C:0.161686	PX030301_Alcohol_30Day_Frequency	1874	341	0.589995	0.0679915	0.12618	0.00195616	-0.0280809	0.00906768	0.509692	-0.0960641	0.145702	0.00021498	-0.0412165	0.0111374	0.0150721	0.0397004	0.0163333	0.00386786	0.000861027	0.0193162	1
STATUS_T2D	rs2917782	18:51855721	A:0.0627001	PX030301_Alcohol_30Day_Frequency	1874	341	0.536815	0.10803	0.174908	0.0018191	-0.0282157	0.00904848	0.0977909	0.327793	0.197984	0.0204004	-0.0216332	0.00932907	0.0596772	-0.0800736	0.0425206	0.00370224	0.000826585	0.0193297	1
STATUS_T2D	rs4317088	3:64601375	T:0.152615	PX030301_Alcohol_30Day_Frequency	1874	341	0.174976	-0.181505	0.133815	0.00190848	-0.0281039	0.00905376	0.985919	-0.00268786	0.152302	0.0869908	-0.016949	0.00990305	0.0324986	-0.0479835	0.0224408	0.00174221	0.000404498	0.0193324	1
STATUS_T2D	rs3846183	3:188500658	A:0.314034	PX030301_Alcohol_30Day_Frequency	1874	341	0.550955	0.0555564	0.093164	0.00170183	-0.0284396	0.00906335	0.510994	-0.0712055	0.108332	0.000259483	-0.0493092	0.0134993	0.0188766	0.0288435	0.0122845	0.00374246	0.000835656	0.019346	1
STATUS_T2D	rs722754	6:144083453	C:0.0915155	PX030301_Alcohol_30Day_Frequency	1874	341	0.803915	0.0380532	0.153265	0.00170748	-0.0284053	0.00905525	0.352924	-0.168117	0.180979	0.000205323	-0.0390873	0.0105289	0.0158105	0.0415498	0.0172173	0.00433286	0.000960648	0.0193662	1
STATUS_T2D	rs838900	12:125293597	G:0.0755069	PX030301_Alcohol_30Day_Frequency	1874	341	0.566536	0.0944731	0.164828	0.00189835	-0.0281504	0.00906413	0.532639	-0.119997	0.192309	0.000304078	-0.036264	0.0100404	0.0171799	0.0504227	0.0211608	0.00379861	0.000848248	0.0193662	1
STATUS_T2D	rs4977203	8:145513753	T:0.478655	PX030301_Alcohol_30Day_Frequency	1874	341	0.289718	0.097497	0.0920878	0.00164129	-0.0285269	0.00906056	0.0356075	0.225753	0.107431	0.914347	-0.00150364	0.0139799	0.0206747	-0.0292162	0.0126265	0.00255011	0.000582619	0.0194082	1
STATUS_T2D	rs2070419	21:32933024	A:0.183298	PX030301_Alcohol_30Day_Frequency	1874	341	0.107668	-0.191659	0.119134	0.00145315	-0.0288666	0.00906647	0.77888	-0.037933	0.135099	0.0627432	-0.0183002	0.00983348	0.0350933	-0.0462304	0.0219384	0.00118468	0.000281345	0.0194204	1
STATUS_T2D	rs7595138	2:234588045	T:0.373999	PX030301_Alcohol_30Day_Frequency	1873	341	0.281025	0.100317	0.0930566	0.00190466	-0.028148	0.00906623	0.0347488	0.227352	0.107685	0.522106	-0.00770412	0.0120358	0.0224878	-0.0324178	0.0142057	0.0024436	0.000560133	0.019434	1
STATUS_T2D	rs7209004	17:756111	C:0.178152	PX030301_Alcohol_30Day_Frequency	1872	340	0.364264	-0.111173	0.122536	0.00209987	-0.0278997	0.00907092	0.0555461	-0.27141	0.141759	0.000224862	-0.0434512	0.0117776	0.0166166	0.037057	0.0154721	0.00356825	0.000801945	0.0194381	1
STATUS_T2D	rs10766077	11:13349781	A:0.36873	PX030301_Alcohol_30Day_Frequency	1874	341	0.918932	-0.00928214	0.0911988	0.0017387	-0.0283573	0.00905528	0.217277	-0.129721	0.105139	0.000343015	-0.053178	0.0148524	0.0197643	0.0295874	0.0126941	0.00444482	0.00098779	0.0194544	1
STATUS_T2D	rs10505473	8:128417936	A:0.153682	PX030301_Alcohol_30Day_Frequency	1874	341	0.520007	0.081663	0.126937	0.00169869	-0.0284152	0.00905402	0.0802613	0.256363	0.146563	0.107334	-0.0162797	0.0101098	0.0305435	-0.0450759	0.0208398	0.00363929	0.000818179	0.0194707	1
STATUS_T2D	rs2929986	8:134211526	T:0.437033	PX030301_Alcohol_30Day_Frequency	1874	341	0.0383474	0.1895	0.0914963	0.0018602	-0.0282062	0.0090646	0.522067	0.0674345	0.10534	0.000521497	-0.0578045	0.0166609	0.0211306	0.0292175	0.0126722	0.000523011	0.000129535	0.0195197	1
STATUS_T2D	rs327371	8:31843735	A:0.167289	PX030301_Alcohol_30Day_Frequency	1874	341	0.0672557	-0.232785	0.127207	0.00155113	-0.0286451	0.00905073	0.00620528	-0.411036	0.150192	0.000173295	-0.0412333	0.0109807	0.0149285	0.0397646	0.0163364	0.000793563	0.000192865	0.0195197	1
STATUS_T2D	rs2667542	16:78635695	G:0.370864	PX030301_Alcohol_30Day_Frequency	1874	341	0.471446	-0.0675412	0.0937904	0.00160702	-0.0285961	0.00906481	0.612466	0.0542044	0.107006	0.403591	-0.00970966	0.0116252	0.0244034	-0.0323719	0.0143829	0.00344393	0.000778753	0.0195375	1
STATUS_T2D	rs4148601	11:17494062	A:0.332175	PX030301_Alcohol_30Day_Frequency	1871	340	0.91879	-0.00960828	0.0942378	0.00163166	-0.0285817	0.00907302	0.299965	0.111166	0.107251	0.416667	-0.00949023	0.0116843	0.0243627	-0.0325539	0.0144597	0.00414733	0.000929139	0.0195552	1
STATUS_T2D	rs4889640	16:31264267	C:0.334845	PX030301_Alcohol_30Day_Frequency	1874	341	0.496132	-0.0645581	0.0948564	0.00171841	-0.0284159	0.00906403	0.562316	0.0632911	0.109235	0.393777	-0.00989774	0.0116063	0.0249854	-0.032883	0.0146692	0.00354048	0.000800279	0.0195634	1
STATUS_T2D	rs721910	14:101329709	T:0.361912	PX030301_Alcohol_30Day_Frequency	1872	340	0.437015	-0.0729873	0.0939053	0.00177612	-0.0283056	0.00905686	0.640613	0.0501678	0.107462	0.505994	-0.00799462	0.0120204	0.0240412	-0.032155	0.0142501	0.00330553	0.000750482	0.0195812	1
STATUS_T2D	rs204993	6:32155581	C:0.25587	PX030301_Alcohol_30Day_Frequency	1874	341	0.452089	-0.0785183	0.104421	0.00157535	-0.02865	0.00906523	0.621601	0.0590068	0.119548	0.134491	-0.0154498	0.0103231	0.0293792	-0.0370851	0.0170243	0.00336087	0.000762635	0.0195894	1
STATUS_T2D	rs13229774	7:82495412	C:0.292956	PX030301_Alcohol_30Day_Frequency	1874	341	0.221109	-0.125272	0.102381	0.0018194	-0.0282242	0.00905135	0.928675	0.0104908	0.117199	0.292143	-0.0116394	0.011049	0.0258958	-0.0350322	0.0157253	0.00209702	0.000488352	0.0196223	1
STATUS_T2D	rs13383860	2:213253930	C:0.225574	PX030301_Alcohol_30Day_Frequency	1873	340	0.166037	-0.15439	0.111469	0.0018563	-0.0281825	0.00905517	0.948049	-0.00826026	0.126776	0.171872	-0.0143036	0.0104695	0.0278615	-0.0403549	0.0183496	0.00169574	0.0003993	0.0196319	1
STATUS_T2D	rs7296628	12:108722025	T:0.180363	PX030301_Alcohol_30Day_Frequency	1874	341	0.633842	-0.0578403	0.12143	0.00182241	-0.0282292	0.00905438	0.110236	-0.22969	0.143814	0.000215327	-0.043361	0.0117182	0.016468	0.0360364	0.0150253	0.00398553	0.00089819	0.0196442	1
STATUS_T2D	rs10869745	9:71642499	G:0.343116	PX030301_Alcohol_30Day_Frequency	1874	341	0.740379	0.0305619	0.0922342	0.00171136	-0.0283998	0.0090554	0.380599	-0.0938552	0.107044	0.000307143	-0.0521831	0.0144584	0.019383	0.0294994	0.0126169	0.00422965	0.000950504	0.0196538	1
STATUS_T2D	rs496888	1:12232806	G:0.317138	PX030301_Alcohol_30Day_Frequency	1873	341	0.853967	0.0180938	0.0983041	0.00175493	-0.0283467	0.0090598	0.318488	-0.113518	0.113795	0.000232714	-0.0484244	0.0131568	0.0179781	0.0306688	0.0129619	0.00433762	0.000974884	0.0196896	1
STATUS_T2D	rs2211781	21:33249294	C:0.413287	PX030301_Alcohol_30Day_Frequency	1874	341	0.0475678	-0.183745	0.092744	0.0016421	-0.0285205	0.00905894	0.569266	-0.0605896	0.106459	0.503858	-0.00806293	0.0120624	0.0239561	-0.0313071	0.013866	0.000616333	0.000152629	0.0196896	1
STATUS_T2D	rs2506144	10:33468456	T:0.151814	PX030301_Alcohol_30Day_Frequency	1874	341	0.748092	-0.039726	0.123697	0.00168304	-0.0284543	0.00905864	0.388198	0.121393	0.140682	0.0519549	-0.0188264	0.0096868	0.0350643	-0.0508976	0.0241494	0.00424205	0.00095457	0.0196896	1
STATUS_T2D	rs16893122	6:10217789	T:0.264941	PX030301_Alcohol_30Day_Frequency	1874	341	0.0976625	0.164395	0.099255	0.00174096	-0.0283848	0.00906517	0.802463	0.0288995	0.115524	0.000233108	-0.0475173	0.0129118	0.0191984	0.029963	0.0127957	0.00114921	0.000276901	0.0197268	1
STATUS_T2D	rs12209546	6:90912594	C:0.475454	PX030301_Alcohol_30Day_Frequency	1874	341	0.708166	0.0335742	0.0896938	0.00172882	-0.0283765	0.00905657	0.427294	-0.081348	0.102475	0.00050512	-0.0582568	0.01675	0.0208454	0.0289978	0.0125489	0.0041656	0.000939869	0.0197295	1
STATUS_T2D	rs10849027	12:4376494	A:0.381003	PX030301_Alcohol_30Day_Frequency	1874	341	0.59969	0.0482506	0.0919328	0.00186452	-0.0281829	0.0090591	0.490581	-0.0730801	0.106008	0.000394888	-0.0542741	0.0153166	0.02022	0.0317972	0.0136925	0.00389392	0.000882261	0.0197419	1
STATUS_T2D	rs1077084	10:133060150	T:0.48746	PX030301_Alcohol_30Day_Frequency	1874	341	0.752995	-0.0286093	0.0909116	0.00172521	-0.0283677	0.00905197	0.374223	0.0932217	0.10491	0.810054	-0.003224	0.0134134	0.0212766	-0.0288377	0.0125216	0.0042519	0.000958931	0.0197461	1
STATUS_T2D	rs13004835	2:193004176	G:0.500534	PX030301_Alcohol_30Day_Frequency	1874	341	0.908868	0.0104473	0.0912699	0.001726	-0.028382	0.00905693	0.207393	0.133002	0.105493	0.855939	-0.0024781	0.01365	0.0213652	-0.0281742	0.0122418	0.00443859	0.00099879	0.0197488	1
STATUS_T2D	rs4386675	4:6351958	G:0.302561	PX030301_Alcohol_30Day_Frequency	1874	341	0.060807	-0.187885	0.100211	0.00182295	-0.0282876	0.00907335	0.00543489	-0.326168	0.117324	0.000235914	-0.0482201	0.0131137	0.0181341	0.030116	0.0127455	0.000747261	0.000183927	0.019753	1
STATUS_T2D	rs2873356	X:15573768	T:0.360459	PX030301_Alcohol_30Day_Frequency	1874	341	0.949336	-0.00491479	0.0773488	0.0017286	-0.0283815	0.00905805	0.251343	0.103464	0.0901967	0.189374	-0.0139406	0.0106219	0.0277308	-0.0262025	0.0119044	0.00445868	0.00100347	0.0197585	1
STATUS_T2D	rs1514280	X:15586448	T:0.360459	PX030301_Alcohol_30Day_Frequency	1874	341	0.949336	-0.00491479	0.0773488	0.0017286	-0.0283815	0.00905805	0.251343	0.103464	0.0901967	0.189374	-0.0139406	0.0106219	0.0277308	-0.0262025	0.0119044	0.00445868	0.00100347	0.0197585	1
STATUS_T2D	rs6819019	4:24021782	A:0.156434	PX030301_Alcohol_30Day_Frequency	1873	341	0.0637526	-0.238389	0.128587	0.00176115	-0.0283249	0.00905584	0.631095	-0.070248	0.146293	0.0719201	-0.0176909	0.00983033	0.0343992	-0.0491403	0.0232302	0.000755193	0.000185973	0.0197765	1
STATUS_T2D	rs8044348	16:83223034	G:0.0845784	PX030301_Alcohol_30Day_Frequency	1874	341	0.193493	-0.222592	0.171183	0.00152045	-0.028783	0.00907766	0.965877	0.0084691	0.19797	0.0159711	-0.0224747	0.00932723	0.0634205	-0.0883502	0.0475966	0.00186547	0.000440028	0.0197862	1
STATUS_T2D	rs2829803	21:26948310	G:0.241729	PX030301_Alcohol_30Day_Frequency	1874	341	0.667675	0.0459942	0.107127	0.00165339	-0.0285208	0.0090648	0.417256	-0.101606	0.125255	0.000218808	-0.0472247	0.0127764	0.0181987	0.0319712	0.0135382	0.00407581	0.000923793	0.0198097	1
STATUS_T2D	rs2283258	11:17473437	A:0.300053	PX030301_Alcohol_30Day_Frequency	1873	341	0.708951	0.0356744	0.0955739	0.001693	-0.0284222	0.0090534	0.153297	0.154115	0.107925	0.339415	-0.0107974	0.0113024	0.025859	-0.0331952	0.0148969	0.00409901	0.000928817	0.0198111	1
STATUS_T2D	rs7193851	16:53953145	C:0.147279	PX030301_Alcohol_30Day_Frequency	1874	341	0.250966	0.142934	0.124506	0.00160802	-0.028622	0.00907355	0.0264025	0.325236	0.146487	0.084203	-0.0172125	0.00996782	0.031312	-0.0442308	0.020543	0.00233612	0.000545539	0.0198194	1
STATUS_T2D	rs17100400	5:142941194	T:0.088047	PX030301_Alcohol_30Day_Frequency	1874	341	0.972818	-0.00543807	0.159595	0.00173187	-0.0283732	0.009057	0.255244	-0.211871	0.186227	0.000232934	-0.0378668	0.010289	0.0146758	0.0475422	0.0194823	0.00446521	0.00100863	0.0198485	1
STATUS_T2D	rs7573270	2:160949533	C:0.28682	PX030301_Alcohol_30Day_Frequency	1874	341	0.388023	-0.0872919	0.101125	0.00174952	-0.0283377	0.00905429	0.686509	0.0467609	0.11586	0.296944	-0.0115749	0.0110976	0.0254434	-0.0348623	0.0156011	0.00306983	0.000707887	0.0198582	1
STATUS_T2D	rs9830597	3:188199624	C:0.198239	PX030301_Alcohol_30Day_Frequency	1874	341	0.260445	-0.132429	0.117679	0.0016238	-0.0285548	0.00906042	0.854184	0.0247842	0.134856	0.101626	-0.0165447	0.0101066	0.0325943	-0.0432246	0.0202263	0.00234812	0.000549533	0.0198777	1
STATUS_T2D	rs10107389	8:19173379	A:0.309765	PX030301_Alcohol_30Day_Frequency	1874	341	0.393818	0.0842223	0.0987697	0.00161942	-0.0285968	0.00907147	0.654688	-0.0515234	0.115198	0.000267054	-0.0508035	0.0139366	0.0192222	0.030419	0.0129929	0.00311114	0.000717735	0.019886	1
STATUS_T2D	rs9480865	6:108916573	C:0.161686	PX030301_Alcohol_30Day_Frequency	1874	341	0.5842	0.0687205	0.125572	0.00193208	-0.0281062	0.00906512	0.518842	-0.093565	0.145032	0.000217758	-0.0412406	0.0111537	0.0157001	0.0393356	0.0162825	0.00385043	0.00087845	0.0198929	1
STATUS_T2D	rs4467844	7:15377889	A:0.128671	PX030301_Alcohol_30Day_Frequency	1873	341	0.916399	-0.0147724	0.14073	0.00170662	-0.0284159	0.00905817	0.272542	0.178325	0.162523	0.0489448	-0.0190422	0.00967067	0.039569	-0.0551375	0.0267889	0.00439357	0.000997063	0.0199389	1
STATUS_T2D	rs9679481	2:100288573	G:0.238388	PX030301_Alcohol_30Day_Frequency	1873	340	0.422561	0.0861086	0.107369	0.00179291	-0.0283023	0.00906386	0.632464	-0.0598774	0.125198	0.000248076	-0.0472682	0.0128999	0.0190117	0.0330877	0.0141081	0.00348027	0.000800325	0.0199528	1
STATUS_T2D	rs1893650	21:26940815	T:0.241591	PX030301_Alcohol_30Day_Frequency	1873	341	0.656056	0.0477106	0.107127	0.00161021	-0.0285923	0.00906526	0.426024	-0.099702	0.125252	0.000215508	-0.0472773	0.0127773	0.0183479	0.0319286	0.0135376	0.0039468	0.00090193	0.0199654	1
STATUS_T2D	rs942176	9:8430742	A:0.390342	PX030301_Alcohol_30Day_Frequency	1874	341	0.249628	0.107364	0.0932584	0.00176891	-0.0282613	0.00903923	0.0325821	0.227948	0.106658	0.674658	-0.00536342	0.0127772	0.0231562	-0.0306526	0.0134983	0.00230721	0.000543616	0.0200185	1
STATUS_T2D	rs1364503	7:133083504	T:0.18063	PX030301_Alcohol_30Day_Frequency	1874	341	0.330666	-0.114384	0.117586	0.00161189	-0.0285814	0.00906269	0.765721	0.0398846	0.133852	0.0763131	-0.0175878	0.00992263	0.0334561	-0.045782	0.0215286	0.00276289	0.000645297	0.0200325	1
STATUS_T2D	rs2617146	12:10466969	C:0.388414	PX030301_Alcohol_30Day_Frequency	1873	340	0.609713	0.0469315	0.0919356	0.00187927	-0.0281603	0.0090586	0.464753	-0.0781077	0.106844	0.000390875	-0.0538006	0.0151715	0.0201922	0.0277587	0.0119508	0.00444862	0.00101283	0.0200339	1
STATUS_T2D	rs9357008	6:26479891	G:0.219584	PX030301_Alcohol_30Day_Frequency	1874	341	0.447321	-0.0838622	0.110361	0.00173464	-0.0283876	0.00906296	0.0688468	-0.2357	0.129547	0.000194768	-0.0449345	0.0120607	0.0173541	0.0324365	0.0136338	0.00333838	0.000772168	0.0200395	1
STATUS_T2D	rs13255458	8:41636071	T:0.326841	PX030301_Alcohol_30Day_Frequency	1874	341	0.964838	-0.00417011	0.0945964	0.00173237	-0.0283781	0.00905883	0.267567	0.120168	0.108388	0.312305	-0.0113432	0.0112265	0.0270954	-0.0317697	0.0143745	0.00446358	0.00102016	0.0201322	1
STATUS_T2D	rs574389	6:53377834	T:0.45064	PX030301_Alcohol_30Day_Frequency	1874	341	0.22367	-0.111045	0.0912575	0.0017949	-0.028241	0.00904515	0.0276515	-0.232003	0.105351	0.000475277	-0.0567307	0.0162351	0.0208344	0.0303298	0.0131243	0.00212576	0.000505918	0.0201604	1
STATUS_T2D	rs4149329	9:107554745	A:0.0546624	PX030301_Alcohol_30Day_Frequency	1866	339	0.293505	-0.212617	0.202403	0.00150062	-0.0288628	0.00909189	0.0498319	-0.468562	0.238891	0.0002946	-0.035256	0.00973923	0.0121705	0.0625556	0.0249508	0.00242621	0.000573784	0.0201717	1
STATUS_T2D	rs1213705	5:143031025	C:0.26334	PX030301_Alcohol_30Day_Frequency	1874	341	0.190308	-0.133416	0.10187	0.00178145	-0.0282829	0.00905214	0.977095	0.00336534	0.117211	0.222467	-0.0130926	0.0107317	0.0271843	-0.0366541	0.0165941	0.00187415	0.000449333	0.0201844	1
STATUS_T2D	rs9822061	3:123109494	C:0.371795	PX030301_Alcohol_30Day_Frequency	1872	341	0.362957	0.0838653	0.0921856	0.0017239	-0.0283779	0.00905459	0.708229	-0.0399585	0.106774	0.000346026	-0.0535778	0.0149736	0.0202083	0.0293452	0.0126354	0.00290965	0.000681977	0.0201844	1
STATUS_T2D	rs10514583	16:83289317	C:0.139082	PX030301_Alcohol_30Day_Frequency	1873	341	0.416153	-0.110441	0.135825	0.00190584	-0.0281039	0.00905254	0.0619833	-0.300856	0.161194	0.000223551	-0.0401225	0.010871	0.01541	0.0367367	0.0151642	0.00321971	0.000750916	0.0201943	1
STATUS_T2D	rs9919839	13:72174353	T:0.0899146	PX030301_Alcohol_30Day_Frequency	1874	341	0.507886	-0.107701	0.162657	0.00166113	-0.0284956	0.00906072	0.586644	0.100289	0.184454	0.0236977	-0.0212374	0.00938881	0.0529112	-0.0692444	0.0357733	0.00357609	0.00082955	0.0202	1
STATUS_T2D	rs7856324	9:28366643	A:0.109925	PX030301_Alcohol_30Day_Frequency	1874	341	0.960396	0.00714549	0.143897	0.00172985	-0.0283769	0.00905721	0.222036	0.201305	0.164851	0.0564967	-0.018537	0.00971954	0.0368759	-0.051694	0.0247679	0.00446222	0.00102322	0.0202127	1
STATUS_T2D	rs661059	18:7688140	C:0.281483	PX030301_Alcohol_30Day_Frequency	1874	341	0.925413	0.00955459	0.10206	0.00172835	-0.0283736	0.00905542	0.211708	0.147142	0.117819	0.242972	-0.012707	0.0108831	0.0281657	-0.033624	0.0153187	0.00444835	0.00102063	0.0202226	1
STATUS_T2D	rs3764342	16:78466758	C:0.1246	PX030301_Alcohol_30Day_Frequency	1874	341	0.198598	-0.178272	0.138673	0.00178326	-0.0283181	0.00906429	0.99346	-0.00128983	0.157354	0.0531028	-0.0187442	0.00969151	0.0368696	-0.0543509	0.02604	0.00191906	0.000460299	0.020224	1
STATUS_T2D	rs7739889	6:22292553	A:0.23826	PX030301_Alcohol_30Day_Frequency	1874	341	0.962861	-0.00519157	0.111492	0.00173012	-0.0283722	0.00905582	0.233331	-0.154497	0.129631	0.000222217	-0.0463176	0.0125443	0.018235	0.034085	0.0144378	0.00446304	0.0010241	0.0202296	1
STATUS_T2D	rs415738	16:79227420	A:0.147812	PX030301_Alcohol_30Day_Frequency	1874	341	0.622307	0.0620459	0.12596	0.00179595	-0.0282777	0.00905741	0.489091	-0.100954	0.145938	0.000213879	-0.0418471	0.0113038	0.0181204	0.0389576	0.0164854	0.00396079	0.000915461	0.0202466	1
STATUS_T2D	rs2602049	4:72147070	T:0.16284	PX030301_Alcohol_30Day_Frequency	1873	341	0.0172545	0.285812	0.120027	0.00190982	-0.0280548	0.00903854	0.345349	0.130515	0.138309	0.000222845	-0.0435387	0.011794	0.0177533	0.0369213	0.0155738	0.000275523	7.23863e-05	0.0202636	1
STATUS_T2D	rs11861962	16:83735130	C:0.422892	PX030301_Alcohol_30Day_Frequency	1874	341	0.615839	-0.0459935	0.0916651	0.00162288	-0.0285707	0.00906498	0.472556	0.0758283	0.105563	0.494511	-0.00825589	0.012085	0.0242931	-0.030385	0.0134897	0.00393861	0.000911559	0.0202721	1
STATUS_T2D	rs292258	6:90642900	C:0.414088	PX030301_Alcohol_30Day_Frequency	1874	341	0.162918	-0.129605	0.092885	0.00167604	-0.0284729	0.00906104	0.929919	-0.00933411	0.106134	0.626763	-0.00614002	0.0126263	0.0234531	-0.0311437	0.0137441	0.00167813	0.000407205	0.0203432	1
STATUS_T2D	rs2237899	11:2866248	T:0.183298	PX030301_Alcohol_30Day_Frequency	1874	341	0.823405	-0.026622	0.119292	0.00173939	-0.0283545	0.00905473	0.178009	-0.188062	0.139625	0.000203165	-0.042979	0.0115689	0.0173975	0.0342237	0.0143906	0.00435752	0.00100677	0.020366	1
STATUS_T2D	rs4879239	9:28358823	T:0.448478	PX030301_Alcohol_30Day_Frequency	1873	341	0.257757	-0.101695	0.0898599	0.00167164	-0.0284366	0.00904728	0.859216	0.0183675	0.103553	0.618269	-0.00627044	0.0125835	0.0232349	-0.0295739	0.0130307	0.00229359	0.000548484	0.0203731	1
STATUS_T2D	rs3095748	9:90209137	C:0.0750133	PX030301_Alcohol_30Day_Frequency	1873	341	0.0565656	-0.359952	0.188787	0.00171919	-0.0283893	0.00905592	0.580361	-0.118228	0.213849	0.0168048	-0.0221813	0.0092772	0.0576881	-0.0853421	0.0449628	0.000669023	0.000170297	0.0204416	1
STATUS_T2D	rs2023825	4:113302357	A:0.154216	PX030301_Alcohol_30Day_Frequency	1874	341	0.990525	0.00149294	0.125719	0.00174347	-0.0283641	0.00905978	0.27634	-0.158068	0.145206	0.000197247	-0.0415603	0.0111646	0.0159236	0.037741	0.0156559	0.0044674	0.00103395	0.0204431	1
STATUS_T2D	rs3779118	7:13997159	C:0.0997865	PX030301_Alcohol_30Day_Frequency	1874	341	0.932589	-0.0128384	0.151776	0.00173024	-0.0284026	0.00906561	0.291324	0.183104	0.173522	0.0266196	-0.020909	0.009431	0.0512465	-0.0708413	0.0363398	0.00445188	0.00103062	0.0204445	1
STATUS_T2D	rs10803852	2:171665709	A:0.0635005	PX030301_Alcohol_30Day_Frequency	1874	341	0.637461	-0.0897951	0.190546	0.00175979	-0.0283312	0.00905719	0.457656	0.160697	0.216365	0.0233795	-0.0212328	0.0093653	0.0513419	-0.0753584	0.0386729	0.0039921	0.00093177	0.0204989	1
STATUS_T2D	rs889897	2:31171410	A:0.363127	PX030301_Alcohol_30Day_Frequency	1874	341	0.787999	0.0252971	0.0940728	0.00172035	-0.0283849	0.00905508	0.390854	-0.0920031	0.107221	0.000356692	-0.053	0.0148451	0.0202884	0.0294392	0.012684	0.00430938	0.00100167	0.0205004	1
STATUS_T2D	rs384505	6:52835572	C:0.493593	PX030301_Alcohol_30Day_Frequency	1873	341	0.53484	0.0563851	0.0908507	0.00168435	-0.0284377	0.00905404	0.0860831	0.181888	0.105969	0.939382	-0.00107728	0.0141662	0.0216504	-0.0286909	0.0124936	0.003658	0.00085919	0.0205377	1
STATUS_T2D	rs4747064	10:72348756	T:0.268143	PX030301_Alcohol_30Day_Frequency	1874	341	0.517754	-0.0656819	0.101547	0.0016936	-0.0284386	0.00905894	0.565937	0.0666151	0.116045	0.245791	-0.0126519	0.0109009	0.0276028	-0.0350773	0.0159234	0.00362024	0.00085129	0.0205521	1
STATUS_T2D	rs6436602	2:227005350	G:0.447439	PX030301_Alcohol_30Day_Frequency	1874	341	0.834131	-0.0185907	0.0887781	0.00174259	-0.028349	0.00905451	0.319182	0.102615	0.103012	0.69453	-0.00506984	0.0129097	0.0227557	-0.0279964	0.0122925	0.00437084	0.0010178	0.020565	1
STATUS_T2D	rs10179921	2:44068291	T:0.0536286	PX030301_Alcohol_30Day_Frequency	1874	341	0.196692	-0.279429	0.216438	0.00172559	-0.0284361	0.009074	0.994865	-0.0015898	0.247034	0.0109725	-0.0234595	0.00922304	0.0976494	-0.12022	0.0725812	0.00186195	0.000453598	0.0205694	1
STATUS_T2D	rs195990	16:23946385	C:0.414042	PX030301_Alcohol_30Day_Frequency	1873	341	0.311548	-0.0926609	0.091564	0.00181905	-0.0282248	0.00905136	0.0437012	-0.213337	0.105772	0.000444361	-0.0556194	0.0158359	0.0209268	0.0303521	0.0131434	0.00268607	0.000642392	0.020578	1
STATUS_T2D	rs1369324	15:79239719	T:0.295248	PX030301_Alcohol_30Day_Frequency	1873	340	0.698665	-0.0394968	0.102026	0.00168606	-0.0284325	0.00905323	0.424864	0.0931172	0.116687	0.287926	-0.0117895	0.0110941	0.0261198	-0.0354955	0.0159571	0.0041304	0.000966206	0.0206011	1
STATUS_T2D	rs3124236	9:90211490	C:0.142476	PX030301_Alcohol_30Day_Frequency	1874	341	0.458862	-0.0988794	0.133491	0.0017584	-0.0283314	0.00905658	0.622203	0.0750594	0.152334	0.0721311	-0.0177078	0.00984702	0.033806	-0.0495494	0.0233462	0.00338433	0.000800418	0.0206054	1
STATUS_T2D	rs4846085	1:12050634	T:0.339915	PX030301_Alcohol_30Day_Frequency	1874	341	0.411431	0.0766977	0.0933768	0.0016761	-0.0284623	0.00905771	0.658963	-0.0477049	0.10809	0.000326292	-0.0522076	0.0145284	0.020566	0.0292936	0.0126491	0.00319231	0.000757541	0.0206112	1
STATUS_T2D	rs6952467	7:43580166	T:0.436766	PX030301_Alcohol_30Day_Frequency	1874	341	0.82422	0.020462	0.0921212	0.00182949	-0.028261	0.00906789	0.177749	0.143344	0.106361	0.695285	-0.00504152	0.0128711	0.0227361	-0.0314865	0.013823	0.00435885	0.00101833	0.0206429	1
STATUS_T2D	rs6684310	1:164805234	A:0.491729	PX030301_Alcohol_30Day_Frequency	1874	341	0.935723	-0.00710032	0.0880427	0.00173172	-0.0284044	0.00906689	0.224299	-0.123366	0.101521	0.000452805	-0.0564036	0.0160821	0.0216025	0.0286114	0.0124544	0.00445324	0.00103915	0.0206429	1
STATUS_T2D	rs17446614	13:41139877	A:0.160886	PX030301_Alcohol_30Day_Frequency	1874	341	0.314304	0.121141	0.120391	0.00178024	-0.0283051	0.00905869	0.774783	-0.0402287	0.140599	0.000220015	-0.0430139	0.0116416	0.018853	0.0376693	0.0160402	0.00270978	0.000650016	0.0206646	1
STATUS_T2D	rs1419428	7:127230276	C:0.424226	PX030301_Alcohol_30Day_Frequency	1874	341	0.798158	-0.0235848	0.0922246	0.00175763	-0.028332	0.00905641	0.335739	0.103258	0.107268	0.617264	-0.0062869	0.0125805	0.0242134	-0.0286587	0.0127161	0.00432387	0.00101242	0.0206878	1
STATUS_T2D	rs7799006	7:2278226	T:0.358591	PX030301_Alcohol_30Day_Frequency	1874	341	0.496797	0.0639613	0.0941247	0.00177093	-0.0283198	0.00905892	0.577984	-0.0604896	0.108729	0.00032609	-0.051483	0.0143261	0.0202875	0.0286052	0.0123246	0.00354892	0.00084001	0.0206892	1
STATUS_T2D	rs11075102	16:12674097	A:0.299893	PX030301_Alcohol_30Day_Frequency	1874	341	0.561498	-0.0592414	0.102032	0.00172587	-0.0283778	0.00905555	0.529893	0.0731167	0.116397	0.370715	-0.0102659	0.0114686	0.0247101	-0.0356067	0.015854	0.00377227	0.000890447	0.0207037	1
STATUS_T2D	rs17078717	13:23984431	G:0.312166	PX030301_Alcohol_30Day_Frequency	1874	341	0.842773	0.018985	0.0957157	0.00170712	-0.0284214	0.00906018	0.186209	0.14515	0.109806	0.376329	-0.0101812	0.0115083	0.0255287	-0.0325164	0.0145597	0.00438099	0.00102594	0.0207095	1
STATUS_T2D	rs10242920	7:37369557	A:0.239165	PX030301_Alcohol_30Day_Frequency	1869	339	0.919499	0.01068	0.105675	0.00197683	-0.0280647	0.0090716	0.221504	0.147209	0.120413	0.15027	-0.0148494	0.0103223	0.0296471	-0.0385313	0.0177174	0.00504464	0.00117468	0.0207647	1
STATUS_T2D	rs1496802	3:183024333	A:0.311099	PX030301_Alcohol_30Day_Frequency	1874	341	0.422985	-0.0782321	0.0976372	0.00161746	-0.0285591	0.00905849	0.660388	0.0490505	0.111636	0.27737	-0.0120466	0.0110901	0.0262293	-0.0347562	0.0156362	0.00323488	0.0007719	0.0207676	1
STATUS_T2D	rs3764640	19:1207238	T:0.216916	PX030301_Alcohol_30Day_Frequency	1874	341	0.421637	-0.0889647	0.11071	0.00179887	-0.0282709	0.00905663	0.0707496	-0.231669	0.128201	0.000218968	-0.0444071	0.0120147	0.0179498	0.0326146	0.0137809	0.00322384	0.000770964	0.0208185	1
STATUS_T2D	rs2221198	2:234658623	T:0.409651	PX030301_Alcohol_30Day_Frequency	1865	339	0.70768	-0.0334872	0.0893055	0.00188216	-0.0282299	0.00908234	0.142673	-0.151219	0.103157	0.000387416	-0.0532579	0.0150085	0.0212427	0.0280894	0.0121934	0.00455162	0.00107183	0.0209033	1
STATUS_T2D	rs8838	9:129849880	A:0.450374	PX030301_Alcohol_30Day_Frequency	1874	341	0.346146	-0.0850533	0.0902813	0.0019359	-0.0280924	0.00906238	0.0482468	-0.207309	0.104957	0.00046936	-0.0557839	0.0159489	0.0215086	0.0280869	0.0122174	0.00286332	0.000691666	0.0209135	1
STATUS_T2D	rs3757247	6:90957463	A:0.451708	PX030301_Alcohol_30Day_Frequency	1874	341	0.82477	0.0200692	0.0906409	0.00172184	-0.02838	0.00905425	0.197205	0.132814	0.102992	0.846976	-0.00263204	0.013639	0.0231629	-0.0297249	0.0130904	0.00435965	0.00103211	0.0209781	1
STATUS_T2D	rs17168135	7:134652029	A:0.0680363	PX030301_Alcohol_30Day_Frequency	1874	341	0.505214	-0.120906	0.181456	0.00173779	-0.028355	0.0090541	0.539004	0.128321	0.208882	0.017884	-0.0219934	0.00928771	0.0571525	-0.0777556	0.0408779	0.00356107	0.000853012	0.0209957	1
STATUS_T2D	rs2378672	9:87631034	G:0.0789755	PX030301_Alcohol_30Day_Frequency	1874	341	0.73909	-0.0539198	0.161893	0.00185101	-0.0282186	0.00906433	0.358521	0.171226	0.186483	0.035071	-0.0199797	0.00948009	0.0430699	-0.0571721	0.0282606	0.00422474	0.00100283	0.0210016	1
STATUS_T2D	rs13306446	19:7129064	A:0.121188	PX030301_Alcohol_30Day_Frequency	1869	341	0.754166	-0.0442679	0.141363	0.00163951	-0.0285411	0.00906415	0.372331	0.144472	0.161943	0.0661106	-0.018103	0.00985102	0.038483	-0.0496374	0.0239832	0.00383589	0.000915513	0.021006	1
STATUS_T2D	rs7525710	1:239722208	A:0.353255	PX030301_Alcohol_30Day_Frequency	1874	341	0.877482	-0.0147096	0.0954166	0.00171692	-0.0284225	0.00906539	0.202283	-0.140679	0.11033	0.000275371	-0.0510611	0.0140377	0.0198651	0.0296339	0.0127245	0.00441508	0.00104577	0.0210089	1
STATUS_T2D	rs9923667	16:12672518	C:0.300748	PX030301_Alcohol_30Day_Frequency	1872	340	0.574231	-0.0573341	0.102049	0.00201949	-0.0279748	0.0090611	0.522708	0.0743661	0.116347	0.384848	-0.00996017	0.0114617	0.0251311	-0.0355966	0.0158957	0.00454412	0.00107629	0.0210487	1
STATUS_T2D	rs6482875	10:133099271	C:0.483629	PX030301_Alcohol_30Day_Frequency	1863	338	0.565996	0.0520417	0.0906715	0.00131591	-0.0293231	0.00912786	0.52282	-0.0666688	0.104332	0.000426126	-0.0594199	0.0168646	0.0218401	0.0290012	0.012647	0.00265315	0.000646941	0.0210502	1
STATUS_T2D	rs3824369	9:19126565	G:0.46825	PX030301_Alcohol_30Day_Frequency	1874	341	0.143871	0.134049	0.0917184	0.00185472	-0.0281958	0.0090587	0.92277	0.0102994	0.10624	0.000577382	-0.0581891	0.0169055	0.0224571	0.0287043	0.0125755	0.00153403	0.000385038	0.0210768	1
STATUS_T2D	rs17317655	5:14780298	T:0.217449	PX030301_Alcohol_30Day_Frequency	1874	341	0.390853	0.0931024	0.108502	0.00161229	-0.0285836	0.00906358	0.0559398	0.238494	0.124768	0.217922	-0.0132841	0.0107819	0.02653	-0.0380203	0.0171389	0.00310147	0.000751437	0.0210974	1
STATUS_T2D	rs4646124	X:15616796	A:0.377137	PX030301_Alcohol_30Day_Frequency	1872	340	0.918153	0.0078761	0.0766452	0.00179426	-0.0282692	0.00905389	0.197106	0.115679	0.0896844	0.296083	-0.0116419	0.011142	0.0265245	-0.024033	0.0108333	0.00464224	0.00110031	0.0210974	1
STATUS_T2D	rs10868238	9:87530935	T:0.392476	PX030301_Alcohol_30Day_Frequency	1874	341	0.00298058	-0.271643	0.0914706	0.00130439	-0.0292217	0.00908913	0.138182	-0.154519	0.104222	0.367689	-0.0105297	0.0116892	0.0265123	-0.0317556	0.0143132	4.96768e-05	1.44475e-05	0.0211048	1
STATUS_T2D	rs5882	16:57016092	G:0.307097	PX030301_Alcohol_30Day_Frequency	1874	341	0.293243	0.102099	0.0971414	0.00164107	-0.0284938	0.00904996	0.819598	-0.0256091	0.11229	0.000294955	-0.0509709	0.0140816	0.0204901	0.0292606	0.0126273	0.00258001	0.000632218	0.0211389	1
STATUS_T2D	rs17302884	9:119172047	G:0.395144	PX030301_Alcohol_30Day_Frequency	1874	341	0.0802875	0.162064	0.0926601	0.00175841	-0.0283121	0.00905041	0.720286	0.0383809	0.107186	0.000438493	-0.0558222	0.0158777	0.0219952	0.0294805	0.0128711	0.000972354	0.000250133	0.0211403	1
STATUS_T2D	rs7849535	9:10562354	C:0.351121	PX030301_Alcohol_30Day_Frequency	1874	341	0.109305	0.150265	0.0938378	0.00151682	-0.0287294	0.00905876	0.010917	0.276077	0.108463	0.486469	-0.00842247	0.0121024	0.0254366	-0.02947	0.0131874	0.00124738	0.000317239	0.0211537	1
STATUS_T2D	rs7536586	1:219350856	G:0.314835	PX030301_Alcohol_30Day_Frequency	1874	341	0.067808	-0.17694	0.0968855	0.00187714	-0.0282068	0.0090726	0.647384	-0.0506354	0.110703	0.339997	-0.0108509	0.0113721	0.0274779	-0.0338014	0.0153318	0.000821106	0.000213146	0.0211685	1
STATUS_T2D	rs7185014	16:78869972	T:0.241729	PX030301_Alcohol_30Day_Frequency	1874	341	0.201702	-0.13632	0.106774	0.00170454	-0.0284143	0.00905664	0.972343	0.00424175	0.122347	0.180284	-0.014157	0.0105659	0.0299054	-0.0363832	0.0167561	0.0019556	0.0004879	0.0212339	1
STATUS_T2D	rs926331	22:37510072	T:0.302028	PX030301_Alcohol_30Day_Frequency	1874	341	0.075084	-0.17859	0.100334	0.00171792	-0.0284624	0.00907862	0.661601	-0.0500629	0.114376	0.303165	-0.0115838	0.01125	0.0281673	-0.0341129	0.0155416	0.000894791	0.000231947	0.0212354	1
STATUS_T2D	rs13387495	2:213285057	C:0.151361	PX030301_Alcohol_30Day_Frequency	1873	341	0.0803565	-0.234036	0.13384	0.0020633	-0.0278706	0.00904607	0.723195	-0.0542757	0.153238	0.0638346	-0.018017	0.00972142	0.036467	-0.05076	0.0242675	0.00104	0.000267769	0.0212443	1
STATUS_T2D	rs4483746	13:75998520	C:0.060598	PX030301_Alcohol_30Day_Frequency	1873	341	0.66955	0.0800763	0.187635	0.00194601	-0.0280999	0.00906932	0.42174	-0.18094	0.225215	0.000293077	-0.0363303	0.0100323	0.0157239	0.0476806	0.0197414	0.00475929	0.00113333	0.0212532	1
STATUS_T2D	rs10821948	10:63809624	A:0.327908	PX030301_Alcohol_30Day_Frequency	1874	341	0.227985	0.113103	0.0938171	0.00190024	-0.0281434	0.00906275	0.889657	-0.0151845	0.109447	0.000337359	-0.0505449	0.0140998	0.021098	0.0307542	0.0133353	0.00216875	0.000538665	0.0212547	1
STATUS_T2D	rs2285166	22:44250630	T:0.29429	PX030301_Alcohol_30Day_Frequency	1874	341	0.960831	0.00509161	0.103677	0.00173518	-0.0283847	0.00906232	0.230495	0.143485	0.119662	0.382736	-0.0100792	0.0115473	0.0263007	-0.033751	0.0151912	0.00446249	0.00106708	0.0212681	1
STATUS_T2D	rs4942577	13:47397454	C:0.339648	PX030301_Alcohol_30Day_Frequency	1874	341	0.271552	0.104918	0.0954238	0.001697	-0.0284032	0.00904935	0.0362494	0.229253	0.109475	0.503293	-0.00810982	0.0121166	0.0255058	-0.032141	0.0143894	0.00244778	0.000605617	0.0213159	1
STATUS_T2D	rs849885	6:22291538	C:0.501601	PX030301_Alcohol_30Day_Frequency	1874	341	0.0353114	-0.195424	0.092848	0.00170413	-0.0284214	0.00905871	0.00303673	-0.318588	0.107486	0.00050626	-0.0585031	0.0168237	0.0215072	0.0297127	0.0129244	0.000482792	0.000129211	0.0213308	1
STATUS_T2D	rs2008595	2:234637192	A:0.438367	PX030301_Alcohol_30Day_Frequency	1874	341	0.545399	-0.0539112	0.0891583	0.00172583	-0.0283785	0.00905574	0.0974725	-0.170417	0.102832	0.000413493	-0.0546759	0.0154831	0.0219471	0.0280124	0.0122256	0.00372014	0.000902139	0.0213727	1
STATUS_T2D	rs1788244	18:67544717	A:0.419157	PX030301_Alcohol_30Day_Frequency	1874	341	0.149417	0.128226	0.0889473	0.00154291	-0.0286664	0.00905307	0.896481	0.0132911	0.102155	0.000462269	-0.0563262	0.0160853	0.0229927	0.0267945	0.0117853	0.00158359	0.000401483	0.0213742	1
STATUS_T2D	rs12918342	16:78918596	A:0.0717716	PX030301_Alcohol_30Day_Frequency	1874	341	0.946696	-0.011395	0.17044	0.00172791	-0.0283763	0.00905606	0.283447	0.20776	0.193696	0.0201546	-0.0216515	0.00931864	0.0548694	-0.0733451	0.0382024	0.00445786	0.00107053	0.0213772	1
STATUS_T2D	rs10433642	3:64605855	G:0.156884	PX030301_Alcohol_30Day_Frequency	1874	341	0.213106	-0.164021	0.131736	0.00190821	-0.0281032	0.00905339	0.945284	0.0103139	0.150283	0.0901985	-0.0168666	0.00995463	0.0344108	-0.0462619	0.0218709	0.0020247	0.000508121	0.0214312	1
STATUS_T2D	rs1250249	2:216287276	G:0.23159	PX030301_Alcohol_30Day_Frequency	1874	341	0.147374	-0.156572	0.108065	0.00139908	-0.0290268	0.00908552	0.855661	-0.0222335	0.122229	0.108709	-0.0164894	0.0102801	0.0340484	-0.0408887	0.0192917	0.00153506	0.000390731	0.0214372	1
STATUS_T2D	rs10244747	7:29405979	A:0.429829	PX030301_Alcohol_30Day_Frequency	1874	341	0.393542	0.0778679	0.0912644	0.00167762	-0.0284852	0.00906577	0.055585	0.203953	0.106543	0.680471	-0.00532	0.0129183	0.0234805	-0.0294708	0.0130084	0.00310602	0.000764267	0.0214989	1
STATUS_T2D	rs833417	9:10505161	G:0.354856	PX030301_Alcohol_30Day_Frequency	1874	341	0.115706	0.148956	0.0946926	0.00169796	-0.0284015	0.0090493	0.0121906	0.27303	0.108925	0.55737	-0.00725558	0.0123656	0.0252529	-0.0308878	0.0138045	0.0013039	0.000335424	0.0215034	1
STATUS_T2D	rs4580348	2:160986542	G:0.354322	PX030301_Alcohol_30Day_Frequency	1874	341	0.323862	-0.0930116	0.0942793	0.00173221	-0.0283678	0.00905545	0.0484825	-0.213978	0.108447	0.000335382	-0.0517354	0.0144258	0.0213958	0.029679	0.0128987	0.00273904	0.000678947	0.021517	1
STATUS_T2D	rs1364114	16:83694312	A:0.477054	PX030301_Alcohol_30Day_Frequency	1874	341	0.792349	0.0234891	0.0892235	0.0017345	-0.0283624	0.00905484	0.368476	-0.0922738	0.102603	0.000503901	-0.0566179	0.0162757	0.0226155	0.027415	0.0120248	0.0043157	0.00104432	0.0215291	1
STATUS_T2D	rs1334241	13:41223110	A:0.208756	PX030301_Alcohol_30Day_Frequency	1873	341	0.485031	0.076101	0.108991	0.0017829	-0.0282829	0.00905285	0.605958	-0.0651341	0.126265	0.00023743	-0.0454155	0.0123564	0.020139	0.0345439	0.0148656	0.00352538	0.000862869	0.0215381	1
STATUS_T2D	rs512007	18:60568428	T:0.384739	PX030301_Alcohol_30Day_Frequency	1874	341	0.841917	-0.0188864	0.0946963	0.00171977	-0.0283918	0.009057	0.332181	0.105657	0.108955	0.590497	-0.00674154	0.0125281	0.0249481	-0.0326559	0.0145642	0.00437965	0.00105997	0.0215548	1
STATUS_T2D	rs3751834	16:79016408	C:0.113394	PX030301_Alcohol_30Day_Frequency	1874	341	0.00428763	-0.446177	0.156214	0.00119967	-0.0294659	0.00909733	0.158882	-0.249095	0.176808	0.0168022	-0.0225192	0.0094183	0.0507651	-0.0741397	0.037953	5.60204e-05	1.65161e-05	0.0215653	1
STATUS_T2D	rs7200376	16:83746972	T:0.114461	PX030301_Alcohol_30Day_Frequency	1874	341	0.337833	0.134288	0.140109	0.00155082	-0.0287078	0.0090704	0.704597	-0.0631515	0.166573	0.000195115	-0.0410346	0.0110152	0.0191876	0.0389223	0.0166202	0.00284399	0.000704866	0.0215653	1
STATUS_T2D	rs6067474	20:49135987	G:0.384739	PX030301_Alcohol_30Day_Frequency	1874	341	0.25589	0.10436	0.0918537	0.00184964	-0.0282106	0.00906111	0.879208	-0.0161072	0.105987	0.000459109	-0.0544142	0.0155312	0.0225742	0.0305408	0.0133918	0.00234712	0.000587665	0.0215684	1
STATUS_T2D	rs7907802	10:14940694	T:0.125133	PX030301_Alcohol_30Day_Frequency	1874	341	0.442987	-0.107984	0.140758	0.00182532	-0.0282321	0.00905667	0.0698031	-0.303195	0.167217	0.000217338	-0.0403617	0.0109146	0.0179156	0.0395863	0.0167217	0.00331442	0.000815443	0.0215865	1
STATUS_T2D	rs17195859	16:83318996	A:0.113988	PX030301_Alcohol_30Day_Frequency	1873	340	0.619748	-0.0705125	0.142103	0.00184483	-0.0282223	0.00906264	0.122768	-0.258899	0.167762	0.000223126	-0.0400767	0.0108571	0.0182944	0.0395011	0.0167406	0.00392949	0.000959817	0.0216396	1
STATUS_T2D	rs4688489	3:64594603	C:0.15555	PX030301_Alcohol_30Day_Frequency	1874	341	0.171805	-0.180926	0.132408	0.00194903	-0.028052	0.00905519	0.962803	-0.00703247	0.150792	0.0902192	-0.0168654	0.00995454	0.0350598	-0.0460832	0.0218646	0.00171824	0.000438348	0.0216426	1
STATUS_T2D	rs8074967	17:9198198	T:0.215163	PX030301_Alcohol_30Day_Frequency	1873	341	0.710445	0.0401167	0.108056	0.00174039	-0.0283684	0.00905965	0.421384	-0.100746	0.125302	0.000208755	-0.0443477	0.0119594	0.0191674	0.0338083	0.014434	0.00405819	0.000990757	0.021673	1
STATUS_T2D	rs10406069	19:35836530	A:0.21276	PX030301_Alcohol_30Day_Frequency	1873	341	0.81043	-0.0260718	0.108691	0.0017531	-0.0283497	0.00905986	0.170281	-0.175432	0.127931	0.0002169	-0.043859	0.0118587	0.0190498	0.030542	0.0130268	0.00425009	0.00103688	0.0217216	1
STATUS_T2D	rs8192919	14:25100110	T:0.20571	PX030301_Alcohol_30Day_Frequency	1874	341	0.157229	0.150027	0.106067	0.0014442	-0.0289444	0.00908582	0.0162213	0.297086	0.123585	0.169084	-0.0145858	0.0106067	0.0289584	-0.0342789	0.0156951	0.00166609	0.000427307	0.0217415	1
STATUS_T2D	rs6480511	10:73089261	T:0.0549626	PX030301_Alcohol_30Day_Frequency	1874	341	0.847196	-0.0380211	0.19731	0.00170316	-0.0284772	0.009076	0.378088	0.196653	0.223108	0.00694559	-0.0246824	0.00914351	0.109139	-0.161528	0.100825	0.004385	0.00106875	0.0217415	1
STATUS_T2D	rs11190245	10:101451259	C:0.298559	PX030301_Alcohol_30Day_Frequency	1874	341	0.707252	-0.0375166	0.0998979	0.0017004	-0.0284204	0.00905653	0.150756	-0.165244	0.115003	0.000264458	-0.0483285	0.0132485	0.0201696	0.0306838	0.0132077	0.0041628	0.00101775	0.0217476	1
STATUS_T2D	rs6099647	20:56057819	G:0.196371	PX030301_Alcohol_30Day_Frequency	1874	341	0.95527	0.0062893	0.112128	0.00174298	-0.0283571	0.00905731	0.272246	-0.143584	0.13078	0.000212814	-0.0430956	0.0116371	0.019056	0.0347995	0.0148435	0.00446086	0.00108764	0.0217766	1
STATUS_T2D	rs7908111	10:94314804	A:0.203842	PX030301_Alcohol_30Day_Frequency	1874	341	0.177423	0.148003	0.109735	0.00177957	-0.0283048	0.00905828	0.944017	0.00887267	0.126352	0.000238669	-0.0447018	0.0121667	0.0198979	0.0332662	0.014288	0.0018197	0.000465773	0.0218056	1
STATUS_T2D	rs890898	16:12674329	G:0.300481	PX030301_Alcohol_30Day_Frequency	1872	341	0.537171	-0.0629847	0.102066	0.00170329	-0.028411	0.00905497	0.558299	0.0681406	0.116406	0.362064	-0.0104555	0.0114714	0.0259138	-0.035296	0.0158455	0.00364841	0.000900474	0.0218071	1
STATUS_T2D	rs470747	11:102661595	C:0.359392	PX030301_Alcohol_30Day_Frequency	1874	341	0.644913	-0.0431044	0.0935341	0.00176132	-0.0283244	0.00905575	0.460373	0.0792072	0.107293	0.434929	-0.00920086	0.0117841	0.0259699	-0.0306767	0.013777	0.00401654	0.000986822	0.0218255	1
STATUS_T2D	rs164156	1:162343311	C:0.260556	PX030301_Alcohol_30Day_Frequency	1871	341	0.12195	-0.161664	0.104526	0.00153801	-0.0286755	0.00905329	0.863095	-0.0207983	0.120615	0.140834	-0.0153277	0.0104079	0.0318588	-0.0364318	0.0169752	0.00129107	0.000336477	0.0218316	1
STATUS_T2D	rs8136803	22:33237112	T:0.0723052	PX030301_Alcohol_30Day_Frequency	1874	341	0.779145	-0.0514123	0.183332	0.00170292	-0.0284204	0.00905777	0.372729	0.185308	0.207891	0.0216549	-0.0214637	0.00934681	0.0518199	-0.0750787	0.0386083	0.00429416	0.00105212	0.02185	1
STATUS_T2D	rs891700	1:239881926	A:0.47492	PX030301_Alcohol_30Day_Frequency	1874	341	0.953585	-0.00528841	0.090858	0.00172946	-0.0283713	0.00905522	0.274893	0.114412	0.104786	0.783873	-0.00367937	0.0134149	0.0236285	-0.0293322	0.012961	0.00446031	0.00109078	0.0218561	1
STATUS_T2D	rs717227	1:239882599	C:0.47492	PX030301_Alcohol_30Day_Frequency	1874	341	0.953585	-0.00528841	0.090858	0.00172946	-0.0283713	0.00905522	0.274893	0.114412	0.104786	0.783873	-0.00367937	0.0134149	0.0236285	-0.0293322	0.012961	0.00446031	0.00109078	0.0218561	1
STATUS_T2D	rs2248293	10:89707265	C:0.319904	PX030301_Alcohol_30Day_Frequency	1874	341	0.537554	0.0602788	0.0977733	0.00173365	-0.0283819	0.00906066	0.536912	-0.070145	0.113597	0.00035104	-0.0513929	0.0143781	0.0215504	0.0321823	0.0140033	0.00369683	0.000913719	0.0218638	1
STATUS_T2D	rs2184796	10:108537499	T:0.395678	PX030301_Alcohol_30Day_Frequency	1874	341	0.723096	0.0323992	0.0914395	0.0017404	-0.0283597	0.00905688	0.151807	0.150269	0.10485	0.545065	-0.00742153	0.0122635	0.0253664	-0.0304712	0.0136289	0.00419622	0.00103015	0.0218684	1
STATUS_T2D	rs175338	1:181605165	T:0.226254	PX030301_Alcohol_30Day_Frequency	1874	341	0.26105	0.117337	0.1044	0.00185937	-0.0281714	0.00905302	0.858234	-0.02169	0.121429	0.000236639	-0.0450306	0.0122489	0.0193766	0.0309563	0.0132393	0.00239064	0.000604987	0.0218745	1
STATUS_T2D	rs12577910	11:78955199	G:0.150747	PX030301_Alcohol_30Day_Frequency	1874	341	0.121018	-0.201561	0.129996	0.00178711	-0.0282838	0.00905513	0.834367	-0.031061	0.148544	0.0652754	-0.018062	0.00979838	0.0370497	-0.0486858	0.0233481	0.00129953	0.000339637	0.0219145	1
STATUS_T2D	rs9332653	1:169490772	T:0.204752	PX030301_Alcohol_30Day_Frequency	1873	341	0.868923	0.0183556	0.111228	0.00177187	-0.0283116	0.00905675	0.17907	0.174815	0.130107	0.104045	-0.016404	0.0100913	0.0327226	-0.0407645	0.0190892	0.00447422	0.00109835	0.0219622	1
STATUS_T2D	rs212837	7:26695215	T:0.372397	PX030301_Alcohol_30Day_Frequency	1873	341	0.222387	0.115269	0.0944673	0.00213987	-0.0278234	0.0090627	0.0266482	0.243689	0.109937	0.533754	-0.00755354	0.0121384	0.0256345	-0.0298339	0.0133682	0.00244614	0.000621304	0.0220038	1
STATUS_T2D	rs2966379	2:161123251	G:0.179562	PX030301_Alcohol_30Day_Frequency	1874	341	0.495415	-0.0822851	0.120702	0.001888	-0.0281382	0.00905548	0.543661	0.0850394	0.140032	0.114579	-0.0160007	0.0101402	0.0333863	-0.039383	0.0185122	0.00353271	0.000880125	0.02201	1
STATUS_T2D	rs483712	18:60593918	A:0.499466	PX030301_Alcohol_30Day_Frequency	1874	341	0.683615	0.0370935	0.0910192	0.0016923	-0.0284557	0.00906375	0.433793	-0.0821537	0.10496	0.000836673	-0.063447	0.018994	0.0242794	0.0315643	0.0140119	0.00411179	0.00101798	0.0220641	1
STATUS_T2D	rs607127	18:60586949	A:0.499466	PX030301_Alcohol_30Day_Frequency	1874	341	0.683615	0.0370935	0.0910192	0.0016923	-0.0284557	0.00906375	0.433793	-0.0821537	0.10496	0.000836673	-0.063447	0.018994	0.0242794	0.0315643	0.0140119	0.00411179	0.00101798	0.0220641	1
STATUS_T2D	rs13116721	4:175753571	A:0.387407	PX030301_Alcohol_30Day_Frequency	1874	341	0.323691	-0.092434	0.0936608	0.00172176	-0.0283959	0.00905929	0.0471494	-0.214852	0.10824	0.000377476	-0.0533199	0.0149971	0.0216546	0.0296487	0.0129111	0.00273971	0.000693427	0.0220688	1
STATUS_T2D	rs10905669	10:6092093	T:0.221303	PX030301_Alcohol_30Day_Frequency	1873	340	0.88538	-0.0156846	0.108805	0.00176616	-0.0283032	0.00905132	0.309909	0.126853	0.124927	0.155068	-0.0147691	0.0103872	0.0300207	-0.0394651	0.0181882	0.00451868	0.00111326	0.0220734	1
STATUS_T2D	rs7404645	16:83020528	A:0.28915	PX030301_Alcohol_30Day_Frequency	1871	339	0.0660469	0.178616	0.0971739	0.00182603	-0.0282154	0.00905165	0.00599569	0.309772	0.112726	0.325477	-0.0111048	0.0112938	0.0282539	-0.031492	0.0143554	0.00092981	0.000248596	0.0220904	1
STATUS_T2D	rs9881942	3:123082416	A:0.452508	PX030301_Alcohol_30Day_Frequency	1874	341	0.96374	-0.00408918	0.08995	0.00173309	-0.0283663	0.0090554	0.242513	-0.121126	0.103639	0.0005077	-0.056517	0.0162561	0.0231305	0.0279895	0.0123233	0.00446331	0.0011026	0.0221277	1
STATUS_T2D	rs11264878	1:158004420	G:0.179029	PX030301_Alcohol_30Day_Frequency	1874	341	0.523735	0.0725337	0.113761	0.00173125	-0.0283701	0.00905572	0.087491	0.223203	0.130621	0.112725	-0.0161254	0.0101669	0.0349058	-0.0388503	0.0184173	0.00365242	0.000913244	0.0221556	1
STATUS_T2D	rs11045392	12:20840839	T:0.374867	PX030301_Alcohol_30Day_Frequency	1874	341	0.27211	-0.102611	0.0934341	0.00167131	-0.0284856	0.0090627	0.0362154	-0.227727	0.108726	0.000312496	-0.0511397	0.0141869	0.0216528	0.0282217	0.0122895	0.00243601	0.000623428	0.0222008	1
STATUS_T2D	rs36030	16:55693290	G:0.142209	PX030301_Alcohol_30Day_Frequency	1874	341	0.708528	0.0478499	0.127998	0.0016785	-0.0284677	0.00906065	0.429219	-0.117997	0.149263	0.000213315	-0.0424975	0.0114774	0.0191569	0.0367329	0.0156813	0.00416788	0.00103736	0.0222273	1
STATUS_T2D	rs561811	17:781407	T:0.0957844	PX030301_Alcohol_30Day_Frequency	1874	341	0.749791	-0.0483373	0.151568	0.0018112	-0.0282642	0.00906032	0.395535	0.146795	0.172776	0.0543212	-0.018686	0.00971072	0.0407656	-0.0500205	0.024449	0.0042449	0.00105552	0.0222288	1
STATUS_T2D	rs401443	16:83770853	T:0.415145	PX030301_Alcohol_30Day_Frequency	1862	339	0.0440265	-0.185146	0.0919368	0.00195345	-0.0280416	0.00905379	0.528161	-0.0664273	0.105304	0.56736	-0.00704942	0.0123253	0.0259243	-0.0306586	0.0137646	0.000638035	0.000175095	0.0223195	1
STATUS_T2D	rs10748179	12:71911521	C:0.422092	PX030301_Alcohol_30Day_Frequency	1874	341	0.0543797	0.176457	0.0917233	0.0017253	-0.028388	0.00905851	0.593103	0.0564844	0.105708	0.000552565	-0.0579414	0.0167757	0.0235415	0.0298298	0.0131726	0.000703144	0.000192214	0.0223352	1
STATUS_T2D	rs3130931	6:31134888	A:0.320971	PX030301_Alcohol_30Day_Frequency	1874	341	0.838599	0.0195581	0.096021	0.00176727	-0.0283175	0.00905641	0.350768	-0.10312	0.110513	0.000273268	-0.0492016	0.0135191	0.0210848	0.030712	0.0133156	0.00437618	0.00109279	0.0223901	1
STATUS_T2D	rs9451316	6:90724855	T:0.318036	PX030301_Alcohol_30Day_Frequency	1874	341	0.791859	-0.0258339	0.0978935	0.00173613	-0.0283636	0.00905604	0.168889	-0.156781	0.113957	0.000314597	-0.0505779	0.0140378	0.0219926	0.0308028	0.0134481	0.00431465	0.00107828	0.0223901	1
STATUS_T2D	rs6570567	6:143931732	T:0.210245	PX030301_Alcohol_30Day_Frequency	1874	341	0.0759898	-0.199647	0.112512	0.00199061	-0.0280147	0.00906148	0.00831793	-0.347118	0.13154	0.000234152	-0.0423716	0.0115171	0.0189802	0.0312257	0.0133106	0.000886095	0.000240226	0.0224027	1
STATUS_T2D	rs7875184	9:87501098	T:0.139007	PX030301_Alcohol_30Day_Frequency	1874	341	0.262957	-0.148074	0.132276	0.00173668	-0.0283867	0.00906367	0.879214	0.0228828	0.150579	0.0601806	-0.0183911	0.00978526	0.040272	-0.0488494	0.0238179	0.0023543	0.000609449	0.0224626	1
STATUS_T2D	rs7863455	9:10620335	C:0.23849	PX030301_Alcohol_30Day_Frequency	1868	341	0.92687	0.00958322	0.104411	0.00183178	-0.0282362	0.00906102	0.238889	0.139221	0.118207	0.249726	-0.0125504	0.0109037	0.0276317	-0.0373531	0.0169596	0.00471563	0.00117604	0.0224689	1
STATUS_T2D	rs163171	11:2821065	T:0.230913	PX030301_Alcohol_30Day_Frequency	1873	341	0.557898	0.0614677	0.104899	0.00183599	-0.0282026	0.0090522	0.100731	0.197755	0.120485	0.205637	-0.0135448	0.0107018	0.030393	-0.0375971	0.0173664	0.00379583	0.000958544	0.0224815	1
STATUS_T2D	rs12465641	2:74337715	A:0.166489	PX030301_Alcohol_30Day_Frequency	1874	341	0.241172	0.138503	0.118171	0.00168572	-0.0284472	0.00905774	0.882803	-0.0203953	0.138351	0.000209796	-0.0427269	0.0115262	0.020502	0.0333825	0.0144074	0.00227005	0.000589777	0.0225099	1
STATUS_T2D	rs4463047	4:155495533	C:0.133938	PX030301_Alcohol_30Day_Frequency	1874	341	0.321229	0.126592	0.127621	0.00157801	-0.0286271	0.00905937	0.764907	-0.0448489	0.149974	0.000197247	-0.0422723	0.0113558	0.0200016	0.0346296	0.014886	0.00275195	0.00071084	0.0226272	1
STATUS_T2D	rs9283525	2:213360073	T:0.173693	PX030301_Alcohol_30Day_Frequency	1874	341	0.279967	-0.131888	0.122074	0.00172834	-0.0283606	0.00905127	0.840461	0.0281178	0.139678	0.086606	-0.0171271	0.00999495	0.0361376	-0.0444396	0.0212084	0.00246849	0.000641427	0.0226336	1
STATUS_T2D	rs2038592	9:10561818	C:0.352376	PX030301_Alcohol_30Day_Frequency	1873	341	0.10652	0.151655	0.0939601	0.00150742	-0.0287488	0.00905973	0.0109928	0.276191	0.108611	0.476304	-0.00863252	0.0121199	0.027063	-0.0291151	0.0131706	0.0012051	0.000325052	0.0226654	1
STATUS_T2D	rs1009207	21:39643666	T:0.220651	PX030301_Alcohol_30Day_Frequency	1874	341	0.430171	0.0845927	0.107229	0.00196812	-0.0280418	0.00906034	0.0677169	0.225985	0.1237	0.145247	-0.0150847	0.0103566	0.0338602	-0.0385277	0.0181586	0.00328061	0.000840835	0.0226718	1
STATUS_T2D	rs2648876	8:129072966	A:0.389957	PX030301_Alcohol_30Day_Frequency	1872	341	0.6823	-0.0371648	0.0907952	0.00173791	-0.0283542	0.00905389	0.435423	0.0814908	0.104483	0.505108	-0.00809878	0.0121517	0.0263808	-0.0295466	0.0133059	0.00412134	0.00104462	0.0227084	1
STATUS_T2D	rs17598757	1:240039840	C:0.117396	PX030301_Alcohol_30Day_Frequency	1874	341	0.412343	0.113511	0.138466	0.00153767	-0.0287255	0.00906887	0.0595304	0.301608	0.160068	0.07556	-0.0176899	0.00995465	0.0349183	-0.0464208	0.0220077	0.00320794	0.000826585	0.0227851	1
STATUS_T2D	rs1105757	5:52172630	T:0.223586	PX030301_Alcohol_30Day_Frequency	1874	341	0.654412	0.0480548	0.107351	0.00170061	-0.0284018	0.0090507	0.456927	-0.0930377	0.125065	0.000232528	-0.0462971	0.0125781	0.0205593	0.0312984	0.0135141	0.0040436	0.00102973	0.0228091	1
STATUS_T2D	rs2069916	2:128178415	T:0.366596	PX030301_Alcohol_30Day_Frequency	1874	341	0.893814	-0.0128893	0.0965643	0.00184174	-0.028277	0.00907876	0.209262	-0.140976	0.112278	0.000448233	-0.0539769	0.0153784	0.0232866	0.029433	0.0129735	0.00442803	0.00112202	0.0228107	1
STATUS_T2D	rs7012010	8:27448729	C:0.265475	PX030301_Alcohol_30Day_Frequency	1874	341	0.201246	-0.133143	0.10418	0.00187287	-0.0281029	0.0090372	0.979772	0.00303053	0.119525	0.238874	-0.0127395	0.0108163	0.0286809	-0.034256	0.0156574	0.00195416	0.000517326	0.0228139	1
STATUS_T2D	rs700591	5:88105614	A:0.389274	PX030301_Alcohol_30Day_Frequency	1874	341	0.816827	-0.0215174	0.0928968	0.00176705	-0.0283174	0.00905628	0.357293	0.0980584	0.106523	0.569637	-0.00706854	0.0124318	0.0256366	-0.0304537	0.0136461	0.00434955	0.00110336	0.0228139	1
STATUS_T2D	rs7100623	10:94327156	T:0.203793	PX030301_Alcohol_30Day_Frequency	1872	341	0.170578	0.150343	0.109712	0.00177902	-0.0283082	0.00905908	0.922655	0.0122645	0.126321	0.000246978	-0.0445905	0.0121653	0.0208595	0.0330228	0.0142924	0.00176824	0.000470575	0.0228187	1
STATUS_T2D	rs854191	3:45434709	C:0.171025	PX030301_Alcohol_30Day_Frequency	1874	341	0.114877	0.185218	0.117476	0.00147663	-0.0288738	0.00908199	0.861241	0.0242247	0.13859	0.000218485	-0.0452839	0.0122501	0.0213239	0.0347694	0.0151027	0.00131895	0.000356566	0.0228492	1
STATUS_T2D	rs4465567	15:38798246	C:0.325507	PX030301_Alcohol_30Day_Frequency	1874	341	0.00764591	-0.264366	0.0991128	0.00222628	-0.0277628	0.00907797	0.000641938	-0.391896	0.114816	0.000344093	-0.0483567	0.0135089	0.0212056	0.0289614	0.0125684	0.00011655	3.51177e-05	0.0228926	1
STATUS_T2D	rs1520319	2:31014166	G:0.340982	PX030301_Alcohol_30Day_Frequency	1874	341	0.73412	-0.0315865	0.0929973	0.00171377	-0.0283947	0.00905497	0.155522	-0.152942	0.107683	0.000315458	-0.0504006	0.0139914	0.022263	0.0300182	0.0131322	0.00421701	0.00107461	0.0228926	1
STATUS_T2D	rs1970745	11:78483823	A:0.121131	PX030301_Alcohol_30Day_Frequency	1874	341	0.823221	-0.0317511	0.142124	0.00170546	-0.0284317	0.00906266	0.372652	0.142893	0.160281	0.0468701	-0.0192335	0.00967735	0.0447884	-0.0546974	0.0272582	0.00435725	0.00110948	0.0229216	1
STATUS_T2D	rs10502416	18:12822702	T:0.230523	PX030301_Alcohol_30Day_Frequency	1874	341	0.71499	0.0383562	0.105039	0.00175324	-0.0283343	0.00905501	0.147825	0.174326	0.120452	0.155224	-0.0148677	0.0104605	0.0324832	-0.0366219	0.0171257	0.00418062	0.00106714	0.0229264	1
STATUS_T2D	rs2182497	13:23957488	A:0.113394	PX030301_Alcohol_30Day_Frequency	1874	341	0.285693	0.148056	0.138679	0.00164021	-0.0285187	0.00905741	0.806495	-0.0400297	0.16342	0.000212934	-0.040426	0.0109166	0.0198544	0.0388019	0.0166597	0.00255213	0.00066928	0.0229361	1
STATUS_T2D	rs1416527	1:217236801	C:0.372198	PX030301_Alcohol_30Day_Frequency	1874	341	0.802697	0.0233098	0.0932921	0.00175264	-0.0283416	0.00905705	0.176018	0.14559	0.107596	0.442623	-0.00910994	0.0118654	0.0274577	-0.0303558	0.0137671	0.00433074	0.00110387	0.0229409	1
STATUS_T2D	rs623323	17:700020	A:0.128068	PX030301_Alcohol_30Day_Frequency	1874	341	0.150451	-0.200164	0.139202	0.0017524	-0.0283286	0.00905279	0.0188308	-0.386165	0.164405	0.000221695	-0.0397743	0.0107704	0.0181836	0.040491	0.0171437	0.00153928	0.000414447	0.022949	1
STATUS_T2D	rs4695791	4:175723697	T:0.32524	PX030301_Alcohol_30Day_Frequency	1874	341	0.535205	-0.0603392	0.0973088	0.00176458	-0.0283159	0.00905459	0.0931514	-0.190155	0.113254	0.000330752	-0.0501098	0.0139584	0.021969	0.0295404	0.0128946	0.00368376	0.000948696	0.0229796	1
STATUS_T2D	rs11715993	3:53599972	C:0.409552	PX030301_Alcohol_30Day_Frequency	1874	341	0.0352126	0.194079	0.0921594	0.00174176	-0.0283987	0.00906998	0.472471	0.0760681	0.105876	0.0004847	-0.0550337	0.0157732	0.0239824	0.028848	0.0127792	0.000488244	0.000138997	0.0229909	1
STATUS_T2D	rs7826221	8:41668702	G:0.431697	PX030301_Alcohol_30Day_Frequency	1874	341	0.53583	-0.0565769	0.0913811	0.00165888	-0.0284885	0.00905733	0.541436	0.0645339	0.105682	0.490055	-0.00839754	0.0121664	0.0273699	-0.0288648	0.0130835	0.00368736	0.000950394	0.0230039	1
STATUS_T2D	rs2285157	22:44225858	A:0.294228	PX030301_Alcohol_30Day_Frequency	1871	339	0.98726	0.00165445	0.103613	0.00175866	-0.0283383	0.00905892	0.248402	0.13795	0.119516	0.373446	-0.0102783	0.0115482	0.0282169	-0.0332654	0.0151602	0.00451069	0.00114984	0.0230071	1
STATUS_T2D	rs9979653	21:32906992	A:0.219519	PX030301_Alcohol_30Day_Frequency	1870	341	0.548876	-0.0650076	0.108446	0.00179607	-0.0283079	0.00906715	0.56318	0.07101	0.122828	0.176074	-0.0143388	0.0105983	0.0321706	-0.0383319	0.017893	0.00378888	0.00097584	0.0230249	1
STATUS_T2D	rs1885088	20:43039040	A:0.208111	PX030301_Alcohol_30Day_Frequency	1874	341	0.218548	0.133631	0.108608	0.0017855	-0.0283283	0.00906863	0.0275528	0.275166	0.124871	0.163297	-0.0145862	0.0104631	0.0305889	-0.0386676	0.0178819	0.00211373	0.000561789	0.0230362	1
STATUS_T2D	rs10498673	6:7825257	T:0.0965848	PX030301_Alcohol_30Day_Frequency	1874	341	0.0534	0.275398	0.14257	0.0021965	-0.0277861	0.00907363	0.578233	0.0923408	0.16609	0.000309665	-0.0379496	0.0105209	0.0193295	0.0451214	0.01929	0.000733837	0.000205928	0.0231076	1
STATUS_T2D	rs4294999	2:234635467	G:0.438634	PX030301_Alcohol_30Day_Frequency	1874	341	0.537667	-0.054968	0.0891838	0.00173344	-0.0283673	0.00905591	0.0984613	-0.169948	0.102851	0.000450105	-0.0545058	0.015534	0.0237242	0.0277512	0.0122708	0.00369367	0.0009565	0.0231384	1
STATUS_T2D	rs1322826	6:10082402	A:0.192369	PX030301_Alcohol_30Day_Frequency	1874	341	0.8724	-0.0188225	0.117193	0.00175998	-0.0283345	0.00905833	0.19724	-0.177671	0.137788	0.000224006	-0.0441092	0.0119528	0.0202005	0.0328299	0.014135	0.0044105	0.0011319	0.0231612	1
STATUS_T2D	rs10275834	7:28150475	T:0.277481	PX030301_Alcohol_30Day_Frequency	1874	341	0.892167	0.0141301	0.104233	0.00172674	-0.0283741	0.00905479	0.21137	0.149589	0.11969	0.310407	-0.0114326	0.0112707	0.0296259	-0.0339536	0.0156105	0.00442695	0.00113608	0.0231661	1
STATUS_T2D	rs11165058	1:94455721	T:0.0747464	PX030301_Alcohol_30Day_Frequency	1873	340	0.354118	-0.165426	0.178525	0.00170094	-0.0284232	0.00905768	0.746125	0.0660548	0.204029	0.0163979	-0.022315	0.00929818	0.0651769	-0.0839198	0.0455086	0.00298411	0.000782722	0.0231743	1
STATUS_T2D	rs16982345	19:18500722	A:0.265224	PX030301_Alcohol_30Day_Frequency	1872	341	0.482898	-0.0730599	0.104126	0.0018571	-0.0281745	0.00905298	0.0832693	-0.210512	0.121541	0.000311935	-0.0482782	0.0133913	0.0226477	0.0332203	0.0145746	0.00363862	0.000945199	0.0232036	1
STATUS_T2D	rs11730177	4:6356513	G:0.330843	PX030301_Alcohol_30Day_Frequency	1874	341	0.371431	-0.0865821	0.0968701	0.00182975	-0.0282483	0.00906393	0.0548483	-0.217656	0.113358	0.000319068	-0.0500766	0.0139129	0.0221408	0.0286373	0.0125166	0.0029894	0.000785622	0.0232313	1
STATUS_T2D	rs6449144	4:9944650	T:0.345003	PX030301_Alcohol_30Day_Frequency	1871	341	0.0252748	-0.213869	0.0955975	0.00204105	-0.0279196	0.00905249	0.00222142	-0.341316	0.111581	0.000346822	-0.0491873	0.0137489	0.0221412	0.0294181	0.0128579	0.000347912	0.000101415	0.023233	1
STATUS_T2D	rs953221	7:151359434	T:0.375133	PX030301_Alcohol_30Day_Frequency	1874	341	0.59107	-0.0506908	0.094346	0.00177794	-0.0282993	0.00905571	0.517268	0.0699367	0.108	0.570396	-0.00707102	0.0124606	0.0257098	-0.0314264	0.014089	0.00386597	0.00100324	0.0232689	1
STATUS_T2D	rs9891119	17:40507980	C:0.352988	PX030301_Alcohol_30Day_Frequency	1874	341	0.809936	-0.0229843	0.0955655	0.00173517	-0.0283599	0.0090544	0.185875	-0.14588	0.110274	0.000350887	-0.0513062	0.0143534	0.0225851	0.0294971	0.0129352	0.00434027	0.00111944	0.0232771	1
STATUS_T2D	rs649216	19:55324635	C:0.494931	PX030301_Alcohol_30Day_Frequency	1874	341	0.430801	-0.0703056	0.0892406	0.00152084	-0.0287456	0.00906609	0.649852	0.0468324	0.103162	0.647415	-0.00592564	0.0129563	0.0260167	-0.0285151	0.0128102	0.00327521	0.000857951	0.0232788	1
STATUS_T2D	rs1107345	10:6087295	A:0.221185	PX030301_Alcohol_30Day_Frequency	1874	341	0.802476	-0.0275149	0.109996	0.00174479	-0.0283404	0.00905283	0.35522	0.117155	0.126721	0.152855	-0.014887	0.010414	0.0315809	-0.0390245	0.0181537	0.00432995	0.00111712	0.023282	1
STATUS_T2D	rs4648186	2:37367107	T:0.136485	PX030301_Alcohol_30Day_Frequency	1872	341	0.133792	0.192013	0.128067	0.00193099	-0.0280932	0.00906045	0.0141773	0.362787	0.147911	0.080813	-0.0173175	0.00991845	0.0355473	-0.0469216	0.0223216	0.00146548	0.000400529	0.0233	1
STATUS_T2D	rs9496718	6:143967330	A:0.465582	PX030301_Alcohol_30Day_Frequency	1874	341	0.302812	-0.0920833	0.0893646	0.00190871	-0.0281333	0.00906333	0.800157	0.0261533	0.103314	0.829355	-0.00296918	0.0137763	0.0259741	-0.0292092	0.0131183	0.00262416	0.000697085	0.0233394	1
STATUS_T2D	rs4359258	12:20778707	C:0.116596	PX030301_Alcohol_30Day_Frequency	1874	341	0.670424	-0.0600257	0.141049	0.00167233	-0.0284817	0.00906199	0.148348	-0.236159	0.163388	0.000222864	-0.0391128	0.0105951	0.0182069	0.0439464	0.0186105	0.00407805	0.00105783	0.023341	1
STATUS_T2D	rs35947	5:53600443	A:0.34952	PX030301_Alcohol_30Day_Frequency	1874	341	0.547509	0.0561593	0.0933659	0.00179368	-0.0282808	0.00905733	0.101148	0.175498	0.107056	0.415223	-0.00957632	0.0117539	0.0281614	-0.0313107	0.0142644	0.00373014	0.000973535	0.0233755	1
STATUS_T2D	rs9285933	5:134257519	A:0.11286	PX030301_Alcohol_30Day_Frequency	1874	341	0.682617	-0.0599764	0.14668	0.00177577	-0.0283067	0.00905704	0.440553	0.129604	0.168043	0.0562193	-0.0185795	0.00973088	0.0397884	-0.0518348	0.0252122	0.00410703	0.00106721	0.0234018	1
STATUS_T2D	rs13088424	3:188274288	G:0.19968	PX030301_Alcohol_30Day_Frequency	1873	341	0.76546	-0.0335359	0.112417	0.0016854	-0.0284401	0.00905533	0.390248	0.109922	0.12794	0.101358	-0.016563	0.0101099	0.0343283	-0.0402657	0.0190274	0.00420981	0.00109336	0.0234265	1
STATUS_T2D	rs2288839	10:78649602	A:0.252134	PX030301_Alcohol_30Day_Frequency	1874	341	0.0959275	0.165768	0.0995645	0.00162175	-0.028569	0.00906385	0.00974071	0.297219	0.114983	0.246907	-0.012744	0.0110062	0.0308479	-0.032859	0.0152193	0.00113659	0.000315952	0.0234265	1
STATUS_T2D	rs7800027	7:14212632	A:0.334578	PX030301_Alcohol_30Day_Frequency	1874	341	0.312261	0.0957956	0.0948012	0.0016629	-0.0284622	0.00905102	0.0446855	0.219342	0.109256	0.443832	-0.00913536	0.0119301	0.027831	-0.0308455	0.0140228	0.00268754	0.000715622	0.023443	1
STATUS_T2D	rs286488	10:90029028	C:0.126201	PX030301_Alcohol_30Day_Frequency	1874	341	0.907687	0.0157969	0.136231	0.00174223	-0.0283539	0.00905592	0.215083	0.193854	0.15637	0.0371228	-0.0199276	0.00956032	0.0483894	-0.0535115	0.0271091	0.00443804	0.00115269	0.0235124	1
STATUS_T2D	rs470215	11:102661099	G:0.358516	PX030301_Alcohol_30Day_Frequency	1873	341	0.614941	-0.0470932	0.0936185	0.00174992	-0.028342	0.00905586	0.493365	0.0735078	0.107316	0.421543	-0.00947242	0.0117853	0.0278335	-0.0302969	0.0137737	0.00389677	0.00101974	0.0235206	1
STATUS_T2D	rs11781519	8:118037316	C:0.149146	PX030301_Alcohol_30Day_Frequency	1874	341	0.00699249	-0.363899	0.134917	0.00168587	-0.0285413	0.00908778	0.198868	-0.195423	0.152105	0.0500578	-0.0191305	0.00976309	0.0433371	-0.0525914	0.0260296	9.34165e-05	2.90621e-05	0.0235405	1
STATUS_T2D	rs2239182	12:48255411	A:0.496528	PX030301_Alcohol_30Day_Frequency	1872	340	0.142998	-0.131938	0.0900773	0.00213047	-0.0278204	0.00905786	0.875368	-0.0162332	0.103499	0.864504	-0.00235851	0.0138213	0.0254859	-0.0290127	0.0129871	0.00165777	0.000454388	0.023557	1
STATUS_T2D	rs3115311	4:121802061	A:0.134348	PX030301_Alcohol_30Day_Frequency	1872	341	0.485289	0.0890369	0.127593	0.00176731	-0.028314	0.0090553	0.0857015	0.248947	0.144861	0.0594954	-0.0184017	0.00976467	0.0392115	-0.0460928	0.0223539	0.00350757	0.000925927	0.0236051	1
STATUS_T2D	rs2870085	15:79234268	T:0.3127	PX030301_Alcohol_30Day_Frequency	1874	341	0.906468	-0.0117547	0.100044	0.00172068	-0.0283927	0.00905772	0.314006	0.115287	0.114503	0.32454	-0.0111861	0.0113545	0.0292131	-0.0334386	0.0153346	0.00443696	0.00115735	0.0236351	1
STATUS_T2D	rs6427505	1:160152382	T:0.121398	PX030301_Alcohol_30Day_Frequency	1874	341	0.654021	0.0613806	0.136954	0.00180793	-0.0282626	0.00905825	0.464069	-0.117496	0.160478	0.000237304	-0.0392394	0.0106757	0.0195521	0.0403047	0.0172623	0.00404409	0.00106034	0.0236351	1
STATUS_T2D	rs11764423	7:18344581	G:0.0947172	PX030301_Alcohol_30Day_Frequency	1874	341	0.853074	-0.0285836	0.154342	0.0017261	-0.0283839	0.0090576	0.214181	-0.22294	0.179479	0.000235847	-0.0384548	0.0104578	0.0203504	0.0416648	0.0179603	0.00439143	0.00114653	0.023645	1
STATUS_T2D	rs11744603	5:53611730	T:0.0541622	PX030301_Alcohol_30Day_Frequency	1874	341	0.366251	0.172222	0.190613	0.0016574	-0.0284716	0.00905123	0.651073	-0.104617	0.231314	0.000285032	-0.035871	0.00988579	0.0188329	0.04283	0.0182347	0.00300256	0.000801343	0.0236783	1
STATUS_T2D	rs1552966	3:65890657	C:0.156083	PX030301_Alcohol_30Day_Frequency	1874	341	0.747777	-0.0396231	0.123217	0.00174136	-0.0283544	0.00905564	0.148293	-0.212312	0.146869	0.00021503	-0.0409826	0.0110744	0.0193131	0.0335003	0.0143199	0.00424154	0.00111121	0.0236883	1
STATUS_T2D	rs8111589	19:46034558	C:0.42556	PX030301_Alcohol_30Day_Frequency	1874	341	0.809234	0.0223073	0.0924028	0.00181033	-0.0282745	0.00906319	0.183108	0.141626	0.106386	0.593249	-0.00671818	0.0125777	0.0269264	-0.0297883	0.0134631	0.00433947	0.00113647	0.023715	1
STATUS_T2D	rs4713858	6:35402785	A:0.138741	PX030301_Alcohol_30Day_Frequency	1874	341	0.951115	-0.00792972	0.129344	0.00172854	-0.0283835	0.00905868	0.264686	0.16768	0.150334	0.0455205	-0.0192902	0.009646	0.0414837	-0.0510226	0.0250275	0.0044595	0.00116639	0.0237217	1
STATUS_T2D	rs17168114	7:134574360	C:0.203575	PX030301_Alcohol_30Day_Frequency	1874	341	0.746653	-0.0365064	0.113003	0.00168684	-0.0284557	0.00906099	0.176317	-0.175359	0.129686	0.000213711	-0.0428516	0.0115745	0.0194377	0.0328909	0.0140738	0.00423972	0.0011132	0.0237517	1
STATUS_T2D	rs10517029	4:23961394	G:0.36599	PX030301_Alcohol_30Day_Frequency	1873	340	0.259429	-0.105903	0.0939071	0.00168002	-0.0284911	0.00906884	0.887062	0.0153236	0.107895	0.416186	-0.00961089	0.0118207	0.0285509	-0.0312446	0.0142693	0.0023404	0.000635187	0.0237818	1
STATUS_T2D	rs11745387	5:151059231	A:0.377268	PX030301_Alcohol_30Day_Frequency	1874	341	0.924905	0.00872566	0.0925734	0.0017458	-0.0283538	0.00905761	0.304921	-0.109413	0.106646	0.000348569	-0.0501036	0.0140101	0.0228779	0.0279569	0.0122862	0.00444808	0.00116706	0.0238086	1
STATUS_T2D	rs17408716	5:31467952	G:0.101654	PX030301_Alcohol_30Day_Frequency	1874	341	0.622854	-0.0750711	0.152643	0.00181023	-0.0282575	0.00905771	0.464614	0.128549	0.175789	0.0429914	-0.0194427	0.00960704	0.0446604	-0.0547107	0.0272486	0.00395379	0.00104559	0.0238472	1
STATUS_T2D	rs4978952	9:113466154	A:0.058698	PX030301_Alcohol_30Day_Frequency	1874	341	0.909849	-0.0217616	0.192192	0.00173484	-0.0283662	0.00905623	0.246727	-0.260937	0.225269	0.000265301	-0.0374217	0.0102609	0.01861	0.0505284	0.0214717	0.00443913	0.00116773	0.0238808	1
STATUS_T2D	rs2396644	2:230234526	A:0.258004	PX030301_Alcohol_30Day_Frequency	1874	341	0.192007	-0.13766	0.105514	0.00190908	-0.028112	0.00905663	0.979023	-0.0031633	0.120307	0.250097	-0.0125828	0.0109405	0.0304146	-0.0362237	0.0167342	0.00188516	0.000519337	0.0238908	1
STATUS_T2D	rs4663963	2:234650193	G:0.438901	PX030301_Alcohol_30Day_Frequency	1874	341	0.579439	-0.0493569	0.0890592	0.00172577	-0.0283779	0.00905553	0.110965	-0.16375	0.102738	0.000458708	-0.0541936	0.0154672	0.0244984	0.0274903	0.0122222	0.00383074	0.00101663	0.0238993	1
STATUS_T2D	rs10978162	9:10006006	A:0.287086	PX030301_Alcohol_30Day_Frequency	1874	341	0.468029	-0.074921	0.103241	0.00187108	-0.0281916	0.00906492	0.626543	0.0575626	0.118296	0.36776	-0.0103822	0.0115271	0.0308452	-0.0328255	0.0152036	0.0034282	0.000916359	0.0239312	1
STATUS_T2D	rs2327743	6:136909242	C:0.152348	PX030301_Alcohol_30Day_Frequency	1874	341	0.67142	-0.0533703	0.125814	0.00166874	-0.0284798	0.00905955	0.489973	0.0977879	0.141649	0.0573383	-0.0185806	0.00977557	0.0401304	-0.0480825	0.0234274	0.00408079	0.00108077	0.0239413	1
STATUS_T2D	rs4149443	22:44236005	T:0.294118	PX030301_Alcohol_30Day_Frequency	1870	339	0.943243	-0.00738486	0.103729	0.00195384	-0.0280567	0.00905884	0.284501	0.128004	0.119601	0.378185	-0.0101693	0.0115397	0.0292934	-0.0330642	0.0151704	0.00498222	0.00130517	0.0239498	1
STATUS_T2D	rs932705	9:119147754	G:0.264816	PX030301_Alcohol_30Day_Frequency	1873	341	0.929374	0.00907454	0.102383	0.00173372	-0.0283702	0.00905695	0.220361	0.144992	0.118306	0.288651	-0.0118692	0.0111859	0.0292336	-0.0329909	0.0151312	0.00447367	0.00117957	0.0239616	1
STATUS_T2D	rs2277108	6:53370014	A:0.0600641	PX030301_Alcohol_30Day_Frequency	1873	341	0.328655	0.184516	0.188893	0.00157484	-0.0286412	0.00906216	0.746079	-0.0731075	0.22577	0.000247332	-0.0375653	0.0102497	0.0195282	0.0496422	0.0212574	0.00266565	0.000724152	0.0240088	1
STATUS_T2D	rs1802710	14:101200645	T:0.477855	PX030301_Alcohol_30Day_Frequency	1874	341	0.553922	-0.0533058	0.0900598	0.00155936	-0.0287152	0.00907731	0.10817	-0.16565	0.103114	0.000506987	-0.0563058	0.0161936	0.0246512	0.0297953	0.0132611	0.00374955	0.00100017	0.0240139	1
STATUS_T2D	rs10916958	1:21625145	C:0.237854	PX030301_Alcohol_30Day_Frequency	1873	340	0.419159	-0.0888315	0.109956	0.00198466	-0.0280158	0.0090592	0.0721109	-0.229409	0.127562	0.000269874	-0.0450361	0.0123636	0.0213645	0.0314254	0.0136544	0.00349816	0.000936783	0.0240173	1
STATUS_T2D	rs942201	10:6086292	T:0.220384	PX030301_Alcohol_30Day_Frequency	1874	341	0.790375	-0.0292096	0.109883	0.00174477	-0.0283395	0.00905256	0.364858	0.11475	0.126635	0.14966	-0.0149949	0.0104079	0.032488	-0.038845	0.0181658	0.00431228	0.00114166	0.0240207	1
STATUS_T2D	rs888926	5:179738101	T:0.320971	PX030301_Alcohol_30Day_Frequency	1874	341	0.067842	-0.18322	0.100336	0.00149976	-0.0287917	0.00906902	0.612643	-0.0578092	0.114179	0.27895	-0.0121632	0.0112344	0.0308024	-0.0330068	0.0152837	0.00082432	0.000237683	0.0240359	1
STATUS_T2D	rs2292681	12:120995332	C:0.354856	PX030301_Alcohol_30Day_Frequency	1874	341	0.673348	-0.040583	0.0962692	0.00179999	-0.0282631	0.00905465	0.42792	0.0885479	0.111696	0.363626	-0.010467	0.0115215	0.029309	-0.029875	0.0137085	0.00408702	0.00108745	0.0240799	1
STATUS_T2D	rs787947	12:121006729	T:0.354856	PX030301_Alcohol_30Day_Frequency	1874	341	0.673348	-0.040583	0.0962692	0.00179999	-0.0282631	0.00905465	0.42792	0.0885479	0.111696	0.363626	-0.010467	0.0115215	0.029309	-0.029875	0.0137085	0.00408702	0.00108745	0.0240799	1
STATUS_T2D	rs1540923	1:12032030	G:0.47492	PX030301_Alcohol_30Day_Frequency	1874	341	0.209142	-0.113318	0.0902264	0.00190298	-0.0281382	0.00906232	0.980479	0.00253748	0.103702	0.804956	-0.00337153	0.0136534	0.0267338	-0.0287367	0.0129714	0.00202631	0.000560198	0.024102	1
STATUS_T2D	rs6789298	3:64673815	T:0.161419	PX030301_Alcohol_30Day_Frequency	1874	341	0.398811	-0.103701	0.122905	0.0017311	-0.0283783	0.00905827	0.065703	-0.263622	0.143238	0.000219454	-0.0412612	0.0111652	0.019794	0.0339697	0.0145779	0.0031157	0.000842634	0.0241223	1
STATUS_T2D	rs1109748	11:61722645	A:0.0747065	PX030301_Alcohol_30Day_Frequency	1874	341	0.940066	0.0128419	0.170799	0.00174061	-0.0283574	0.00905625	0.291183	-0.213583	0.202346	0.000271974	-0.0363664	0.00998905	0.0153794	0.0459524	0.0189626	0.00445514	0.00118161	0.0241274	1
STATUS_T2D	rs343167	4:121818506	A:0.135005	PX030301_Alcohol_30Day_Frequency	1874	341	0.536838	0.0788278	0.127635	0.00176801	-0.0283182	0.009057	0.0999959	0.238428	0.144952	0.0587137	-0.0184592	0.00976505	0.0400041	-0.0460732	0.0224342	0.00369908	0.000991729	0.024141	1
STATUS_T2D	rs17183344	15:91357488	T:0.199039	PX030301_Alcohol_30Day_Frequency	1874	341	0.21725	0.138343	0.11212	0.00162322	-0.0285821	0.00906879	0.0251404	0.293102	0.130894	0.145056	-0.0152209	0.0104452	0.033426	-0.0359031	0.0168803	0.00210755	0.000582754	0.0241665	1
STATUS_T2D	rs495005	18:60597508	G:0.365795	PX030301_Alcohol_30Day_Frequency	1874	341	0.798928	0.023991	0.0941802	0.00171115	-0.0284167	0.0090607	0.357687	-0.100913	0.109714	0.0005061	-0.0545539	0.0156876	0.0252242	0.0314746	0.014064	0.00432519	0.00115084	0.0241733	1
STATUS_T2D	rs970467	1:65906762	A:0.127001	PX030301_Alcohol_30Day_Frequency	1874	341	0.925353	0.0123306	0.131605	0.00172749	-0.0283747	0.00905533	0.292999	-0.163035	0.15504	0.00021983	-0.0401237	0.0108587	0.020714	0.0362707	0.0156802	0.00444835	0.00118222	0.0241852	1
STATUS_T2D	rs1783944	11:78428818	T:0.345518	PX030301_Alcohol_30Day_Frequency	1874	341	0.386928	0.0823465	0.095176	0.00178228	-0.0282956	0.00905661	0.0611907	0.205152	0.109583	0.425558	-0.00939406	0.0117895	0.0289695	-0.030241	0.0138472	0.00307715	0.000834836	0.0241955	1
STATUS_T2D	rs16991953	19:3592133	G:0.0720384	PX030301_Alcohol_30Day_Frequency	1874	341	0.322433	-0.175335	0.177201	0.0015224	-0.0287307	0.00906224	0.74013	0.0688922	0.207706	0.00904712	-0.0239572	0.00917805	0.0727434	-0.101654	0.0566495	0.00270218	0.000738394	0.0242023	1
STATUS_T2D	rs4716306	6:10106467	G:0.201708	PX030301_Alcohol_30Day_Frequency	1874	341	0.949134	0.00730711	0.114541	0.00174093	-0.0284005	0.00907015	0.272607	-0.148403	0.135271	0.000263892	-0.0464996	0.0127453	0.0221347	0.0330437	0.0144419	0.00445868	0.00118604	0.0242159	1
STATUS_T2D	rs1877330	2:111906762	T:0.0640341	PX030301_Alcohol_30Day_Frequency	1874	341	0.851876	0.0338292	0.181171	0.0017302	-0.0283703	0.00905527	0.187058	0.275847	0.209081	0.0207098	-0.0216356	0.00935296	0.0556131	-0.0739804	0.0386511	0.00439089	0.0011705	0.0242535	1
STATUS_T2D	rs1528430	2:151334461	G:0.370331	PX030301_Alcohol_30Day_Frequency	1874	341	0.240636	-0.111039	0.0946298	0.00196769	-0.028054	0.00906411	0.0315871	-0.237875	0.11066	0.000394553	-0.0509768	0.0143852	0.023531	0.0277441	0.0122507	0.00223445	0.000618292	0.0242774	1
STATUS_T2D	rs1153681	2:175964587	A:0.0861793	PX030301_Alcohol_30Day_Frequency	1874	341	0.933414	0.0133912	0.160277	0.00172614	-0.0283853	0.00905805	0.305733	-0.193204	0.188636	0.000244607	-0.0388126	0.0105819	0.0205265	0.0442919	0.0191195	0.00445215	0.00118816	0.0243099	1
STATUS_T2D	rs3915010	3:188509977	T:0.327375	PX030301_Alcohol_30Day_Frequency	1874	341	0.870362	-0.0155504	0.095285	0.00172307	-0.0283767	0.0090538	0.204815	-0.140383	0.110716	0.000312139	-0.0484161	0.0134302	0.0236564	0.0288796	0.0127636	0.00440862	0.00117807	0.0243321	1
STATUS_T2D	rs2678785	1:241158335	G:0.486919	PX030301_Alcohol_30Day_Frequency	1873	341	0.42804	-0.0716385	0.0903899	0.00168599	-0.0284245	0.00905063	0.0740218	-0.185396	0.103777	0.000597459	-0.057118	0.0166391	0.0257444	0.0286683	0.0128555	0.00319056	0.000869018	0.0243699	1
STATUS_T2D	rs17405722	17:40542501	A:0.0752401	PX030301_Alcohol_30Day_Frequency	1874	341	0.240386	0.189672	0.161557	0.00160457	-0.028621	0.00907141	0.827133	-0.0425632	0.194905	0.000252826	-0.0374076	0.0102224	0.0191967	0.0426839	0.0182278	0.00228339	0.000633389	0.0243836	1
STATUS_T2D	rs13437395	6:53368309	C:0.058698	PX030301_Alcohol_30Day_Frequency	1874	341	0.347904	0.179095	0.190798	0.00163764	-0.0285256	0.00905828	0.718034	-0.0825805	0.228699	0.000260679	-0.0373726	0.0102348	0.019885	0.0496637	0.0213285	0.00290717	0.000796589	0.0243991	1
STATUS_T2D	rs2238136	12:48277713	A:0.278815	PX030301_Alcohol_30Day_Frequency	1874	341	0.627563	-0.0507999	0.104708	0.00171874	-0.0283822	0.00905342	0.465328	0.0885443	0.121277	0.219819	-0.0133173	0.0108534	0.0320854	-0.033646	0.0156979	0.00396999	0.0010706	0.02443	1
STATUS_T2D	rs7034462	9:101858201	T:0.0928495	PX030301_Alcohol_30Day_Frequency	1874	341	0.913377	0.016895	0.155313	0.00174116	-0.0283551	0.00905579	0.325484	-0.17744	0.180463	0.000258545	-0.0372709	0.010201	0.018541	0.0404949	0.017198	0.00444157	0.00119063	0.0244386	1
STATUS_T2D	rs875822	1:165286563	C:0.10331	PX030301_Alcohol_30Day_Frequency	1873	341	0.379637	0.125858	0.143254	0.00173875	-0.0283834	0.00906364	0.691019	-0.0674814	0.169776	0.000249322	-0.038715	0.0105693	0.019765	0.0411875	0.0176711	0.00302741	0.00082955	0.0244644	1
STATUS_T2D	rs4849996	2:3902926	A:0.287887	PX030301_Alcohol_30Day_Frequency	1874	341	0.496607	0.0661586	0.0973153	0.00169989	-0.0284175	0.00905536	0.59027	-0.0609776	0.113248	0.000297943	-0.0482755	0.0133465	0.0237983	0.0290843	0.012867	0.00355	0.000965147	0.0244886	1
STATUS_T2D	rs9665553	10:17104173	G:0.241996	PX030301_Alcohol_30Day_Frequency	1874	341	0.014262	-0.272276	0.111106	0.0015642	-0.0286618	0.00906302	0.294169	-0.132445	0.126256	0.146808	-0.0152191	0.0104894	0.0328496	-0.0400061	0.0187477	0.000201799	6.29338e-05	0.0245076	1
STATUS_T2D	rs9288445	2:212847371	T:0.146745	PX030301_Alcohol_30Day_Frequency	1874	341	0.28383	0.131006	0.122235	0.00156763	-0.0286914	0.00907421	0.0373437	0.29492	0.141653	0.0802694	-0.0174847	0.00999627	0.0345954	-0.0426408	0.0201796	0.00253846	0.00070336	0.0245162	1
STATUS_T2D	rs3020368	6:152371190	T:0.0888474	PX030301_Alcohol_30Day_Frequency	1874	341	0.1774	0.201138	0.149123	0.00199623	-0.0280377	0.00907135	0.0197562	0.409133	0.175522	0.0231349	-0.0212468	0.00935487	0.0500074	-0.0642366	0.0327755	0.0018398	0.000518646	0.0245317	1
STATUS_T2D	rs2285164	22:44249905	A:0.297651	PX030301_Alcohol_30Day_Frequency	1873	340	0.840296	-0.0206076	0.102263	0.00189274	-0.0281509	0.00906173	0.340764	0.112301	0.117882	0.361773	-0.0104948	0.0115075	0.0303069	-0.0324019	0.0149589	0.00463742	0.00124677	0.0245992	1
STATUS_T2D	rs6675934	1:12052405	G:0.172359	PX030301_Alcohol_30Day_Frequency	1874	341	0.45814	0.0864395	0.116509	0.00160304	-0.0286066	0.00906606	0.634086	-0.064676	0.135879	0.000234943	-0.0443702	0.0120632	0.0228354	0.0341306	0.0149947	0.00340111	0.000931931	0.024653	1
STATUS_T2D	rs3758653	11:636399	C:0.159285	PX030301_Alcohol_30Day_Frequency	1874	341	0.961583	0.00602962	0.125182	0.00174168	-0.0283583	0.00905705	0.25412	0.162086	0.142131	0.0815778	-0.0173655	0.009971	0.0364068	-0.046004	0.0219867	0.00446249	0.0012047	0.0246582	1
STATUS_T2D	rs10503424	8:11653825	G:0.460172	PX030301_Alcohol_30Day_Frequency	1858	338	0.836771	0.0179135	0.086948	0.00158954	-0.028698	0.00908793	0.189915	0.132198	0.100851	0.578412	-0.00703356	0.012657	0.0275526	-0.0268455	0.0121826	0.00394415	0.00107437	0.0247209	1
STATUS_T2D	rs950809	10:108795375	C:0.471985	PX030301_Alcohol_30Day_Frequency	1874	341	0.253878	0.10167	0.0891078	0.00157358	-0.0286457	0.00906293	0.877469	-0.0159469	0.103431	0.000711235	-0.0594256	0.0175545	0.0269306	0.0279865	0.0126491	0.00232985	0.000653447	0.0247453	1
STATUS_T2D	rs709425	16:12339045	C:0.479189	PX030301_Alcohol_30Day_Frequency	1874	341	0.419496	-0.0733182	0.0908195	0.00171809	-0.0283719	0.00904983	0.663802	0.0457172	0.105177	0.736643	-0.00448024	0.0133221	0.0266037	-0.0278183	0.0125461	0.00322404	0.000889112	0.0247592	1
STATUS_T2D	rs2686184	8:11649359	A:0.40707	PX030301_Alcohol_30Day_Frequency	1867	341	0.448002	-0.0707842	0.0932905	0.00186766	-0.0281453	0.00904844	0.0747832	-0.193292	0.108482	0.00045234	-0.0524659	0.0149582	0.0248039	0.0271223	0.0120842	0.00341233	0.000938244	0.0247627	1
STATUS_T2D	rs11611333	12:10467067	G:0.384205	PX030301_Alcohol_30Day_Frequency	1874	341	0.63632	0.0433621	0.0917037	0.00168533	-0.0284436	0.00905639	0.470512	-0.0768823	0.106537	0.000429099	-0.0529548	0.0150375	0.0247755	0.0270217	0.012037	0.003996	0.0010899	0.0247819	1
STATUS_T2D	rs12344755	9:93658952	C:0.0875133	PX030301_Alcohol_30Day_Frequency	1874	341	0.440864	0.119197	0.154654	0.0017712	-0.0283169	0.00905812	0.0758895	0.311363	0.175411	0.0361742	-0.0199636	0.00952934	0.0425977	-0.0574253	0.0283213	0.00333532	0.000919113	0.0247924	1
STATUS_T2D	rs35939	5:53607140	A:0.225187	PX030301_Alcohol_30Day_Frequency	1874	341	0.340972	0.0996843	0.104683	0.00174449	-0.0283593	0.00905873	0.0528284	0.231865	0.119745	0.17978	-0.0142468	0.0106206	0.032771	-0.0359793	0.0168531	0.00284972	0.000792138	0.0247976	1
STATUS_T2D	rs207269	6:90828169	C:0.487193	PX030301_Alcohol_30Day_Frequency	1874	341	0.280932	-0.0976496	0.090565	0.00190341	-0.0281244	0.00905808	0.857456	0.0187304	0.104282	0.835998	-0.00285624	0.0137973	0.0265502	-0.0279485	0.0126004	0.00249591	0.000698861	0.0248046	1
STATUS_T2D	rs12483377	21:46931109	A:0.093166	PX030301_Alcohol_30Day_Frequency	1873	340	0.53389	0.0941851	0.151404	0.00182441	-0.0282273	0.0090547	0.543357	-0.109051	0.179436	0.000261684	-0.0378943	0.0103805	0.020366	0.0405569	0.0174849	0.00394704	0.00107958	0.0248466	1
STATUS_T2D	rs7585777	2:228547823	G:0.415688	PX030301_Alcohol_30Day_Frequency	1874	341	0.691227	0.0366685	0.0923195	0.00177676	-0.0283102	0.00905864	0.440294	-0.0823669	0.106735	0.000458267	-0.0523921	0.0149519	0.0255379	0.0267445	0.011976	0.00412914	0.00112688	0.0248554	1
STATUS_T2D	rs7876037	9:8403640	G:0.392476	PX030301_Alcohol_30Day_Frequency	1874	341	0.36443	0.0862258	0.0950717	0.00193163	-0.0280513	0.00904722	0.0607374	0.203465	0.108491	0.615979	-0.00636262	0.0126857	0.0290313	-0.0303525	0.0139036	0.0029636	0.000824869	0.0249009	1
STATUS_T2D	rs1015088	7:18330980	A:0.284952	PX030301_Alcohol_30Day_Frequency	1874	341	0.0664351	0.181605	0.0989414	0.00223276	-0.0277539	0.00907765	0.00660494	0.310444	0.114296	0.281053	-0.0118942	0.011034	0.0301971	-0.0344843	0.0159098	0.000842016	0.000249799	0.0249097	1
STATUS_T2D	rs2182833	1:55500429	G:0.191836	PX030301_Alcohol_30Day_Frequency	1874	341	0.524195	0.0722732	0.113478	0.00168412	-0.0284585	0.00906052	0.544394	-0.0809474	0.133536	0.00023828	-0.0439498	0.0119606	0.0228483	0.0315413	0.0138585	0.00365309	0.00100573	0.024915	1
STATUS_T2D	rs2168798	16:81573632	T:0.493597	PX030301_Alcohol_30Day_Frequency	1874	341	0.628714	0.0434919	0.089945	0.00179472	-0.0282651	0.00905277	0.487758	-0.0719421	0.103681	0.000636838	-0.0582395	0.0170519	0.0258133	0.0282062	0.0126541	0.00397484	0.00109122	0.0249712	1
STATUS_T2D	rs7570950	2:74338942	C:0.17556	PX030301_Alcohol_30Day_Frequency	1874	341	0.950052	-0.00753862	0.120345	0.00173139	-0.0283695	0.00905558	0.239847	-0.16543	0.140747	0.00022449	-0.0423665	0.0114823	0.0216302	0.0341556	0.0148709	0.00445895	0.00121635	0.024973	1
STATUS_T2D	rs8179181	19:41838206	T:0.260139	PX030301_Alcohol_30Day_Frequency	1874	341	0.899496	0.0133593	0.105776	0.00176701	-0.0283304	0.0090604	0.32247	-0.121121	0.122419	0.000276882	-0.0459539	0.0126385	0.0230402	0.0330315	0.0145336	0.00443236	0.00121006	0.0249871	1
STATUS_T2D	rs4766401	12:1741616	T:0.255069	PX030301_Alcohol_30Day_Frequency	1874	341	0.410196	-0.0840528	0.102062	0.00192608	-0.0280975	0.00905963	0.0653264	-0.221129	0.119982	0.00028506	-0.0454696	0.0125312	0.022981	0.0279412	0.0122886	0.00317386	0.000884301	0.0250453	1
STATUS_T2D	rs2707210	12:6902002	A:0.455176	PX030301_Alcohol_30Day_Frequency	1874	341	0.318017	-0.0923655	0.0925004	0.00158054	-0.0286526	0.00906879	0.813033	0.0251274	0.10624	0.70784	-0.00499111	0.0133182	0.0277691	-0.030058	0.0136594	0.0027106	0.000761754	0.0250488	1
STATUS_T2D	rs1638006	7:157485165	G:0.277481	PX030301_Alcohol_30Day_Frequency	1874	341	0.414588	-0.0838998	0.102838	0.00177734	-0.0283041	0.00905698	0.0724055	-0.213048	0.118587	0.000290857	-0.047151	0.0130132	0.0229893	0.0303786	0.0133614	0.00319582	0.000890807	0.02507	1
STATUS_T2D	rs7541947	1:233161822	T:0.36599	PX030301_Alcohol_30Day_Frequency	1873	341	0.629444	-0.0463474	0.0960548	0.00175575	-0.0283451	0.00905968	0.130521	-0.16743	0.11073	0.000397349	-0.0520061	0.0146834	0.0246251	0.0291945	0.0129913	0.00389748	0.00107505	0.0250824	1
STATUS_T2D	rs4418720	10:132908210	T:0.365795	PX030301_Alcohol_30Day_Frequency	1874	341	0.588608	-0.0507274	0.0937912	0.00178408	-0.0282928	0.00905658	0.10969	-0.175328	0.109608	0.000367679	-0.0509808	0.0143114	0.0244924	0.0277643	0.0123434	0.00385819	0.00106567	0.0251072	1
STATUS_T2D	rs928023	13:70668843	G:0.147812	PX030301_Alcohol_30Day_Frequency	1874	341	0.0482198	-0.262664	0.132966	0.00170184	-0.0284995	0.00908246	0.512851	-0.0983031	0.150218	0.0572295	-0.0187032	0.00983576	0.0433121	-0.0509002	0.0251896	0.000587463	0.000178441	0.025116	1
STATUS_T2D	rs623755	18:60593784	A:0.364995	PX030301_Alcohol_30Day_Frequency	1874	341	0.777058	0.0266737	0.0942019	0.00170739	-0.0284244	0.00906129	0.374741	-0.0973969	0.109727	0.000523885	-0.0543829	0.0156803	0.0262097	0.0312613	0.0140621	0.00429232	0.00117977	0.025139	1
STATUS_T2D	rs541731	13:80919712	A:0.368997	PX030301_Alcohol_30Day_Frequency	1874	341	0.625553	0.044206	0.0905869	0.00169496	-0.0284475	0.00906246	0.124032	0.160375	0.10427	0.494943	-0.00832132	0.012193	0.0286482	-0.0298287	0.013631	0.00396708	0.00109557	0.0251497	1
STATUS_T2D	rs7203787	16:12619238	G:0.258013	PX030301_Alcohol_30Day_Frequency	1872	340	0.674689	-0.0435876	0.103849	0.00211602	-0.0278666	0.00906688	0.142444	-0.176731	0.120492	0.00031183	-0.0458637	0.0127213	0.0232127	0.0303566	0.0133734	0.00496673	0.00135555	0.0251763	1
STATUS_T2D	rs3753737	1:181645227	G:0.309765	PX030301_Alcohol_30Day_Frequency	1874	341	0.145062	-0.14319	0.098264	0.00162279	-0.0285318	0.00905261	0.846452	-0.0216584	0.111844	0.26458	-0.0124121	0.0111256	0.0315928	-0.0332044	0.0154473	0.00152693	0.000444309	0.0252047	1
STATUS_T2D	rs9386051	6:144160280	C:0.347118	PX030301_Alcohol_30Day_Frequency	1874	341	0.281119	0.103184	0.0957346	0.00180061	-0.0282399	0.00904751	0.864202	-0.0188912	0.110457	0.000382087	-0.0508651	0.0143195	0.0245821	0.0283028	0.0125907	0.00250537	0.000711045	0.0252225	1
STATUS_T2D	rs12210179	6:22299046	C:0.262807	PX030301_Alcohol_30Day_Frequency	1874	341	0.835141	-0.0223312	0.107304	0.00171996	-0.0283887	0.0090561	0.205601	-0.156676	0.123781	0.000280881	-0.0470629	0.0129567	0.0233976	0.0324463	0.0143132	0.00437191	0.00120463	0.0252474	1
STATUS_T2D	rs7656411	4:154627655	G:0.237854	PX030301_Alcohol_30Day_Frequency	1873	341	0.835839	-0.022111	0.106703	0.00194795	-0.0280856	0.00906555	0.340995	0.11719	0.123073	0.177697	-0.014264	0.0105825	0.0333967	-0.0366398	0.0172238	0.00498192	0.00136533	0.0253098	1
STATUS_T2D	rs876673	16:81571725	A:0.492263	PX030301_Alcohol_30Day_Frequency	1874	341	0.536122	0.0556095	0.0898829	0.00181275	-0.028235	0.00905168	0.566982	-0.0592863	0.103556	0.000655907	-0.0582326	0.0170902	0.0262373	0.0282126	0.012693	0.00368939	0.00102908	0.025333	1
STATUS_T2D	rs669102	9:27182802	A:0.383938	PX030301_Alcohol_30Day_Frequency	1874	341	0.520029	-0.0592471	0.0920985	0.00173175	-0.0283799	0.0090591	0.581127	0.0583734	0.105799	0.434259	-0.00934135	0.0119466	0.0303546	-0.0286373	0.0132247	0.00363042	0.00101382	0.025342	1
STATUS_T2D	rs2305197	10:71143951	G:0.183298	PX030301_Alcohol_30Day_Frequency	1874	341	0.42967	0.0900851	0.114067	0.00195004	-0.0280861	0.00906664	0.0729924	0.235072	0.131114	0.0753048	-0.0175886	0.009889	0.0397924	-0.0412147	0.0200471	0.00327901	0.000922195	0.0253885	1
STATUS_T2D	rs1153672	2:175986973	A:0.0861423	PX030301_Alcohol_30Day_Frequency	1869	341	0.89676	0.0209111	0.161158	0.00174595	-0.0283491	0.0090562	0.329038	-0.185031	0.189571	0.000253412	-0.0387106	0.0105802	0.021584	0.0439197	0.0191154	0.00450628	0.00124735	0.0254423	1
STATUS_T2D	rs9888896	16:83065403	C:0.296158	PX030301_Alcohol_30Day_Frequency	1874	341	0.100295	0.161012	0.0979738	0.00166307	-0.0284649	0.00905197	0.010847	0.288742	0.113339	0.296649	-0.0117823	0.0112895	0.0325058	-0.0302178	0.0141328	0.00117109	0.000348241	0.0254674	1
STATUS_T2D	rs1035537	16:83756215	A:0.420182	PX030301_Alcohol_30Day_Frequency	1873	341	0.184977	0.12099	0.0912726	0.00150595	-0.0288082	0.00907764	0.960159	0.00524834	0.105062	0.000625962	-0.0580736	0.01698	0.0266018	0.0300723	0.0135625	0.00184138	0.000536052	0.0255123	1
STATUS_T2D	rs10827492	10:35429825	T:0.342049	PX030301_Alcohol_30Day_Frequency	1874	341	0.188557	0.125186	0.0952083	0.00170718	-0.0284196	0.00905963	0.0237461	0.249332	0.110265	0.453412	-0.00901304	0.0120216	0.0295893	-0.0296905	0.0136474	0.00188988	0.000549724	0.0255285	1
STATUS_T2D	rs7582470	2:121575818	G:0.498398	PX030301_Alcohol_30Day_Frequency	1873	341	0.206084	-0.115606	0.091431	0.00197098	-0.0280355	0.00905957	0.999583	-5.48869e-05	0.104959	0.893234	-0.00190186	0.0141704	0.0274498	-0.0285733	0.012958	0.00197865	0.000574516	0.0255466	1
STATUS_T2D	rs749702	19:39189895	T:0.115261	PX030301_Alcohol_30Day_Frequency	1874	341	0.294202	0.144847	0.138088	0.00223944	-0.0277248	0.00907079	0.89984	-0.0199116	0.1582	0.000326811	-0.0373457	0.0103938	0.0188751	0.040848	0.017397	0.00260104	0.000745038	0.02557	1
STATUS_T2D	rs816855	10:79297478	G:0.0482924	PX030301_Alcohol_30Day_Frequency	1874	341	0.371944	-0.191883	0.214914	0.00157167	-0.0286594	0.00906622	0.76324	0.0742371	0.246447	0.00662212	-0.0247943	0.0091314	0.102323	-0.137834	0.0843697	0.00296469	0.000843413	0.0255754	1
STATUS_T2D	rs10974269	9:3974614	A:0.118056	PX030301_Alcohol_30Day_Frequency	1872	341	0.105294	-0.239839	0.148075	0.00139922	-0.0289191	0.00905191	0.804934	-0.0420998	0.170467	0.0216984	-0.0216204	0.00941818	0.0487682	-0.0617445	0.0313326	0.00106636	0.00032007	0.0256151	1
STATUS_T2D	rs9264532	6:31234381	C:0.333778	PX030301_Alcohol_30Day_Frequency	1874	341	0.0498126	-0.192399	0.0980843	0.00204249	-0.0279771	0.00907175	0.00518602	-0.318465	0.113931	0.000347246	-0.0485124	0.0135614	0.0236264	0.0286991	0.012681	0.000634037	0.000195419	0.0256731	1
STATUS_T2D	rs7801967	7:28245295	T:0.116862	PX030301_Alcohol_30Day_Frequency	1874	341	0.341982	0.127027	0.133676	0.00166969	-0.0284446	0.00904885	0.0490087	0.305377	0.15513	0.0569475	-0.0186514	0.0097974	0.0460895	-0.0430677	0.0215925	0.00286612	0.000819598	0.0256803	1
STATUS_T2D	rs10495447	1:240051340	A:0.297759	PX030301_Alcohol_30Day_Frequency	1874	341	0.851811	0.0184075	0.0985365	0.00172067	-0.0283816	0.00905419	0.375583	-0.0995938	0.1124	0.000351985	-0.0500161	0.0139956	0.0248721	0.0301926	0.0134585	0.00439062	0.00122789	0.0257184	1
STATUS_T2D	rs2619635	10:79358602	C:0.048826	PX030301_Alcohol_30Day_Frequency	1874	341	0.253114	-0.247898	0.216918	0.00155415	-0.0286897	0.00906648	0.938365	0.0191884	0.248153	0.00699596	-0.0246625	0.00914429	0.105011	-0.132743	0.0818881	0.0022677	0.000657579	0.0257275	1
STATUS_T2D	rs2619609	10:79336867	C:0.0488521	PX030301_Alcohol_30Day_Frequency	1873	341	0.252027	-0.248458	0.216911	0.0015334	-0.0287279	0.00906732	0.940516	0.0185167	0.248142	0.00691061	-0.0247021	0.00914512	0.105094	-0.132711	0.0818876	0.00222955	0.000648214	0.025782	1
STATUS_T2D	rs827782	5:169833843	A:0.152348	PX030301_Alcohol_30Day_Frequency	1874	341	0.548593	-0.0766564	0.127788	0.00189195	-0.0281734	0.00906861	0.107828	-0.240161	0.149351	0.000244603	-0.0424606	0.0115764	0.0222634	0.0335138	0.0146615	0.00372559	0.00105564	0.0258421	1
STATUS_T2D	rs7162960	15:91287412	G:0.213675	PX030301_Alcohol_30Day_Frequency	1872	340	0.391227	0.0934199	0.108958	0.00162506	-0.0286023	0.00907614	0.0603993	0.236419	0.125898	0.173997	-0.0144787	0.0106502	0.0344069	-0.0352185	0.0166497	0.00301634	0.000864614	0.0258421	1
STATUS_T2D	rs10263196	7:132956182	A:0.363661	PX030301_Alcohol_30Day_Frequency	1874	341	0.464934	-0.0676388	0.0925612	0.00172155	-0.0283749	0.00905249	0.080087	-0.188797	0.107873	0.000349629	-0.0498404	0.0139396	0.0252568	0.0279145	0.012476	0.00341713	0.000973423	0.0258604	1
STATUS_T2D	rs204994	6:32154998	A:0.215048	PX030301_Alcohol_30Day_Frequency	1874	341	0.116165	-0.177159	0.112763	0.00148005	-0.0288539	0.00907764	0.745955	-0.0413047	0.127493	0.082947	-0.0175049	0.0100961	0.0408243	-0.0398154	0.0194667	0.00126765	0.000380486	0.0258804	1
STATUS_T2D	rs12193494	6:143937943	A:0.28842	PX030301_Alcohol_30Day_Frequency	1874	341	0.961201	-0.00487387	0.100188	0.00173542	-0.0283637	0.00905572	0.278695	0.125166	0.115546	0.283497	-0.0120165	0.0112042	0.0322052	-0.0325617	0.0152026	0.00446249	0.00125462	0.0259152	1
STATUS_T2D	rs7722373	5:60247815	A:0.458911	PX030301_Alcohol_30Day_Frequency	1874	341	0.732518	-0.0309583	0.0905802	0.00182646	-0.0282408	0.00905998	0.164424	-0.145023	0.104307	0.000706705	-0.0579606	0.0171129	0.0269583	0.0290658	0.0131393	0.00421418	0.00118926	0.0259316	1
STATUS_T2D	rs4569733	4:153585984	C:0.409893	PX030301_Alcohol_30Day_Frequency	1870	341	0.887543	-0.0129661	0.0916893	0.00168463	-0.0284515	0.00905855	0.337584	0.100471	0.104772	0.599771	-0.00668594	0.0127417	0.0282636	-0.030297	0.0138115	0.00433074	0.00122302	0.0260031	1
STATUS_T2D	rs6469835	8:120636850	G:0.259872	PX030301_Alcohol_30Day_Frequency	1874	341	0.158833	-0.150027	0.106477	0.00187243	-0.0281784	0.00906131	0.938752	-0.00945974	0.123112	0.229007	-0.0131174	0.0109046	0.0334644	-0.0350816	0.0164976	0.00163177	0.000485503	0.0260031	1
STATUS_T2D	rs7500549	16:78243384	T:0.471185	PX030301_Alcohol_30Day_Frequency	1874	341	0.53636	-0.0564087	0.0912279	0.00185758	-0.0281974	0.00906057	0.101742	-0.172302	0.105289	0.000686481	-0.0568639	0.0167497	0.0277413	0.0268193	0.0121855	0.00368961	0.00105321	0.0260601	1
STATUS_T2D	rs1248571	10:79316781	C:0.0485592	PX030301_Alcohol_30Day_Frequency	1874	341	0.256322	-0.246309	0.216988	0.00155561	-0.0286877	0.0090666	0.93691	0.0196361	0.248075	0.00699795	-0.0246636	0.00914503	0.105655	-0.132171	0.0816858	0.00228884	0.000670481	0.0260638	1
STATUS_T2D	rs2719981	10:79331919	G:0.0485592	PX030301_Alcohol_30Day_Frequency	1874	341	0.256322	-0.246309	0.216988	0.00155561	-0.0286877	0.0090666	0.93691	0.0196361	0.248075	0.00699795	-0.0246636	0.00914503	0.105655	-0.132171	0.0816858	0.00228884	0.000670481	0.0260638	1
STATUS_T2D	rs3117638	9:27178697	T:0.204109	PX030301_Alcohol_30Day_Frequency	1874	341	0.0844647	0.19021	0.110245	0.00147016	-0.0287935	0.00905311	0.705782	0.0484369	0.1283	0.000252238	-0.0468104	0.0127898	0.0243094	0.0307804	0.0136668	0.00103431	0.00031586	0.0261117	1
STATUS_T2D	rs4124874	2:234665659	C:0.439272	PX030301_Alcohol_30Day_Frequency	1869	339	0.683962	-0.0363379	0.0892686	0.00168338	-0.0284852	0.00906866	0.146911	-0.149375	0.10298	0.000497395	-0.0540603	0.015525	0.0267811	0.0271387	0.0122539	0.00399308	0.00113686	0.0261172	1
STATUS_T2D	rs7132324	12:48307309	T:0.350774	PX030301_Alcohol_30Day_Frequency	1873	340	0.557919	-0.0562711	0.0960364	0.00174221	-0.0283376	0.00905069	0.550435	0.0658529	0.110286	0.356856	-0.0106604	0.0115701	0.0313139	-0.0315068	0.0146335	0.00390486	0.00111346	0.0261264	1
STATUS_T2D	rs12106074	20:17356566	A:0.217716	PX030301_Alcohol_30Day_Frequency	1874	341	0.344225	0.102797	0.108683	0.00165122	-0.0284846	0.00905219	0.781166	-0.0349718	0.125888	0.000265428	-0.0460543	0.0126284	0.0243621	0.0306389	0.013609	0.00286717	0.000831949	0.026143	1
STATUS_T2D	rs17170988	7:37361023	C:0.211313	PX030301_Alcohol_30Day_Frequency	1874	341	0.776232	-0.031608	0.111204	0.00172303	-0.0283802	0.0090549	0.175382	-0.175933	0.12983	0.000243879	-0.0437073	0.0119139	0.0233898	0.031744	0.0140026	0.00429023	0.00121831	0.0261634	1
STATUS_T2D	rs43041	7:95070838	C:0.169957	PX030301_Alcohol_30Day_Frequency	1874	341	0.3654	-0.112611	0.124415	0.00182153	-0.0282319	0.00905481	0.0605144	-0.273499	0.145709	0.000242143	-0.0417156	0.0113653	0.0221403	0.0340696	0.0148909	0.00294953	0.000855725	0.0261874	1
STATUS_T2D	rs7903481	10:108499902	G:0.0869797	PX030301_Alcohol_30Day_Frequency	1874	341	0.471144	-0.114846	0.159371	0.00176126	-0.0283342	0.00905885	0.612146	0.092914	0.183258	0.0257227	-0.0210744	0.00944884	0.0559936	-0.0637089	0.0333365	0.00342904	0.000987164	0.0262022	1
STATUS_T2D	rs3755319	2:234667582	G:0.438634	PX030301_Alcohol_30Day_Frequency	1874	341	0.616294	-0.0445964	0.0889951	0.00172649	-0.0283766	0.00905545	0.126049	-0.157033	0.102645	0.000501401	-0.0537779	0.0154534	0.0268847	0.0270444	0.0122197	0.00393982	0.00112773	0.0262652	1
STATUS_T2D	rs8021312	14:101333646	C:0.23666	PX030301_Alcohol_30Day_Frequency	1874	341	0.81619	0.0251265	0.108095	0.00172352	-0.0283804	0.00905522	0.190514	0.162368	0.124034	0.212976	-0.0135171	0.0108534	0.0335377	-0.0365682	0.0172038	0.00434902	0.00123854	0.02628	1
STATUS_T2D	rs2967657	19:7105136	A:0.200855	PX030301_Alcohol_30Day_Frequency	1872	341	0.706318	0.0421233	0.111791	0.00177934	-0.0283061	0.00905856	0.143321	0.189918	0.129767	0.122678	-0.0158895	0.0102936	0.0363533	-0.0393413	0.0187971	0.00422913	0.00120658	0.0262874	1
STATUS_T2D	rs3130501	6:31136453	A:0.264816	PX030301_Alcohol_30Day_Frequency	1873	341	0.879971	-0.0153624	0.101733	0.0017351	-0.0283679	0.00905691	0.224744	-0.142503	0.117382	0.000254898	-0.0460431	0.0125894	0.023484	0.0301498	0.0133084	0.00443994	0.00126332	0.0262893	1
STATUS_T2D	rs6683585	1:241131182	C:0.458222	PX030301_Alcohol_30Day_Frequency	1867	339	0.924115	-0.0082278	0.0863797	0.00173629	-0.0283835	0.00906246	0.242296	-0.116131	0.0993192	0.00053343	-0.0538779	0.0155564	0.0271925	0.0261502	0.0118394	0.00446685	0.0012715	0.0263135	1
STATUS_T2D	rs8053759	16:83050318	G:0.328709	PX030301_Alcohol_30Day_Frequency	1874	341	0.678561	-0.0393917	0.095051	0.00167448	-0.0284701	0.00905938	0.14629	-0.159802	0.109999	0.000319296	-0.0485992	0.0135031	0.0251228	0.0295016	0.0131732	0.00409926	0.00117259	0.0263153	1
STATUS_T2D	rs7550536	1:12067044	T:0.383671	PX030301_Alcohol_30Day_Frequency	1874	341	0.744388	0.030029	0.0920999	0.00171832	-0.0283863	0.00905452	0.403172	-0.0893666	0.106902	0.000430177	-0.0518794	0.0147349	0.0262414	0.0267429	0.0120321	0.00423688	0.00121131	0.0263581	1
STATUS_T2D	rs7218037	17:769467	G:0.118463	PX030301_Alcohol_30Day_Frequency	1874	341	0.352857	-0.134503	0.144773	0.00167868	-0.0284877	0.00906709	0.0624601	-0.312231	0.167594	0.000227834	-0.0394219	0.0106951	0.0212986	0.041167	0.0178781	0.00288032	0.000841613	0.0263749	1
STATUS_T2D	rs2282636	18:2921777	C:0.268943	PX030301_Alcohol_30Day_Frequency	1874	341	0.147456	0.144564	0.0997972	0.00174139	-0.0284103	0.00907353	0.893756	0.0154969	0.116035	0.00034736	-0.0481478	0.0134598	0.0260938	0.0306762	0.0137882	0.00157973	0.000476419	0.0263823	1
STATUS_T2D	rs2134697	1:161780979	C:0.254002	PX030301_Alcohol_30Day_Frequency	1874	341	0.636072	-0.0494836	0.104573	0.00171546	-0.0283997	0.00905739	0.507475	0.0787863	0.118874	0.184774	-0.014203	0.0107095	0.0355213	-0.0358248	0.0170402	0.00399259	0.00114726	0.026414	1
STATUS_T2D	rs2216544	2:215182877	A:0.319104	PX030301_Alcohol_30Day_Frequency	1874	341	0.617711	0.0483137	0.0968023	0.00173651	-0.0283733	0.00905932	0.493303	-0.0771288	0.112586	0.00035561	-0.0490469	0.0137348	0.0260684	0.0278134	0.0124994	0.00394583	0.00113496	0.0264252	1
STATUS_T2D	rs2269112	3:9788168	T:0.160886	PX030301_Alcohol_30Day_Frequency	1874	341	0.102875	0.189427	0.116137	0.00243043	-0.0274989	0.00906996	0.0127057	0.327912	0.131591	0.0943137	-0.0166662	0.00996145	0.0369671	-0.0445383	0.0213498	0.00120945	0.000370724	0.0264757	1
STATUS_T2D	rs4416	22:45972017	A:0.399146	PX030301_Alcohol_30Day_Frequency	1874	341	0.825092	0.020379	0.0922124	0.00169582	-0.0284413	0.00906091	0.195226	0.13756	0.106202	0.637124	-0.00610996	0.0129524	0.0295658	-0.0278412	0.0127955	0.00436018	0.00125159	0.0265412	1
STATUS_T2D	rs7042145	9:8404095	T:0.462647	PX030301_Alcohol_30Day_Frequency	1874	341	0.535457	0.0564383	0.091074	0.00180604	-0.0282388	0.00904972	0.102132	0.171573	0.104963	0.738494	-0.0044794	0.0134175	0.0290139	-0.0272491	0.0124807	0.00368759	0.00106924	0.0265637	1
STATUS_T2D	rs7607541	2:121587896	T:0.414842	PX030301_Alcohol_30Day_Frequency	1873	341	0.00301777	0.268186	0.0904223	0.00254221	-0.0274088	0.00908095	0.150494	0.150617	0.104756	0.000684704	-0.0531705	0.0156585	0.0275998	0.0275768	0.0125182	6.21529e-05	2.17309e-05	0.0265787	1
STATUS_T2D	rs9344757	6:88879928	T:0.291889	PX030301_Alcohol_30Day_Frequency	1874	341	0.272423	0.110072	0.100293	0.00192121	-0.0281066	0.00906035	0.0399776	0.236519	0.115151	0.299205	-0.0116535	0.0112254	0.0325443	-0.0324848	0.0151964	0.00245601	0.000728476	0.0265844	1
STATUS_T2D	rs874454	7:131896813	T:0.325948	PX030301_Alcohol_30Day_Frequency	1873	341	0.554182	-0.0565639	0.0956272	0.00175419	-0.0283349	0.00905566	0.572449	0.0615974	0.109129	0.337246	-0.0110508	0.0115158	0.0325183	-0.0313593	0.0146677	0.0037868	0.00109715	0.0265863	1
STATUS_T2D	rs3753579	1:12038591	T:0.383938	PX030301_Alcohol_30Day_Frequency	1874	341	0.320743	-0.0939548	0.0946235	0.00196616	-0.0280466	0.00906103	0.785422	0.0298592	0.109672	0.541564	-0.00757703	0.0124122	0.0307586	-0.0288244	0.0133435	0.00272321	0.000803892	0.0266088	1
STATUS_T2D	rs13301186	9:4119049	T:0.304963	PX030301_Alcohol_30Day_Frequency	1874	341	0.97391	-0.00319168	0.0975902	0.00173175	-0.0283688	0.00905554	0.263426	-0.126128	0.112782	0.000315564	-0.0478866	0.0132938	0.025068	0.0281442	0.0125624	0.00446549	0.00128304	0.0266163	1
STATUS_T2D	rs10935822	3:150663334	C:0.221718	PX030301_Alcohol_30Day_Frequency	1874	341	0.182345	-0.150529	0.112877	0.00155391	-0.028697	0.00906865	0.0249021	-0.294918	0.131489	0.000216183	-0.0438723	0.0118596	0.0228168	0.0336318	0.0147735	0.00180962	0.00054595	0.0266182	1
STATUS_T2D	rs10503920	8:32428689	G:0.320075	PX030301_Alcohol_30Day_Frequency	1873	341	0.621026	0.0466323	0.0943215	0.00175599	-0.028322	0.0090524	0.13569	0.159881	0.107156	0.383163	-0.0102044	0.0117012	0.0324396	-0.0313748	0.0146683	0.00393045	0.00113922	0.0266672	1
STATUS_T2D	rs7283136	21:27444110	C:0.0648346	PX030301_Alcohol_30Day_Frequency	1874	341	0.20981	-0.248146	0.19787	0.00167345	-0.0284852	0.00906368	0.0358847	-0.486568	0.231894	0.000304917	-0.0359114	0.00994475	0.0186944	0.0540504	0.0229848	0.00196565	0.000591555	0.0266766	1
STATUS_T2D	rs13269857	8:117977567	A:0.326041	PX030301_Alcohol_30Day_Frequency	1874	341	0.0264793	-0.216365	0.097501	0.00170461	-0.0284715	0.00907492	0.403578	-0.0932471	0.11164	0.285276	-0.0120857	0.0113105	0.0339512	-0.0325831	0.0153647	0.00036281	0.000118454	0.0267011	1
STATUS_T2D	rs3770768	2:37346151	T:0.1246	PX030301_Alcohol_30Day_Frequency	1874	341	0.0136922	0.325475	0.132026	0.00207507	-0.0279096	0.0090637	0.00115601	0.496085	0.152664	0.0664011	-0.0180115	0.00981176	0.0425479	-0.0462834	0.0228208	0.000234377	7.79826e-05	0.0267011	1
STATUS_T2D	rs12609318	19:6663916	A:0.245061	PX030301_Alcohol_30Day_Frequency	1873	341	0.983289	0.00219053	0.104583	0.00173152	-0.0283653	0.00905433	0.25815	0.135839	0.120129	0.194628	-0.013916	0.0107293	0.0331649	-0.0354577	0.0166462	0.00446222	0.00128837	0.0267748	1
STATUS_T2D	rs11781136	8:118028297	G:0.149413	PX030301_Alcohol_30Day_Frequency	1874	341	0.0164403	-0.320445	0.133575	0.00162695	-0.0286289	0.00908555	0.291551	-0.158655	0.150423	0.047972	-0.0193379	0.00977837	0.047638	-0.0508915	0.0256952	0.000215312	7.21202e-05	0.0268013	1
STATUS_T2D	rs4846908	1:230285056	A:0.466916	PX030301_Alcohol_30Day_Frequency	1874	341	0.730399	-0.0310752	0.0901791	0.00174037	-0.0283442	0.00905191	0.418168	0.0843795	0.104223	0.716629	-0.00481396	0.0132628	0.0286093	-0.0270893	0.0123762	0.00421007	0.00122063	0.0268032	1
STATUS_T2D	rs4733263	8:31490474	G:0.386813	PX030301_Alcohol_30Day_Frequency	1873	341	0.15366	-0.133198	0.0933598	0.00184377	-0.0281844	0.00904999	0.0202712	-0.249899	0.107655	0.000451935	-0.0510919	0.0145655	0.0265072	0.0278253	0.0125413	0.00157636	0.000481804	0.0268127	1
STATUS_T2D	rs1338643	10:72651694	T:0.149413	PX030301_Alcohol_30Day_Frequency	1874	341	0.916009	-0.0132206	0.125359	0.00175396	-0.0283414	0.00905764	0.276386	0.159662	0.146685	0.0789242	-0.0175155	0.00996919	0.0382958	-0.0426178	0.0205716	0.00444292	0.00128563	0.0268392	1
STATUS_T2D	rs663649	1:70897183	T:0.312667	PX030301_Alcohol_30Day_Frequency	1871	341	0.0799031	-0.175433	0.100176	0.00233441	-0.027686	0.0090952	0.0101313	-0.294803	0.114651	0.00042274	-0.0487709	0.0138339	0.0252479	0.030239	0.0135141	0.00107709	0.000335814	0.026843	1
STATUS_T2D	rs2237968	11:17491386	A:0.328793	PX030301_Alcohol_30Day_Frequency	1872	341	0.91356	-0.0102417	0.0943503	0.00171438	-0.0283848	0.00905212	0.3313	0.104266	0.107325	0.364981	-0.0105304	0.0116241	0.0325823	-0.0306796	0.0143551	0.00437912	0.00126872	0.0268525	1
STATUS_T2D	rs3092951	X:135727186	G:0.16302	PX030301_Alcohol_30Day_Frequency	1874	341	0.696139	-0.0396847	0.101616	0.00173527	-0.0283602	0.00905453	0.136949	-0.180692	0.121494	0.000257812	-0.0379715	0.0103907	0.0211788	0.026695	0.0115825	0.00413747	0.00120311	0.0268677	1
STATUS_T2D	rs25952	5:14695247	A:0.0733725	PX030301_Alcohol_30Day_Frequency	1874	341	0.0451357	-0.386247	0.192797	0.00243979	-0.0275175	0.00907957	0.572903	-0.124823	0.221403	0.0266328	-0.0208417	0.00940146	0.0652451	-0.0729864	0.0395896	0.000514714	0.000166336	0.0268772	1
STATUS_T2D	rs27911	5:14707378	G:0.0733725	PX030301_Alcohol_30Day_Frequency	1874	341	0.0451357	-0.386247	0.192797	0.00243979	-0.0275175	0.00907957	0.572903	-0.124823	0.221403	0.0266328	-0.0208417	0.00940146	0.0652451	-0.0729864	0.0395896	0.000514714	0.000166336	0.0268772	1
STATUS_T2D	rs2145926	9:27193311	C:0.376467	PX030301_Alcohol_30Day_Frequency	1874	341	0.574109	-0.051934	0.0924077	0.00173354	-0.0283703	0.00905689	0.534573	0.0661033	0.10644	0.405557	-0.00985947	0.0118541	0.0321748	-0.0285019	0.0133048	0.00381348	0.00111493	0.0268962	1
STATUS_T2D	rs2327742	6:136884168	G:0.15048	PX030301_Alcohol_30Day_Frequency	1874	341	0.784077	-0.0345941	0.126251	0.00169071	-0.0284473	0.00906027	0.42386	0.113666	0.142128	0.0540374	-0.0188181	0.00976786	0.0441231	-0.047216	0.0234565	0.00430255	0.00125001	0.0269114	1
STATUS_T2D	rs13432655	2:230270035	G:0.121463	PX030301_Alcohol_30Day_Frequency	1873	340	0.0158084	-0.361711	0.149882	0.00159378	-0.0286162	0.00906425	0.00173875	-0.557461	0.178013	0.000224693	-0.0384523	0.0104221	0.0221507	0.0401633	0.0175556	0.000199947	6.74264e-05	0.026919	1
STATUS_T2D	rs4904896	14:92875213	C:0.341965	PX030301_Alcohol_30Day_Frequency	1873	341	0.12669	-0.152414	0.0997939	0.0016635	-0.0284883	0.00905961	0.015479	-0.280936	0.116042	0.000305983	-0.047513	0.0131608	0.0244793	0.0277158	0.0123208	0.00142143	0.000438195	0.0269228	1
STATUS_T2D	rs4522762	3:64658413	C:0.302885	PX030301_Alcohol_30Day_Frequency	1872	341	0.0874855	-0.171295	0.100242	0.00162589	-0.0286229	0.00908313	0.010511	-0.29593	0.115663	0.000264511	-0.0468242	0.0128363	0.0240251	0.0280104	0.012412	0.000971523	0.000305362	0.0269438	1
STATUS_T2D	rs1029482	7:43254610	C:0.323372	PX030301_Alcohol_30Day_Frequency	1874	341	0.930868	0.00821082	0.0946457	0.00174971	-0.028348	0.00905768	0.316845	-0.109274	0.109169	0.000344785	-0.048947	0.0136758	0.0264304	0.0308475	0.0138963	0.00445107	0.00129305	0.0269724	1
STATUS_T2D	rs216889	12:6099453	T:0.487994	PX030301_Alcohol_30Day_Frequency	1874	341	0.625493	-0.0441578	0.0904724	0.00171825	-0.0283974	0.00905804	0.126275	-0.160036	0.10467	0.00074481	-0.0592764	0.0175763	0.0281039	0.0291948	0.0132956	0.00396587	0.00116069	0.0270029	1
STATUS_T2D	rs13430791	2:43481013	A:0.137673	PX030301_Alcohol_30Day_Frequency	1874	341	0.911387	-0.014599	0.13118	0.00172245	-0.0283905	0.00905789	0.248622	-0.17552	0.152136	0.000239874	-0.0393709	0.0107195	0.0212182	0.0381	0.0165359	0.00444021	0.00129194	0.0270201	1
STATUS_T2D	rs11884397	2:23885388	A:0.083778	PX030301_Alcohol_30Day_Frequency	1874	341	0.0161504	-0.434876	0.180784	0.00222566	-0.0277778	0.00908264	0.319198	-0.204427	0.205226	0.0287892	-0.0206717	0.00945483	0.0614028	-0.0670629	0.0358513	0.00019626	6.64789e-05	0.0270392	1
STATUS_T2D	rs35160253	17:15845927	T:0.202241	PX030301_Alcohol_30Day_Frequency	1874	341	0.816138	-0.0267416	0.11501	0.00181532	-0.0282694	0.00906393	0.182827	-0.180933	0.135825	0.000295436	-0.0452053	0.0124902	0.0253107	0.0326373	0.0145922	0.00434822	0.00126894	0.0270794	1
STATUS_T2D	rs7804356	7:26891665	C:0.226521	PX030301_Alcohol_30Day_Frequency	1874	341	0.317356	0.109372	0.109382	0.00176949	-0.0283201	0.00905833	0.0458163	0.253681	0.127026	0.207304	-0.0136311	0.0108096	0.0335467	-0.0365806	0.0172105	0.00272188	0.000815584	0.0270985	1
STATUS_T2D	rs713956	22:44246107	G:0.290555	PX030301_Alcohol_30Day_Frequency	1874	341	0.999521	-6.26044e-05	0.104181	0.00174598	-0.0283673	0.00906202	0.270874	0.132039	0.11992	0.350908	-0.0107896	0.0115665	0.0327331	-0.0326118	0.0152724	0.00446767	0.00130292	0.0271081	1
STATUS_T2D	rs2013467	22:44245009	T:0.290555	PX030301_Alcohol_30Day_Frequency	1874	341	0.999521	-6.26044e-05	0.104181	0.00174598	-0.0283673	0.00906202	0.270874	0.132039	0.11992	0.350908	-0.0107896	0.0115665	0.0327331	-0.0326118	0.0152724	0.00446767	0.00130292	0.0271081	1
STATUS_T2D	rs9486902	6:108878052	T:0.16302	PX030301_Alcohol_30Day_Frequency	1874	341	0.395636	0.106422	0.125285	0.00206472	-0.0279283	0.0090654	0.739712	-0.048083	0.144726	0.000282791	-0.0405163	0.0111597	0.0221401	0.0372754	0.016292	0.00312637	0.000930695	0.0271311	1
STATUS_T2D	rs7874234	9:135813001	T:0.239328	PX030301_Alcohol_30Day_Frequency	1874	341	0.013974	-0.262867	0.106946	0.00183546	-0.0282961	0.00908196	0.282874	-0.130725	0.121731	0.148956	-0.0151856	0.010522	0.037685	-0.0376077	0.0180957	0.000196451	6.67907e-05	0.0271619	1
STATUS_T2D	rs6506519	18:7607126	G:0.104589	PX030301_Alcohol_30Day_Frequency	1874	341	0.0460112	-0.322137	0.161449	0.00173698	-0.0283501	0.00905215	0.541082	-0.113317	0.185407	0.0246558	-0.0211612	0.00941858	0.053158	-0.0637859	0.0329876	0.000552949	0.000179713	0.0271715	1
STATUS_T2D	rs12729119	1:60394522	C:0.146211	PX030301_Alcohol_30Day_Frequency	1874	341	0.230034	0.143947	0.119929	0.00207308	-0.027954	0.00907727	0.0307873	0.298711	0.138304	0.0535397	-0.0187269	0.00970035	0.0404443	-0.0477121	0.0232835	0.00220061	0.000668352	0.0271715	1
STATUS_T2D	rs13334902	16:82723298	C:0.1246	PX030301_Alcohol_30Day_Frequency	1874	341	0.882492	0.0199924	0.135257	0.00172061	-0.0283949	0.0090584	0.215416	0.191576	0.154645	0.0544188	-0.018764	0.00975521	0.0434921	-0.0466745	0.0231181	0.00441939	0.00129216	0.0271734	1
STATUS_T2D	rs4773088	13:110421884	A:0.300427	PX030301_Alcohol_30Day_Frequency	1874	341	0.995296	0.000582583	0.0988244	0.00173225	-0.0283675	0.00905539	0.259329	-0.130661	0.115837	0.000303124	-0.0465591	0.0128879	0.026109	0.02853	0.0128248	0.00446767	0.00130607	0.0271888	1
STATUS_T2D	rs7925662	11:101408306	C:0.324973	PX030301_Alcohol_30Day_Frequency	1874	341	0.786202	0.0262183	0.0966586	0.00186283	-0.0282191	0.00906995	0.195804	0.141956	0.109737	0.30171	-0.0117012	0.0113299	0.0334071	-0.0321644	0.0151208	0.00430675	0.00126194	0.0271965	1
STATUS_T2D	rs6906846	6:31245736	A:0.307631	PX030301_Alcohol_30Day_Frequency	1874	341	0.14638	-0.144136	0.0992376	0.00180063	-0.0283129	0.0090709	0.0190188	-0.270305	0.115261	0.000280577	-0.0465167	0.0128053	0.0246456	0.0277661	0.0123575	0.00153665	0.000476446	0.0272427	1
STATUS_T2D	rs1206963	6:9831493	G:0.158751	PX030301_Alcohol_30Day_Frequency	1874	341	0.00409141	-0.378188	0.131726	0.00241148	-0.0275469	0.00907871	0.000407262	-0.546349	0.15454	0.000316074	-0.0397084	0.0110247	0.0216645	0.0348087	0.0151593	5.73979e-05	2.05592e-05	0.0272639	1
STATUS_T2D	rs2836249	21:39631464	C:0.25307	PX030301_Alcohol_30Day_Frequency	1873	340	0.48202	0.0722256	0.102731	0.00202876	-0.0279699	0.0090635	0.0880679	0.201037	0.117863	0.179172	-0.014273	0.0106253	0.0370049	-0.0356405	0.017088	0.00356389	0.00105753	0.0272639	1
STATUS_T2D	rs10118375	9:28519666	G:0.425827	PX030301_Alcohol_30Day_Frequency	1874	341	0.269598	0.0995631	0.0901849	0.00185264	-0.0281824	0.00905344	0.0398845	0.213806	0.104045	0.578216	-0.00703564	0.0126542	0.0307904	-0.0273599	0.012668	0.00243111	0.00073686	0.0272793	1
STATUS_T2D	rs4934540	10:35474699	C:0.341515	PX030301_Alcohol_30Day_Frequency	1874	341	0.215613	0.117994	0.0952884	0.00170613	-0.0284194	0.00905906	0.0291386	0.240659	0.110313	0.440377	-0.00927248	0.0120179	0.0315104	-0.0293525	0.0136487	0.00208274	0.000636806	0.0272986	1
STATUS_T2D	rs16846210	2:212322255	T:0.148346	PX030301_Alcohol_30Day_Frequency	1874	341	0.0299409	-0.28498	0.131275	0.0012272	-0.0293592	0.00908254	0.00354764	-0.44165	0.151467	0.000173852	-0.0398182	0.0106061	0.0210885	0.0389329	0.0168804	0.000381593	0.000126777	0.027345	1
STATUS_T2D	rs17653604	9:8710180	A:0.120598	PX030301_Alcohol_30Day_Frequency	1874	341	0.203738	0.169747	0.133557	0.00169508	-0.0284592	0.00906623	0.932263	-0.0135467	0.159377	0.000244158	-0.0399921	0.010902	0.0242561	0.0356383	0.0158178	0.00202483	0.000621053	0.0273547	1
STATUS_T2D	rs10125534	9:90125129	G:0.186766	PX030301_Alcohol_30Day_Frequency	1874	341	0.765868	-0.0341611	0.114718	0.00172567	-0.0283758	0.0090548	0.383396	0.115746	0.132789	0.0909404	-0.0170548	0.0100889	0.0394205	-0.039724	0.0192857	0.00427324	0.00126042	0.0274031	1
STATUS_T2D	rs1316489	9:90128429	C:0.186766	PX030301_Alcohol_30Day_Frequency	1874	341	0.765868	-0.0341611	0.114718	0.00172567	-0.0283758	0.0090548	0.383396	0.115746	0.132789	0.0909404	-0.0170548	0.0100889	0.0394205	-0.039724	0.0192857	0.00427324	0.00126042	0.0274031	1
STATUS_T2D	rs735498	11:66676995	G:0.0827108	PX030301_Alcohol_30Day_Frequency	1874	341	0.2987	0.167921	0.161583	0.00181691	-0.0282453	0.00905694	0.0434803	0.376281	0.186364	0.0289162	-0.0206789	0.00946564	0.0514501	-0.0613178	0.0314821	0.00263186	0.00079834	0.0274477	1
STATUS_T2D	rs1419109	10:132907255	G:0.118857	PX030301_Alcohol_30Day_Frequency	1872	340	0.872175	-0.0224783	0.139707	0.00170309	-0.0284159	0.00905643	0.310513	0.163725	0.161441	0.0424049	-0.0196117	0.00966321	0.0512981	-0.0476071	0.0244267	0.00430176	0.00127164	0.0274905	1
STATUS_T2D	rs4888826	16:78729062	T:0.43063	PX030301_Alcohol_30Day_Frequency	1874	341	0.769556	0.0268282	0.0915777	0.00169054	-0.0284394	0.00905765	0.393959	-0.0904104	0.106058	0.000609673	-0.0555332	0.0162033	0.0288042	0.0265511	0.0121451	0.00428029	0.00126631	0.027508	1
STATUS_T2D	rs346462	6:94004485	G:0.307364	PX030301_Alcohol_30Day_Frequency	1874	341	0.0836288	0.168595	0.0974535	0.00153566	-0.0287169	0.0090651	0.689798	0.0450072	0.112763	0.000360929	-0.0503485	0.0141146	0.026736	0.0283527	0.0127983	0.00101152	0.000322795	0.0275119	1
STATUS_T2D	rs2303325	2:31181139	A:0.166756	PX030301_Alcohol_30Day_Frequency	1874	341	0.795596	-0.0324198	0.125149	0.00176024	-0.0283279	0.00905634	0.193426	-0.189588	0.145779	0.000268271	-0.0427757	0.0117382	0.024824	0.0370741	0.0165205	0.00431992	0.00127972	0.0275703	1
STATUS_T2D	rs11190015	10:100961716	G:0.332978	PX030301_Alcohol_30Day_Frequency	1874	341	0.401749	-0.0797513	0.0951116	0.00165699	-0.0285007	0.00906026	0.747044	0.0348598	0.108079	0.339244	-0.011042	0.0115543	0.0326834	-0.0316629	0.0148238	0.00313765	0.000946891	0.0275957	1
STATUS_T2D	rs13182117	5:42611848	G:0.154749	PX030301_Alcohol_30Day_Frequency	1874	341	0.807955	0.0302928	0.124628	0.00171684	-0.0283972	0.00905729	0.36613	-0.132723	0.146859	0.000244123	-0.0412583	0.0112471	0.0238863	0.0341143	0.0151018	0.00433815	0.00128578	0.0275957	1
STATUS_T2D	rs1225934	6:7877419	C:0.3746	PX030301_Alcohol_30Day_Frequency	1874	341	0.721522	0.0333928	0.0936881	0.00169541	-0.0284266	0.00905603	0.423118	-0.0872025	0.108864	0.00045221	-0.0521901	0.0148793	0.0277804	0.0266604	0.0121163	0.00419315	0.00124555	0.0276055	1
STATUS_T2D	rs2482430	9:107539352	T:0.179029	PX030301_Alcohol_30Day_Frequency	1874	341	0.12286	0.176636	0.114484	0.00170306	-0.0283947	0.00904967	0.0152186	0.316369	0.130347	0.135254	-0.0155355	0.0104007	0.0375641	-0.0368522	0.017721	0.00138486	0.000436952	0.0276524	1
STATUS_T2D	rs13404928	2:113866525	A:0.238655	PX030301_Alcohol_30Day_Frequency	1873	340	0.914162	0.0114791	0.106495	0.00190592	-0.028124	0.00905907	0.311829	-0.125611	0.124196	0.000331604	-0.0449222	0.0125157	0.026205	0.0331522	0.0149122	0.00485553	0.00143245	0.0276563	1
STATUS_T2D	rs9327697	5:134279940	A:0.113394	PX030301_Alcohol_30Day_Frequency	1874	341	0.573574	-0.0827719	0.147073	0.00179396	-0.0282808	0.00905746	0.543547	0.102432	0.168624	0.0522929	-0.0188858	0.00973135	0.0454048	-0.0502925	0.0251351	0.0038072	0.00113968	0.0276837	1
STATUS_T2D	rs11974052	7:22347876	G:0.0605656	PX030301_Alcohol_30Day_Frequency	1874	341	0.531922	0.116676	0.18666	0.001584	-0.028646	0.00906853	0.0860978	0.374297	0.218077	0.0239945	-0.0213281	0.00944886	0.0595693	-0.0618943	0.0328531	0.00368736	0.00110623	0.0276974	1
STATUS_T2D	rs2268443	6:144272240	G:0.282469	PX030301_Alcohol_30Day_Frequency	1871	341	0.660845	-0.0444274	0.10126	0.00164642	-0.0285159	0.00905969	0.487715	0.0802869	0.115696	0.255713	-0.012647	0.0111273	0.0347879	-0.0333733	0.0158106	0.00382887	0.0011466	0.0277072	1
STATUS_T2D	rs4244593	17:17420218	A:0.406617	PX030301_Alcohol_30Day_Frequency	1874	341	0.256618	-0.105843	0.0933009	0.00190455	-0.0281274	0.00905953	0.0374102	-0.225892	0.108536	0.00048423	-0.0521437	0.0149437	0.0273902	0.0269353	0.0122105	0.00234068	0.00072027	0.027721	1
STATUS_T2D	rs2397146	6:53360119	A:0.268943	PX030301_Alcohol_30Day_Frequency	1874	341	0.486059	0.0697968	0.100198	0.00177369	-0.0283006	0.00905409	0.0892005	0.195582	0.115073	0.246427	-0.0128215	0.0110619	0.0354113	-0.0324308	0.0154166	0.00350971	0.00105753	0.0277524	1
STATUS_T2D	rs7300945	12:95384037	G:0.242529	PX030301_Alcohol_30Day_Frequency	1874	341	0.0705098	-0.199254	0.110169	0.00239879	-0.0275089	0.00906142	0.00784635	-0.346339	0.130271	0.000357228	-0.0438308	0.0122782	0.0258807	0.0290275	0.0130285	0.000839194	0.000272305	0.0277701	1
STATUS_T2D	rs1534928	20:37664564	A:0.323639	PX030301_Alcohol_30Day_Frequency	1874	341	0.433708	-0.0764142	0.0976087	0.00174901	-0.0283657	0.00906298	0.665218	0.0487807	0.11273	0.3604	-0.0106878	0.0116857	0.0337521	-0.0311917	0.0146922	0.00328381	0.000995339	0.0278291	1
STATUS_T2D	rs7777258	7:37472124	C:0.231057	PX030301_Alcohol_30Day_Frequency	1874	341	0.00257145	-0.349061	0.115782	0.00143274	-0.0288351	0.00904495	0.140081	-0.197531	0.133875	0.0850406	-0.0174179	0.010114	0.0400027	-0.0408606	0.0198959	3.88374e-05	1.4362e-05	0.027837	1
STATUS_T2D	rs3915009	3:188430400	A:0.0616329	PX030301_Alcohol_30Day_Frequency	1874	341	0.631861	0.08749	0.18261	0.00181887	-0.0282541	0.0090607	0.511417	-0.140167	0.213464	0.000381622	-0.0346393	0.00975076	0.0226008	0.0509191	0.0223318	0.00398845	0.00119626	0.027839	1
STATUS_T2D	rs607230	18:6980523	T:0.295891	PX030301_Alcohol_30Day_Frequency	1874	341	0.820359	0.0222323	0.0979041	0.00177082	-0.0283141	0.00905705	0.39419	-0.0957146	0.112335	0.000351967	-0.0483387	0.0135262	0.0265403	0.0311123	0.0140259	0.00435433	0.00130014	0.0278547	1
STATUS_T2D	rs4934434	10:90747169	A:0.398079	PX030301_Alcohol_30Day_Frequency	1874	341	0.498142	0.061655	0.0910149	0.00173616	-0.0283582	0.00905433	0.0910709	0.177557	0.105077	0.546363	-0.0075732	0.0125547	0.0315754	-0.028665	0.0133341	0.00355325	0.00107375	0.0278745	1
STATUS_T2D	rs10810621	9:16776500	C:0.229189	PX030301_Alcohol_30Day_Frequency	1874	341	0.905755	0.0125744	0.106207	0.00172685	-0.0283771	0.00905579	0.223899	0.149028	0.122533	0.169913	-0.0145801	0.0106232	0.0363794	-0.0355454	0.0169858	0.00443669	0.00132477	0.0278922	1
STATUS_T2D	rs1277016	1:109336411	C:0.266151	PX030301_Alcohol_30Day_Frequency	1873	340	0.341202	-0.100072	0.105141	0.00181136	-0.0282696	0.00906212	0.0558845	-0.233762	0.122265	0.0003128	-0.0461483	0.0128031	0.025807	0.02887	0.0129514	0.00297103	0.000907203	0.0278942	1
STATUS_T2D	rs1155972	16:82865479	C:0.103522	PX030301_Alcohol_30Day_Frequency	1874	341	0.997486	-0.000465434	0.147694	0.00173655	-0.0283682	0.0090577	0.262815	0.19129	0.170831	0.0209677	-0.0216116	0.0093615	0.0555677	-0.0594389	0.0310481	0.00446767	0.00133641	0.0279674	1
STATUS_T2D	rs6676972	1:233143069	T:0.232657	PX030301_Alcohol_30Day_Frequency	1874	341	0.0655984	-0.199661	0.108443	0.0019814	-0.027974	0.00904427	0.616485	-0.062247	0.124286	0.20815	-0.01354	0.0107574	0.0353495	-0.0359856	0.0171007	0.00078835	0.000258636	0.0280427	1
STATUS_T2D	rs1670340	7:158271022	C:0.485326	PX030301_Alcohol_30Day_Frequency	1874	341	0.58456	0.0503301	0.0920557	0.00178093	-0.0282975	0.00905658	0.534724	-0.0659466	0.106226	0.000741559	-0.0571047	0.0169263	0.0296468	0.0276794	0.0127274	0.00384761	0.00116324	0.0280427	1
STATUS_T2D	rs9505109	6:7274354	G:0.3127	PX030301_Alcohol_30Day_Frequency	1874	341	0.330816	-0.0964678	0.0991987	0.00164581	-0.0284917	0.00905169	0.806836	0.0278362	0.113845	0.294313	-0.0118706	0.0113193	0.03267	-0.033604	0.0157314	0.0027759	0.000855231	0.0280745	1
STATUS_T2D	rs6434930	2:198369370	T:0.320438	PX030301_Alcohol_30Day_Frequency	1874	341	0.43694	-0.0766966	0.0986616	0.00174088	-0.0283658	0.00905906	0.0788029	-0.200745	0.11421	0.000296829	-0.0466558	0.0128953	0.0253969	0.027249	0.0121903	0.00329747	0.001007	0.0280944	1
STATUS_T2D	rs3799472	6:136868929	A:0.161686	PX030301_Alcohol_30Day_Frequency	1874	341	0.708929	-0.0462844	0.123989	0.00169022	-0.0284432	0.00905871	0.475196	0.099858	0.139847	0.0686657	-0.0180683	0.00992431	0.0431637	-0.0445751	0.0220437	0.0041656	0.001256	0.0281043	1
STATUS_T2D	rs10868609	9:90126076	C:0.187033	PX030301_Alcohol_30Day_Frequency	1874	341	0.748577	-0.0367756	0.114739	0.00172436	-0.0283778	0.00905481	0.397278	0.112413	0.132798	0.0899024	-0.0171115	0.0100899	0.0402688	-0.0395482	0.0192826	0.00424309	0.0012784	0.0281143	1
[truncated: 32,168 more rows]
