# Supplementary material for: PLATO software provides analytic framework for investigating complexity beyond genome-wide association studies
Source: Nat Commun. 2017 Oct 27;8:1167. doi: 10.1038/s41467-017-00802-2 (PMC5660079; doi:10.1038/s41467-017-00802-2)
Supplement: Supplementary file 8 — Supplementary Data 6 [file 41467_2017_802_MOESM8_ESM.xlsx]

## Sheet: Sheet1
Var1_ID	Num_NonMissing	Num_Cases	Var1_Pval	Var1_beta	Var1_SE
Del_2	3185	788	0.055901	-9.57265e-08	5.00712e-08
Del_1	3185	788	0.0892236	-8.72983e-08	5.13668e-08
Dup_1	3185	788	0.352803	9.60983e-09	1.03424e-08
Dup_2	3185	788	0.399284	8.54294e-09	1.01352e-08
Total_CNV_1	3185	788	0.596393	5.31104e-09	1.00285e-08
Total_CNV_2	3185	788	0.689515	3.94282e-09	9.86906e-09
