# Supplementary material for: PLATO software provides analytic framework for investigating complexity beyond genome-wide association studies
Source: Nat Commun. 2017 Oct 27;8:1167. doi: 10.1038/s41467-017-00802-2 (PMC5660079; doi:10.1038/s41467-017-00802-2)
Supplement: Supplementary file 9 — Supplementary Data 7 [file 41467_2017_802_MOESM9_ESM.xlsx]

## Sheet: Sheet1
SNP1_ID	SNP1_chr:Pos	SNP1_MAF	SNP2_ID	SNP2_Pos	SNP2_MAF	Sample Size	Num_Cases	Red_SNP1_Pval	Red_SNP1_beta	Red_SNP1_SE	Red_SNP2_Pval	Red_SNP2_beta	Red_SNP2_SE	Full_SNP1_Pval	Full_SNP1_beta	Full_SNP1_SE	Full_SNP2_Pval	Full_SNP2_beta	Full_SNP2_SE	Full_SNP1_SNP2_Pval	Full_SNP1_SNP2_beta	Full_SNP1_SNP2_SE	Red_Model_Pval	Full_Model_Pval	Overall_Pval_(LRT)	Overall_Pval_adj_Bonferroni	Overall_Pval_adj_FDR
rs3123108	6:159121821	C:0.387667	rs624947	11:67897358	G:0.305201	3365	834	0.00592276	-0.173555	0.0630644	0.000680257	-0.22757	0.0669832	0.400405	0.071281	0.0847677	0.450609	0.0725731	0.0961998	2.28338e-05	-0.428801	0.101247	6.20847e-05	3.2619e-08	1.85561e-05	0.605671	0.518355
rs12516824	5:124000347	T:0.383026	rs2041466	11:22769111	C:0.423306	3364	834	0.000381123	0.218924	0.0616197	0.000436892	0.213723	0.0607731	0.373553	-0.0889467	0.0999584	0.511683	-0.060695	0.0924919	8.56268e-05	0.35407	0.0901383	4.90518e-06	1.01555e-08	7.62953e-05	1	0.518355
rs9660091	1:162999351	A:0.359333	rs1620233	X:12807937	A:0.0995832	3359	832	0.00391894	-0.185502	0.0643075	0.00165815	-0.286178	0.0909809	0.153378	-0.0969798	0.0679273	0.698694	0.04658	0.120336	0.000214479	-0.581498	0.157105	8.52542e-05	1.65316e-07	7.69183e-05	1	0.518355
rs12799882	11:78485098	T:0.179156	rs10853223	18:12273759	C:0.428784	3363	833	0.00179268	-0.256754	0.0822247	0.00675556	0.164664	0.0607916	1.85429e-06	-0.666336	0.139732	0.803639	0.017901	0.0719954	0.000143489	0.458966	0.120715	0.000149115	4.48421e-07	0.000126262	1	0.518355
rs10810642	9:16831515	G:0.423111	rs8013925	14:92133822	C:0.461184	3362	831	0.00132863	0.194283	0.0605295	0.00706341	0.164163	0.0609403	7.0806e-07	0.509022	0.102643	3.38696e-06	0.458547	0.0987005	0.000137238	-0.328062	0.0860355	0.000165298	5.0699e-07	0.000129441	1	0.518355
rs6801602	3:190002288	G:0.190639	rs1367647	15:84741677	A:0.116048	3365	834	0.00207159	0.231722	0.0752399	0.00198043	0.2788	0.0901345	5.87359e-06	0.386207	0.0852387	1.7609e-06	0.524481	0.109745	0.000220917	-0.573141	0.155162	6.55025e-05	2.26951e-07	0.000143654	1	0.518355
rs2244089	2:207689486	C:0.181129	rs8047671	16:77527482	T:0.485438	3365	834	0.00507195	0.216509	0.0772577	0.00487117	0.169524	0.0602125	0.125941	-0.214808	0.14037	0.827209	0.0158455	0.0725918	0.000165669	0.417385	0.11082	0.000361705	1.213e-06	0.000146475	1	0.518355
rs10212404	3:188163338	C:0.498216	rs9922494	16:76890222	C:0.140946	3363	833	0.00183229	0.189094	0.0606819	0.00321253	-0.268266	0.0910415	6.35183e-06	0.312327	0.0691858	0.178328	0.202893	0.150747	0.00017668	-0.484845	0.129284	8.20182e-05	3.09194e-07	0.000158635	1	0.518355
rs868624	7:151088972	C:0.443635	rs11776834	8:11401359	C:0.131023	3362	834	0.00226727	-0.188722	0.0618195	0.0113506	0.228577	0.0902855	0.422285	-0.057023	0.07106	7.00459e-06	0.616964	0.1373	0.000245986	-0.473386	0.129114	0.000299974	1.30514e-06	0.000193662	1	0.518355
rs10781126	9:74982121	A:0.32526	rs12255372	10:114798892	T:0.261367	3365	834	0.00641105	-0.182042	0.0667803	7.56873e-06	0.300318	0.0670796	0.709877	0.0325916	0.0876071	6.99388e-09	0.53641	0.0926271	0.000246708	-0.386236	0.105366	1.36695e-06	7.35052e-09	0.000208306	1	0.518355
rs974892	1:235553568	G:0.367905	rs438031	21:26467875	C:0.140267	3365	834	0.000737404	-0.215257	0.0637745	0.00486483	0.240333	0.08535	2.05456e-06	-0.356955	0.0751804	0.43399	-0.100129	0.127979	0.000226062	0.482832	0.130921	6.4858e-05	3.27886e-07	0.000217153	1	0.518355
rs1250552	10:80728033	C:0.46627	rs1788234	18:65717567	A:0.400297	3365	834	0.00324858	0.177246	0.0602224	0.00127023	0.19454	0.0603671	0.383535	-0.0806771	0.0925831	0.310921	-0.102958	0.101608	0.000257184	0.311086	0.0851125	9.76729e-05	5.35387e-07	0.000240433	1	0.518355
rs10509679	10:96698216	A:0.171225	rs16910106	11:22737240	C:0.152497	3364	834	0.011783	-0.208426	0.0827554	0.000221768	0.297772	0.0806351	0.82257	-0.0214518	0.0956639	4.24828e-07	0.471126	0.0931542	0.000370608	-0.599793	0.168473	4.28424e-05	2.43435e-07	0.000243677	1	0.518355
rs2671272	1:224081739	T:0.20416	rs417938	16:11989734	C:0.492719	3365	834	0.011672	0.183655	0.0728237	0.00404126	-0.175012	0.0608754	8.17986e-06	0.539666	0.12099	0.88944	-0.010518	0.075662	0.000269622	-0.38786	0.106471	0.000497904	2.67567e-06	0.000248707	1	0.518355
rs10810642	9:16831515	G:0.423008	rs12325881	17:63069110	C:0.0575208	3364	833	0.00202102	0.186922	0.0605488	0.000226807	0.447211	0.12129	0.108913	0.103845	0.0647779	0.414408	-0.177594	0.217596	0.000319944	0.658458	0.182977	1.00084e-05	6.06896e-08	0.000250624	1	0.518355
rs4483616	11:78501971	A:0.158043	rs10793362	11:78507223	C:0.202052	3363	834	0.431677	-0.1074	0.136584	0.156147	-0.17756	0.125205	0.0298209	0.438696	0.201935	0.893977	0.0178342	0.133816	0.000615536	-0.616532	0.180026	0.00346967	1.88014e-05	0.000270634	1	0.518355
rs6950343	7:151167114	T:0.0714711	rs10756761	9:16536099	T:0.484663	3358	832	0.00557637	0.310227	0.111927	0.00615241	0.164118	0.0599068	3.79297e-06	0.822498	0.177937	0.000105516	0.251358	0.0648241	0.000375554	-0.572668	0.161011	0.000762371	4.74438e-06	0.000297056	1	0.518355
rs6435632	2:212086769	A:0.306686	rs6763887	3:186965312	T:0.351709	3365	834	0.00445133	-0.190903	0.0671185	0.00523042	-0.179452	0.0642623	6.42751e-06	-0.440877	0.0977161	8.59147e-06	-0.390733	0.0878074	0.000290494	0.358991	0.0990694	0.000267356	1.72782e-06	0.000298142	1	0.518355
rs1879524	2:671739	G:0.16107	rs2270038	12:1620166	C:0.326449	3365	834	0.008979	-0.223367	0.0854877	0.00165296	0.203705	0.0647424	1.77123e-05	-0.5545	0.129196	0.39835	0.0638761	0.0756313	0.000328475	0.460383	0.128178	0.000192147	1.26846e-06	0.000301739	1	0.518355
rs8008440	14:20226288	A:0.115488	rs2900	15:21368814	T:0.156064	3364	833	0.00111305	0.296668	0.0909949	0.00403721	-0.252748	0.0879049	0.338018	0.102622	0.107111	3.06554e-05	-0.428411	0.102772	0.000328484	0.654835	0.182317	7.32251e-05	5.41319e-07	0.000330965	1	0.526124
rs17387327	4:15627342	T:0.0993456	rs4646257	8:18306826	T:0.176829	3362	834	0.00681654	0.260913	0.0964318	0.00954984	-0.211325	0.0815386	0.747534	0.0377962	0.117419	0.000117278	-0.358715	0.0931303	0.000311049	0.658418	0.182593	0.000908881	6.55143e-06	0.000351852	1	0.526124
rs721471	1:85811599	A:0.205498	rs11714649	3:65674445	C:0.342793	3365	834	0.00380752	0.210745	0.0728293	0.00239723	-0.198663	0.0654354	0.733242	-0.034501	0.10123	5.76985e-06	-0.383762	0.0846287	0.000374481	0.396486	0.111452	0.000137237	1.05984e-06	0.000354618	1	0.526124
rs6950343	7:151167114	T:0.0713436	rs1415471	9:16646653	A:0.442628	3364	833	0.00543588	0.31115	0.111924	0.00116506	-0.197322	0.0607651	0.286349	-0.203796	0.191148	1.52258e-05	-0.286771	0.0662993	0.000516131	0.555667	0.160031	0.000156214	1.49436e-06	0.000451232	1	0.609859
rs12663103	6:32269302	C:0.0540862	rs2570054	17:63010733	G:0.404903	3365	834	0.000985808	-0.489665	0.148629	0.00495556	0.171727	0.0611149	0.700913	0.0809456	0.210747	0.000214681	0.236824	0.0639877	0.000683448	-0.750522	0.220993	5.19814e-05	5.20009e-07	0.000456874	1	0.609859
rs3754471	1:156416743	A:0.444411	rs6824969	4:23672395	G:0.103002	3364	834	0.00148119	-0.193944	0.0610204	0.0040877	-0.301362	0.104956	0.155719	-0.0953484	0.0671648	0.505435	0.102029	0.153206	0.000640954	-0.521763	0.152845	9.88363e-05	1.0516e-06	0.000499657	1	0.609859
rs6697826	1:158432859	C:0.164088	rs4762119	12:64450102	T:0.46266	3361	834	0.00824625	-0.223658	0.0846605	0.000159369	-0.230229	0.0609718	0.308729	0.133729	0.131378	0.123467	-0.108161	0.0702171	0.00059884	-0.429828	0.125236	2.6569e-05	2.98918e-07	0.000509101	1	0.609859
rs1367647	15:84741677	A:0.116048	rs747423	17:74296376	T:0.261664	3365	834	0.00162322	0.283828	0.0900554	0.00358642	-0.202937	0.06968	0.815889	0.0275068	0.118138	2.9839e-05	-0.336457	0.0805945	0.000498585	0.493842	0.141847	9.37249e-05	1.0309e-06	0.000517436	1	0.609859
rs1994350	6:159158992	T:0.184563	rs7968902	12:64649337	T:0.448989	3362	833	0.00945688	-0.210025	0.080932	0.00265137	-0.18604	0.0618997	0.267391	0.142422	0.128413	0.519632	-0.0473554	0.0735431	0.000592658	-0.422117	0.122889	0.000321354	3.52188e-06	0.000538386	1	0.609859
rs1432268	2:23623939	A:0.221463	rs6570567	6:143973425	T:0.202883	3364	834	0.00943896	-0.192322	0.0740918	0.0059794	-0.209039	0.0760442	4.90425e-05	-0.374798	0.0923116	3.1761e-05	-0.392333	0.0943005	0.000475915	0.43763	0.125253	0.000718809	7.90085e-06	0.000556972	1	0.609859
rs6435632	2:212086769	A:0.306351	rs7777448	7:157724510	A:0.38715	3354	829	0.00545042	-0.186882	0.0672447	0.00358779	-0.182881	0.062796	0.530301	0.0613805	0.0978102	0.88743	0.0119118	0.0841482	0.000628347	-0.344402	0.10073	0.00021901	2.56189e-06	0.000570717	1	0.609859
rs172862	9:9022872	C:0.472784	rs2834291	21:34191637	T:0.38608	3362	833	0.002439	0.184778	0.0609666	0.00641609	-0.170321	0.0624864	0.637446	-0.0423568	0.0898775	1.51019e-05	-0.477111	0.110259	0.000614548	0.306335	0.0894379	0.000212324	2.5384e-06	0.000584039	1	0.609859
rs4686964	3:189687911	G:0.470282	rs4783324	16:81709649	T:0.0826152	3365	834	0.00546172	-0.167518	0.0602916	0.00782636	0.271739	0.102178	9.21516e-05	-0.258941	0.066219	0.282974	-0.182963	0.17041	0.000628079	0.488727	0.142937	0.000608855	7.27647e-06	0.000607396	1	0.609859
rs1358889	9:10164668	C:0.240713	rs2113557	17:9197773	C:0.152155	3365	834	0.0088119	0.178848	0.0682817	0.00825645	-0.231197	0.0875283	7.88575e-05	0.306813	0.0777165	0.984993	-0.00203883	0.10839	0.00083521	-0.505345	0.151262	0.000735765	8.91639e-06	0.000621501	1	0.609859
rs2599676	8:40540918	G:0.0581153	rs2041466	11:22769111	C:0.423306	3364	834	0.00197376	0.378777	0.122417	0.000592114	0.208447	0.0606797	3.02598e-06	0.91386	0.195727	1.19509e-05	0.28291	0.0646138	0.000752208	-0.628453	0.186495	2.60296e-05	3.57996e-07	0.00063527	1	0.609859
rs7763693	6:170567112	A:0.362136	rs691687	21:42562939	G:0.412701	3362	834	0.00295441	-0.193894	0.0652307	0.00125403	-0.197207	0.0611248	0.595555	0.0514493	0.0969273	0.876863	0.0134648	0.0868991	0.000755686	-0.318145	0.094446	6.18879e-05	9.17482e-07	0.000710278	1	0.662385
rs6917161	6:3286674	T:0.207578	rs2899174	22:30788789	C:0.0641902	3365	834	0.00601854	0.200333	0.0729342	0.00138464	-0.438198	0.13703	0.000318056	0.273744	0.0760372	0.396545	-0.134913	0.159132	0.001578	-0.915904	0.289848	7.87511e-05	1.22526e-06	0.000755631	1	0.685106
rs10781126	9:74982121	A:0.32526	rs7901695	10:114744078	C:0.289599	3365	834	0.00705764	-0.179674	0.0666912	5.28202e-05	0.263227	0.0651104	0.742509	0.0299088	0.0910375	1.77037e-07	0.462983	0.0886607	0.00096443	-0.342926	0.103895	8.3654e-06	1.6033e-07	0.000885682	1	0.774482
rs10490815	3:10310145	C:0.286712	rs9827112	3:64960366	G:0.315844	3364	834	0.00741258	0.177078	0.0661303	0.00520312	-0.188669	0.0675222	0.757209	-0.0282066	0.09124	2.06703e-05	-0.403281	0.0947219	0.000917828	0.34104	0.102891	0.000565165	9.81296e-06	0.000918954	1	0.774482
rs2010851	12:1626903	C:0.308207	rs2240191	12:111820114	A:0.17083	3363	833	0.00480658	0.182692	0.0647909	0.00134645	-0.269995	0.0842183	0.513265	0.0499807	0.076451	7.03787e-06	-0.560736	0.124815	0.000971415	0.401649	0.121761	0.000121808	2.24234e-06	0.000925392	1	0.774482
rs11123802	2:99853433	T:0.435215	rs12702181	7:45911994	G:0.356909	3365	834	0.0077089	0.16221	0.0608769	0.00600325	0.173899	0.0632911	2.45061e-05	0.386231	0.0915391	1.82511e-05	0.440052	0.102689	0.00102036	-0.297364	0.0905259	0.000554639	1.0204e-05	0.000979734	1	0.780067
rs6763887	3:186965312	T:0.351709	rs7161752	15:84480432	T:0.493759	3365	834	0.00454812	-0.182232	0.0642247	0.00485005	-0.170792	0.0606329	1.82304e-05	-0.470111	0.109697	1.70733e-05	-0.374206	0.0870228	0.00100464	0.300045	0.0912205	0.000300854	5.6561e-06	0.000979863	1	0.780067
rs11175947	12:64570603	T:0.469819	rs7989623	13:27836802	G:0.0771632	3363	833	0.000350358	0.219676	0.0614495	0.0114394	-0.298467	0.118019	7.54188e-06	0.294392	0.065745	0.20338	0.254779	0.200301	0.00117172	-0.587924	0.181141	5.34746e-05	1.08831e-06	0.00100538	1	0.781326
rs467693	5:102195053	C:0.388377	rs17277571	14:20219909	T:0.163199	3364	834	0.000829983	0.210107	0.0628573	0.000226497	0.289547	0.0785219	4.72283e-06	0.341719	0.0746643	8.66476e-07	0.588348	0.119589	0.00109865	-0.383212	0.117407	5.78465e-06	1.2836e-07	0.00103049	1	0.782211
rs715092	2:121386577	T:0.259733	rs2599676	8:40540918	G:0.0580981	3365	834	0.00528051	0.188342	0.0675206	0.0020827	0.376786	0.122405	0.156708	0.10312	0.0728131	0.952728	0.0101449	0.171132	0.00120195	0.633754	0.195699	0.000200804	4.22556e-06	0.00109454	1	0.787893
rs974892	1:235553568	G:0.367866	rs11038977	11:46690960	T:0.140458	3364	833	0.000794209	-0.213939	0.063771	0.00678615	0.231447	0.0854945	6.23031e-06	-0.340988	0.0754662	0.618575	-0.062617	0.12577	0.00115163	0.41039	0.126251	8.50879e-05	1.92491e-06	0.00114994	1	0.787893
rs9428859	1:239306485	A:0.219019	rs2252909	17:2225359	C:0.366122	3365	834	0.00487817	0.202576	0.0719636	0.00301912	-0.189514	0.0639003	1.71997e-05	0.447362	0.104075	0.736253	-0.0271814	0.0807003	0.00129993	-0.353227	0.109834	0.000216538	4.8279e-06	0.0011711	1	0.787893
rs12464230	2:232505394	T:0.0586924	rs7508679	19:7173832	T:0.40951	3365	834	0.00115144	0.392473	0.120737	0.0124765	-0.153501	0.0614402	0.764934	-0.0562493	0.18812	0.000531282	-0.228554	0.065971	0.00126181	0.586131	0.181773	0.000191398	4.32438e-06	0.00118307	1	0.787893
rs10793359	11:78477819	T:0.483205	rs5945326	X:152553116	G:0.244203	3364	834	0.00517978	0.168724	0.0603527	0.00483187	-0.168527	0.0598031	0.524563	0.0453626	0.0712882	3.16068e-05	-0.446963	0.107403	0.00129119	0.27681	0.0860213	0.000250393	5.6295e-06	0.00118871	1	0.787893
rs4887435	15:84682665	T:0.404585	rs2113557	17:9197773	C:0.152129	3359	833	0.008857	0.158097	0.0603994	0.00677093	-0.237156	0.0875791	0.489597	0.0480119	0.0694868	4.28424e-05	-0.585216	0.143029	0.00128199	0.399248	0.123991	0.000767038	1.69188e-05	0.00121716	1	0.787893
rs2291385	6:159104665	A:0.0506686	rs2570054	17:63010733	G:0.404903	3365	834	0.00471701	-0.423954	0.150032	0.00387742	0.176336	0.061059	7.61817e-05	-1.14077	0.288357	0.0566841	0.121001	0.0634927	0.00154354	0.742704	0.23456	0.000255487	6.02848e-06	0.0012559	1	0.787893
rs555015	1:15645520	G:0.485587	rs1480474	12:64613210	G:0.391828	3365	834	0.00550304	0.167689	0.0604063	0.0019976	0.193755	0.0626918	0.517932	-0.0601636	0.0930551	0.409322	-0.0894622	0.108428	0.00132176	0.284044	0.0884537	0.00019363	4.65242e-06	0.00126808	1	0.787893
rs7777448	7:157724510	A:0.387116	rs2240191	12:111820114	A:0.170743	3353	828	0.00363419	-0.182803	0.0628558	0.0021008	-0.259763	0.0844593	3.34104e-05	-0.309782	0.0746665	1.37421e-05	-0.570537	0.13122	0.001254	0.394344	0.122228	8.20783e-05	2.03219e-06	0.00127043	1	0.787893
rs10793362	11:78507223	C:0.201992	rs17277571	14:20219909	T:0.163347	3364	834	0.00104305	-0.25938	0.0791117	0.000246456	0.287823	0.0785133	0.277193	-0.100006	0.0920321	1.16032e-06	0.463277	0.0952794	0.00159028	-0.477897	0.151344	6.49275e-06	1.74449e-07	0.00127936	1	0.787893
rs11776834	8:11401359	C:0.131023	rs1316447	18:44726674	T:0.191553	3362	834	0.00856787	0.237211	0.0902346	0.0049342	0.212468	0.0755766	5.43532e-05	0.443969	0.11	5.86084e-05	0.344235	0.085666	0.00169209	-0.503181	0.160272	0.00066406	1.68335e-05	0.0014149	1	0.796379
rs4878117	9:89475284	T:0.482605	rs11175947	12:64570603	T:0.469819	3363	833	0.00214145	0.189104	0.0615999	0.000356312	0.219622	0.0615102	0.409179	-0.0878596	0.106453	0.519624	-0.0707388	0.109856	0.00146526	0.287997	0.0905232	1.30216e-05	3.75515e-07	0.00141508	1	0.796379
rs555015	1:15645520	G:0.485583	rs7968902	12:64649337	T:0.449019	3364	833	0.00617039	0.165372	0.0603858	0.00249624	-0.18711	0.0618791	2.98181e-05	0.407364	0.0975757	0.376258	0.0955502	0.107989	0.00150081	-0.279275	0.0879736	0.000229381	6.20068e-06	0.00145692	1	0.796379
rs7778077	7:151082964	A:0.407551	rs2041466	11:22769111	C:0.423306	3364	834	0.00313295	0.179615	0.060796	0.000675082	0.20629	0.0606823	0.471748	-0.0720538	0.100125	0.806778	-0.0230885	0.0943985	0.00151681	0.275801	0.0869637	3.42237e-05	9.87912e-07	0.00146291	1	0.796379
rs974892	1:235553568	G:0.367905	rs1513181	3:190057690	T:0.142645	3365	834	0.000762911	-0.214388	0.063694	0.00697711	0.229917	0.0852198	0.2133	-0.0921927	0.0740776	3.07415e-05	0.494754	0.118706	0.00169932	-0.399428	0.127275	8.96187e-05	2.56431e-06	0.00149881	1	0.796379
rs9288645	2:229923176	T:0.481718	rs8047671	16:77527482	T:0.485434	3364	834	0.00716772	-0.161094	0.0599095	0.00475223	0.169977	0.0602036	3.88639e-05	-0.427505	0.103911	0.398851	-0.0847851	0.100495	0.00156932	0.273147	0.0863966	0.000464041	1.27088e-05	0.00152082	1	0.796379
rs3754471	1:156416743	A:0.444428	rs481802	19:44265691	C:0.402823	3365	834	0.00112059	-0.198775	0.0610047	0.00575073	-0.170149	0.0616109	0.890875	0.012357	0.0900676	0.54517	0.0570095	0.0942284	0.00158911	-0.27857	0.0882138	0.000152857	4.37568e-06	0.00152971	1	0.796379
rs2681417	3:123307887	G:0.0713436	rs2254884	9:106621570	C:0.281361	3364	833	0.00264184	-0.384919	0.128024	0.00985989	0.170764	0.0661696	0.747696	-0.0518196	0.161091	0.000469919	0.245777	0.0702753	0.00226453	-0.647198	0.211977	0.00027517	7.80835e-06	0.00154971	1	0.796379
rs17266918	5:53443860	T:0.154383	rs2899174	22:30788789	C:0.0641902	3365	834	0.00874626	0.216961	0.0827523	0.00104421	-0.450119	0.137301	0.000523047	0.301091	0.0868031	0.231089	-0.185885	0.15522	0.002882	-0.910719	0.305605	0.000111084	3.26453e-06	0.00155671	1	0.796379
rs10937369	3:190015503	A:0.223031	rs1367647	15:84741677	A:0.116048	3365	834	0.000887503	0.236245	0.0710736	0.00168919	0.283089	0.0901544	1.01634e-05	0.352987	0.079976	7.79471e-06	0.509946	0.114063	0.00192937	-0.464609	0.14983	3.00515e-05	9.5549e-07	0.00162289	1	0.796379
rs10977110	9:8435066	A:0.314413	rs4783324	16:81709649	T:0.0826152	3365	834	0.00809068	0.168028	0.0634483	0.00845976	0.268449	0.10195	0.245735	0.0807676	0.069581	0.589064	-0.0837494	0.155036	0.00181049	0.487304	0.156203	0.000901919	2.55522e-05	0.00162526	1	0.796379
rs2185815	1:117525154	G:0.223626	rs12524707	6:143995365	T:0.356018	3365	834	0.010258	0.183513	0.071489	0.00125775	-0.206337	0.0639715	5.44783e-05	0.401329	0.0994487	0.509441	-0.0527423	0.0799479	0.00183904	-0.344036	0.110443	0.000141042	4.37052e-06	0.00166719	1	0.796379
rs7865126	9:19092828	C:0.115556	rs12799882	11:78485098	T:0.179209	3362	832	0.00169794	0.279051	0.088911	0.00150981	-0.260898	0.0822297	0.394083	0.0922039	0.10819	2.2233e-05	-0.40993	0.0966544	0.00163353	0.533231	0.169288	4.9191e-05	1.59627e-06	0.00168924	1	0.796379
rs2010851	12:1626903	C:0.308356	rs6080616	20:17200213	A:0.425959	3363	833	0.00467387	0.183104	0.0647311	0.00414434	0.174205	0.0607629	0.490622	-0.0722883	0.104869	0.944454	-0.00584188	0.0838472	0.00179721	0.291197	0.0932772	0.000348911	1.08351e-05	0.00173192	1	0.796379
rs9428859	1:239306485	A:0.219019	rs480575	11:34424222	C:0.28321	3365	834	0.0047663	0.202901	0.0718891	0.00422448	0.189766	0.066331	0.904661	-0.0120343	0.100474	0.78849	0.0229911	0.085701	0.00179288	0.348764	0.111692	0.000318386	9.96894e-06	0.0017416	1	0.796379
rs557435	1:55293452	A:0.180737	rs1790588	18:65686164	C:0.483799	3364	834	0.00829369	0.203775	0.0771911	0.00412076	0.168909	0.0588786	0.330366	-0.130543	0.134114	0.601579	0.0377492	0.0722982	0.00189326	0.3335	0.107356	0.000560014	1.74642e-05	0.00177475	1	0.796379
rs4762119	12:64450102	T:0.46282	rs2570054	17:63010733	G:0.405116	3362	834	0.00023182	-0.224683	0.0610295	0.00588169	0.168498	0.0611764	2.53228e-06	-0.459116	0.0975698	0.458255	-0.0733225	0.0988543	0.0018349	0.277124	0.0889435	2.0644e-05	7.21926e-07	0.00178278	1	0.796379
rs1345497	1:235520615	C:0.474294	rs6970522	7:151080486	G:0.497325	3365	834	0.00172395	-0.188006	0.0599878	0.00826695	-0.158022	0.0598347	0.505183	0.0675478	0.101369	0.406284	0.0806328	0.0970952	0.00184471	-0.265368	0.0852134	0.000238693	7.73787e-06	0.00179037	1	0.796379
rs6656063	1:156231480	T:0.301791	rs8048462	16:12441122	C:0.387164	3350	828	0.00709821	0.174876	0.0649564	0.00548589	-0.174225	0.0627379	0.625492	-0.0473766	0.0970668	3.66984e-05	-0.364444	0.0883	0.00186007	0.301317	0.0968333	0.000568555	1.80016e-05	0.00180661	1	0.796379
rs2185815	1:117525154	G:0.223626	rs2251376	21:31438509	T:0.0558692	3365	834	0.00741262	0.19105	0.0713482	0.00286444	0.373961	0.125409	0.000323726	0.272533	0.0757977	1.75548e-05	0.670957	0.156258	0.00261406	-0.654565	0.217477	0.000364186	1.1779e-05	0.00181648	1	0.796379
rs10509679	10:96698216	A:0.171225	rs738407	22:42655288	G:0.373216	3364	834	0.00977502	-0.213526	0.0826438	0.00142176	0.194763	0.0610503	7.74833e-05	-0.521047	0.131842	0.260988	0.0802848	0.0714241	0.00186226	0.370424	0.119055	0.000214094	7.10622e-06	0.00183077	1	0.796379
rs4723002	7:30692226	G:0.0976516	rs1620233	X:12807937	A:0.0997325	3364	834	0.000717305	-0.374281	0.11064	0.00192042	-0.279711	0.0901631	3.21118e-05	-0.494873	0.119018	6.6706e-05	-0.406942	0.102048	0.00122904	0.708753	0.219289	1.81273e-05	6.55978e-07	0.00184444	1	0.796379
rs1250552	10:80728033	C:0.46626	rs6080616	20:17200213	A:0.42613	3364	833	0.00403868	0.17322	0.0602478	0.00438062	0.172899	0.0606798	0.516073	-0.0630573	0.0970994	0.41653	-0.0833668	0.102611	0.00194759	0.267794	0.086438	0.000306563	1.03017e-05	0.00188333	1	0.796379
rs4659190	1:117539009	A:0.232244	rs12524707	6:143995365	T:0.356018	3365	834	0.00636531	0.19009	0.0696722	0.00118469	-0.207394	0.0639604	3.70656e-05	0.404118	0.0979669	0.52918	-0.0509394	0.0809515	0.00212434	-0.331366	0.107857	9.24974e-05	3.3421e-06	0.00195059	1	0.796379
rs9347258	6:159153031	T:0.482907	rs624947	11:67897358	G:0.305143	3364	833	0.00643608	0.166239	0.0610121	0.000593274	-0.230239	0.0670338	0.971239	-0.00295272	0.0818969	9.79461e-06	-0.534464	0.120874	0.00203223	0.295595	0.0958018	6.38836e-05	2.33864e-06	0.00195267	1	0.796379
rs1345497	1:235520615	C:0.474294	rs1513181	3:190057690	T:0.142645	3365	834	0.0016354	-0.188801	0.0599458	0.00585918	0.234946	0.0852625	0.277414	-0.076038	0.0700071	3.14883e-05	0.556718	0.133748	0.00215492	-0.361655	0.117879	0.000189538	6.7029e-06	0.00195709	1	0.796379
rs11123802	2:99853433	T:0.435215	rs6719664	2:212233284	C:0.110847	3365	834	0.00530006	0.169818	0.0609057	0.00467948	0.264606	0.0935561	0.290093	0.0725851	0.0686113	0.503394	-0.104227	0.155758	0.00214024	0.418626	0.136358	0.000480704	1.65297e-05	0.00196936	1	0.796379
rs624947	11:67897358	G:0.305143	rs7968902	12:64649337	T:0.449019	3364	833	0.000722326	-0.226562	0.0670111	0.00272636	-0.18564	0.0619417	0.812975	0.024728	0.104518	0.812726	-0.0193873	0.0818341	0.00212412	-0.300882	0.0979335	2.92374e-05	1.1243e-06	0.00200717	1	0.796379
rs715092	2:121386577	T:0.259733	rs2291385	6:159104665	A:0.0506686	3365	834	0.00493077	0.189792	0.0675052	0.00557855	-0.415694	0.149985	0.0780835	0.124972	0.0709296	9.816e-05	-0.84508	0.21696	0.00200117	0.696483	0.225395	0.000327732	1.18596e-05	0.00205335	1	0.796379
rs3754471	1:156416743	A:0.444428	rs12342140	9:81472517	C:0.147994	3365	834	0.0023957	-0.185193	0.0609949	0.00556552	0.228773	0.0825197	0.299112	-0.0734885	0.070775	3.08992e-05	0.522962	0.125509	0.00227385	-0.374904	0.122842	0.000163931	6.08558e-06	0.00205554	1	0.796379
rs2369476	1:158388112	A:0.280887	rs4887435	15:84682665	T:0.404585	3359	833	0.00639205	0.181092	0.0664081	0.00904193	0.157756	0.0604323	3.69584e-05	0.42117	0.102084	6.21903e-05	0.332435	0.0830187	0.00213475	-0.290586	0.0946283	0.000828051	2.92399e-05	0.00207781	1	0.796379
rs1345497	1:235520615	C:0.474287	rs11038977	11:46690960	T:0.140458	3364	833	0.00180257	-0.187274	0.060005	0.00595493	0.235139	0.0854972	2.28134e-05	-0.29755	0.070253	0.430924	-0.112958	0.143418	0.00212969	0.366425	0.119298	0.000189723	7.19127e-06	0.00211661	1	0.796379
rs557435	1:55293452	A:0.180737	rs9496698	6:143962504	G:0.490785	3364	834	0.0140091	0.189893	0.0772854	0.000278243	-0.220688	0.0607162	0.36034	-0.116842	0.127736	2.44982e-06	-0.350529	0.0743866	0.00217573	0.34053	0.111098	4.49478e-05	1.79888e-06	0.0021316	1	0.796379
rs9428859	1:239306485	A:0.219019	rs417938	16:11989734	C:0.492719	3365	834	0.00604796	0.197668	0.0720059	0.00381654	-0.17612	0.0608791	4.17547e-05	0.488878	0.11931	0.692599	-0.0305334	0.0772352	0.00236616	-0.31586	0.103903	0.000277092	1.07981e-05	0.00221759	1	0.796379
rs7693827	4:40949619	T:0.416939	rs890860	19:7179165	T:0.198663	3365	834	0.00783719	0.164301	0.0617902	0.0022962	0.229067	0.075129	8.89172e-05	0.295234	0.0753341	1.62186e-05	0.516786	0.119864	0.00235264	-0.33745	0.110942	0.000337269	1.31451e-05	0.00223598	1	0.796379
rs11123802	2:99853433	T:0.435048	rs6824969	4:23672395	G:0.103002	3364	834	0.00663962	0.165287	0.0608928	0.0051613	-0.292937	0.10474	0.22141	0.08168	0.0667983	6.69104e-05	-0.719476	0.180455	0.00235695	0.454611	0.149488	0.000401643	1.55827e-05	0.00224075	1	0.796379
rs17628432	4:113576376	T:0.336753	rs4646257	8:18306826	T:0.177074	3363	834	0.00663507	0.170596	0.0628432	0.00984516	-0.210412	0.0815163	0.496958	0.0505248	0.0743795	9.47673e-05	-0.470411	0.120507	0.00229027	0.369253	0.121076	0.000770981	2.91817e-05	0.00224105	1	0.796379
rs17413044	5:53512474	A:0.204012	rs3778850	7:134181455	A:0.307429	3365	834	0.0062582	0.202711	0.074146	0.00543536	-0.185779	0.0668262	4.19245e-05	0.412492	0.100691	0.603508	-0.0421177	0.0810951	0.00251071	-0.365403	0.120913	0.000466142	1.80186e-05	0.00224553	1	0.796379
rs7989623	13:27836802	G:0.0771403	rs1620233	X:12807937	A:0.0997325	3364	834	0.0129879	-0.2936	0.118192	0.00304266	-0.266887	0.0900613	0.199095	-0.160539	0.125017	0.0871185	-0.162142	0.0947758	0.00979765	-0.844993	0.32715	0.000300303	1.18763e-05	0.00226235	1	0.796379
rs10937369	3:190015503	A:0.223031	rs10853223	18:12273759	C:0.428826	3365	834	0.000884453	0.236468	0.07112	0.00673874	0.164611	0.0607535	0.721698	-0.0417858	0.117313	0.86699	0.0131684	0.0786252	0.00243162	0.30742	0.101401	9.53986e-05	3.98401e-06	0.00229943	1	0.796379
rs6435632	2:212086769	A:0.30648	rs7781480	7:29341093	C:0.226367	3364	834	0.0029866	-0.19941	0.0671614	0.00455209	-0.208074	0.0733395	3.39154e-05	-0.344463	0.0830944	4.55655e-05	-0.407825	0.100024	0.00216166	0.346916	0.11311	0.000243401	9.8732e-06	0.00230834	1	0.796379
rs4686964	3:189687911	G:0.470282	rs39101	7:29260987	A:0.243536	3365	834	0.00521952	-0.16852	0.060333	0.000500926	-0.251919	0.072385	0.707746	-0.0284021	0.0757622	0.85469	0.0208973	0.114107	0.00249435	-0.308778	0.102108	3.86859e-05	1.67573e-06	0.00231789	1	0.796379
rs1934775	6:9939516	A:0.296285	rs1358889	9:10164668	C:0.240713	3365	834	0.00259883	-0.201704	0.0669758	0.0067468	0.185147	0.068343	2.67407e-05	-0.36563	0.0870633	0.971393	-0.00333313	0.0929462	0.00231933	0.321986	0.105709	0.000263726	1.09015e-05	0.00236597	1	0.804138
rs2599676	8:40540918	G:0.0580981	rs10139564	14:20219625	C:0.436553	3365	834	0.00168619	0.38474	0.122506	0.00572234	0.165904	0.0600388	1.01607e-05	0.821427	0.186107	0.000264541	0.234387	0.0642552	0.00262299	-0.514846	0.171114	0.000208472	8.76754e-06	0.00238975	1	0.804138
rs12516824	5:124000347	T:0.382991	rs11175947	12:64570603	T:0.469819	3363	833	0.0004466	0.216246	0.0615928	0.000260798	0.225008	0.061622	6.89149e-06	0.478612	0.106429	3.12404e-06	0.436929	0.0937114	0.00247008	-0.267099	0.0882395	3.12325e-06	1.51773e-07	0.002427	1	0.808197
rs4236002	6:20962984	T:0.13477	rs480575	11:34424222	C:0.28321	3365	834	0.00279247	-0.277979	0.0929786	0.00361469	0.192965	0.0663119	3.61687e-05	-0.561684	0.135978	0.222633	0.0910767	0.0746801	0.00249876	0.439972	0.145518	0.000160603	7.04454e-06	0.00248035	1	0.808197
rs12524707	6:143995365	T:0.356124	rs2010851	12:1626903	C:0.308264	3364	834	0.0008236	-0.213902	0.0639519	0.00571756	0.17887	0.0647246	8.36567e-06	-0.403786	0.0906242	0.822349	-0.0208732	0.092966	0.00253392	0.291667	0.0966022	8.05989e-05	3.6389e-06	0.00249529	1	0.808197
rs10793359	11:78477819	T:0.48321	rs10853223	18:12273759	C:0.428826	3365	834	0.00366648	0.175303	0.0603346	0.00580633	0.167645	0.0607735	3.29498e-05	0.403106	0.0970859	5.16432e-05	0.426283	0.105305	0.00258564	-0.254963	0.0846171	0.000324943	1.41474e-05	0.00253118	1	0.808197
rs10916848	1:20875200	C:0.383001	rs9660091	1:162999351	A:0.359482	3359	832	0.00350572	-0.183833	0.062967	0.00390867	-0.185346	0.0642349	0.896434	0.011716	0.0900072	0.818203	0.0214855	0.0934732	0.00266364	-0.29409	0.097896	0.000217518	9.63897e-06	0.00253997	1	0.808197
rs6706188	2:100106402	C:0.281129	rs16976728	16:27289213	T:0.382912	3365	834	0.00706055	-0.184864	0.0686214	0.00537792	-0.173659	0.0623892	6.49768e-05	-0.405151	0.101441	5.11933e-05	-0.341206	0.0842461	0.00257008	0.302445	0.100315	0.000542254	2.34816e-05	0.00257136	1	0.808197
rs4422297	3:64679900	G:0.306835	rs3796867	4:15427646	T:0.0808321	3365	834	0.00603593	-0.180534	0.0657486	0.00684325	-0.32091	0.118663	0.121252	-0.108119	0.0697751	0.845936	-0.0291919	0.150236	0.00356271	-0.59213	0.203168	0.000614155	2.6502e-05	0.00257514	1	0.808197
rs13093232	3:63994682	A:0.0631501	rs1331660	9:9029222	C:0.0806835	3365	834	0.0114882	0.303988	0.120273	0.00581867	0.293574	0.106451	0.407183	0.115059	0.138816	0.194417	0.153076	0.117967	0.00289362	0.822675	0.276175	0.000802379	3.47613e-05	0.00261777	1	0.80863
rs6758183	2:226709230	A:0.250075	rs7508679	19:7173832	T:0.409091	3355	833	0.00304758	0.200698	0.0677372	0.00998801	-0.158533	0.0615364	2.5e-05	0.437602	0.103825	0.936117	-0.00636438	0.0794041	0.00277301	-0.299839	0.100219	0.000467966	2.09074e-05	0.0026473	1	0.80863
rs9834687	3:151512614	T:0.315844	rs2900	15:21368814	T:0.156064	3364	833	0.00850802	0.169005	0.0642308	0.00389845	-0.253584	0.0878589	0.000163505	0.277988	0.0737446	0.9792	0.00314551	0.120647	0.00300074	-0.399459	0.134604	0.000422463	1.897e-05	0.00265084	1	0.80863
rs1950500	14:23900690	A:0.291679	rs970427	18:17997524	G:0.0622585	3365	834	0.00340513	-0.2034	0.0694533	0.000897012	0.393474	0.118481	0.000140897	-0.287028	0.0754028	0.708946	0.0618299	0.165643	0.00275044	0.578762	0.193286	5.50107e-05	2.77444e-06	0.00278815	1	0.842642
rs13093232	3:63994682	A:0.0631501	rs2237268	6:136994623	T:0.363001	3365	834	0.00667995	0.325756	0.120099	0.00513827	-0.176746	0.0631634	4.80344e-05	0.725387	0.178447	0.112526	-0.106592	0.0671679	0.00349332	-0.563704	0.193008	0.000633805	2.99551e-05	0.00286026	1	0.847733
rs1926447	13:45527945	T:0.281278	rs9944780	18:12243275	G:0.29688	3365	834	0.00190293	0.205975	0.0663369	0.000148361	0.247401	0.0652119	1.6279e-05	0.39073	0.0906434	1.43164e-06	0.421356	0.0874082	0.00302518	-0.30319	0.102251	9.46999e-06	5.17305e-07	0.00286869	1	0.847733
rs1881624	7:151162016	G:0.496137	rs1790588	18:65686164	C:0.483804	3365	834	0.00755393	0.160064	0.0599181	0.00395583	0.169756	0.058909	0.387151	-0.0888862	0.102783	0.409197	-0.085923	0.10411	0.00295577	0.245964	0.082752	0.000489288	2.35202e-05	0.00288291	1	0.847733
rs12998521	2:102340849	T:0.373917	rs16931219	9:10165169	C:0.145354	3347	828	0.00816132	0.162028	0.0612508	0.0037479	0.234652	0.0809525	0.490701	0.0497441	0.0721772	0.736613	-0.0423337	0.125865	0.00314703	0.338079	0.114487	0.000442737	2.18922e-05	0.00296425	1	0.853954
rs1045570	9:136472132	T:0.175045	rs8112664	19:44276573	G:0.406306	3362	834	0.00294705	-0.250012	0.0840883	0.0121722	-0.154769	0.0617319	0.831024	0.026495	0.124163	0.572684	-0.0408864	0.0724805	0.00338863	-0.356881	0.121799	0.000354406	1.78962e-05	0.00300699	1	0.853954
rs2023828	4:113576410	A:0.303269	rs4464148	18:44713030	C:0.303863	3365	834	0.00445151	-0.188328	0.0662134	0.00858642	0.170818	0.0649969	0.949231	-0.00571751	0.0897954	8.09477e-05	0.343887	0.0872461	0.00323991	-0.29584	0.100489	0.000560561	2.7844e-05	0.00301061	1	0.853954
rs2485570	1:235352230	G:0.0725327	rs7189840	16:55241127	A:0.483353	3364	834	0.0105022	-0.322784	0.126144	0.00152233	-0.189917	0.0599032	0.000182342	-0.83976	0.224397	6.62552e-05	-0.255611	0.0640734	0.00311127	0.528399	0.178723	0.000197353	1.02449e-05	0.00302799	1	0.853954
rs10212404	3:188163338	C:0.498216	rs17366515	4:85636774	A:0.108948	3364	833	0.00169703	0.190376	0.0606546	0.00448187	-0.292274	0.102838	4.45626e-05	0.273757	0.0670571	0.444139	0.130344	0.170334	0.00304329	-0.42684	0.144041	0.000109188	5.79921e-06	0.00303488	1	0.853954
rs4236002	6:20962984	T:0.13477	rs691687	21:42562939	G:0.412779	3365	834	0.00281303	-0.278136	0.0931011	0.00120204	-0.197902	0.0611111	4.37393e-05	-0.600464	0.146928	2.53297e-05	-0.29112	0.0691195	0.00300714	0.392482	0.132282	5.38677e-05	2.98267e-06	0.00309685	1	0.86195
rs11714649	3:65674445	C:0.343108	rs12720917	16:55576893	C:0.154064	3359	830	0.00240542	-0.198973	0.0655597	0.00892953	0.21774	0.0832741	0.302471	-0.079115	0.0767251	7.85611e-05	0.460552	0.116632	0.00360031	-0.381068	0.130897	0.000324903	1.73191e-05	0.00318645	1	0.86195
rs1322163	9:10177598	G:0.153195	rs2899174	22:30788789	C:0.0641902	3365	834	0.00238627	0.246957	0.0813054	0.00106177	-0.448288	0.136939	0.000156405	0.321131	0.0849401	0.190062	-0.204138	0.155783	0.00598237	-0.848152	0.30856	3.5181e-05	2.04809e-06	0.00322683	1	0.86195
rs2671272	1:224081739	T:0.204221	rs7039706	9:16635242	A:0.487515	3364	833	0.0073933	0.195059	0.0728215	0.0056911	0.164767	0.0595889	0.378554	-0.114395	0.129911	0.601879	0.0383114	0.0734356	0.00343274	0.303986	0.103889	0.000656804	3.46799e-05	0.00325113	1	0.86195
rs12464230	2:232505394	T:0.0585612	rs4399595	18:8217344	G:0.493609	3364	834	0.000847926	0.402614	0.120664	0.00710749	-0.161736	0.0600856	1.15492e-05	0.864748	0.197164	0.144737	-0.0938418	0.0643467	0.00374888	-0.501727	0.173095	0.000108484	6.13743e-06	0.00325985	1	0.86195
rs10756761	9:16536099	T:0.484659	rs2254884	9:106621570	C:0.28165	3357	831	0.00777815	0.159442	0.0599058	0.00709615	0.178221	0.0661966	8.34432e-05	0.319875	0.0813044	6.99301e-05	0.442288	0.111225	0.00332822	-0.270589	0.0921728	0.000869805	4.55246e-05	0.00326029	1	0.86195
rs1018139	4:167067451	T:0.0872473	rs9264532	6:31342360	C:0.335315	3364	834	0.00247162	-0.349489	0.115465	0.0100045	-0.166691	0.0647173	4.82106e-05	-0.682342	0.167893	0.000483505	-0.245771	0.0704268	0.00296211	0.48029	0.161624	0.000278176	1.5235e-05	0.00326466	1	0.86195
rs10266990	7:133112430	G:0.135067	rs1367647	15:84741677	A:0.116048	3365	834	0.00194398	0.264112	0.0852343	0.00163535	0.283217	0.0899235	0.191008	0.128173	0.0980213	0.258525	0.120912	0.107013	0.00350483	0.506131	0.173356	6.31779e-05	3.66735e-06	0.00328705	1	0.86195
rs1879524	2:671739	G:0.161118	rs510415	18:58698041	A:0.457342	3364	833	0.00818227	-0.225705	0.0853502	0.00930004	0.158753	0.0610397	0.000130442	-0.580953	0.151858	0.46578	0.0518282	0.0710596	0.00344973	0.347017	0.118657	0.00094705	5.02186e-05	0.00332248	1	0.86195
rs950964	1:235487304	G:0.130202	rs235772	20:6710719	C:0.384958	3364	834	0.00668346	0.23314	0.0859591	0.0108658	-0.161046	0.0632302	0.71087	-0.0484277	0.130642	0.000286193	-0.263567	0.0726582	0.00332063	0.369058	0.125684	0.000948555	5.03599e-05	0.00332738	1	0.86195
rs3754471	1:156416743	A:0.444527	rs8112664	19:44276573	G:0.406306	3362	834	0.00117315	-0.197983	0.0610055	0.00647716	-0.168136	0.0617559	0.976602	0.00268126	0.0914177	0.649041	0.0430708	0.0946414	0.00348505	-0.259091	0.0886886	0.000163971	9.44246e-06	0.00338179	1	0.86444
rs2240191	12:111820114	A:0.170681	rs6080616	20:17200213	A:0.426108	3363	832	0.00149378	-0.268169	0.0844391	0.00504856	0.170097	0.0606639	3.27436e-05	-0.581748	0.140062	0.372179	0.0632392	0.0708641	0.00356208	0.345861	0.118667	0.000107798	6.31348e-06	0.00338996	1	0.86444
rs608343	11:67953406	G:0.308172	rs438031	21:26467875	C:0.140267	3365	834	0.0014568	-0.210798	0.0662229	0.0054246	0.237605	0.0854486	0.192715	-0.0989951	0.0759987	5.55726e-05	0.461492	0.11449	0.00402477	-0.392554	0.136483	0.000120979	7.25337e-06	0.00349756	1	0.868284
rs467693	5:102195053	C:0.388344	rs11793389	9:9378678	T:0.0563485	3363	834	0.0012677	0.202236	0.0627441	0.0117529	-0.356437	0.141473	0.0283678	0.144372	0.0658581	0.000274331	-0.861243	0.236709	0.0039238	0.602894	0.209032	0.000158384	9.49038e-06	0.0035334	1	0.868284
rs1881624	7:151162016	G:0.496137	rs438031	21:26467875	C:0.140267	3365	834	0.0092824	0.155807	0.0598918	0.00540049	0.237247	0.0852757	0.000188829	0.263577	0.0705977	6.20644e-05	0.594426	0.148428	0.00371658	-0.351003	0.120983	0.00069925	3.9698e-05	0.00354242	1	0.868284
rs721471	1:85811599	A:0.205498	rs546803	11:67942968	C:0.235958	3365	834	0.00282741	0.218384	0.0731382	3.91709e-05	-0.304352	0.0740099	3.40271e-05	0.380591	0.0918262	0.10352	-0.147321	0.0904908	0.00407742	-0.361344	0.125811	2.40053e-06	1.64787e-07	0.00355289	1	0.868284
rs2185815	1:117525154	G:0.223626	rs17277571	14:20219909	T:0.163299	3365	834	0.00968852	0.184846	0.0714585	0.000400602	0.277828	0.0784895	0.653198	0.0395259	0.0879675	0.371537	0.0915878	0.102493	0.0036794	0.377678	0.130036	5.84015e-05	3.64449e-06	0.00355814	1	0.868284
rs12342140	9:81472517	C:0.147994	rs890860	19:7179165	T:0.198663	3365	834	0.0040292	0.237123	0.0824526	0.00270792	0.225565	0.0752111	4.85533e-05	0.406964	0.100176	4.2881e-05	0.356688	0.0871804	0.0040659	-0.429307	0.149428	0.000199703	1.19802e-05	0.00357202	1	0.868284
rs7637969	3:192465170	C:0.222288	rs1358889	9:10164668	C:0.240713	3365	834	0.00435947	0.203682	0.0714445	0.00596872	0.187637	0.0682443	0.727772	0.0324541	0.0932346	0.776162	0.0252963	0.0889698	0.00370428	0.329625	0.113574	0.000475858	2.78505e-05	0.00360476	1	0.868284
rs8008440	14:20226288	A:0.115488	rs6498261	16:12006358	G:0.496284	3364	834	0.000806288	0.305104	0.0910589	0.00382622	0.17575	0.0607681	1.44922e-05	0.684314	0.157812	9.48796e-05	0.269078	0.0689356	0.00368926	-0.392217	0.135081	8.15689e-05	5.1072e-06	0.00361785	1	0.868284
rs10810642	9:16831515	G:0.423008	rs2251376	21:31438509	T:0.0558859	3364	833	0.00121854	0.195707	0.060506	0.00187679	0.391379	0.125883	6.00567e-05	0.258254	0.064361	1.72591e-05	0.808524	0.18813	0.00405778	-0.516171	0.179623	6.5807e-05	4.28175e-06	0.00374838	1	0.875006
rs4146134	9:9277321	C:0.261968	rs2041466	11:22769111	C:0.423283	3363	833	0.00881689	0.178921	0.0683146	0.000689034	0.205889	0.0606643	0.485304	-0.0790915	0.113345	0.551687	0.0485154	0.0815064	0.0039456	0.282018	0.0978387	9.00684e-05	5.82249e-06	0.00376655	1	0.875006
rs870872	1:235450248	T:0.202707	rs885273	7:151067285	A:0.394706	3362	834	0.00164324	-0.239081	0.0759441	0.00198375	0.188965	0.0611013	3.42024e-05	-0.510888	0.123298	0.371188	0.0665387	0.0744072	0.00389684	0.313262	0.10853	5.31492e-05	3.51607e-06	0.00378888	1	0.875006
rs10204137	2:102334644	G:0.380832	rs11857527	15:84608847	C:0.195691	3365	834	0.00796516	-0.167897	0.0632728	0.00682071	0.199594	0.073774	0.605234	-0.0397569	0.0769159	7.17816e-05	0.420312	0.105864	0.00415012	-0.318219	0.111012	0.000724535	4.39115e-05	0.00382416	1	0.875006
rs9288645	2:229923176	T:0.481718	rs9827112	3:64960366	G:0.315844	3364	834	0.00707303	-0.161139	0.0598276	0.00551275	-0.187539	0.0675708	8.84321e-05	-0.320872	0.0818484	8.04731e-05	-0.443401	0.112453	0.0038778	0.274095	0.0949104	0.00051277	3.17083e-05	0.00385201	1	0.875006
rs32680	5:102219614	A:0.257801	rs2237268	6:136994623	T:0.363001	3365	834	0.000602194	0.23632	0.0688856	0.00465566	-0.178992	0.0632494	7.89205e-06	0.442853	0.0991145	0.802106	-0.0208355	0.083135	0.00404687	-0.303029	0.10542	6.57669e-05	4.39326e-06	0.00386237	1	0.875006
rs12342140	9:81472517	C:0.147994	rs4804416	19:7174848	G:0.428826	3365	834	0.00326129	0.242941	0.0825777	0.000134241	0.229375	0.0600688	3.35745e-05	0.523885	0.126305	1.98114e-06	0.335985	0.0706543	0.00407207	-0.330142	0.114931	1.13924e-05	8.11506e-07	0.00389835	1	0.875006
rs2171691	1:162955952	A:0.365042	rs16977781	15:84882220	A:0.0994352	3364	834	0.00115801	-0.207983	0.0640139	0.00353585	0.280398	0.0961303	3.02197e-05	-0.3014	0.072247	0.79954	-0.0377913	0.148818	0.00404861	0.393897	0.137039	0.000120301	7.99255e-06	0.00393097	1	0.875006
rs9665553	10:17144179	G:0.228975	rs2944533	10:132842492	T:0.254086	3365	834	0.000273719	-0.27185	0.0747051	0.0045857	0.192661	0.0679633	5.09186e-06	-0.456756	0.100144	0.570577	0.048123	0.0848427	0.00381232	0.329823	0.113996	1.79928e-05	1.2775e-06	0.00394632	1	0.875006
rs7936109	11:2243030	C:0.373625	rs4483616	11:78501971	A:0.157895	3363	834	0.00685339	-0.171863	0.0635613	0.00347512	-0.251205	0.0859627	0.000150097	-0.284936	0.0751631	6.18298e-05	-0.523189	0.130611	0.00401007	0.367064	0.127569	0.000261961	1.71148e-05	0.0039831	1	0.875006
rs6824969	4:23672395	G:0.103002	rs7228952	18:70337479	T:0.0906659	3364	834	0.00459577	-0.297241	0.104881	0.00510486	0.27855	0.09947	0.000186325	-0.445593	0.119242	0.230714	0.134806	0.112477	0.003724	0.664873	0.229216	0.000346196	2.23966e-05	0.00398631	1	0.875006
rs11098157	4:113581387	A:0.178306	rs8047671	16:77527482	T:0.485438	3365	834	0.0072876	-0.215124	0.0801682	0.00446375	0.171162	0.0601968	0.495173	0.0890141	0.130499	8.02968e-05	0.284198	0.0720672	0.00401447	-0.317364	0.11031	0.00043582	2.79651e-05	0.00398953	1	0.875006
rs17366515	4:85636774	A:0.108948	rs7039706	9:16635242	A:0.487515	3364	833	0.00463244	-0.290493	0.102592	0.00590656	0.164062	0.0595955	0.538177	0.102366	0.166295	0.000223733	0.24233	0.0656614	0.00419522	-0.406792	0.142081	0.000350234	2.26877e-05	0.00399436	1	0.875006
rs721471	1:85811599	A:0.205269	rs4887435	15:84682665	T:0.404585	3359	833	0.00352819	0.212999	0.0730067	0.010661	0.154396	0.0604615	0.750257	-0.0365506	0.114831	0.797535	0.0196841	0.0767296	0.0042014	0.298838	0.104393	0.000495479	3.19397e-05	0.00403376	1	0.877746
rs868624	7:151088972	C:0.443371	rs1499242	11:22750385	G:0.211653	3364	834	0.00203888	-0.190986	0.0619177	0.00317432	-0.228285	0.0773759	3.14908e-05	-0.319928	0.0768611	5.77734e-05	-0.508146	0.12635	0.00404107	0.313965	0.109208	8.96515e-05	6.21457e-06	0.00407794	1	0.881484
rs1019216	11:22799796	G:0.162697	rs12720917	16:55576893	C:0.154064	3359	830	0.000728812	0.269665	0.0798179	0.00997537	0.214602	0.0832862	0.208983	0.120833	0.0961763	0.582818	0.055681	0.101372	0.00424265	0.435806	0.152405	0.000125246	8.70685e-06	0.00414653	1	0.881752
rs1316447	18:44726674	T:0.191382	rs6123674	20:55196354	G:0.40847	3365	834	0.00380991	0.218929	0.0756629	0.00404134	-0.178506	0.0620908	0.72846	-0.0415274	0.119615	7.00243e-05	-0.305008	0.0767083	0.0042413	0.311272	0.10885	0.000292989	2.01197e-05	0.00423735	1	0.881752
rs2671272	1:224081739	T:0.20416	rs6123674	20:55196354	G:0.40847	3365	834	0.00820964	0.192245	0.0727283	0.00483759	-0.174778	0.0620295	0.695186	-0.0435638	0.111181	8.1052e-05	-0.307417	0.0779995	0.00440121	0.298445	0.104796	0.000577509	3.91024e-05	0.00429766	1	0.881752
rs7901695	10:114744078	C:0.289411	rs4762119	12:64450102	T:0.46282	3362	834	4.55306e-05	0.265735	0.0651717	0.000174479	-0.228996	0.061011	0.694424	0.0404075	0.102855	3.39962e-06	-0.401175	0.0863657	0.00438461	0.261655	0.0918383	2.37975e-07	2.05934e-08	0.00431273	1	0.881752
rs555015	1:15645520	G:0.485587	rs8756	12:64646019	A:0.489747	3365	834	0.00538328	0.168084	0.0603933	0.00128395	0.197156	0.0612373	0.447439	-0.0805967	0.106091	0.620552	-0.0529124	0.106879	0.00441648	0.24636	0.0865401	0.00012546	9.04963e-06	0.00432552	1	0.881752
rs10204137	2:102334644	G:0.380797	rs1415471	9:16646653	A:0.442628	3364	833	0.00524647	-0.176941	0.0633857	0.0011688	-0.197237	0.060756	7.95292e-05	-0.395404	0.100208	2.00183e-05	-0.386411	0.090607	0.004421	0.257113	0.0903277	0.000129759	9.45692e-06	0.00438298	1	0.881752
rs885273	7:151067285	A:0.394619	rs2041466	11:22769111	C:0.423306	3364	834	0.00162733	0.192467	0.0610821	0.000478167	0.212197	0.0607543	0.789473	-0.0262779	0.0984209	0.916833	0.00977998	0.0936562	0.00453551	0.248879	0.0876862	1.88655e-05	1.47087e-06	0.00439717	1	0.881752
rs17302884	9:118211868	G:0.400268	rs7968902	12:64649337	T:0.449019	3364	833	0.0026779	0.184736	0.0615279	0.00255316	-0.186918	0.0619557	0.743616	-0.0320876	0.0981067	4.41374e-05	-0.40203	0.0984239	0.00452609	0.253493	0.089291	0.000109135	8.08437e-06	0.00443404	1	0.881752
rs1499244	11:22755007	G:0.400684	rs12799882	11:78485098	T:0.179156	3363	833	0.00114465	-0.204594	0.062907	0.00193075	-0.254842	0.0821889	0.24597	-0.0870321	0.0750152	0.95236	0.0073045	0.122265	0.00481502	-0.352125	0.124904	2.79633e-05	2.17786e-06	0.004455	1	0.881752
rs870872	1:235450248	T:0.202469	rs10490815	3:10310145	C:0.286968	3361	834	0.00168852	-0.238612	0.0759869	0.00786742	0.175958	0.0662067	3.25752e-05	-0.44207	0.106403	0.574564	0.0454477	0.0809624	0.00441405	0.32982	0.115851	0.000197787	1.44738e-05	0.00448149	1	0.881752
rs6917161	6:3286674	T:0.207491	rs235772	20:6710719	C:0.384958	3364	834	0.00391616	0.21022	0.0728706	0.00880278	-0.165755	0.0632744	0.839115	-0.0224782	0.110716	0.000162845	-0.299246	0.0793626	0.00458873	0.300159	0.105892	0.000574205	4.07633e-05	0.00453677	1	0.881752
rs3774256	3:181171958	C:0.217747	rs4127404	18:6985739	C:0.213882	3364	834	0.00408347	0.204486	0.0712089	0.00408425	0.20557	0.0715879	0.612144	0.0462743	0.091268	0.538809	0.0552409	0.0898789	0.00462399	0.344265	0.121557	0.000367625	2.68494e-05	0.00459337	1	0.881752
rs11789463	9:16826011	G:0.485242	rs678963	20:3503910	T:0.339893	3354	832	0.00743273	0.163744	0.0611713	0.00325117	-0.189445	0.0643729	0.000104356	0.337554	0.0869932	0.525779	0.0706879	0.111414	0.00467408	-0.26356	0.0931742	0.000284009	2.09935e-05	0.00460453	1	0.881752
rs1345497	1:235520615	C:0.474294	rs7778077	7:151082964	A:0.407429	3365	834	0.00168417	-0.188434	0.0599933	0.00231219	0.185442	0.0608626	3.30337e-05	-0.398574	0.0960078	0.665882	-0.0438635	0.101581	0.00473262	0.245228	0.0868158	7.62443e-05	5.96628e-06	0.00465383	1	0.881752
rs39101	7:29260987	A:0.243609	rs11793389	9:9378678	T:0.0563317	3364	834	0.000536093	-0.250528	0.0723643	0.0110083	-0.359702	0.141479	0.0136473	-0.186229	0.075506	0.663251	-0.0739254	0.169776	0.00738601	-0.723862	0.270207	6.17445e-05	4.87366e-06	0.00466137	1	0.881752
rs6706188	2:100106402	C:0.281064	rs10486304	7:18358082	G:0.205707	3364	834	0.00695133	-0.185626	0.0687716	0.000661437	0.253717	0.0745112	0.000135455	-0.335611	0.0879409	0.514256	0.0656774	0.100697	0.00472114	0.338297	0.119731	8.99365e-05	7.1012e-06	0.00473294	1	0.881752
rs2485570	1:235352230	G:0.0726813	rs5945326	X:152553116	G:0.244203	3364	834	0.0111822	-0.319378	0.125891	0.00403031	-0.171777	0.0597323	0.456977	-0.106763	0.143531	0.0813534	-0.110155	0.0632026	0.00737001	-0.531044	0.198177	0.000432745	3.26861e-05	0.00480952	1	0.881752
rs39101	7:29260987	A:0.243892	rs7194895	16:55254592	T:0.361293	3356	832	0.000413	-0.255971	0.0724794	0.00253988	-0.191537	0.0634534	9.75452e-06	-0.461946	0.104453	4.68897e-05	-0.322129	0.0791353	0.00464336	0.293612	0.103721	2.10486e-05	1.78174e-06	0.00484861	1	0.881752
rs10781126	9:74982121	A:0.32526	rs17302884	9:118211868	G:0.400297	3365	834	0.0073622	-0.178448	0.0665852	0.00237209	0.186972	0.0615201	0.000126191	-0.411031	0.107213	0.818746	0.0196331	0.0856748	0.0049128	0.269866	0.0959456	0.000276585	2.14445e-05	0.00485843	1	0.881752
rs893346	2:11800212	C:0.0698989	rs2289700	15:77011738	T:0.101576	3362	833	0.00609207	0.312653	0.113991	0.002194	0.29846	0.0974521	0.331824	0.129756	0.133708	0.0890176	0.182148	0.107108	0.00562303	0.676592	0.244346	0.000214277	1.69248e-05	0.00490851	1	0.881752
rs10793362	11:78507223	C:0.201992	rs691687	21:42562939	G:0.412753	3364	834	0.00185131	-0.245818	0.0789625	0.00197236	-0.189328	0.0611847	4.36988e-05	-0.506283	0.123876	3.76502e-05	-0.309286	0.0750432	0.00488296	0.313204	0.111276	3.80583e-05	3.2027e-06	0.00492311	1	0.881752
rs10486304	7:18358082	G:0.205707	rs2834291	21:34191637	T:0.385702	3364	834	0.00120007	0.241665	0.0746142	0.00946501	-0.162219	0.0625172	0.853685	0.020171	0.109376	0.000184695	-0.294985	0.0788925	0.00493445	0.308497	0.109735	0.000121467	9.86971e-06	0.00495109	1	0.881752
rs17413044	5:53512474	A:0.204012	rs738407	22:42655288	G:0.373254	3365	834	0.0052457	0.207042	0.0741677	0.00137378	0.195519	0.0610977	0.842641	-0.0221526	0.11159	0.385347	0.0665514	0.0766645	0.00508114	0.298684	0.106603	0.000141767	1.14659e-05	0.00495644	1	0.881752
rs17162330	1:27108799	C:0.144514	rs511041	1:67934377	A:0.377639	3363	833	0.00248879	0.251986	0.0833095	0.00607864	-0.172118	0.0627365	3.62396e-05	0.49879	0.120765	0.358248	-0.0668848	0.0728031	0.00553212	-0.349346	0.125922	0.000230954	1.84556e-05	0.00499068	1	0.881752
rs11915384	3:191853458	G:0.0644874	rs691687	21:42562939	G:0.412779	3365	834	0.0073038	0.316691	0.118051	0.00130726	-0.196509	0.0611345	0.686036	-0.0756838	0.187225	6.85822e-05	-0.261233	0.0656175	0.00485846	0.468356	0.166303	0.000164512	1.33366e-05	0.0050008	1	0.881752
rs3778850	7:134181455	A:0.307429	rs2570054	17:63010733	G:0.404903	3365	834	0.00604785	-0.183222	0.0667432	0.00551332	0.169429	0.0610466	0.685738	0.0418925	0.103529	8.55151e-05	0.319409	0.0813079	0.00515501	-0.269679	0.0964108	0.000399736	3.13681e-05	0.00500755	1	0.881752
rs2270038	12:1620166	C:0.326249	rs2240191	12:111820114	A:0.170779	3364	833	0.00139619	0.207182	0.0648369	0.00149016	-0.267424	0.0841858	0.218173	0.0941788	0.076481	3.62026e-05	-0.52237	0.126468	0.00512767	0.342897	0.122511	3.99383e-05	3.40661e-06	0.0050089	1	0.881752
rs7045637	9:10336358	G:0.305622	rs235772	20:6710719	C:0.38489	3362	833	0.00608476	-0.184956	0.0674239	0.0136801	-0.155974	0.0632611	0.000106177	-0.398237	0.102744	0.00022945	-0.318381	0.0864187	0.00506733	0.274292	0.0978661	0.000758565	5.88427e-05	0.00509073	1	0.881752
rs1045570	9:136472132	T:0.175037	rs4783324	16:81709649	T:0.0826152	3365	834	0.0023082	-0.255658	0.0838935	0.00713572	0.274808	0.102142	9.68862e-05	-0.364354	0.0934658	0.489958	0.0856563	0.124072	0.00496152	0.488705	0.173946	0.000249996	2.04005e-05	0.00513007	1	0.881752
rs10793362	11:78507223	C:0.201992	rs3788007	21:42579845	A:0.186831	3364	834	0.00160759	-0.249025	0.0789421	0.0126066	-0.19756	0.0791922	3.69379e-05	-0.398157	0.0965032	0.000292357	-0.361724	0.0998691	0.00489309	0.393128	0.139705	0.000198876	1.63847e-05	0.00513561	1	0.881752
rs11714649	3:65674445	C:0.342997	rs4828037	X:99732340	C:0.373476	3363	833	0.00242674	-0.198272	0.0653859	0.00566947	0.141116	0.0510125	0.753475	-0.0278837	0.0887842	8.37889e-05	0.280936	0.071425	0.00536903	-0.216549	0.077783	0.000199022	1.64078e-05	0.00513978	1	0.881752
rs12342140	9:81472517	C:0.147994	rs7508679	19:7173832	T:0.40951	3365	834	0.0039012	0.237916	0.0824369	0.00887067	-0.160531	0.0613417	0.82315	-0.028568	0.127824	0.000231202	-0.268128	0.0728167	0.00518575	0.325151	0.116322	0.000539481	4.31365e-05	0.00518791	1	0.881752
rs9428859	1:239306485	A:0.218936	rs4127404	18:6985739	C:0.213882	3364	834	0.00393791	0.207301	0.0719024	0.00487112	0.201232	0.0714747	6.45744e-05	0.355948	0.0890886	7.76885e-05	0.355279	0.0899118	0.00563237	-0.342479	0.123708	0.00035601	2.89872e-05	0.00519773	1	0.881752
rs6697826	1:158432859	C:0.16409	rs2227956	6:31886251	C:0.186534	3364	834	0.0113056	-0.21402	0.084489	0.0015856	-0.248984	0.0788287	0.000327657	-0.366788	0.102101	3.97392e-05	-0.389409	0.09477	0.00481489	0.421146	0.149387	0.00020738	1.74027e-05	0.00525493	1	0.881752
rs2944533	10:132842492	T:0.254086	rs16976728	16:27289213	T:0.382912	3365	834	0.00440669	0.193161	0.0678359	0.00642922	-0.169917	0.0623537	6.55635e-05	0.391878	0.0981699	0.785328	-0.0221882	0.0814597	0.00558802	-0.275387	0.099381	0.000386728	3.17344e-05	0.00526417	1	0.881752
rs7508679	19:7173832	T:0.40951	rs890860	19:7179165	T:0.198663	3365	834	0.124967	-0.103087	0.0671902	0.0354314	0.173175	0.0823312	0.803576	-0.0183016	0.0735827	0.000855916	0.333062	0.0998972	0.00567965	-0.38692	0.139898	0.00355499	0.00026529	0.00526986	1	0.881752
rs7568568	2:169843461	C:0.076523	rs6917161	6:3286674	T:0.207578	3365	834	0.00464128	-0.345128	0.121913	0.00482682	0.205296	0.0728422	0.447858	-0.109887	0.14478	0.00028499	0.281891	0.0776864	0.00671374	-0.606539	0.223756	0.000277837	2.34458e-05	0.00535675	1	0.881752
rs10486304	7:18358082	G:0.205769	rs7936109	11:2243030	C:0.373625	3363	834	0.000687561	0.253087	0.0745581	0.00505183	-0.178041	0.0635019	0.818665	0.0255578	0.111478	9.64588e-05	-0.318755	0.081746	0.00536206	0.30827	0.110712	7.16512e-05	6.36127e-06	0.00536472	1	0.881752
rs9428859	1:239306485	A:0.219084	rs6498261	16:12006358	G:0.496284	3364	834	0.0061616	0.197284	0.0720261	0.00676292	0.164267	0.0606533	0.425408	-0.105388	0.132219	0.657918	0.033927	0.0766211	0.00565442	0.287605	0.103935	0.000481174	3.98565e-05	0.00537489	1	0.881752
rs6917161	6:3286674	T:0.207578	rs10795445	10:17184002	C:0.133581	3365	834	0.00432711	0.208036	0.0729114	0.0048228	-0.257608	0.0913944	0.236407	0.0986191	0.0832921	0.000125366	-0.452137	0.117886	0.00536671	0.418171	0.150196	0.000307838	2.59633e-05	0.00537779	1	0.881752
rs6435632	2:212086769	A:0.306778	rs7039706	9:16635242	A:0.487515	3364	833	0.00361684	-0.195109	0.0670528	0.00563831	0.164984	0.0596016	0.000101685	-0.467041	0.120169	0.836473	0.0165051	0.0799639	0.00553604	0.259219	0.0934436	0.000310025	2.62759e-05	0.00540988	1	0.881752
rs6950343	7:151167114	T:0.0713436	rs7039706	9:16635242	A:0.487515	3364	833	0.00548713	0.310805	0.111923	0.00436111	0.169998	0.059632	7.93987e-05	0.718066	0.181964	0.000242001	0.236352	0.0643909	0.00586536	-0.447673	0.162482	0.00054014	4.50419e-05	0.00544584	1	0.881752
rs10509679	10:96698216	A:0.171225	rs7989623	13:27836802	G:0.0771403	3364	834	0.0112331	-0.209593	0.082668	0.0109703	-0.30041	0.118102	0.000775544	-0.303298	0.0902301	0.000358723	-0.520702	0.145907	0.00484382	0.610347	0.216647	0.00119324	9.63475e-05	0.00545174	1	0.881752
rs6719664	2:212233284	C:0.11088	rs7781480	7:29341093	C:0.226367	3364	834	0.0053017	0.260655	0.0934882	0.00562591	-0.202956	0.0733003	0.600789	0.0623703	0.119194	0.000195162	-0.316076	0.084848	0.00521682	0.433349	0.155137	0.000477779	4.03027e-05	0.00548724	1	0.881752
rs10212404	3:188163338	C:0.498216	rs17266918	5:53443860	T:0.154429	3364	833	0.001242	0.196156	0.0607472	0.00635725	0.225975	0.0828121	0.197885	0.0918698	0.0713496	0.450868	-0.113068	0.149964	0.00581021	0.330886	0.11996	0.000186463	1.63673e-05	0.0055088	1	0.881752
rs2485570	1:235352230	G:0.0725566	rs7194895	16:55254592	T:0.361293	3356	832	0.0125982	-0.314494	0.126053	0.00394183	-0.182643	0.0633565	0.000325949	-0.700789	0.195002	0.00025448	-0.248866	0.0680388	0.00531669	0.509749	0.18289	0.000485362	4.11665e-05	0.00552597	1	0.881752
rs721471	1:85811599	A:0.205498	rs7693827	4:40949619	T:0.416939	3365	834	0.00345716	0.213283	0.0729458	0.00907051	0.161174	0.061767	5.80697e-05	0.462681	0.11508	0.000186475	0.28569	0.0764557	0.00565282	-0.289868	0.104749	0.000486846	4.13454e-05	0.00553494	1	0.881752
rs17162330	1:27108799	C:0.1446	rs172862	9:9022872	C:0.472776	3361	833	0.00270673	0.250053	0.0833726	0.00233688	0.185308	0.0608825	5.26196e-05	0.570712	0.141137	5.327e-05	0.292081	0.0722831	0.00561668	-0.324625	0.11722	0.000108074	9.76917e-06	0.00556874	1	0.881752
rs7194895	16:55254592	T:0.361293	rs2570054	17:63010733	G:0.405393	3356	832	0.00415904	-0.181682	0.0633957	0.00490069	0.172103	0.0611706	0.78646	0.0264674	0.0976981	8.21724e-05	0.342585	0.0869953	0.005749	-0.249669	0.0904019	0.00024192	2.13791e-05	0.00561489	1	0.881752
rs10081152	6:170558184	T:0.104786	rs7968902	12:64649337	T:0.449019	3364	833	0.00510931	-0.291002	0.103927	0.00276105	-0.18544	0.0619548	0.704707	0.0611655	0.161397	0.114875	-0.107218	0.0680032	0.00624171	-0.419802	0.153503	0.000168065	1.52978e-05	0.00571841	1	0.881752
rs2671272	1:224081739	T:0.204221	rs1415471	9:16646653	A:0.442628	3364	833	0.00747301	0.19485	0.0728414	0.00153906	-0.192319	0.0607219	0.000120791	0.441881	0.114938	0.353845	-0.0695702	0.0750361	0.00608927	-0.294599	0.107403	0.000193465	1.76291e-05	0.00576036	1	0.881752
rs10793362	11:78507223	C:0.201992	rs8008440	14:20226288	A:0.115488	3364	834	0.000964112	-0.260748	0.0789955	0.000809154	0.304896	0.0910233	0.103061	-0.144474	0.0886242	1.35186e-05	0.480621	0.110449	0.0069495	-0.47017	0.174185	1.98459e-05	1.95748e-06	0.0057627	1	0.881752
rs1994350	6:159158992	T:0.184657	rs1367647	15:84741677	A:0.116117	3363	834	0.00840269	-0.213048	0.0808394	0.00126549	0.290009	0.0899617	0.328449	-0.0893749	0.0914562	2.5873e-05	0.440746	0.104764	0.00739452	-0.476057	0.177731	0.000204564	1.86124e-05	0.00576427	1	0.881752
rs8756	12:64646019	A:0.489744	rs510415	18:58698041	A:0.457342	3364	833	0.00164796	0.192994	0.0613209	0.0107568	0.155472	0.0609573	4.52912e-05	0.417319	0.102317	0.000215319	0.406834	0.109945	0.00590418	-0.242067	0.0879267	0.000237472	2.16316e-05	0.00580971	1	0.881752
rs16976728	16:27289213	T:0.383026	rs4243233	16:30439361	G:0.486623	3364	833	0.00734883	-0.167211	0.0623781	0.00784369	0.159668	0.0600545	0.512328	0.0691259	0.105501	0.000135871	0.334694	0.087718	0.00591763	-0.238336	0.0865948	0.000651852	5.71194e-05	0.00581837	1	0.881752
rs4236002	6:20962984	T:0.13481	rs948346	18:8287072	C:0.0997325	3364	834	0.00281533	-0.277715	0.0929679	0.00779164	0.256312	0.0963227	0.000112371	-0.415051	0.107465	0.314418	0.111548	0.110884	0.00540887	0.564849	0.203065	0.000331271	2.9927e-05	0.00584047	1	0.881752
rs6965571	7:150065405	A:0.180535	rs8756	12:64646019	A:0.489747	3365	834	0.00781567	-0.218555	0.0821657	0.0011305	0.199406	0.0612453	0.000241104	-0.579246	0.157767	0.190522	0.0943534	0.0720786	0.00613258	0.339876	0.124015	0.000163971	1.5235e-05	0.00584917	1	0.881752
rs7989623	13:27836802	G:0.0771174	rs8047671	16:77527482	T:0.485438	3365	834	0.0124703	-0.294939	0.118044	0.00550421	0.167116	0.0602017	0.000391449	-0.763256	0.215257	0.104604	0.104425	0.0643435	0.00640314	0.459062	0.168377	0.000683802	6.01092e-05	0.00585313	1	0.881752
rs17162330	1:27108799	C:0.144471	rs1926447	13:45527945	T:0.281361	3364	834	0.00321036	0.245556	0.0833286	0.00389445	0.1912	0.0662372	4.73888e-05	0.46137	0.11341	8.93578e-05	0.30665	0.0782708	0.00629968	-0.352144	0.128907	0.000171191	1.59234e-05	0.00586742	1	0.881752
rs748860	2:23608453	C:0.399524	rs9264532	6:31342360	C:0.335315	3364	834	0.00767062	-0.163832	0.061447	0.0108774	-0.164609	0.0646385	0.00014183	-0.326687	0.0858584	0.000204899	-0.369974	0.0996456	0.00587202	0.258187	0.0937211	0.000968681	8.41964e-05	0.00587617	1	0.881752
rs2185815	1:117525154	G:0.223626	rs9496698	6:143962504	G:0.490639	3365	834	0.00963533	0.185117	0.071511	0.000262289	-0.221389	0.0606552	0.000167819	0.435077	0.115617	0.258951	-0.0876158	0.0776134	0.00628548	-0.276506	0.101191	3.37425e-05	3.37779e-06	0.00597893	1	0.881752
rs546803	11:67942968	C:0.235958	rs2582869	13:107710146	A:0.378157	3365	834	5.07525e-05	-0.300038	0.0740445	0.00209119	-0.191506	0.0622385	0.394849	-0.0897537	0.105486	0.362209	-0.0694421	0.0762125	0.00653662	-0.291764	0.107283	1.63682e-06	1.79682e-07	0.00598299	1	0.881752
rs12464230	2:232505394	T:0.0586924	rs10795445	10:17184002	C:0.133581	3365	834	0.00101674	0.396557	0.120686	0.00617396	-0.25024	0.0913819	3.17565e-05	0.553306	0.132991	0.0962864	-0.159745	0.0960509	0.00928081	-0.785017	0.301752	9.18897e-05	8.92059e-06	0.00600491	1	0.881752
rs11776834	8:11401359	C:0.131023	rs1322163	9:10177598	G:0.153183	3362	834	0.00808342	0.239128	0.0902857	0.00235775	0.246791	0.081154	0.340029	0.0999458	0.104753	0.251935	0.110147	0.0961426	0.00619341	0.442551	0.161671	0.000347169	3.20974e-05	0.00601142	1	0.881752
rs4723002	7:30692226	G:0.0976226	rs12325881	17:63069110	C:0.0575037	3365	834	0.000960368	-0.36584	0.110797	0.000208031	0.450622	0.121492	0.0264838	-0.257207	0.115909	7.06284e-06	0.590828	0.131535	0.00946341	-0.973302	0.375091	4.01034e-06	4.31682e-07	0.00602284	1	0.881752
rs624947	11:67897358	G:0.305201	rs8756	12:64646019	A:0.489747	3365	834	0.000892686	-0.222694	0.0670295	0.00187859	0.19037	0.0612363	4.52848e-05	-0.49353	0.121001	0.559298	0.0469457	0.0804025	0.00623209	0.264899	0.0968441	2.21532e-05	2.26818e-06	0.00603918	1	0.881752
rs9834687	3:151512614	T:0.315696	rs7865126	9:19092828	C:0.115488	3364	833	0.0102509	0.165154	0.0643312	0.00210508	0.273471	0.088934	0.314331	0.0733164	0.0728664	0.887943	0.0184323	0.130811	0.00655282	0.366475	0.134795	0.00032427	3.04939e-05	0.00611163	1	0.881752
rs748860	2:23608453	C:0.399406	rs2227956	6:31886251	C:0.186627	3365	834	0.00706112	-0.16565	0.0614896	0.00142496	-0.251195	0.0787558	0.000203637	-0.26998	0.0726835	4.54039e-05	-0.498204	0.122165	0.0061181	0.312841	0.114118	0.00013877	1.34991e-05	0.00612324	1	0.881752
rs12524707	6:143995365	T:0.355826	rs11793389	9:9378678	T:0.0563317	3364	834	0.000992206	-0.21048	0.0639228	0.00991305	-0.364498	0.141342	0.0191046	-0.156373	0.0667267	0.953565	0.0111636	0.191712	0.00760876	-0.613432	0.22984	0.000117414	1.15634e-05	0.00616739	1	0.881752
rs11789463	9:16826011	G:0.485242	rs17302884	9:118211868	G:0.400119	3354	832	0.00521885	0.170849	0.061166	0.00184628	0.191504	0.0614997	0.000106874	0.372727	0.0962016	5.91381e-05	0.433705	0.107988	0.00627885	-0.238196	0.08716	0.000179538	1.74314e-05	0.00617743	1	0.881752
rs2171691	1:162955952	A:0.365082	rs6970522	7:151080486	G:0.497325	3365	834	0.00247295	-0.193446	0.0639147	0.0122369	-0.149889	0.0598302	7.42991e-05	-0.431264	0.108848	0.000220824	-0.314209	0.0850611	0.00623446	0.238872	0.0873328	0.000323834	3.07633e-05	0.0061833	1	0.881752
rs6965571	7:150065405	A:0.180535	rs738407	22:42655288	G:0.373254	3365	834	0.00992466	-0.211463	0.0820118	0.00152362	0.193629	0.061079	0.774012	0.03448	0.120084	3.50409e-05	0.299001	0.0722581	0.00655951	-0.315269	0.115975	0.000223685	2.15733e-05	0.00618917	1	0.881752
rs511041	1:67934377	A:0.377788	rs9347258	6:159153031	T:0.483051	3363	832	0.00650266	-0.170735	0.0627404	0.00667638	0.16546	0.0609977	0.532599	0.0663836	0.106377	0.000123782	0.340112	0.0886052	0.00628852	-0.241552	0.0884045	0.000562274	5.23313e-05	0.00619504	1	0.881752
rs10512016	9:74983066	T:0.109394	rs235772	20:6710719	C:0.384958	3364	834	0.0105717	-0.263084	0.102906	0.0124245	-0.158116	0.0632502	0.000286801	-0.600642	0.165606	0.000670544	-0.237935	0.069953	0.00617407	0.416513	0.152101	0.00118801	0.000107902	0.00624734	1	0.881752
rs4686964	3:189687911	G:0.470282	rs7161752	15:84480432	T:0.493759	3365	834	0.00403127	-0.173245	0.0602445	0.00364962	-0.176211	0.0606169	0.703676	0.0371136	0.0975742	0.774636	0.0274806	0.0959797	0.00637743	-0.232866	0.0853703	0.000276382	2.673e-05	0.00626771	1	0.881752
rs10204137	2:102334644	G:0.380832	rs1358889	9:10164668	C:0.240713	3365	834	0.0079146	-0.167914	0.063228	0.00721029	0.183345	0.0682349	0.719656	-0.0290066	0.0808167	0.000122663	0.380021	0.0989446	0.00665966	-0.275725	0.101616	0.000755515	7.03832e-05	0.0062907	1	0.881752
rs10781126	9:74982121	A:0.32526	rs438031	21:26467875	C:0.140267	3365	834	0.00656865	-0.181024	0.0666029	0.00418568	0.244511	0.0853793	0.341928	-0.073263	0.0770894	7.0446e-05	0.471576	0.118642	0.00698474	-0.361523	0.134018	0.000495116	4.75128e-05	0.00638006	1	0.881752
rs2681417	3:123307887	G:0.0713436	rs7968902	12:64649337	T:0.449019	3364	833	0.00220119	-0.392197	0.1281	0.00230239	-0.188747	0.0619214	0.89136	0.0267441	0.195808	0.0443916	-0.131328	0.0653249	0.00763991	-0.526054	0.197203	7.04801e-05	7.29793e-06	0.00639826	1	0.881752
rs748860	2:23608453	C:0.399406	rs438031	21:26467875	C:0.140267	3365	834	0.00783329	-0.163576	0.0615137	0.0055273	0.237055	0.0854381	0.343153	-0.0670984	0.0707824	0.000100304	0.498107	0.128053	0.00699424	-0.346041	0.1283	0.00058969	5.67928e-05	0.0064602	1	0.881752
rs2900	15:21368814	T:0.156111	rs1620233	X:12807937	A:0.0997621	3363	833	0.00516701	-0.245766	0.0878855	0.00341408	-0.263991	0.0901682	0.000378992	-0.338318	0.0951856	0.000135879	-0.435822	0.114222	0.0056985	0.472397	0.170871	0.000136136	1.39247e-05	0.00648303	1	0.881752
rs555015	1:15645520	G:0.485587	rs417938	16:11989734	C:0.492719	3365	834	0.00548295	0.167666	0.0603722	0.00261206	-0.183194	0.0608607	0.64142	-0.0461534	0.0991024	8.01901e-05	-0.414261	0.10504	0.00662359	0.228227	0.0840555	0.000241035	2.42662e-05	0.0065254	1	0.881752
rs2244089	2:207689486	C:0.181183	rs2240191	12:111820114	A:0.170779	3364	833	0.0031429	0.228614	0.0774071	0.00126766	-0.272136	0.0844305	0.332577	0.090394	0.0932919	3.77058e-05	-0.438433	0.106387	0.00646327	0.399383	0.146654	8.76069e-05	9.19026e-06	0.00655291	1	0.881752
rs1345497	1:235520615	C:0.474294	rs9572356	13:69557159	G:0.0704309	3365	834	0.00180958	-0.187199	0.060003	0.00585484	0.310212	0.112567	0.059881	-0.121574	0.0646098	0.000115408	0.713504	0.185053	0.00737397	-0.442347	0.165088	0.000196848	2.00867e-05	0.00656894	1	0.881752
rs17413044	5:53512474	A:0.204012	rs32680	5:102219614	A:0.257801	3365	834	0.00546094	0.205923	0.0741129	0.000737447	0.232376	0.0688467	0.808766	0.0243841	0.100753	0.297075	0.0905959	0.0868837	0.00655178	0.321522	0.118258	8.27624e-05	8.72429e-06	0.00657429	1	0.881752
rs39109	7:29285791	T:0.27578	rs7989623	13:27836802	G:0.0771174	3365	834	0.0106991	0.166614	0.0652781	0.0118449	-0.297577	0.11824	0.164699	0.0976004	0.0702444	0.000369474	-0.579705	0.162794	0.00715675	0.485517	0.180526	0.00128048	0.00012157	0.00660291	1	0.881752
rs6801602	3:190002288	G:0.190547	rs16977781	15:84882220	A:0.0994352	3364	834	0.00163455	0.236721	0.0751573	0.00677758	0.259838	0.095967	5.03e-05	0.340346	0.0839484	0.000145813	0.434335	0.114356	0.00769459	-0.451189	0.16929	0.000189955	1.95376e-05	0.00661907	1	0.881752
rs6950343	7:151167114	T:0.0713224	rs2834291	21:34191637	T:0.385884	3365	834	0.00927902	0.291088	0.111888	0.00669545	-0.169318	0.0624415	0.00015334	0.616016	0.162726	0.119806	-0.10388	0.0667783	0.007657	-0.477143	0.178917	0.000793128	7.72026e-05	0.00663526	1	0.881752
rs7161752	15:84480432	T:0.493757	rs7189840	16:55241127	A:0.483353	3364	834	0.00398293	-0.174698	0.0606694	0.0012642	-0.193162	0.059914	0.656771	0.0449167	0.101078	0.797105	0.0258129	0.100402	0.0067473	-0.23354	0.0862068	9.50383e-05	1.0049e-05	0.00663526	1	0.881752
rs3887925	3:188148339	G:0.443668	rs9922494	16:76890222	C:0.140904	3364	834	0.00466618	-0.173648	0.0613765	0.00356879	-0.265106	0.0909781	0.000174843	-0.261674	0.0697268	0.000133893	-0.588812	0.154172	0.00680236	0.358173	0.132344	0.000189029	1.98591e-05	0.00678193	1	0.881752
rs4878117	9:89475284	T:0.482467	rs1480474	12:64613210	G:0.391828	3365	834	0.00243113	0.186494	0.061513	0.00278569	0.187622	0.0627406	0.901727	-0.0118043	0.0955967	0.594004	-0.0592448	0.111145	0.00696597	0.243763	0.090334	9.16209e-05	9.92212e-06	0.00681055	1	0.881752
rs748860	2:23608453	C:0.399406	rs1869135	15:56669261	C:0.220505	3365	834	0.00702369	-0.165705	0.0614695	0.00678668	0.191658	0.0707972	0.000164293	-0.296765	0.0787507	0.834523	-0.022335	0.106915	0.006823	0.271798	0.100466	0.000693469	6.94593e-05	0.00681425	1	0.881752
rs39109	7:29285791	T:0.27578	rs738407	22:42655288	G:0.373254	3365	834	0.00932741	0.169883	0.0653442	0.0015558	0.19355	0.0611712	0.000173512	0.370826	0.0987617	3.14178e-05	0.338144	0.0812273	0.00687781	-0.255351	0.09448	0.000231915	2.42833e-05	0.00681703	1	0.881752
rs17413044	5:53512474	A:0.203924	rs1881623	7:151164218	C:0.0701546	3364	834	0.00787307	0.197176	0.0741969	0.0105424	0.286511	0.112027	0.161843	0.113231	0.0809428	0.903806	0.0185751	0.153698	0.00708436	0.525035	0.194973	0.000938305	9.33675e-05	0.00686443	1	0.881752
rs2599676	8:40540918	G:0.0580981	rs12342140	9:81472517	C:0.147994	3365	834	0.00189862	0.380307	0.122457	0.00388399	0.237977	0.0824181	4.1489e-05	0.579572	0.141393	0.000248233	0.320863	0.08757	0.00883621	-0.653543	0.249603	0.000158868	1.69805e-05	0.00686629	1	0.881752
rs9503572	6:3325219	T:0.249102	rs438031	21:26467875	C:0.140784	3342	829	0.00695017	0.188244	0.0697399	0.00577388	0.2361	0.0855326	0.358975	0.0750635	0.0818292	0.721993	0.0404104	0.113577	0.00682624	0.36817	0.136097	0.000657285	6.67828e-05	0.00691028	1	0.881752
rs2185815	1:117525154	G:0.223626	rs8008440	14:20226288	A:0.115453	3365	834	0.00989576	0.184453	0.0715085	0.00148093	0.289296	0.0910194	0.369704	0.0744413	0.0829865	0.485357	0.0841022	0.12054	0.00725299	0.401312	0.149465	0.000196872	2.11097e-05	0.00695645	1	0.881752
rs7637969	3:192465170	C:0.222288	rs1788234	18:65717567	A:0.400297	3365	834	0.00660856	0.194326	0.07155	0.00232147	0.183807	0.0603498	0.705245	-0.0434345	0.11483	0.447819	0.058039	0.0764621	0.00713069	0.278771	0.103606	0.000195173	2.09713e-05	0.00697064	1	0.881752
rs2291385	6:159104665	A:0.0506686	rs9572356	13:69557159	G:0.0704309	3365	834	0.00541723	-0.417642	0.150171	0.00607101	0.308643	0.112483	0.000425813	-0.598877	0.169964	0.0751978	0.211944	0.11912	0.00622007	0.982177	0.35899	0.000423392	4.41694e-05	0.00697728	1	0.881752
rs1879524	2:671739	G:0.16107	rs10139564	14:20219625	C:0.436553	3365	834	0.0074796	-0.228634	0.08548	0.0062069	0.164261	0.0600227	0.000248848	-0.540491	0.147536	0.290581	0.0728571	0.0689381	0.00728753	0.326665	0.121735	0.000627492	6.45405e-05	0.00699342	1	0.881752
rs10212404	3:188163338	C:0.498216	rs39101	7:29260987	A:0.243609	3364	833	0.00176847	0.189777	0.0606976	0.000499144	-0.251876	0.0723528	4.07902e-05	0.311772	0.0759871	0.823499	0.0278503	0.124863	0.00708457	-0.274383	0.101893	1.46567e-05	1.73068e-06	0.00700674	1	0.881752
rs2227956	6:31886251	C:0.186534	rs16977781	15:84882220	A:0.0994352	3364	834	0.0015865	-0.248998	0.0788373	0.00650628	0.261213	0.0959951	7.01404e-05	-0.355362	0.0893809	0.435015	0.090769	0.116275	0.00669237	0.480917	0.177344	0.000149535	1.64445e-05	0.00707758	1	0.881752
rs12342140	9:81472517	C:0.147994	rs9944780	18:12243275	G:0.29688	3365	834	0.00418065	0.236153	0.0824498	0.000231913	0.239949	0.0651778	7.34311e-05	0.446842	0.1127	5.40075e-06	0.344971	0.0758413	0.00757329	-0.344246	0.128906	2.02892e-05	2.39568e-06	0.00709107	1	0.881752
rs2227956	6:31886251	C:0.186683	rs5945326	X:152553116	G:0.244203	3364	834	0.0015311	-0.249834	0.0788437	0.00374213	-0.173555	0.0598648	4.82055e-05	-0.385685	0.0948989	0.00011627	-0.279449	0.0725114	0.00655948	0.281971	0.103726	7.20458e-05	8.22068e-06	0.00716278	1	0.881752
rs7778077	7:151082964	A:0.407429	rs1250552	10:80728033	C:0.46627	3365	834	0.00303266	0.180357	0.0608409	0.00516699	0.168406	0.0602218	0.634675	-0.0501206	0.105482	0.762073	-0.0287461	0.0949472	0.00738125	0.235474	0.0878918	0.000216617	2.38791e-05	0.00721361	1	0.881752
rs10795445	10:17184002	C:0.133581	rs2834291	21:34191637	T:0.385884	3365	834	0.00602072	-0.250835	0.0913241	0.00682057	-0.168988	0.0624615	0.000183852	-0.527099	0.140927	0.000290553	-0.256465	0.0707767	0.00711896	0.353377	0.131307	0.000429011	4.60717e-05	0.00722048	1	0.881752
rs748860	2:23608453	C:0.399406	rs10181515	2:226727705	T:0.236701	3365	834	0.00646402	-0.167374	0.0614608	0.00514971	-0.204291	0.073026	0.542808	-0.0462627	0.0760183	0.908376	0.0124146	0.107871	0.00765955	-0.285991	0.107244	0.000481644	5.16134e-05	0.00724212	1	0.881752
rs11793389	9:9378678	T:0.0563317	rs312786	11:67876553	T:0.283442	3364	834	0.00897249	-0.369173	0.141278	0.00584686	-0.187319	0.0679615	0.751212	-0.056489	0.178175	0.0589966	-0.133382	0.0706391	0.00911382	-0.655761	0.251466	0.000607222	6.48052e-05	0.00728857	1	0.881752
rs1994350	6:159158992	T:0.184657	rs2570054	17:63010733	G:0.404996	3363	834	0.00734083	-0.217006	0.0809429	0.00344544	0.178677	0.0610879	0.000229645	-0.502212	0.136324	0.321036	0.0723328	0.0728918	0.00751031	0.314207	0.117534	0.000459476	4.96573e-05	0.0072975	1	0.881752
rs10896371	11:68353680	C:0.13477	rs1926447	13:45527945	T:0.281278	3365	834	0.00969113	0.224247	0.0866935	0.00335129	0.194492	0.0662997	0.000174702	0.433961	0.115629	9.27726e-05	0.30253	0.077398	0.00758337	-0.356631	0.133566	0.000448339	4.89128e-05	0.00736934	1	0.881752
rs39101	7:29260987	A:0.243536	rs1881624	7:151162016	G:0.496137	3365	834	0.000474287	-0.252898	0.0723627	0.00842289	0.15797	0.0599592	4.13065e-05	-0.539597	0.131608	0.615747	0.0375866	0.0748906	0.00764798	0.274565	0.10294	6.00571e-05	7.08365e-06	0.00738742	1	0.881752
rs3123108	6:159121821	C:0.387667	rs4464148	18:44713030	C:0.303863	3365	834	0.00537602	-0.175391	0.0630087	0.00810371	0.171945	0.064941	0.872904	-0.0138875	0.0868122	0.000165297	0.359348	0.0953967	0.00768592	-0.258677	0.0970439	0.000679227	7.32548e-05	0.00741865	1	0.881752
rs9827112	3:64960366	G:0.31575	rs6570567	6:143973425	T:0.202823	3365	834	0.00539722	-0.188042	0.0675847	0.006356	-0.207808	0.076153	0.000158756	-0.309712	0.0820004	0.000163865	-0.405122	0.107486	0.00713571	0.31857	0.118408	0.000445829	4.91655e-05	0.00746016	1	0.881752
rs4399595	18:8217344	G:0.493607	rs5945326	X:152553116	G:0.244276	3363	834	0.00522716	-0.167811	0.0600895	0.00284841	-0.178393	0.0597904	0.348368	-0.0665423	0.0709587	0.801028	0.0240704	0.0955113	0.00792111	-0.226712	0.0853771	0.000247959	2.80505e-05	0.00747846	1	0.881752
rs1950500	14:23900690	A:0.291766	rs9922494	16:76890222	C:0.140904	3364	834	0.00409023	-0.199323	0.0694233	0.00419352	-0.260537	0.0909944	0.202765	-0.0997823	0.0783396	0.730877	-0.0414593	0.120535	0.00829743	-0.404537	0.15325	0.000162259	1.87022e-05	0.00749987	1	0.881752
rs2041466	11:22769111	C:0.423431	rs9922494	16:76890222	C:0.140946	3363	834	0.000501701	0.211063	0.0606531	0.00252135	-0.274861	0.0909903	0.0636507	0.126765	0.0683508	0.000122185	-0.606519	0.157878	0.00775429	0.350198	0.131525	2.44795e-05	3.02058e-06	0.00751315	1	0.881752
rs546803	11:67942968	C:0.235958	rs7247078	19:44285672	C:0.404755	3365	834	6.75292e-05	-0.294734	0.0739641	0.00122715	0.1986	0.0614385	6.45351e-06	-0.536973	0.119038	0.285072	0.0808533	0.0756349	0.00763794	0.281993	0.105708	1.05991e-06	1.44133e-07	0.00753979	1	0.881752
rs17266918	5:53443860	T:0.154383	rs3778850	7:134181455	A:0.307429	3365	834	0.00913957	0.215601	0.0827075	0.00505569	-0.1872	0.0667746	0.000180905	0.416094	0.111128	0.319788	-0.0775175	0.0779155	0.0082866	-0.353971	0.134072	0.000659375	7.22341e-05	0.0075439	1	0.881752
rs1152005	3:12458451	T:0.0991085	rs438031	21:26467875	C:0.140267	3365	834	0.00205831	-0.331248	0.107489	0.00503232	0.239356	0.085333	8.98964e-05	-0.513254	0.131054	0.146735	0.136681	0.0941878	0.00729292	0.570755	0.212717	0.000143595	1.67212e-05	0.00754904	1	0.881752
rs748860	2:23608453	C:0.399406	rs12663103	6:32269302	C:0.0540862	3365	834	0.00727457	-0.165104	0.0615139	0.000948112	-0.491034	0.148551	0.000881179	-0.214167	0.0643926	7.69819e-05	-0.964789	0.244028	0.00785968	0.575042	0.216341	7.11196e-05	8.49822e-06	0.00755109	1	0.881752
rs1994350	6:159158992	T:0.184657	rs624947	11:67897358	G:0.305382	3363	834	0.0119211	-0.203616	0.0809777	0.000803542	-0.224452	0.0669693	0.949848	-0.00681379	0.108331	0.162254	-0.110346	0.0789574	0.00834002	-0.348194	0.131992	0.000108444	1.27642e-05	0.00755212	1	0.881752
rs950964	1:235487304	G:0.130163	rs9428859	1:239306485	A:0.219019	3365	834	0.00708519	0.231171	0.0858474	0.00532371	0.200325	0.0718844	0.711857	0.0416809	0.112845	0.319288	0.0842597	0.0846047	0.00758674	0.381777	0.142991	0.000527049	5.87051e-05	0.00760785	1	0.881752
rs974892	1:235553568	G:0.367905	rs10793359	11:78477819	T:0.48321	3365	834	0.000889446	-0.211924	0.0637683	0.00436232	0.172046	0.060352	0.832117	0.0229003	0.108027	0.000101731	0.338066	0.0869863	0.00769567	-0.241334	0.0905521	5.44096e-05	6.6088e-06	0.007612	1	0.881752
rs6656063	1:156231480	T:0.301486	rs970427	18:17997524	G:0.0622585	3365	834	0.0119813	0.162978	0.0648618	0.000959073	0.391145	0.118448	0.000870567	0.23236	0.0697919	1.88307e-05	0.705203	0.164832	0.00842583	-0.474486	0.180104	0.000185057	2.15151e-05	0.00761926	1	0.881752
rs11707430	3:189640739	C:0.222288	rs6965571	7:150065405	A:0.180535	3365	834	0.0051842	0.201103	0.0719417	0.0103	-0.210549	0.0820666	0.00014648	0.322345	0.0848955	0.677386	-0.0425334	0.102236	0.00846856	-0.365413	0.138793	0.000701901	7.76188e-05	0.00765045	1	0.881752
rs1709317	2:23613013	T:0.333333	rs438031	21:26467875	C:0.140351	3363	834	0.00569409	-0.181446	0.0656249	0.0046985	0.241437	0.0854036	0.288167	-0.0801404	0.0754511	9.62344e-05	0.471002	0.120773	0.00830771	-0.36116	0.136839	0.000443819	5.01011e-05	0.00766401	1	0.881752
rs312786	11:67876553	T:0.283358	rs7508679	19:7173832	T:0.40951	3365	834	0.00632812	-0.185798	0.068051	0.00872945	-0.16094	0.0613696	0.837025	0.0210766	0.102463	0.762867	-0.0240884	0.0798373	0.00805335	-0.261508	0.0986886	0.000730396	8.08882e-05	0.00767863	1	0.881752
rs9295405	6:170546144	C:0.185345	rs1950500	14:23900690	A:0.291617	3364	833	0.000979756	-0.266883	0.0809649	0.00364968	-0.201977	0.0694805	0.491068	-0.073892	0.107306	0.294372	-0.0856024	0.0816366	0.00852026	-0.35725	0.135799	3.99871e-05	4.9694e-06	0.00772058	1	0.881752
rs511041	1:67934377	A:0.377675	rs4686964	3:189687911	G:0.470422	3364	833	0.0048898	-0.176628	0.0627628	0.00487028	-0.169857	0.0603296	0.00014811	-0.396274	0.104441	0.000118289	-0.341768	0.088779	0.00778232	0.238703	0.0896917	0.00038269	4.37523e-05	0.00772374	1	0.881752
rs8047671	16:77527482	T:0.485583	rs12600354	17:62870902	T:0.394025	3364	834	0.00523102	0.168175	0.0602248	0.00446268	-0.175514	0.0617255	0.937431	-0.00699991	0.0891721	0.000152816	-0.403775	0.106637	0.00792602	0.231277	0.0871031	0.000298148	3.44975e-05	0.00774165	1	0.881752
rs10853223	18:12273759	C:0.428826	rs1790588	18:65686164	C:0.483804	3365	834	0.00492654	0.170952	0.0607982	0.00379932	0.170565	0.0589302	0.595812	-0.0555653	0.104754	0.75373	-0.0299759	0.0955484	0.00789336	0.223765	0.0842301	0.000336077	3.87103e-05	0.00774376	1	0.881752
rs1358889	9:10164668	C:0.240713	rs1950500	14:23900690	A:0.291679	3365	834	0.0078869	0.181514	0.0683186	0.0034472	-0.202957	0.0693925	0.000171709	0.339709	0.0904113	0.540623	-0.0541573	0.0885109	0.00836852	-0.297321	0.112757	0.00034531	3.97632e-05	0.00775114	1	0.881752
rs1709317	2:23613013	T:0.333333	rs6570567	6:143973425	T:0.202795	3363	834	0.00517515	-0.183475	0.0656222	0.00554012	-0.211024	0.0760767	0.000150959	-0.305123	0.0805182	0.000150901	-0.403054	0.106358	0.0075144	0.307336	0.114972	0.000440097	5.02303e-05	0.0077596	1	0.881752
rs546803	11:67942968	C:0.23602	rs8112664	19:44276573	G:0.406306	3362	834	3.849e-05	-0.304534	0.0739813	0.00781052	-0.164124	0.0616972	0.429449	-0.0864626	0.109428	0.507148	-0.0497341	0.0749815	0.00817485	-0.293565	0.110999	5.33232e-06	7.11573e-07	0.00778077	1	0.881752
rs2671272	1:224081739	T:0.204288	rs10756761	9:16536099	T:0.484663	3358	832	0.00918521	0.189655	0.0728019	0.0103488	0.153645	0.0599249	0.442464	-0.102661	0.133667	0.564518	0.0421279	0.0731205	0.00812373	0.285183	0.107743	0.00110762	0.000122196	0.00780732	1	0.881752
rs6801602	3:190002288	G:0.190639	rs11857527	15:84608847	C:0.195691	3365	834	0.00175961	0.235246	0.075205	0.00732187	0.197968	0.0738178	4.03159e-05	0.377016	0.0918283	0.000180338	0.338347	0.0903446	0.00859234	-0.330356	0.125713	0.000202848	2.4215e-05	0.00788859	1	0.881752
rs10204137	2:102334644	G:0.380945	rs17628432	4:113576376	T:0.336801	3364	834	0.00627838	-0.172803	0.0632313	0.00535807	0.175013	0.0628486	0.97972	0.00231367	0.0910157	0.000121521	0.349205	0.090867	0.00818635	-0.242399	0.091669	0.000540272	6.22346e-05	0.00792091	1	0.881752
rs17302884	9:118211868	G:0.400297	rs8756	12:64646019	A:0.489747	3365	834	0.00244687	0.186496	0.0615533	0.00139655	0.195876	0.0613002	9.87915e-05	0.425398	0.109257	4.91061e-05	0.394727	0.0972273	0.00805436	-0.235583	0.0889067	6.2206e-05	7.81387e-06	0.00795662	1	0.881752
rs1869135	15:56669261	C:0.220505	rs2570054	17:63010733	G:0.404903	3365	834	0.00959071	0.18336	0.0707886	0.0063888	0.166756	0.0611472	0.000206072	0.411267	0.11081	0.000158908	0.291667	0.0772276	0.00819695	-0.26527	0.100335	0.000658249	7.56924e-05	0.0079816	1	0.881752
rs9405636	6:3329052	T:0.152245	rs6498261	16:12006358	G:0.496283	3363	834	0.0118024	0.208304	0.082726	0.00673554	0.164402	0.0606727	0.398285	-0.131006	0.155094	0.335818	0.0680643	0.0707189	0.00843716	0.313173	0.118894	0.00087023	9.98644e-05	0.00807464	1	0.881752
rs11599920	10:35547170	T:0.176077	rs16976728	16:27289213	T:0.382912	3365	834	0.00841486	0.199976	0.0758934	0.00659421	-0.169574	0.0624197	0.841913	-0.0227924	0.114278	0.00022089	-0.275625	0.0746173	0.00801854	0.299256	0.112872	0.000702158	8.13813e-05	0.00808124	1	0.881752
rs2570054	17:63010733	G:0.404903	rs4804416	19:7174848	G:0.428826	3365	834	0.00563775	0.169341	0.0611749	0.000194147	0.223631	0.0600107	0.000149499	0.371918	0.0980821	1.12736e-05	0.420103	0.0956697	0.00822114	-0.226843	0.0858326	1.73014e-05	2.30355e-06	0.00809558	1	0.881752
rs12464230	2:232505394	T:0.0586924	rs9903422	17:66611792	G:0.0702823	3365	834	0.000904404	0.400399	0.12065	0.00815422	-0.331806	0.125417	6.21486e-05	0.507951	0.126845	0.101327	-0.214202	0.130734	0.0147745	-1.05081	0.431037	0.000112599	1.40579e-05	0.00809889	1	0.881752
rs1345497	1:235520615	C:0.474294	rs10937369	3:190015503	A:0.223031	3365	834	0.00167352	-0.188454	0.0599642	0.000671656	0.241855	0.0711152	0.427309	-0.0609529	0.0767858	2.66015e-05	0.474456	0.112945	0.00850929	-0.260769	0.0991077	2.60996e-05	3.45194e-06	0.00815987	1	0.881752
rs12998521	2:102340849	T:0.374029	rs10490815	3:10310145	C:0.285864	3346	828	0.0073231	0.164347	0.0612827	0.00464615	0.188205	0.0664895	0.000167125	0.313862	0.0833823	0.000106568	0.381328	0.0984038	0.00840338	-0.254451	0.0965506	0.000522819	6.22346e-05	0.00821683	1	0.881752
rs2570054	17:63010733	G:0.404903	rs6090585	20:35442559	A:0.0531946	3365	834	0.00465988	0.173106	0.0611759	0.000239292	0.461816	0.125717	0.000348503	0.233888	0.0653997	9.44108e-06	0.852232	0.192395	0.00870113	-0.467851	0.178325	2.69973e-05	3.59409e-06	0.00823254	1	0.881752
rs10212404	3:188163338	C:0.498067	rs4127404	18:6985739	C:0.213946	3363	833	0.00174897	0.18975	0.0606261	0.00563179	0.198152	0.0715743	4.54726e-05	0.314123	0.0770333	0.000160115	0.466882	0.123683	0.00835106	-0.263956	0.100077	0.000156119	1.95835e-05	0.00825953	1	0.881752
rs17628432	4:113576376	T:0.336801	rs481802	19:44265691	C:0.402646	3364	834	0.0071683	0.169155	0.062908	0.0114579	-0.15565	0.0615605	0.000169661	0.351538	0.093485	0.929842	0.00765213	0.0869135	0.00854297	-0.238338	0.0906288	0.000934875	0.000109092	0.00826404	1	0.881752
rs557435	1:55293452	A:0.180737	rs12524707	6:143995365	T:0.356124	3364	834	0.0107855	0.196991	0.0772645	0.00100778	-0.210231	0.0639321	0.947626	-0.00723474	0.110138	3.00095e-05	-0.327765	0.0785369	0.00822234	0.302165	0.114335	0.000143982	1.81823e-05	0.00829454	1	0.881752
rs17366515	4:85636774	A:0.108948	rs1415471	9:16646653	A:0.442628	3364	833	0.00349734	-0.299969	0.10272	0.00118215	-0.197056	0.0607607	0.00014857	-0.620956	0.163692	5.56361e-05	-0.270016	0.0669915	0.00813469	0.381624	0.144203	7.79096e-05	1.00929e-05	0.00832288	1	0.881752
rs557435	1:55293452	A:0.180737	rs9944780	18:12243275	G:0.296819	3364	834	0.0136391	0.190632	0.0772843	0.000314936	0.234822	0.0651796	0.000280887	0.397448	0.10942	7.82717e-06	0.355928	0.0796285	0.00870346	-0.313634	0.119549	5.50711e-05	7.22438e-06	0.00832515	1	0.881752
rs9660091	1:162999351	A:0.359333	rs17628432	4:113576376	T:0.33641	3359	832	0.00470632	-0.181448	0.0641957	0.00755606	0.168099	0.0629279	0.93669	-0.0072769	0.0916138	0.000175118	0.340173	0.0906537	0.00858355	-0.250752	0.0954081	0.000483647	5.8431e-05	0.00832856	1	0.881752
rs10781126	9:74982121	A:0.32526	rs1926447	13:45527945	T:0.281278	3365	834	0.00902463	-0.173929	0.0666109	0.00329352	0.194668	0.0662377	0.000240726	-0.338799	0.0922672	0.743715	0.0298995	0.0914532	0.00841657	0.268361	0.101849	0.00038269	4.69596e-05	0.00838673	1	0.881752
rs10490815	3:10310145	C:0.286712	rs9834687	3:151512614	T:0.315844	3364	834	0.00700699	0.178235	0.0660982	0.00798117	0.170484	0.0642641	0.972876	0.00320684	0.0943156	0.866308	0.014782	0.0878053	0.00849022	0.257601	0.0978756	0.000887069	0.000105117	0.00839131	1	0.881752
rs747423	17:74296376	T:0.261664	rs7247078	19:44285672	C:0.404755	3365	834	0.00292613	-0.207758	0.0698253	0.000751249	0.20671	0.0613355	0.926037	0.00993372	0.107007	1.97303e-05	0.338507	0.0793143	0.0085897	-0.261238	0.099407	4.13068e-05	5.53867e-06	0.0084407	1	0.881752
rs4982695	14:22392453	C:0.301665	rs8013925	14:92133822	C:0.461195	3363	832	0.0129243	0.163264	0.0656775	0.00823788	0.160993	0.0609323	0.520862	-0.0714944	0.111359	0.950977	0.00522456	0.0849792	0.00865821	0.246238	0.0937956	0.00131004	0.000153378	0.008443	1	0.881752
rs11776834	8:11401359	C:0.131062	rs1415471	9:16646653	A:0.442725	3361	833	0.00886972	0.23593	0.0901517	0.00165726	-0.191051	0.0607353	0.000200197	0.509521	0.137013	0.157839	-0.0988096	0.0699598	0.00906859	-0.330418	0.126623	0.000220136	2.80439e-05	0.00853921	1	0.881752
rs6971267	7:37109212	A:0.124925	rs11789463	9:16826011	G:0.485242	3354	832	0.00823426	0.234366	0.0886972	0.00537254	0.170179	0.0611319	0.554695	-0.0920802	0.155873	0.246034	0.081065	0.0698814	0.00907594	0.325727	0.124839	0.00074217	9.02471e-05	0.00857075	1	0.881752
rs312786	11:67876553	T:0.283358	rs4464148	18:44713030	C:0.303863	3365	834	0.00567544	-0.188347	0.0680945	0.00785359	0.17267	0.0649549	0.00016412	-0.364065	0.0966031	0.818555	0.020086	0.0875574	0.00867314	0.280001	0.10668	0.000695844	8.5007e-05	0.00858949	1	0.881752
rs6917161	6:3286674	T:0.207578	rs438031	21:26467875	C:0.140267	3365	834	0.00423069	0.208533	0.0729028	0.0046355	0.241735	0.0853785	0.273053	0.0938501	0.085625	0.492572	0.0740126	0.107855	0.00858549	0.38144	0.145137	0.000364764	4.59262e-05	0.0086224	1	0.881752
rs2244089	2:207689486	C:0.181129	rs438031	21:26467875	C:0.140267	3365	834	0.00387215	0.223353	0.0773278	0.00416573	0.244829	0.0854452	0.282732	0.0984258	0.0916269	0.369258	0.0935294	0.104169	0.00851074	0.407526	0.154888	0.000340288	4.29751e-05	0.00862476	1	0.881752
rs9347258	6:159153031	T:0.482907	rs312786	11:67876553	T:0.283442	3364	833	0.00524069	0.170359	0.0610202	0.00534471	-0.18964	0.0680816	0.720926	0.0290548	0.0813356	0.000225573	-0.452315	0.122628	0.00884393	0.253288	0.0967474	0.000506116	6.2989e-05	0.00864126	1	0.881752
rs555015	1:15645520	G:0.485434	rs4146134	9:9277321	C:0.262039	3364	833	0.00617162	0.165428	0.0604078	0.00712931	0.183656	0.0682549	0.000158967	0.303355	0.0803243	0.000208246	0.436064	0.117575	0.00880072	-0.254295	0.0970701	0.000677322	8.353e-05	0.00867318	1	0.881752
rs6435632	2:212086769	A:0.306686	rs1934775	6:9939516	A:0.296285	3365	834	0.00304945	-0.198764	0.0670887	0.00217491	-0.205238	0.0669565	0.578187	-0.0487107	0.0876037	0.551102	-0.0525617	0.0881745	0.00919347	-0.273919	0.10516	0.000116117	1.53609e-05	0.00867318	1	0.881752
rs2671272	1:224081739	T:0.20416	rs10937369	3:190015503	A:0.223031	3365	834	0.00882105	0.190782	0.0728479	0.000830319	0.237493	0.0710529	0.000222196	0.335934	0.0909811	1.97546e-05	0.375398	0.0879637	0.00924742	-0.31665	0.121659	0.000126738	1.67428e-05	0.00869216	1	0.881752
rs9295405	6:170546144	C:0.185345	rs3788007	21:42579845	A:0.186831	3364	833	0.000773099	-0.272141	0.0809402	0.0104781	-0.202403	0.0790748	0.131929	-0.141653	0.0940254	0.422546	-0.0738751	0.0921121	0.0101745	-0.416109	0.16192	0.000102136	1.36026e-05	0.00869335	1	0.881752
rs555015	1:15645520	G:0.485587	rs748860	2:23608453	C:0.399406	3365	834	0.00611874	0.165556	0.0603922	0.00722032	-0.165241	0.0615076	0.000165665	0.344229	0.0913964	0.574253	0.0589325	0.1049	0.00885708	-0.227341	0.0868535	0.000600954	7.50316e-05	0.00874695	1	0.881752
rs974892	1:235553568	G:0.367905	rs9572356	13:69557159	G:0.0704309	3365	834	0.000754256	-0.214921	0.0637927	0.00620052	0.308032	0.112544	0.0296735	-0.148683	0.0683784	0.000139036	0.619937	0.162718	0.010053	-0.452694	0.175871	8.37994e-05	1.13025e-05	0.00874814	1	0.881752
rs10896371	11:68353680	C:0.13477	rs9944780	18:12243275	G:0.29688	3365	834	0.00615766	0.237618	0.0867453	0.000168162	0.245402	0.0652215	0.863372	0.0209276	0.121613	0.0561878	0.145034	0.0759507	0.00907158	0.353646	0.135531	2.84314e-05	3.98825e-06	0.00876369	1	0.881752
rs4686964	3:189687911	G:0.470265	rs12799882	11:78485098	T:0.179156	3363	833	0.00758824	-0.161053	0.0603224	0.0022964	-0.250419	0.0821328	0.375045	-0.062893	0.0709003	0.867008	0.0218738	0.130621	0.00916469	-0.298367	0.114499	0.000162934	2.15227e-05	0.00878767	1	0.881752
rs2681417	3:123307887	G:0.0713224	rs12663103	6:32269302	C:0.0540862	3365	834	0.00242852	-0.387918	0.127937	0.00101339	-0.488252	0.14855	0.0251096	-0.294572	0.131522	0.0194168	-0.359491	0.153797	0.0236737	-1.45647	0.643775	2.11981e-05	3.01346e-06	0.00879969	1	0.881752
rs10937369	3:190015503	A:0.222949	rs16977781	15:84882220	A:0.0994352	3364	834	0.000688012	0.241159	0.071048	0.00560551	0.265749	0.0959381	2.7703e-05	0.32705	0.0780256	0.000129404	0.456819	0.119349	0.0101082	-0.427997	0.166399	8.55043e-05	1.15934e-05	0.00880931	1	0.881752
rs2227956	6:31886251	C:0.18605	rs8112664	19:44276573	G:0.406306	3362	834	0.00225556	-0.241287	0.078998	0.0103997	-0.158257	0.0617648	0.898088	-0.014839	0.11586	0.480614	-0.0519939	0.0737173	0.0094685	-0.298137	0.114904	0.000274365	3.57365e-05	0.00885154	1	0.881752
rs10810642	9:16831515	G:0.423008	rs10793359	11:78477819	T:0.483205	3364	833	0.00168632	0.189749	0.0604191	0.00370584	0.175156	0.0603535	0.691964	-0.0426186	0.107571	0.796449	-0.0251444	0.0974796	0.00904163	0.22557	0.0864096	0.000105764	1.43552e-05	0.00890006	1	0.881752
rs1152005	3:12458451	T:0.0991085	rs10795445	10:17184002	C:0.133581	3365	834	0.00183342	-0.334345	0.107301	0.00451906	-0.259613	0.0914305	0.0763418	-0.206427	0.116473	0.0921537	-0.164238	0.0975202	0.0142787	-0.694622	0.283499	0.000105906	1.43873e-05	0.00890979	1	0.881752
rs2244089	2:207689486	C:0.181129	rs1250552	10:80728033	C:0.46627	3365	834	0.00484441	0.217847	0.0773276	0.00467058	0.170206	0.0601664	0.644252	-0.0618948	0.134041	0.414856	0.0599341	0.0735047	0.00935338	0.289308	0.111321	0.000349764	4.57169e-05	0.0089893	1	0.881752
rs6824969	4:23672395	G:0.103002	rs1322163	9:10177598	G:0.15324	3364	834	0.00536795	-0.292277	0.104981	0.00281815	0.242378	0.0811469	0.292602	-0.126857	0.120537	0.000153579	0.332478	0.0878361	0.0108637	-0.564673	0.221697	0.000199363	2.67708e-05	0.00903859	1	0.881752
rs1881623	7:151164218	C:0.0703009	rs10756761	9:16536099	T:0.484659	3357	832	0.00530679	0.312516	0.112102	0.00616155	0.164031	0.059886	0.000121237	0.673084	0.175118	0.000447612	0.227382	0.0647757	0.00961153	-0.402123	0.15529	0.000728259	9.32803e-05	0.00909935	1	0.881752
rs9428859	1:239306485	A:0.219084	rs235772	20:6710719	C:0.384958	3364	834	0.00403155	0.206784	0.071908	0.00865615	-0.166071	0.0632569	0.970122	-0.00408584	0.109087	0.000255962	-0.299376	0.0818814	0.00919578	0.278341	0.106861	0.000587535	7.62251e-05	0.009138	1	0.881752
rs6123674	20:55196354	G:0.40847	rs1040566	20:55571093	G:0.0998514	3365	834	0.00362509	-0.180486	0.0620425	0.00496847	-0.301549	0.107348	0.000235415	-0.248301	0.0675166	0.000231086	-0.627031	0.17028	0.00914614	0.422292	0.162012	0.000293454	3.92034e-05	0.0091455	1	0.881752
rs2171691	1:162955952	A:0.365082	rs6435632	2:212086769	A:0.306686	3365	834	0.00168129	-0.20093	0.0639616	0.00324835	-0.197701	0.0671719	0.539546	-0.0523788	0.0853769	0.830094	-0.0204081	0.0951066	0.00967859	-0.260731	0.100781	9.31319e-05	1.30711e-05	0.00920322	1	0.881752
rs6950343	7:151167114	T:0.071195	rs1499242	11:22750385	G:0.211653	3364	834	0.00975698	0.28917	0.111894	0.00391907	-0.223142	0.0773564	0.514148	0.0899725	0.137911	0.000349578	-0.298023	0.0833519	0.00855979	0.570089	0.216834	0.000421536	5.58111e-05	0.009207	1	0.881752
rs1879524	2:671739	G:0.161118	rs948346	18:8287072	C:0.0997325	3364	834	0.00866203	-0.224331	0.0854559	0.00955362	0.249653	0.0963324	0.206693	-0.118314	0.0936984	0.000401792	0.38788	0.109604	0.012073	-0.528834	0.210691	0.000976755	0.000125402	0.00926258	1	0.881752
rs2237268	6:136994623	T:0.363001	rs546803	11:67942968	C:0.235958	3365	834	0.00417978	-0.18105	0.06321	3.31639e-05	-0.307184	0.07401	0.000134238	-0.298696	0.0782223	2.42855e-06	-0.499082	0.105871	0.00905914	0.276879	0.106092	3.1145e-06	4.92601e-07	0.00929177	1	0.881752
rs4146134	9:9277321	C:0.262039	rs1019216	11:22799796	G:0.162901	3364	833	0.0103377	0.175275	0.0683513	0.000572021	0.274014	0.0795502	0.507614	0.0550235	0.0830472	0.458281	0.081406	0.109759	0.00960662	0.323487	0.124914	8.44051e-05	1.199e-05	0.00929431	1	0.881752
rs10081152	6:170558184	T:0.104755	rs691687	21:42562939	G:0.412779	3365	834	0.00432166	-0.296912	0.104045	0.00130813	-0.196461	0.0611229	0.982046	0.00344	0.152866	0.058208	-0.126263	0.0666605	0.0102676	-0.404246	0.157497	7.92719e-05	1.12972e-05	0.00930449	1	0.881752
rs3754471	1:156416743	A:0.444428	rs17368239	6:143976280	C:0.405944	3365	834	0.00216057	-0.187001	0.0609676	0.0106132	0.155499	0.0608563	8.2659e-05	-0.37589	0.0954871	0.757709	-0.0288776	0.0936093	0.00945652	0.220274	0.084881	0.000273863	3.73204e-05	0.00932998	1	0.881752
rs608343	11:67953406	G:0.308172	rs678963	20:3503910	T:0.339673	3365	834	0.00113568	-0.215386	0.0661796	0.00234061	-0.196052	0.0644225	3.95501e-05	-0.379693	0.0923807	7.26343e-05	-0.351025	0.0884754	0.009174	0.261036	0.100186	4.97283e-05	7.22778e-06	0.00933764	1	0.881752
rs4686964	3:189687911	G:0.470282	rs12663103	6:32269302	C:0.0540862	3365	834	0.00345661	-0.176358	0.0603158	0.000666128	-0.507222	0.149045	0.0343908	-0.132445	0.0626081	0.801163	-0.0563162	0.223617	0.0114101	-0.593508	0.234599	3.65111e-05	5.3988e-06	0.00940818	1	0.881752
rs1879524	2:671739	G:0.161017	rs7045637	9:10336358	G:0.305828	3363	833	0.00727273	-0.22979	0.0856117	0.0043132	-0.192344	0.0673874	0.000244349	-0.437579	0.119293	0.000174913	-0.295165	0.0786531	0.00881278	0.342447	0.130743	0.000377585	5.12101e-05	0.00941978	1	0.881752
rs2252909	17:2225359	C:0.366122	rs2899174	22:30788789	C:0.0641902	3365	834	0.00325439	-0.188033	0.0638998	0.00125108	-0.4421	0.137002	0.00032512	-0.24308	0.0676271	9.02259e-05	-0.84096	0.214778	0.00917761	0.528102	0.202698	4.11609e-05	6.07555e-06	0.00943397	1	0.881752
rs7936109	11:2243030	C:0.373625	rs2272453	15:91389084	C:0.260482	3363	834	0.00545379	-0.176502	0.0635144	0.00661058	0.186161	0.068546	0.674779	-0.03498	0.0833656	0.000174422	0.378003	0.100708	0.00988022	-0.261768	0.101461	0.000554504	7.41942e-05	0.00944689	1	0.881752
rs2944533	10:132842492	T:0.254086	rs2582869	13:107710146	A:0.378157	3365	834	0.00520774	0.189907	0.0679721	0.0025032	-0.188102	0.0622245	0.000143549	0.378709	0.0996085	0.480304	-0.0564047	0.0799145	0.00988596	-0.262206	0.101638	0.00016139	2.27117e-05	0.00945594	1	0.881752
rs6824969	4:23672395	G:0.103033	rs16977781	15:84882220	A:0.0994648	3363	834	0.00504144	-0.294142	0.104887	0.00662202	0.260376	0.095893	0.149527	-0.165076	0.114541	0.000429962	0.364613	0.103555	0.0129606	-0.677502	0.272653	0.000429955	5.82194e-05	0.00946112	1	0.881752
rs923346	11:67938951	C:0.14948	rs1790588	18:65686164	C:0.483804	3365	834	0.00217543	-0.274407	0.0895242	0.00356691	0.171732	0.0589308	0.757682	0.0463433	0.150208	0.000144708	0.256971	0.0676243	0.00967842	-0.321287	0.124188	0.000138246	1.96457e-05	0.00949875	1	0.881752
rs1045570	9:136472132	T:0.174911	rs7194895	16:55254592	T:0.361293	3356	832	0.00351769	-0.244777	0.0838722	0.0039623	-0.18267	0.0634018	0.790011	-0.0309075	0.116064	0.297307	-0.0780213	0.0748602	0.0100875	-0.323338	0.125675	0.000159763	2.2592e-05	0.00950525	1	0.881752
rs1513181	3:190057690	T:0.142687	rs16977781	15:84882220	A:0.0994352	3364	834	0.00777005	0.226517	0.0850958	0.00669529	0.259907	0.0958488	0.000375331	0.335953	0.0944524	0.000246028	0.401312	0.109458	0.0114188	-0.503261	0.198948	0.000777313	0.000103183	0.00951957	1	0.881752
rs7578326	2:226728897	G:0.361813	rs12663103	6:32269302	C:0.0540862	3365	834	0.0013253	-0.206151	0.0642126	0.000990695	-0.488942	0.148472	0.0211139	-0.154696	0.0670857	0.57171	-0.11362	0.200907	0.0111784	-0.573369	0.225996	1.45071e-05	2.23705e-06	0.00953131	1	0.881752
rs10490815	3:10310145	C:0.286712	rs12342140	9:81472517	C:0.148038	3364	834	0.00812336	0.175065	0.0661395	0.00422311	0.235605	0.0823507	0.380673	0.0686301	0.0782861	0.75227	0.036073	0.114283	0.0094637	0.324098	0.124901	0.000529887	7.16202e-05	0.00953784	1	0.881752
rs11714649	3:65674445	C:0.342793	rs691687	21:42562939	G:0.412779	3365	834	0.00175312	-0.204956	0.0654988	0.00105286	-0.200313	0.0611454	7.35889e-05	-0.404878	0.102129	3.61881e-05	-0.354717	0.0858762	0.00954081	0.244633	0.0943784	3.81048e-05	5.70095e-06	0.00955352	1	0.881752
rs6917161	6:3286674	T:0.20764	rs10486304	7:18358082	G:0.205707	3364	834	0.00432127	0.208158	0.072943	0.000690133	0.25315	0.0745991	0.561305	0.0550312	0.0947339	0.233281	0.111184	0.0932793	0.00973972	0.332712	0.128712	6.45736e-05	9.48591e-06	0.00955613	1	0.881752
rs8756	12:64646019	A:0.489747	rs890860	19:7179165	T:0.198663	3365	834	0.00101119	0.201659	0.0613432	0.00184943	0.23432	0.0752616	0.267045	0.0844811	0.0761163	0.715111	-0.049055	0.134397	0.00997446	0.279458	0.108455	5.07959e-05	7.54173e-06	0.00957971	1	0.881752
rs747423	17:74296376	T:0.261742	rs948346	18:8287072	C:0.0997325	3364	834	0.00329386	-0.204879	0.069713	0.00885289	0.252157	0.0963282	0.000172145	-0.296834	0.0790138	0.660083	0.0546886	0.124349	0.0092601	0.403132	0.154914	0.000411972	5.64945e-05	0.00958233	1	0.881752
rs3778850	7:134181455	A:0.307429	rs1499244	11:22755007	G:0.400446	3365	834	0.00559405	-0.185214	0.0668479	0.0010425	-0.206123	0.0628654	0.968515	0.00388898	0.0985269	0.480066	-0.0595432	0.0843154	0.0101864	-0.252428	0.0982427	8.21084e-05	1.21105e-05	0.0096985	1	0.881752
rs7568568	2:169843461	C:0.076523	rs1040566	20:55571093	G:0.0998514	3365	834	0.003681	-0.353301	0.121649	0.00540535	-0.298922	0.107455	0.0606182	-0.239391	0.127589	0.0648647	-0.206835	0.112034	0.0180626	-0.995528	0.421061	0.000246872	3.50231e-05	0.00973176	1	0.881752
rs831525	2:74006839	G:0.300446	rs7568568	2:169843461	C:0.076523	3365	834	0.0034144	0.189225	0.064632	0.00476138	-0.343252	0.121602	0.000273817	0.250739	0.0689055	0.758946	-0.0497529	0.162132	0.0117396	-0.491797	0.195167	0.000198876	2.85217e-05	0.00975845	1	0.881752
rs4646257	8:18306826	T:0.177021	rs1250552	10:80728033	C:0.46626	3364	834	0.00724742	-0.219015	0.0815619	0.00351727	0.175727	0.0602114	0.000347064	-0.516327	0.144331	0.267758	0.0786511	0.0709693	0.0101582	0.293111	0.114033	0.000435767	6.06958e-05	0.00978522	1	0.881752
rs2190947	7:43124493	C:0.402142	rs7045637	9:10336358	G:0.305919	3362	832	0.00718028	-0.165373	0.0615145	0.00565037	-0.1864	0.0673553	0.792236	-0.0217654	0.0826298	0.940011	0.00754295	0.100231	0.0101333	-0.256747	0.099853	0.000439882	6.1367e-05	0.00980804	1	0.881752
rs8008440	14:20226288	A:0.115488	rs948346	18:8287072	C:0.0997325	3364	834	0.00118019	0.294895	0.0909152	0.00921255	0.250803	0.0963121	4.26466e-05	0.414975	0.101395	0.000413323	0.381305	0.107975	0.0112571	-0.543741	0.214526	0.000195244	2.81494e-05	0.00981072	1	0.881752
rs1709317	2:23613013	T:0.333333	rs10517003	4:40963950	G:0.209932	3363	834	0.00581014	-0.180708	0.0655141	0.00452033	-0.21741	0.07657	0.412279	-0.0648011	0.0790365	0.777986	-0.0295022	0.104638	0.0105134	-0.303749	0.118723	0.00036655	5.16194e-05	0.00982956	1	0.881752
rs2671272	1:224081739	T:0.20416	rs2227956	6:31886251	C:0.186627	3365	834	0.00852934	0.191582	0.0728348	0.0014963	-0.250133	0.0787721	0.000300975	0.310943	0.0860274	0.280249	-0.103669	0.0960111	0.010985	-0.358158	0.140831	0.000176561	2.57751e-05	0.00990933	1	0.881752
rs8047671	16:77527482	T:0.485438	rs890860	19:7179165	T:0.198663	3365	834	0.0038144	0.174275	0.060238	0.00225446	0.229364	0.0750908	0.000123699	0.283046	0.0737354	9.71169e-05	0.496096	0.12728	0.0102148	-0.27132	0.105635	0.000173505	2.53581e-05	0.00991477	1	0.881752
rs32680	5:102219614	A:0.257801	rs747423	17:74296376	T:0.261664	3365	834	0.00102303	0.22627	0.0688983	0.00416424	-0.200053	0.0698158	0.347187	0.0835046	0.0888291	0.000143951	-0.359251	0.0945079	0.00998957	0.297397	0.115441	5.75452e-05	8.81619e-06	0.00998704	1	0.881752
rs17162330	1:27108799	C:0.144647	rs11789463	9:16826011	G:0.485237	3353	832	0.00246266	0.252298	0.0833248	0.00556351	0.16972	0.0612166	9.93967e-05	0.5486	0.140954	0.000225673	0.262716	0.0712276	0.0101161	-0.315483	0.122668	0.000252634	3.66142e-05	0.00998841	1	0.881752
rs7777448	7:157724510	A:0.387265	rs4646257	8:18306826	T:0.177155	3353	829	0.00257952	-0.189161	0.062764	0.0102736	-0.209249	0.0815314	9.71751e-05	-0.289255	0.0742149	0.000357572	-0.437714	0.122624	0.00990816	0.311621	0.120829	0.000373688	5.33394e-05	0.00999525	1	0.881752
rs12702181	7:45911994	G:0.356909	rs1322163	9:10177598	G:0.153195	3365	834	0.00550283	0.175759	0.0633131	0.00275624	0.243209	0.0812403	0.331013	0.0729981	0.0750951	0.975187	0.00389722	0.125297	0.0104816	0.309188	0.120799	0.000235883	3.47491e-05	0.0101485	1	0.881752
rs4146134	9:9277321	C:0.262039	rs17302884	9:118211868	G:0.400416	3364	833	0.00613366	0.187078	0.0682629	0.00189024	0.191232	0.0615498	0.000189965	0.402537	0.107861	5.77992e-05	0.33387	0.0830187	0.0103567	-0.257801	0.100559	0.000234105	3.45906e-05	0.0101806	1	0.881752
rs2244089	2:207689486	C:0.181209	rs10756761	9:16536099	T:0.484663	3358	832	0.00619019	0.211792	0.0773659	0.0103996	0.153398	0.0598683	0.587371	-0.0747615	0.137771	0.517461	0.0470975	0.072764	0.0106177	0.276722	0.108305	0.000784653	0.000110373	0.0101945	1	0.881752
rs2010851	12:1626903	C:0.308264	rs1869135	15:56669261	C:0.220571	3364	834	0.00675598	0.175289	0.0647147	0.00784707	0.188106	0.0707544	0.587586	0.0448465	0.0826912	0.939037	0.00769088	0.100561	0.0104367	0.279063	0.108966	0.000713563	0.000100872	0.0102043	1	0.881752
rs6719664	2:212233284	C:0.110847	rs312786	11:67876553	T:0.283358	3365	834	0.00549517	0.259582	0.0934934	0.00638548	-0.185422	0.0679874	0.000140853	0.456889	0.120024	0.205836	-0.0961005	0.0759629	0.0115163	-0.383958	0.151965	0.000539481	7.73019e-05	0.0102225	1	0.881752
rs748860	2:23608453	C:0.399406	rs4878117	9:89475284	T:0.482467	3365	834	0.00713529	-0.16538	0.061469	0.00191829	0.190769	0.061487	0.550421	0.0646944	0.108342	7.15769e-05	0.363428	0.091521	0.010441	-0.227975	0.0890225	0.000207481	3.11116e-05	0.0102999	1	0.881752
rs2237268	6:136994623	T:0.363001	rs923346	11:67938951	C:0.14948	3365	834	0.00528162	-0.176001	0.0630977	0.00236767	-0.27203	0.0894907	0.000238518	-0.268816	0.0731615	9.76686e-05	-0.505465	0.129729	0.00997688	0.335372	0.130159	0.000192053	2.88955e-05	0.0103042	1	0.881752
rs1869135	15:56669261	C:0.220571	rs6498261	16:12006358	G:0.496284	3364	834	0.00671691	0.191794	0.0707582	0.00487446	0.170759	0.0606556	0.584005	-0.068471	0.125051	0.481213	0.0534726	0.0759172	0.0106075	0.25318	0.0990774	0.000519892	7.51545e-05	0.0103098	1	0.881752
rs7578326	2:226728897	G:0.362136	rs2289700	15:77011738	T:0.101576	3362	833	0.00113517	-0.209153	0.064262	0.00156334	0.30831	0.0974844	0.0720768	-0.128228	0.0712918	4.62065e-05	0.562681	0.138114	0.011096	-0.380669	0.14989	3.92329e-05	6.27196e-06	0.010331	1	0.881752
rs923346	11:67938951	C:0.14948	rs7247078	19:44285672	C:0.404755	3365	834	0.00358095	-0.260892	0.0895644	0.00110378	0.200174	0.0613534	0.000181738	-0.542256	0.144867	0.116538	0.110805	0.0706004	0.0106765	0.331501	0.129842	4.77883e-05	7.62928e-06	0.0103979	1	0.881752
rs2190947	7:43124493	C:0.402022	rs6080616	20:17200213	A:0.426108	3363	832	0.00433044	-0.175714	0.0615887	0.00435903	0.173128	0.0607267	0.000180122	-0.377431	0.100772	0.986592	-0.00153624	0.0914128	0.0105267	0.225706	0.0882343	0.000322808	4.79488e-05	0.0103993	1	0.881752
rs10853223	18:12273759	C:0.428954	rs1620233	X:12807937	A:0.0997325	3364	834	0.00543442	0.169069	0.0608142	0.00213498	-0.276451	0.0900264	0.0741771	0.114976	0.0643938	0.000241964	-0.605565	0.164976	0.0113362	0.330741	0.130616	0.000154507	2.36393e-05	0.010405	1	0.881752
rs9288645	2:229923176	T:0.481718	rs12325881	17:63069110	C:0.0575208	3364	834	0.00740508	-0.16039	0.0598904	0.000218896	0.448923	0.121457	0.116197	-0.100837	0.0641888	1.6113e-05	0.836169	0.193876	0.0113891	-0.434855	0.171843	3.38332e-05	5.47055e-06	0.0104064	1	0.881752
rs4659190	1:117539009	A:0.232244	rs691687	21:42562939	G:0.412779	3365	834	0.00539651	0.193496	0.069544	0.00150485	-0.194134	0.0611688	0.987231	-0.00166446	0.104004	5.08685e-05	-0.319855	0.0789453	0.0105556	0.251493	0.0983519	0.000118292	1.83238e-05	0.0104322	1	0.881752
rs2485570	1:235352230	G:0.0723841	rs10793362	11:78507223	C:0.201992	3364	834	0.0124921	-0.315532	0.126317	0.00148289	-0.25082	0.0789237	0.489821	-0.102339	0.148189	0.0326544	-0.178065	0.0833519	0.0139369	-0.627769	0.255306	0.000182588	2.78538e-05	0.0104479	1	0.881752
rs7637969	3:192465170	C:0.222288	rs17266918	5:53443860	T:0.154383	3365	834	0.00581099	0.197114	0.0714633	0.0108805	0.210594	0.0826991	0.000195629	0.317076	0.0851304	0.000307579	0.374945	0.103896	0.0111676	-0.35858	0.141317	0.000822209	0.00011802	0.0104651	1	0.881752
rs467693	5:102195053	C:0.388377	rs10139564	14:20219625	C:0.436534	3364	834	0.00076104	0.211553	0.062839	0.00476229	0.16964	0.0600988	4.12449e-05	0.412077	0.100497	0.000165061	0.352231	0.0934983	0.0105529	-0.2266	0.0886138	8.53792e-05	1.34247e-05	0.0104666	1	0.881752
rs4972905	2:230190133	A:0.399406	rs890860	19:7179165	T:0.198663	3365	834	0.0127103	-0.154405	0.0619655	0.00346767	0.219589	0.0751266	0.603151	-0.0396349	0.0762394	0.000105759	0.424492	0.10949	0.0108686	-0.280078	0.109968	0.000507105	7.44636e-05	0.0104881	1	0.881752
rs6719664	2:212233284	C:0.110764	rs7045637	9:10336358	G:0.305828	3363	833	0.0082923	0.247084	0.093595	0.00501663	-0.189183	0.0674219	0.83027	0.027615	0.128828	0.000286976	-0.275709	0.0760204	0.0106214	0.392232	0.153521	0.00050482	7.48302e-05	0.0106025	1	0.881752
rs11599920	10:35547170	T:0.176077	rs130266	22:30780362	C:0.415007	3365	834	0.00756064	0.202785	0.0759186	0.00211631	-0.193038	0.0628091	0.84205	-0.0234382	0.117619	7.40331e-05	-0.305861	0.0771805	0.0105243	0.281406	0.110005	0.00024808	3.78756e-05	0.0106068	1	0.881752
rs1018139	4:167067451	T:0.0872214	rs12702181	7:45911994	G:0.356909	3365	834	0.00243647	-0.350106	0.115504	0.00482488	0.178416	0.0633018	0.787152	-0.0437522	0.162039	0.000371372	0.24248	0.0681195	0.0118446	-0.432231	0.171742	0.000152558	2.3798e-05	0.0106374	1	0.881752
rs6656063	1:156231480	T:0.301486	rs624947	11:67897358	G:0.305201	3365	834	0.00955328	0.16813	0.0648753	0.000675182	-0.227606	0.0669536	0.79737	0.0222825	0.0867859	3.10409e-05	-0.397453	0.095411	0.0106275	0.255669	0.100077	0.000100589	1.59627e-05	0.010655	1	0.881752
rs4646257	8:18306826	T:0.176584	rs2289700	15:77011738	T:0.101607	3361	833	0.0114649	-0.206168	0.0815474	0.00221211	0.298573	0.0975675	0.000798606	-0.308516	0.0920043	0.234092	0.139208	0.116993	0.0101346	0.477607	0.185753	0.000320961	4.88327e-05	0.0106931	1	0.881752
rs7158400	14:91992466	T:0.245977	rs7194895	16:55254592	T:0.361293	3356	832	0.0127204	-0.179952	0.0722263	0.0044524	-0.180293	0.0633898	0.000425451	-0.377492	0.107127	0.000152166	-0.307475	0.0811814	0.0105152	0.269686	0.105412	0.0005381	8.03606e-05	0.0107298	1	0.881752
rs7968902	12:64649337	T:0.449019	rs890860	19:7179165	T:0.198573	3364	833	0.0017338	-0.194158	0.0619835	0.00205778	0.231944	0.0752633	0.329435	-0.0754093	0.0773228	9.06125e-05	0.476964	0.121847	0.0111505	-0.281428	0.110888	9.04099e-05	1.45113e-05	0.0107475	1	0.881752
rs1800792	4:155753858	G:0.445617	rs1018139	4:167067451	T:0.0872214	3365	834	0.0089738	0.159048	0.0608667	0.00244823	-0.349924	0.115499	0.000757576	0.220972	0.0656123	0.931574	0.0153685	0.178986	0.0114067	-0.418475	0.165406	0.000262858	4.05252e-05	0.0107579	1	0.881752
rs10139564	14:20219625	C:0.436553	rs738407	22:42655288	G:0.373254	3365	834	0.00694976	0.161978	0.0600088	0.0016231	0.192704	0.0611425	0.922075	-0.00880577	0.09002	0.997875	0.000259898	0.0975719	0.010958	0.217554	0.0855154	0.000174333	2.73422e-05	0.0107697	1	0.881752
rs6706188	2:100106402	C:0.281129	rs2252909	17:2225359	C:0.366122	3365	834	0.00883955	-0.179994	0.0687471	0.00324129	-0.188096	0.0638939	0.960761	0.00489205	0.0994341	0.547414	-0.0501484	0.0833528	0.0114176	-0.262807	0.103891	0.000337722	5.17465e-05	0.0108082	1	0.881752
rs312786	11:67876553	T:0.283378	rs4828037	X:99732340	C:0.373476	3363	833	0.00577729	-0.187902	0.0680766	0.00439006	0.145367	0.0510295	0.762013	-0.0278254	0.0918819	0.000132658	0.257927	0.067494	0.0112667	-0.206846	0.0816182	0.000438649	6.71431e-05	0.0109336	1	0.881752
rs7936109	11:2243030	C:0.373662	rs7508679	19:7173832	T:0.409483	3364	834	0.00685407	-0.171823	0.0635476	0.0109022	-0.1563	0.0613949	0.00024493	-0.360473	0.0982883	0.000348996	-0.328972	0.0919966	0.0109244	0.232222	0.0912424	0.000810055	0.000120962	0.0109547	1	0.881752
rs1345497	1:235520615	C:0.474294	rs438031	21:26467875	C:0.140267	3365	834	0.00181742	-0.186955	0.0599494	0.00474272	0.240927	0.0853138	7.13997e-05	-0.279748	0.0704376	0.769441	-0.041591	0.141898	0.0111165	0.307889	0.121263	0.000156386	2.49946e-05	0.0109562	1	0.881752
rs4972905	2:230190133	A:0.399406	rs4804416	19:7174848	G:0.428826	3365	834	0.0123556	-0.155044	0.0619724	0.000201287	0.223348	0.0600817	0.703577	0.0370385	0.0973427	1.30295e-05	0.394786	0.0905554	0.0111774	-0.21927	0.0864253	3.40113e-05	5.76378e-06	0.0109939	1	0.881752
rs12998521	2:102340849	T:0.373879	rs10486304	7:18358082	G:0.206366	3346	828	0.00583366	0.169089	0.0613313	0.000708441	0.253073	0.0747346	0.558498	0.0458778	0.0784135	0.708767	0.0420832	0.112669	0.0112767	0.277603	0.109551	9.50267e-05	1.55498e-05	0.0110165	1	0.881752
rs2244089	2:207689486	C:0.181034	rs7189840	16:55241127	A:0.483353	3364	834	0.00476548	0.217992	0.0772342	0.00150391	-0.190134	0.0599049	0.000166581	0.46141	0.122554	0.249752	-0.0839225	0.0729157	0.011406	-0.272716	0.107792	0.000120169	1.94963e-05	0.0110196	1	0.881752
rs715092	2:121386577	T:0.259733	rs1018139	4:167067451	T:0.0872214	3365	834	0.00589693	0.185975	0.0675422	0.00293442	-0.343591	0.115511	0.117901	0.114666	0.0733327	0.000150154	-0.599663	0.158188	0.0109672	0.448236	0.176211	0.000186804	2.99094e-05	0.0110681	1	0.881752
rs3887925	3:188148339	G:0.443536	rs9665553	10:17144179	G:0.228975	3365	834	0.00318822	-0.181341	0.0614928	0.000192531	-0.27881	0.0747755	0.392267	-0.0654014	0.076447	0.636653	-0.0542079	0.114754	0.0115557	-0.275973	0.109278	1.2099e-05	2.14467e-06	0.0111291	1	0.881752
rs10795445	10:17184002	C:0.133581	rs16976728	16:27289213	T:0.382912	3365	834	0.00428962	-0.261315	0.0914955	0.00486427	-0.175699	0.0623957	0.000192059	-0.513873	0.137796	0.000273037	-0.255154	0.0701044	0.0106071	0.337494	0.132072	0.0003146	4.96166e-05	0.0111429	1	0.881752
rs10490815	3:10310145	C:0.286712	rs9496698	6:143962504	G:0.490785	3364	834	0.00908447	0.172799	0.0662356	0.000222504	-0.224238	0.0607362	0.642859	-0.0514598	0.110975	1.00935e-05	-0.365059	0.0826831	0.0112422	0.23876	0.0941823	3.0813e-05	5.30918e-06	0.0111644	1	0.881752
rs1432268	2:23623939	A:0.221626	rs10756761	9:16536099	T:0.48451	3357	832	0.0110357	-0.188259	0.0740722	0.00884847	0.156784	0.0598904	0.00051254	-0.45354	0.130548	0.557991	0.0437267	0.0746408	0.0115971	0.265672	0.105251	0.00116234	0.000173825	0.0111859	1	0.881752
rs11098157	4:113581387	A:0.178306	rs480575	11:34424222	C:0.28321	3365	834	0.0107532	-0.204311	0.0801025	0.0059574	0.182695	0.0664319	0.727919	-0.0357711	0.102822	0.000243335	0.28471	0.0775951	0.0122809	-0.320781	0.128109	0.000588252	9.06804e-05	0.0111874	1	0.881752
rs2023828	4:113576410	A:0.303391	rs4762119	12:64450102	T:0.46282	3362	834	0.00403717	-0.190677	0.0663168	0.000175399	-0.228754	0.0609679	0.000181873	-0.403404	0.107777	8.29379e-06	-0.369711	0.0829422	0.0112649	0.238136	0.0939626	1.38107e-05	2.45439e-06	0.0112182	1	0.881752
rs1019216	11:22799796	G:0.162853	rs4804416	19:7174848	G:0.428826	3365	834	0.000309311	0.287609	0.0797281	0.000113335	0.232426	0.0602122	1.91563e-05	0.531634	0.124373	4.00235e-06	0.330973	0.0717749	0.0114229	-0.286905	0.113424	1.31651e-06	2.5121e-07	0.0112182	1	0.881752
rs2185815	1:117525154	G:0.223626	rs7508679	19:7173832	T:0.40951	3365	834	0.00724125	0.191494	0.0713056	0.00921118	-0.159593	0.0612848	0.00021687	0.388279	0.104983	0.666762	-0.0338545	0.0786223	0.0115904	-0.257441	0.101982	0.000905117	0.000137474	0.0112414	1	0.881752
rs11098157	4:113581387	A:0.178306	rs16931219	9:10165169	C:0.145617	3365	834	0.00863702	-0.210082	0.0799977	0.0052492	0.225558	0.0808067	0.325864	-0.0904416	0.0920546	0.000205839	0.348892	0.0939969	0.0128459	-0.403757	0.162281	0.000547041	8.51461e-05	0.0112739	1	0.881752
rs4878117	9:89475284	T:0.482467	rs6123674	20:55196354	G:0.40847	3365	834	0.00252533	0.185736	0.0614962	0.00635922	-0.169367	0.0620695	0.894356	0.012213	0.0919695	0.000314784	-0.400903	0.111275	0.0114681	0.229544	0.090797	0.000187147	3.04581e-05	0.0112832	1	0.881752
rs2369476	1:158388112	A:0.280738	rs12720917	16:55576893	C:0.154064	3359	830	0.00592197	0.182902	0.0664599	0.00827018	0.219808	0.0832343	0.336775	0.0759711	0.0790907	0.864892	0.0197751	0.116222	0.0116178	0.325089	0.128822	0.00080434	0.000123514	0.0113173	1	0.881752
rs39101	7:29260987	A:0.243605	rs4762119	12:64450102	T:0.46282	3362	834	0.000487173	-0.2522	0.072311	0.000208242	-0.226331	0.0610255	0.815622	-0.0265142	0.113707	0.151027	-0.10956	0.0763001	0.0116544	-0.265826	0.105384	1.79134e-06	3.4186e-07	0.0113345	1	0.881752
rs3123108	6:159121821	C:0.387667	rs312786	11:67876553	T:0.283358	3365	834	0.00452635	-0.178894	0.0630144	0.00492719	-0.191393	0.068069	0.592149	-0.0440402	0.0822067	0.903178	-0.0118903	0.097744	0.0118133	-0.25706	0.102102	0.000399833	6.34847e-05	0.0113626	1	0.881752
rs13093232	3:63994682	A:0.0631501	rs4878117	9:89475284	T:0.482467	3365	834	0.00712524	0.323202	0.120108	0.00171295	0.193084	0.061571	0.54157	-0.136882	0.224234	0.039286	0.1353	0.0656423	0.0123805	0.457506	0.182921	0.000237588	3.85338e-05	0.0113626	1	0.881752
rs12342140	9:81472517	C:0.147994	rs738407	22:42655288	G:0.373254	3365	834	0.00753837	0.220665	0.0825817	0.00283541	0.182803	0.0612396	0.000227986	0.466959	0.126691	0.00010896	0.278007	0.0718417	0.0118443	-0.296649	0.11787	0.000199777	3.27053e-05	0.0113954	1	0.881752
rs12702181	7:45911994	G:0.356909	rs7989623	13:27836802	G:0.0771174	3365	834	0.00438121	0.180444	0.0633287	0.00917575	-0.308046	0.118232	0.000324346	0.246087	0.0684518	0.970794	-0.00601331	0.164242	0.0124864	-0.430358	0.172275	0.000569319	8.95226e-05	0.0114331	1	0.881752
rs9295405	6:170546144	C:0.185345	rs11599920	10:35547170	T:0.17613	3364	833	0.000865377	-0.269685	0.0809625	0.00807916	0.200819	0.0758167	3.88146e-05	-0.413091	0.100401	0.374745	0.080108	0.0902502	0.011159	0.37123	0.146287	9.15761e-05	1.54969e-05	0.0114394	1	0.881752
rs546803	11:67942968	C:0.235958	rs1790588	18:65686164	C:0.483804	3365	834	4.00937e-05	-0.303971	0.074014	0.00379118	0.170884	0.0590267	0.655206	-0.0543942	0.121812	0.000133171	0.280719	0.0734766	0.0115845	-0.253833	0.100545	2.9394e-06	5.58648e-07	0.0114709	1	0.881752
rs721471	1:85811599	A:0.205559	rs2272453	15:91389084	C:0.260553	3364	834	0.00343278	0.213314	0.0729014	0.00701713	0.184877	0.0685737	0.623741	0.0483946	0.0986528	0.486821	0.0592865	0.0852585	0.0116568	0.296251	0.11745	0.000410967	6.57289e-05	0.0114756	1	0.881752
rs10278266	7:14909858	G:0.197623	rs1790588	18:65686164	C:0.483804	3365	834	0.00312411	0.216351	0.0732089	0.00309491	0.174422	0.0589631	0.819742	-0.0279119	0.122486	0.374315	0.0649524	0.07311	0.0117675	0.246905	0.0980156	0.000236056	3.86242e-05	0.0114772	1	0.881752
rs3778850	7:134181455	A:0.307464	rs8013925	14:92133822	C:0.461195	3363	832	0.00538045	-0.186058	0.0668472	0.0077402	0.162328	0.0609523	0.723955	0.0390466	0.110558	0.000251686	0.307957	0.084129	0.0116152	-0.238551	0.0945271	0.000558512	8.8297e-05	0.0114946	1	0.881752
rs32680	5:102219614	A:0.257801	rs9665553	10:17144179	G:0.228975	3365	834	0.000710483	0.233522	0.0689771	0.000217211	-0.276529	0.0747757	2.34288e-05	0.360763	0.0852983	0.262634	-0.110256	0.0984264	0.0121041	-0.311978	0.124339	3.29157e-06	6.25183e-07	0.0115072	1	0.881752
rs11583718	1:67930625	C:0.373105	rs2023828	4:113576410	A:0.303269	3365	834	0.0113492	-0.15915	0.0628613	0.00548577	-0.183809	0.0661889	0.826209	-0.0183723	0.0836752	0.899913	-0.0118706	0.0943827	0.0119233	-0.241676	0.0961164	0.000684554	0.000107386	0.0115088	1	0.881752
rs12255372	10:114798892	T:0.261367	rs8008440	14:20226288	A:0.115453	3365	834	5.5358e-06	0.304837	0.0670948	0.000624028	0.311862	0.0911623	0.00551299	0.212691	0.0766338	0.382218	0.10797	0.123562	0.0116703	0.374283	0.148409	1.93449e-07	3.97841e-08	0.0115278	1	0.881752
rs511041	1:67934377	A:0.377675	rs546803	11:67942968	C:0.236029	3364	833	0.00618883	-0.171721	0.0627269	5.61892e-05	-0.297982	0.0739728	0.457431	-0.0572887	0.0770959	0.348175	-0.100173	0.106779	0.0121813	-0.276199	0.110178	4.82559e-06	9.09912e-07	0.0115644	1	0.881752
rs7189840	16:55241127	A:0.483353	rs2570054	17:63010733	G:0.404875	3364	834	0.00168785	-0.188125	0.0599072	0.00539463	0.169934	0.061073	0.949809	-0.00589372	0.0936297	0.000217491	0.365597	0.0988692	0.011756	-0.216855	0.0860746	0.000127685	2.1553e-05	0.0115739	1	0.881752
rs6950343	7:151167114	T:0.0713224	rs7508679	19:7173832	T:0.40951	3365	834	0.00817658	0.29587	0.111873	0.00934331	-0.15925	0.0612681	0.914857	-0.0182603	0.170794	0.000740536	-0.225921	0.0669571	0.0116672	0.392565	0.155653	0.00107656	0.000166685	0.0116058	1	0.881752
rs2010851	12:1626903	C:0.308356	rs2272453	15:91389084	C:0.26063	3363	834	0.0053929	0.180232	0.0647716	0.00637288	0.186887	0.068508	0.000168645	0.318375	0.0846321	0.000195559	0.349694	0.0938854	0.0119963	-0.259364	0.10324	0.00061079	9.73997e-05	0.011665	1	0.881752
rs555015	1:15645520	G:0.485587	rs738407	22:42655288	G:0.373254	3365	834	0.00426136	0.17273	0.0604343	0.00108217	0.199934	0.0611748	0.941359	0.00657746	0.0894137	0.925712	-0.00966411	0.103646	0.0119158	0.213701	0.0849833	0.00011084	1.89722e-05	0.0116907	1	0.881752
rs721471	1:85811599	A:0.205498	rs10517003	4:40963950	G:0.209807	3365	834	0.00421652	0.208703	0.0729349	0.0059841	-0.210686	0.0766505	0.367322	0.0805662	0.0893688	0.000254107	-0.356676	0.0975035	0.0114361	0.330784	0.130792	0.000308703	5.07683e-05	0.011694	1	0.881752
rs17628432	4:113576376	T:0.336801	rs39109	7:29285791	T:0.275713	3364	834	0.00582852	0.173292	0.0628489	0.00857744	0.17175	0.0653426	0.724203	0.03001	0.0850509	0.996769	-0.000385234	0.0951253	0.0120195	0.245661	0.0978118	0.000754962	0.000119614	0.0117036	1	0.881752
rs546803	11:67942968	C:0.235958	rs12325881	17:63069110	C:0.0575037	3365	834	6.07723e-05	-0.296228	0.0738762	0.000264022	0.444668	0.121885	0.00414129	-0.225307	0.0785811	9.10576e-06	0.652808	0.147115	0.0147376	-0.557597	0.228639	3.10644e-07	6.42841e-08	0.0117763	1	0.881752
rs6970522	7:151080486	G:0.497325	rs7228952	18:70337479	T:0.0906389	3365	834	0.0103665	-0.15341	0.0598474	0.00596536	0.273039	0.0992987	0.0007132	-0.224474	0.066325	0.720372	-0.0603134	0.168491	0.0122158	0.347419	0.138643	0.000824823	0.000131131	0.0118055	1	0.881752
rs974892	1:235553568	G:0.367967	rs12720917	16:55576893	C:0.154064	3359	830	0.00106791	-0.20895	0.0638602	0.0106635	0.212551	0.0832381	0.134021	-0.111489	0.0744035	0.000310675	0.4237	0.117491	0.012769	-0.318012	0.127708	0.000152987	2.62359e-05	0.0118871	1	0.881752
rs715092	2:121386577	T:0.259733	rs2834291	21:34191637	T:0.385884	3365	834	0.00500403	0.189445	0.0674957	0.00583595	-0.172172	0.0624524	0.909961	0.0111274	0.0983963	0.000213077	-0.309364	0.0835446	0.011861	0.244621	0.0972164	0.00042739	7.04656e-05	0.0119166	1	0.881752
rs10916848	1:20875200	C:0.383289	rs510415	18:58698041	A:0.457478	3363	833	0.00373292	-0.182478	0.0629257	0.0092086	0.158929	0.0610278	0.780001	0.029261	0.104759	0.000318887	0.327077	0.0908686	0.0121924	-0.225865	0.0901106	0.000506116	8.35495e-05	0.0120353	1	0.881752
rs748860	2:23608453	C:0.399494	rs12799882	11:78485098	T:0.179156	3363	833	0.00688606	-0.166232	0.0615149	0.00159251	-0.259566	0.0822119	0.330293	-0.0703114	0.0722237	0.78661	-0.0327276	0.120893	0.0128283	-0.300064	0.12058	0.000147378	2.55943e-05	0.0120436	1	0.881752
rs2369476	1:158388112	A:0.280832	rs8047671	16:77527482	T:0.485438	3365	834	0.00747926	0.177459	0.0663467	0.00571151	0.166434	0.0602172	0.000305557	0.412184	0.114161	0.000196514	0.301897	0.0810798	0.0121417	-0.233722	0.0931908	0.000498269	8.23764e-05	0.0120469	1	0.881752
rs2227956	6:31886251	C:0.186683	rs11793389	9:9378678	T:0.0563317	3364	834	0.00129869	-0.253468	0.0788081	0.00892701	-0.369943	0.141479	0.0153018	-0.197736	0.0815354	0.318857	-0.160168	0.160681	0.0194964	-0.756099	0.323686	0.000140166	2.44578e-05	0.0120834	1	0.881752
rs17368239	6:143976280	C:0.405944	rs1926447	13:45527945	T:0.281278	3365	834	0.00880447	0.159498	0.0608876	0.00297582	0.196646	0.0662058	0.792126	0.0216548	0.0821653	0.923865	-0.0101686	0.106404	0.0122846	0.238433	0.0952261	0.000390905	6.54681e-05	0.0120851	1	0.881752
rs6801602	3:190002288	G:0.190639	rs1790588	18:65686164	C:0.483804	3365	834	0.00196008	0.233076	0.0752778	0.00576774	0.162892	0.0590038	0.744155	-0.0442351	0.135542	0.410421	0.0592596	0.071991	0.0125557	0.266881	0.106918	0.000155321	2.70074e-05	0.0120901	1	0.881752
rs9827112	3:64960366	G:0.31575	rs9496698	6:143962504	G:0.490639	3365	834	0.00534566	-0.188461	0.0676596	0.000192108	-0.226313	0.0606871	0.000263423	-0.415266	0.113808	1.05048e-05	-0.372066	0.0844355	0.0121241	0.242545	0.0966889	1.83477e-05	3.45397e-06	0.0121285	1	0.881752
rs12516824	5:124000347	T:0.382808	rs4762119	12:64450102	T:0.46282	3362	834	0.000546806	0.212809	0.0615638	0.000230038	-0.224743	0.0610133	0.855048	0.0181314	0.0992512	1.9489e-05	-0.404477	0.0947104	0.0122909	0.222499	0.0888688	2.33692e-06	4.70355e-07	0.0121653	1	0.881752
rs2050745	1:162984982	T:0.306274	rs16977781	15:84882220	A:0.0994648	3363	833	0.00744195	-0.17771	0.0663992	0.00419838	0.274786	0.095983	0.000463586	-0.263098	0.0751504	0.77031	0.0397479	0.136137	0.0123651	0.346247	0.138413	0.000667473	0.000109961	0.012177	1	0.881752
rs870872	1:235450248	T:0.202618	rs11038977	11:46690960	T:0.140434	3361	833	0.00164602	-0.238987	0.0759261	0.00658839	0.232115	0.0854319	0.140272	-0.128362	0.0870381	0.000249773	0.373229	0.101906	0.0137473	-0.383993	0.155854	0.000158907	2.78636e-05	0.0122224	1	0.881752
rs480575	11:34424222	C:0.283229	rs4828037	X:99732340	C:0.373476	3363	833	0.00333803	0.194702	0.0663433	0.0048754	0.143554	0.0509932	0.693224	0.0363711	0.0921991	0.702074	0.0265401	0.0693819	0.0124051	0.195893	0.0783443	0.000291811	5.00776e-05	0.0122612	1	0.881752
rs6719664	2:212233284	C:0.110847	rs481802	19:44265691	C:0.402823	3365	834	0.00716669	0.251399	0.0934918	0.0114146	-0.155678	0.0615392	0.000222469	0.495013	0.134076	0.269598	-0.076253	0.0690704	0.0130774	-0.340959	0.137392	0.000937847	0.000153199	0.012273	1	0.881752
rs1513181	3:190057690	T:0.142645	rs1367647	15:84741677	A:0.116048	3365	834	0.00950166	0.221116	0.0852592	0.00198613	0.278606	0.0900966	0.000471816	0.33881	0.0969062	7.01073e-05	0.418358	0.105223	0.014025	-0.417886	0.170106	0.000257837	4.46898e-05	0.0123323	1	0.881752
rs13093232	3:63994682	A:0.0631688	rs5945326	X:152553116	G:0.244203	3364	834	0.0107378	0.306269	0.120053	0.00451948	-0.169805	0.0598027	0.411614	0.117986	0.1437	0.000470587	-0.224908	0.0643153	0.0115309	0.442484	0.175159	0.000533913	9.0026e-05	0.0123732	1	0.881752
rs9496698	6:143962504	G:0.490636	rs2190947	7:43124493	C:0.402051	3364	833	0.000158398	-0.229341	0.0607121	0.00418958	-0.176615	0.0616776	1.20112e-05	-0.39303	0.0897865	0.000225104	-0.382916	0.103798	0.0125361	0.216491	0.0867114	1.4662e-05	2.85014e-06	0.0124828	1	0.881752
rs9428859	1:239306485	A:0.219019	rs2681417	3:123307887	G:0.0713224	3365	834	0.00327176	0.211891	0.0720478	0.00166363	-0.402846	0.128111	0.000275458	0.279851	0.0769381	0.351537	-0.148755	0.159675	0.015345	-0.519915	0.214475	0.000100712	1.83023e-05	0.012488	1	0.881752
rs11789463	9:16826011	G:0.485386	rs2041466	11:22769111	C:0.423054	3353	832	0.00518104	0.171079	0.0611967	0.000482436	0.211785	0.0606777	0.811177	-0.023673	0.0990883	0.939292	-0.00815436	0.107068	0.0127238	0.217782	0.0874132	5.23699e-05	9.76342e-06	0.0125104	1	0.881752
rs10517003	4:40963950	G:0.209869	rs7189840	16:55241127	A:0.483353	3364	834	0.00483693	-0.215994	0.0766563	0.00142705	-0.191044	0.0599047	0.803083	0.030952	0.124126	0.232034	-0.087061	0.0728461	0.0130351	-0.275112	0.110807	0.000105519	1.92121e-05	0.0125415	1	0.881752
rs3796867	4:15427646	T:0.0808561	rs2254884	9:106621570	C:0.281361	3364	833	0.00996119	-0.305278	0.118455	0.00918289	0.172289	0.0661335	0.000511669	-0.585725	0.168575	0.132653	0.107202	0.0712912	0.0126184	0.464135	0.186074	0.00100114	0.000166394	0.0125709	1	0.881752
rs2291385	6:159104665	A:0.0506686	rs885273	7:151067285	A:0.394502	3365	834	0.00636441	-0.409564	0.150112	0.00226991	0.186255	0.0610185	0.000517332	-0.860435	0.247848	0.0269508	0.140945	0.0637118	0.0131146	0.527394	0.212604	0.000157151	2.82686e-05	0.0125883	1	0.881752
rs10212404	3:188163338	C:0.498216	rs546803	11:67942968	C:0.23588	3364	833	0.0020597	0.187192	0.0607473	5.32539e-05	-0.29906	0.0740089	0.322743	0.074736	0.0755797	2.05741e-05	-0.5722	0.134364	0.0129647	0.261064	0.105067	1.62607e-06	3.40848e-07	0.0125987	1	0.881752
rs11707430	3:189640739	C:0.222354	rs4243233	16:30439361	G:0.486623	3364	833	0.00510261	0.20135	0.0718981	0.00690374	0.162125	0.0600142	0.636625	-0.0605719	0.128215	0.590042	0.0415129	0.0770504	0.01284	0.253109	0.101725	0.000503159	8.67022e-05	0.0126561	1	0.881752
rs13093232	3:63994682	A:0.0631501	rs9572356	13:69557159	G:0.0704309	3365	834	0.00847056	0.315944	0.120007	0.00656996	0.305835	0.112526	0.161154	0.18599	0.132736	0.118631	0.191904	0.122973	0.0129341	0.759547	0.305581	0.000909769	0.00015302	0.0126841	1	0.881752
rs11098157	4:113581387	A:0.178306	rs1358889	9:10164668	C:0.240713	3365	834	0.00721592	-0.215034	0.0800362	0.00666639	0.18509	0.0682216	0.620644	-0.0507318	0.102501	0.000291404	0.28869	0.0796865	0.0133931	-0.337013	0.136269	0.000657526	0.00011223	0.0126876	1	0.881752
rs4972905	2:230190133	A:0.399406	rs691687	21:42562939	G:0.412779	3365	834	0.0106245	-0.158253	0.0619432	0.00143067	-0.194911	0.0611314	0.870186	0.0151909	0.0929548	0.788266	-0.0245541	0.0914275	0.0130036	-0.221398	0.0891415	0.000203792	3.65799e-05	0.0127086	1	0.881752
rs2291385	6:159104665	A:0.0506837	rs1499242	11:22750385	G:0.211653	3364	834	0.0056605	-0.414609	0.14985	0.00303393	-0.228668	0.0771413	0.39902	-0.150538	0.178495	0.026146	-0.176849	0.0795171	0.0170911	-0.76461	0.320626	0.000181788	3.27859e-05	0.0127121	1	0.881752
rs10278266	7:14909858	G:0.197623	rs4723002	7:30692226	G:0.0976226	3365	834	0.00482896	0.206564	0.0732956	0.000958074	-0.365001	0.110521	0.000361731	0.283146	0.0793897	0.186634	-0.17451	0.132144	0.01513	-0.492302	0.202656	6.23276e-05	1.17388e-05	0.0127543	1	0.881752
rs4686964	3:189687911	G:0.470282	rs7228952	18:70337479	T:0.0906389	3365	834	0.0059539	-0.165829	0.0602946	0.00627662	0.271891	0.0994857	0.000405426	-0.236058	0.0667486	0.785301	-0.0445388	0.163495	0.0128856	0.343455	0.138105	0.000498087	8.64493e-05	0.0127578	1	0.881752
rs2291385	6:159104665	A:0.0506988	rs8013925	14:92133822	C:0.461195	3363	832	0.00662379	-0.407415	0.15005	0.00871367	0.159733	0.0608949	0.00067714	-0.954425	0.280823	0.0667027	0.116162	0.0633494	0.0140385	0.55169	0.224604	0.000557763	9.64601e-05	0.0127771	1	0.881752
rs1994350	6:159158992	T:0.184711	rs948346	18:8287072	C:0.0996431	3362	834	0.00867546	-0.212294	0.0808867	0.00750021	0.257521	0.0963137	0.000592184	-0.316564	0.0921539	0.470932	0.0863463	0.119765	0.0123131	0.434783	0.173702	0.000982495	0.000165756	0.0127824	1	0.881752
rs4646257	8:18306826	T:0.176925	rs2272453	15:91389084	C:0.26063	3363	834	0.0108806	-0.207503	0.0814854	0.0083148	0.18065	0.0684536	0.000472331	-0.388816	0.111218	0.352501	0.075203	0.0808851	0.012914	0.329403	0.132496	0.00103342	0.000174048	0.0127913	1	0.881752
rs1358889	9:10164668	C:0.240636	rs10793362	11:78507223	C:0.201992	3364	834	0.00796744	0.181124	0.0682598	0.00148896	-0.250723	0.0789224	0.419021	0.0668275	0.082695	7.06416e-05	-0.414704	0.104351	0.0124772	0.316296	0.126602	0.000146356	2.68053e-05	0.012816	1	0.881752
rs7637969	3:192465170	C:0.222288	rs12702181	7:45911994	G:0.356909	3365	834	0.00513224	0.199946	0.0714446	0.0051046	0.177148	0.0632589	0.981257	-0.00256465	0.109167	0.517239	0.0524183	0.0809414	0.0129717	0.261373	0.1052	0.00040233	7.08871e-05	0.0128478	1	0.881752
rs10139564	14:20219625	C:0.436534	rs948346	18:8287072	C:0.0997325	3364	834	0.00588742	0.165305	0.060024	0.0076063	0.256992	0.0962853	0.000359713	0.239431	0.0671049	0.000258678	0.554007	0.151637	0.0132051	-0.34437	0.13896	0.000754502	0.000129414	0.0128532	1	0.881752
rs7039706	9:16635242	A:0.487515	rs8756	12:64646019	A:0.489596	3364	833	0.00945013	0.154749	0.0596261	0.00245427	0.185841	0.0613555	0.54642	-0.0641454	0.106354	0.794149	-0.0275171	0.105459	0.0130074	0.214945	0.0865468	0.000227318	4.10846e-05	0.012878	1	0.881752
rs7578326	2:226728897	G:0.361813	rs1316447	18:44726674	T:0.191382	3365	834	0.00109501	-0.209616	0.0642027	0.00401265	0.217384	0.075555	4.59162e-05	-0.32672	0.0801668	0.83974	0.0222225	0.10989	0.0128973	0.280221	0.112693	8.53688e-05	1.60247e-05	0.012878	1	0.881752
rs2485570	1:235352230	G:0.0726597	rs6971267	7:37109212	A:0.124666	3365	834	0.0102185	-0.323356	0.125901	0.00973283	0.229343	0.0887145	0.251207	-0.159943	0.139393	0.00106239	0.307379	0.0939003	0.0190598	-0.70525	0.300828	0.00113085	0.000190776	0.0128798	1	0.881752
rs7936109	11:2243030	C:0.373662	rs312786	11:67876553	T:0.283294	3364	834	0.00488232	-0.178862	0.0635459	0.00575481	-0.18778	0.0680009	0.000189316	-0.31559	0.0845438	0.00024766	-0.367765	0.100354	0.0129215	0.247745	0.0996591	0.000441173	7.79552e-05	0.0129511	1	0.881752
rs6706188	2:100106402	C:0.281129	rs4982695	14:22392453	C:0.301932	3365	834	0.00829041	-0.181128	0.0686091	0.0100535	0.16891	0.0656219	0.870425	-0.0154989	0.0950156	0.000356329	0.312649	0.087565	0.0135271	-0.26223	0.106184	0.00100261	0.000171352	0.012994	1	0.881752
rs9827112	3:64960366	G:0.31575	rs6965571	7:150065405	A:0.180535	3365	834	0.00557278	-0.187277	0.0675623	0.0101351	-0.210867	0.0820117	0.300014	-0.082298	0.0794073	0.823214	-0.0245765	0.110005	0.0141453	-0.318834	0.129948	0.000687989	0.000119754	0.0130156	1	0.881752
rs6435632	2:212086769	A:0.306686	rs7901695	10:114744078	C:0.289599	3365	834	0.00387279	-0.193967	0.0671552	6.17878e-05	0.260864	0.0651203	0.000166998	-0.355902	0.094546	0.196518	0.11398	0.0882519	0.0130131	0.252655	0.101737	4.78979e-06	1.00003e-06	0.0130174	1	0.881752
rs7568568	2:169843461	C:0.0763016	rs9503572	6:3325219	T:0.249102	3342	829	0.00465641	-0.346466	0.122431	0.00669525	0.189171	0.0697627	0.545545	-0.0937852	0.155158	0.000653715	0.252834	0.0741821	0.0149376	-0.515966	0.211992	0.000413231	7.35637e-05	0.0130228	1	0.881752
rs748860	2:23608453	C:0.399406	rs11098157	4:113581387	A:0.178306	3365	834	0.00742308	-0.164604	0.0614827	0.00760364	-0.21385	0.0801181	0.000351535	-0.26144	0.07315	0.000347096	-0.441652	0.123458	0.0127552	0.284391	0.114189	0.000678564	0.000118378	0.0130407	1	0.881752
rs6970522	7:151080486	G:0.497169	rs7194895	16:55254592	T:0.361293	3356	832	0.00957855	-0.155144	0.0598855	0.00332468	-0.185957	0.0633368	0.943755	-0.00598027	0.0847656	0.821225	0.0237495	0.1051	0.0132617	-0.223622	0.0902917	0.000435288	7.74376e-05	0.0130461	1	0.881752
rs890860	19:7179165	T:0.198722	rs6080616	20:17200213	A:0.42613	3364	833	0.00353221	0.219432	0.0752209	0.00728067	0.163029	0.0607473	0.800306	-0.0322646	0.127553	0.463212	0.0548941	0.0748316	0.0133852	0.264027	0.106749	0.000287392	5.21356e-05	0.0130804	1	0.881752
rs748860	2:23608453	C:0.399494	rs10756761	9:16536099	T:0.484663	3358	832	0.00762586	-0.164235	0.0615526	0.00890822	0.15661	0.0598765	0.000388718	-0.37309	0.105166	0.925832	-0.00832793	0.0894604	0.0133394	0.21218	0.0857439	0.00087449	0.000151583	0.0131166	1	0.881752
rs17266918	5:53443860	T:0.154383	rs7158400	14:91992466	T:0.246211	3365	834	0.00804294	0.219308	0.0827497	0.00916938	-0.18789	0.0721081	0.66361	0.0473392	0.108842	0.000466686	-0.304081	0.0869006	0.0128699	0.351075	0.141144	0.00112081	0.000192472	0.0131474	1	0.881752
rs1879524	2:671739	G:0.16107	rs12516824	5:124000347	T:0.383061	3365	834	0.00581579	-0.236062	0.085592	0.000380241	0.218691	0.0615436	0.913243	0.0142101	0.130429	1.5646e-05	0.312072	0.0722491	0.0135943	-0.307864	0.124752	4.84284e-05	9.46806e-06	0.0131837	1	0.881752
rs1881623	7:151164218	C:0.0701754	rs1415471	9:16646653	A:0.442462	3363	833	0.00537	0.311636	0.11194	0.00128701	-0.195541	0.0607484	0.832817	-0.0389633	0.184582	9.18016e-05	-0.258546	0.0661024	0.0135402	0.383867	0.15546	0.000163591	3.05834e-05	0.0131965	1	0.881752
rs6697826	1:158432859	C:0.164139	rs10490815	3:10310145	C:0.286649	3363	834	0.0094619	-0.21947	0.0845774	0.00681469	0.178791	0.0660777	0.834739	-0.0237598	0.113886	0.000335599	0.272847	0.0760835	0.0139162	-0.330821	0.134512	0.000919483	0.000160005	0.0132129	1	0.881752
rs3754471	1:156416743	A:0.444428	rs12255372	10:114798892	T:0.261367	3365	834	0.00283186	-0.182283	0.0610575	1.48208e-05	0.290624	0.0670979	0.567042	-0.0468278	0.0818077	3.15291e-06	0.492685	0.105713	0.0136943	-0.237104	0.0961812	6.6174e-07	1.4897e-07	0.0132934	1	0.881752
rs10204137	2:102334644	G:0.380832	rs4723002	7:30692226	G:0.0976226	3365	834	0.00979605	-0.16338	0.0632532	0.0011818	-0.358569	0.110559	0.000836339	-0.231193	0.0692096	0.000103696	-0.678578	0.174811	0.0133855	0.393718	0.159184	0.000108736	2.08534e-05	0.0133486	1	0.881752
rs1432268	2:23623939	A:0.221463	rs12524707	6:143995365	T:0.356124	3364	834	0.0100847	-0.190668	0.0741061	0.000875048	-0.2127	0.0639143	0.000423172	-0.381329	0.108173	3.81074e-05	-0.327357	0.0794812	0.0130648	0.27002	0.108791	0.000124697	2.38847e-05	0.0134114	1	0.881752
rs3796867	4:15427646	T:0.0808321	rs2237268	6:136994623	T:0.363001	3365	834	0.0103614	-0.303872	0.118537	0.00715764	-0.169658	0.0630837	0.979499	0.00433833	0.168824	0.103388	-0.109761	0.0673937	0.0150046	-0.45643	0.187656	0.00072746	0.000129596	0.013417	1	0.881752
rs522097	13:25646748	A:0.0734245	rs2252909	17:2225359	C:0.366082	3364	834	0.00213248	0.335167	0.109135	0.00365204	-0.185967	0.0639776	0.782567	0.0449239	0.162782	0.000314401	-0.249788	0.0693252	0.0133682	0.411975	0.166535	0.000112627	2.16646e-05	0.013417	1	0.881752
rs9264532	6:31342360	C:0.335266	rs10486304	7:18358082	G:0.205769	3363	834	0.0105664	-0.165395	0.0646904	0.000786153	0.25001	0.0744603	0.584886	-0.0440791	0.0806922	3.28417e-05	0.421326	0.101456	0.013975	-0.281242	0.114423	0.000133993	2.56153e-05	0.0134244	1	0.881752
rs555015	1:15645520	G:0.485587	rs9944780	18:12243275	G:0.29688	3365	834	0.00585459	0.166584	0.0604481	0.000213475	0.2413	0.065172	0.000226973	0.311932	0.0846048	3.12422e-05	0.468372	0.112475	0.0135725	-0.227081	0.0919957	2.52103e-05	5.12772e-06	0.0134448	1	0.881752
rs624947	11:67897358	G:0.305201	rs2899174	22:30788789	C:0.0641902	3365	834	0.000818728	-0.224114	0.0669721	0.00128038	-0.441847	0.137205	8.45733e-05	-0.278377	0.0708148	0.000104393	-0.787672	0.203001	0.0130798	0.530025	0.213583	1.09907e-05	2.29812e-06	0.0134448	1	0.881752
rs11707430	3:189640739	C:0.222338	rs4762119	12:64450102	T:0.46282	3362	834	0.00475012	0.203679	0.0721369	0.000184189	-0.228091	0.0609906	0.000215119	0.422367	0.114136	0.161059	-0.108752	0.0775955	0.0140011	-0.251564	0.102377	1.76341e-05	3.6389e-06	0.013482	1	0.881752
rs2240191	12:111820114	A:0.170681	rs4399595	18:8217344	G:0.493458	3363	833	0.00161773	-0.265742	0.0842907	0.00511125	-0.168284	0.0601028	0.000146518	-0.545493	0.143668	0.000252321	-0.256965	0.070211	0.0134442	0.291911	0.118097	0.000130172	2.50152e-05	0.0134895	1	0.881752
rs10937369	3:190015503	A:0.223031	rs11857527	15:84608847	C:0.195691	3365	834	0.000749407	0.239514	0.0710547	0.00617734	0.202208	0.0738465	2.79923e-05	0.361321	0.0862502	0.000213153	0.349523	0.0943918	0.0142193	-0.299971	0.122354	9.23282e-05	1.79784e-05	0.0134913	1	0.881752
rs9295405	6:170546144	C:0.185345	rs691687	21:42562939	G:0.412901	3364	833	0.000705526	-0.274235	0.0809568	0.00132505	-0.196447	0.0611889	0.633915	-0.056273	0.118165	0.145674	-0.10406	0.0715198	0.0142626	-0.292446	0.119338	1.59661e-05	3.31109e-06	0.0135081	1	0.881752
rs885273	7:151067285	A:0.394322	rs1499242	11:22750385	G:0.211653	3364	834	0.00177472	0.190745	0.0610277	0.00291384	-0.230197	0.0773334	7.11049e-05	0.294986	0.0742559	0.933794	-0.00968759	0.116617	0.0137961	-0.276878	0.112436	8.22789e-05	1.61343e-05	0.0135343	1	0.881752
rs2244089	2:207689486	C:0.181129	rs7989623	13:27836802	G:0.0771174	3365	834	0.00521849	0.216008	0.0773328	0.0114026	-0.299019	0.118184	0.000475593	0.288699	0.0826238	0.37413	-0.120889	0.136019	0.0175963	-0.538798	0.226957	0.000695419	0.000125066	0.0135361	1	0.881752
rs546803	11:67942968	C:0.235958	rs438031	21:26467875	C:0.140267	3365	834	5.51267e-05	-0.298393	0.0739924	0.00601997	0.235116	0.0855996	0.0209807	-0.194656	0.0843275	0.000230928	0.390225	0.105967	0.0150699	-0.378411	0.15568	4.79857e-06	1.03616e-06	0.0135399	1	0.881752
rs1152005	3:12458451	T:0.0991085	rs3778850	7:134181455	A:0.307429	3365	834	0.0019837	-0.332015	0.107356	0.00489969	-0.188233	0.0669023	0.000111797	-0.5694	0.147381	0.000364822	-0.262797	0.0737302	0.0126236	0.381543	0.152971	0.000124469	2.40507e-05	0.0135492	1	0.881752
rs10212404	3:188163338	C:0.498216	rs12255372	10:114798892	T:0.261296	3364	833	0.00154465	0.192541	0.0608121	8.31269e-06	0.298805	0.0670423	0.461141	0.0597754	0.0811097	0.617728	0.0592489	0.118718	0.0139295	0.231014	0.0939436	3.90492e-07	9.10297e-08	0.0136168	1	0.881752
rs10204137	2:102334644	G:0.380648	rs6080616	20:17200213	A:0.42613	3364	833	0.00419186	-0.181872	0.0635171	0.0034594	0.17762	0.0607527	0.000233237	-0.377855	0.102678	0.836464	0.0183203	0.0887532	0.0138297	0.221869	0.0901298	0.000307312	5.76567e-05	0.0136545	1	0.881752
rs12998521	2:102340849	T:0.373917	rs691687	21:42562939	G:0.413056	3347	828	0.0071791	0.164672	0.0612522	0.00116723	-0.199046	0.061306	0.000282323	0.331535	0.0913067	0.726525	-0.0318503	0.0910653	0.0139063	-0.21371	0.0868854	0.000133503	2.59572e-05	0.0136923	1	0.881752
rs7568568	2:169843461	C:0.076523	rs12516824	5:124000347	T:0.383061	3365	834	0.00370998	-0.354403	0.122131	0.000427836	0.216658	0.0615105	0.000324647	-0.724608	0.201572	0.0166432	0.158041	0.0660018	0.0143801	0.422642	0.172674	2.86754e-05	5.91517e-06	0.0137397	1	0.881752
rs9834687	3:151512614	T:0.31575	rs7158400	14:91992466	T:0.246211	3365	834	0.00905695	0.167668	0.0642432	0.0109738	-0.183229	0.0720372	0.610279	0.0419556	0.0823182	0.000468445	-0.359979	0.102905	0.0137222	0.260995	0.105904	0.00120437	0.000214278	0.0137663	1	0.881752
rs9834687	3:151512614	T:0.315641	rs1994350	6:159158992	T:0.184657	3363	834	0.00759159	0.171485	0.0642336	0.00883953	-0.211985	0.0809658	0.000327655	0.277493	0.0772447	0.856628	-0.0200318	0.110877	0.0142966	-0.30439	0.124255	0.000952616	0.000171412	0.0137739	1	0.881752
rs11599920	10:35547170	T:0.176077	rs7989623	13:27836802	G:0.0771174	3365	834	0.00672514	0.205368	0.0757771	0.00938242	-0.306981	0.11817	0.109482	0.131227	0.08199	0.000543903	-0.516904	0.149474	0.0139699	0.49508	0.201413	0.000874383	0.000158133	0.0137929	1	0.881752
rs1881623	7:151164218	C:0.0701546	rs2834291	21:34191637	T:0.38585	3364	834	0.0096659	0.289905	0.112038	0.00743538	-0.167224	0.0624741	0.000346624	0.583542	0.163105	0.111053	-0.106715	0.0669697	0.0151398	-0.435095	0.179124	0.000831191	0.000150737	0.0138006	1	0.881752
rs480575	11:34424222	C:0.28321	rs4982695	14:22392453	C:0.301932	3365	834	0.00371964	0.192464	0.066344	0.00855413	0.172457	0.0655886	0.71749	0.0336948	0.0931273	0.762381	0.0268367	0.0887588	0.0140052	0.249247	0.101438	0.000525828	9.73201e-05	0.0138025	1	0.881752
rs2485570	1:235352230	G:0.0723017	rs11789463	9:16826011	G:0.485242	3354	832	0.00675282	-0.345736	0.127635	0.00615822	0.167518	0.0611549	0.749618	0.0645563	0.20228	0.000631855	0.223252	0.0653249	0.013777	-0.434555	0.176431	0.000481467	8.94599e-05	0.0138044	1	0.881752
rs10512016	9:74983066	T:0.109361	rs890860	19:7179165	T:0.198663	3365	834	0.00856075	-0.270602	0.102925	0.00262915	0.226206	0.0751997	0.439849	-0.0951583	0.12319	0.000160639	0.312987	0.0829319	0.0164775	-0.449528	0.187447	0.000320766	6.08309e-05	0.0138579	1	0.883443
rs12600354	17:62870902	T:0.394025	rs130266	22:30780362	C:0.414982	3364	834	0.0042734	-0.176197	0.061667	0.00227613	-0.191998	0.0629168	0.978963	-0.00246433	0.0934565	0.806443	-0.0227828	0.0929842	0.0142779	-0.22369	0.0912949	0.000135937	2.67959e-05	0.0139271	1	0.886121
rs6801602	3:190002288	G:0.190639	rs3796867	4:15427646	T:0.0808321	3365	834	0.00170499	0.235859	0.0751785	0.00984811	-0.305738	0.118452	0.0442297	0.163201	0.0811177	0.000575717	-0.520198	0.151097	0.0135139	0.500723	0.202727	0.000219037	4.24597e-05	0.0139618	1	0.886601
rs4236002	6:20962984	T:0.13477	rs2113557	17:9197773	C:0.152155	3365	834	0.00316984	-0.274285	0.0929538	0.0066307	-0.237578	0.0875108	0.172712	-0.144199	0.105753	0.179666	-0.130089	0.0969527	0.0167955	-0.500169	0.209175	0.00024349	4.72686e-05	0.0140567	1	0.890896
rs831525	2:74006839	G:0.300535	rs9288645	2:229923176	T:0.481718	3364	834	0.00305662	0.191355	0.0646038	0.00641021	-0.163235	0.0598802	0.000177619	0.396371	0.10573	0.797795	-0.0213018	0.0831447	0.0144645	-0.223822	0.0915233	0.000322966	6.22273e-05	0.0141249	1	0.893484
rs17628432	4:113576376	T:0.336801	rs2252909	17:2225359	C:0.366231	3364	834	0.00569904	0.173914	0.062907	0.00251434	-0.193094	0.0639042	0.880456	0.013671	0.0909028	0.000130759	-0.360439	0.0942318	0.0142305	0.229758	0.0937254	0.00023056	4.51634e-05	0.01417	1	0.894238
rs11714649	3:65674445	C:0.342793	rs7158400	14:91992466	T:0.246211	3365	834	0.00210868	-0.200913	0.0653486	0.0100498	-0.185635	0.0721163	0.331741	-0.0792563	0.0816559	0.936158	-0.00812805	0.101475	0.0147742	-0.278897	0.114402	0.000296443	5.75623e-05	0.0141955	1	0.894238
rs9405636	6:3329052	T:0.1522	rs10977110	9:8435066	A:0.314507	3364	834	0.00991865	0.213202	0.0826797	0.00796992	0.168225	0.0634012	0.947918	0.00779473	0.119328	0.355241	0.0696879	0.0753814	0.0142902	0.294326	0.120139	0.00102438	0.0001887	0.014219	1	0.894238
rs974892	1:235553568	G:0.368014	rs1881623	7:151164218	C:0.0701546	3364	834	0.000718481	-0.215651	0.0637564	0.0074065	0.299499	0.111837	0.0253784	-0.153081	0.0684744	0.000263045	0.571866	0.156709	0.0162119	-0.408411	0.16988	9.37478e-05	1.92257e-05	0.0143495	1	0.896245
rs9660091	1:162999351	A:0.359375	rs2270038	12:1620166	C:0.326488	3360	832	0.00502907	-0.180228	0.0642486	0.00155768	0.204857	0.064752	0.000234093	-0.342769	0.0931674	0.62646	0.0448882	0.0922268	0.0144137	0.233104	0.0952694	0.000113677	2.31613e-05	0.0143634	1	0.896245
rs17366515	4:85636774	A:0.108845	rs10756761	9:16536099	T:0.484663	3358	832	0.00517988	-0.286726	0.102562	0.00889416	0.156732	0.0599108	0.749139	0.0541246	0.169259	0.000691294	0.224368	0.0661265	0.0149038	-0.351148	0.144226	0.000543513	0.000104957	0.0145394	1	0.896245
rs7968902	12:64649337	T:0.449004	rs510415	18:58698041	A:0.457478	3363	832	0.00260835	-0.186516	0.0619556	0.00915952	0.158902	0.0609745	0.000195937	-0.395441	0.106181	0.783143	-0.0268294	0.0974814	0.0147449	0.220231	0.090311	0.000323993	6.40891e-05	0.0145737	1	0.896245
rs9428859	1:239306485	A:0.219001	rs12799882	11:78485098	T:0.179156	3363	833	0.00436951	0.205009	0.0719285	0.00160188	-0.259197	0.0821397	0.281162	0.0925403	0.0858674	8.47112e-05	-0.420153	0.106891	0.0142083	0.333734	0.13611	0.000105301	2.17948e-05	0.0145818	1	0.896245
rs9834687	3:151512614	T:0.31575	rs9903422	17:66611792	G:0.0702823	3365	834	0.00734586	0.17223	0.064247	0.00646793	-0.34135	0.125355	0.092404	0.115254	0.0684876	0.000459123	-0.676899	0.193205	0.014796	0.44692	0.183364	0.000654962	0.000126106	0.0146303	1	0.896245
rs1881623	7:151164218	C:0.0701546	rs7508679	19:7173832	T:0.409483	3364	834	0.00844047	0.295064	0.112024	0.0102157	-0.157403	0.0612836	0.973934	-0.00553189	0.169299	0.000931459	-0.22147	0.0669003	0.0146433	0.381841	0.156423	0.00111128	0.00020908	0.0146465	1	0.896245
rs3774256	3:181171958	C:0.217682	rs2582869	13:107710146	A:0.378157	3365	834	0.00598389	0.195696	0.0711968	0.0021897	-0.190358	0.0621431	0.899227	0.0131698	0.103996	0.000100039	-0.310426	0.0797909	0.0146757	0.256718	0.1052	0.000183931	3.74124e-05	0.0146567	1	0.896245
rs1879524	2:671739	G:0.16107	rs7247078	19:44285672	C:0.404755	3365	834	0.00795375	-0.226973	0.0855204	0.000841724	0.20462	0.0612875	0.877605	0.0200828	0.130403	4.00063e-05	0.291574	0.0709866	0.0151188	-0.300798	0.12381	0.000101081	2.10824e-05	0.0146872	1	0.896245
rs1994350	6:159158992	T:0.184657	rs16931219	9:10165169	C:0.145555	3363	834	0.00973823	-0.20901	0.0808555	0.00425329	0.230759	0.0807206	0.329117	-0.0910284	0.0932768	0.000187943	0.354259	0.0948562	0.0163755	-0.381121	0.158771	0.000596641	0.000115742	0.0146892	1	0.896245
rs17628432	4:113576376	T:0.336801	rs4464148	18:44713030	C:0.303805	3364	834	0.00557877	0.17426	0.0628742	0.0081559	0.171877	0.0649685	0.755856	0.0271887	0.0874442	0.963352	0.00436898	0.0950865	0.014974	0.235398	0.096752	0.000720654	0.000138794	0.0147095	1	0.896245
rs6656063	1:156231480	T:0.301578	rs4887435	15:84682665	T:0.404585	3359	833	0.00776341	0.172708	0.0648743	0.00786142	0.160957	0.0605566	0.000324724	0.355129	0.0987916	0.000310971	0.292691	0.081168	0.0149947	-0.226062	0.0929339	0.000982495	0.000187451	0.0147913	1	0.896245
rs1040566	20:55571093	G:0.0999108	rs4828037	X:99732340	C:0.373476	3363	833	0.00523659	-0.299693	0.107336	0.00421776	0.146031	0.0510349	0.000345143	-0.573677	0.160298	0.100621	0.0916321	0.0558102	0.0149104	0.30216	0.124114	0.000356619	7.12444e-05	0.0148159	1	0.896245
rs9944780	18:12243275	G:0.29688	rs1790588	18:65686164	C:0.483804	3365	834	0.000230633	0.239977	0.0651604	0.00473426	0.166426	0.0589207	0.866958	0.0188319	0.112413	0.770245	0.0242108	0.0828983	0.0151377	0.216649	0.0891902	2.08085e-05	4.63489e-06	0.0148426	1	0.896245
rs7039706	9:16635242	A:0.487515	rs9944780	18:12243275	G:0.296819	3364	833	0.00477108	0.168263	0.0596233	0.000185143	0.243915	0.0652447	0.755331	0.0260071	0.0834586	0.796383	0.0285439	0.110622	0.0151762	0.219827	0.090533	2.19808e-05	4.89554e-06	0.0148735	1	0.896245
rs12702181	7:45911994	G:0.356909	rs16931219	9:10165169	C:0.145617	3365	834	0.00442129	0.180215	0.0633126	0.00395606	0.232956	0.0808412	0.24784	0.0859723	0.0743955	0.943964	0.00874032	0.124349	0.0154191	0.301747	0.124566	0.000328092	6.60758e-05	0.0148961	1	0.896245
rs9405636	6:3329052	T:0.1522	rs1250552	10:80728033	C:0.466409	3364	834	0.00876536	0.216827	0.0827247	0.00460111	0.170529	0.0601785	0.663298	-0.0625219	0.143608	0.280114	0.0771026	0.0713871	0.0154397	0.288269	0.119026	0.000607074	0.000119308	0.0149313	1	0.896245
rs11583718	1:67930625	C:0.373105	rs6706188	2:100106402	C:0.281129	3365	834	0.0107002	-0.16031	0.0628089	0.00842688	-0.180866	0.0686535	0.692616	-0.0322635	0.0816164	0.973761	-0.00327618	0.0996059	0.0154849	-0.247168	0.1021	0.00101072	0.000194228	0.0149416	1	0.896245
rs950964	1:235487304	G:0.130202	rs10810642	9:16831515	G:0.423008	3364	833	0.00575285	0.237439	0.0859803	0.00170708	0.189826	0.0605126	0.757562	-0.0454241	0.147154	0.110033	0.110057	0.0688697	0.0156837	0.311512	0.128927	0.000171338	3.56361e-05	0.0149976	1	0.896245
rs1994350	6:159158992	T:0.184657	rs3778850	7:134181455	A:0.307315	3363	834	0.00855467	-0.212707	0.0808969	0.00452463	-0.189655	0.0668018	0.69979	-0.040985	0.106288	0.27562	-0.0860357	0.0789165	0.0162583	-0.316549	0.131727	0.000554504	0.000110373	0.0150873	1	0.896245
rs4236002	6:20962984	T:0.13477	rs1790588	18:65686164	C:0.483804	3365	834	0.00342927	-0.272246	0.0930317	0.00506915	0.165112	0.0589137	0.817308	0.0356607	0.154369	0.000313018	0.240743	0.0667936	0.0152133	-0.313403	0.129118	0.000209569	4.34764e-05	0.0150956	1	0.896245
rs7989623	13:27836802	G:0.0771174	rs2834291	21:34191637	T:0.385884	3365	834	0.0122735	-0.295644	0.11806	0.00688935	-0.168611	0.0623991	0.000717267	-0.635645	0.1879	0.000707965	-0.227594	0.0672069	0.015337	0.41442	0.170943	0.000820204	0.000160884	0.0151375	1	0.896245
rs974892	1:235553568	G:0.367905	rs6123674	20:55196354	G:0.40847	3365	834	0.00106089	-0.208752	0.0637633	0.0068151	-0.168027	0.0621	0.748985	-0.0309285	0.0966584	0.903383	-0.0108557	0.0894289	0.0155309	-0.229046	0.0946567	8.0128e-05	1.73069e-05	0.015148	1	0.896245
rs1994350	6:159158992	T:0.184657	rs312786	11:67876553	T:0.283378	3363	834	0.0091383	-0.210874	0.0808928	0.00611284	-0.186321	0.0679591	0.698058	-0.0410517	0.105819	0.301824	-0.0824592	0.0798614	0.0161946	-0.326071	0.135609	0.000726927	0.000143886	0.0152027	1	0.896245
rs9503572	6:3325219	T:0.249027	rs4399595	18:8217344	G:0.493565	3341	829	0.00506295	0.195906	0.0698916	0.00382084	-0.174473	0.0603174	0.000302326	0.430778	0.11922	0.53029	-0.0496728	0.079152	0.0156214	-0.243827	0.100853	0.000411168	8.35397e-05	0.0152238	1	0.896245
rs2304429	2:25312050	G:0.406724	rs4762119	12:64450102	T:0.462809	3361	833	0.00738815	-0.168462	0.0628867	0.000152322	-0.231256	0.0610615	0.000390872	-0.359316	0.101325	1.76999e-05	-0.401566	0.0935595	0.0153491	0.220018	0.090765	2.41088e-05	5.46797e-06	0.0152513	1	0.896245
rs467693	5:102195053	C:0.388377	rs9665553	10:17144179	G:0.228894	3364	834	0.000839585	0.209905	0.0628571	0.000204065	-0.277695	0.0747713	3.77307e-05	0.322426	0.0782406	0.614666	-0.0583233	0.115853	0.0156145	-0.271151	0.112148	3.78395e-06	9.12608e-07	0.0152788	1	0.896245
rs6824969	4:23672395	G:0.103002	rs7508679	19:7173832	T:0.409483	3364	834	0.00443169	-0.298527	0.104905	0.00834067	-0.161749	0.0613158	0.928854	-0.0138257	0.154845	0.154493	-0.0954151	0.0670126	0.0163216	-0.376929	0.156946	0.000481467	9.74793e-05	0.015283	1	0.896245
rs1934775	6:9939516	A:0.296285	rs2113557	17:9197773	C:0.152155	3365	834	0.00228469	-0.204165	0.0669286	0.00564184	-0.242501	0.0876118	0.000131588	-0.296623	0.0775797	0.000292076	-0.432611	0.119432	0.0145782	0.336036	0.137568	0.000194032	4.08542e-05	0.0153063	1	0.896245
rs10278266	7:14909858	G:0.197623	rs1019216	11:22799796	G:0.162853	3365	834	0.00401795	0.210685	0.0732371	0.00039032	0.28223	0.079579	0.280358	0.0950554	0.0880537	0.15244	0.141964	0.0992086	0.0154034	0.332904	0.137407	3.8899e-05	8.7048e-06	0.0153106	1	0.896245
rs7039706	9:16635242	A:0.487362	rs7968902	12:64649337	T:0.449153	3363	832	0.00987664	0.153885	0.0596424	0.00385777	-0.179169	0.0620057	0.000478108	0.335159	0.0959591	0.811635	0.0248662	0.104341	0.0154641	-0.209513	0.0865283	0.000377631	7.74738e-05	0.015334	1	0.896245
rs3754471	1:156416743	A:0.444428	rs438031	21:26467875	C:0.140267	3365	834	0.00151859	-0.193275	0.0609487	0.00435982	0.243572	0.0854373	7.64172e-05	-0.284054	0.0718148	0.879385	-0.02125	0.140035	0.015388	0.29174	0.120399	0.000131369	2.81362e-05	0.0153361	1	0.896245
rs10081152	6:170558184	T:0.104755	rs7778077	7:151082964	A:0.407429	3365	834	0.00478158	-0.293418	0.103998	0.00291268	0.181023	0.0608113	0.982014	-0.00350387	0.155426	0.000202204	0.249221	0.0670626	0.0161493	-0.361226	0.150165	0.000174248	3.69245e-05	0.0153446	1	0.896245
rs7508679	19:7173832	T:0.40951	rs738407	22:42655288	G:0.373254	3365	834	0.00932349	-0.159589	0.0613814	0.00158266	0.192969	0.061084	0.000433723	-0.325389	0.0924751	0.798068	0.0237995	0.0930219	0.0155269	0.212643	0.0878742	0.000221457	4.66254e-05	0.0154022	1	0.896245
rs10181515	2:226727705	T:0.236772	rs7781480	7:29341093	C:0.226367	3364	834	0.00619034	-0.200005	0.0730604	0.00681109	-0.198436	0.0733336	0.000305178	-0.333248	0.0922903	0.000338792	-0.336022	0.0937645	0.0146352	0.293308	0.120145	0.000468366	9.56524e-05	0.0154193	1	0.896245
rs11857527	15:84608847	C:0.195691	rs2113557	17:9197773	C:0.152155	3365	834	0.00585641	0.203297	0.0737728	0.00595735	-0.240757	0.0875444	0.250662	0.0988091	0.0860149	0.00033027	-0.396265	0.11037	0.0152681	0.355146	0.146394	0.000516728	0.000105202	0.0154407	1	0.896245
rs2010851	12:1626903	C:0.308264	rs1788234	18:65717567	A:0.400416	3364	834	0.00612225	0.177364	0.064704	0.00181955	0.188091	0.0603202	0.000285659	0.3582	0.098733	8.73159e-05	0.328353	0.0836913	0.015734	-0.219062	0.090708	0.000182856	3.90383e-05	0.0155158	1	0.896245
rs1432268	2:23623939	A:0.221463	rs6950343	7:151167114	T:0.0713436	3364	834	0.00845627	-0.194728	0.0739486	0.00650465	0.304312	0.11183	0.125354	-0.121749	0.079435	0.000255812	0.505017	0.13812	0.0186236	-0.474039	0.201463	0.000947166	0.000188546	0.0155266	1	0.896245
rs1788234	18:65717567	A:0.400297	rs3788007	21:42579845	A:0.186776	3365	834	0.00200852	0.186287	0.0603073	0.0113464	-0.200216	0.0790793	0.198133	0.0923576	0.0717682	0.000631987	-0.430383	0.125935	0.0158196	0.26958	0.111718	0.000283593	5.96189e-05	0.0155611	1	0.896245
rs17162330	1:27108799	C:0.144471	rs1331660	9:9029222	C:0.0807075	3364	834	0.0020445	0.256883	0.0833037	0.00353508	0.310085	0.106306	0.000131703	0.346908	0.0907363	0.000184084	0.450262	0.120394	0.0174592	-0.524351	0.220604	0.000168537	3.61918e-05	0.0155632	1	0.896245
rs11776834	8:11401359	C:0.131023	rs16976728	16:27289213	T:0.382808	3362	834	0.0103987	0.231154	0.0902143	0.00731127	-0.167368	0.0623966	0.999081	-0.000152979	0.132776	0.000441682	-0.254497	0.0724272	0.0155075	0.316739	0.130867	0.00087023	0.000174352	0.015574	1	0.896245
rs868624	7:151088972	C:0.443536	rs3917878	17:29602968	T:0.0829123	3365	834	0.00124108	-0.199935	0.0619135	0.00515792	-0.326219	0.116632	0.0305414	-0.143058	0.0661387	0.921794	-0.0166896	0.17	0.0175246	-0.424518	0.178706	0.000118943	2.59359e-05	0.0155935	1	0.896245
rs16977781	15:84882220	A:0.0997019	rs7194895	16:55254592	T:0.361401	3355	832	0.00564518	0.265606	0.0959659	0.0029484	-0.188487	0.0633981	0.91903	0.0145892	0.143516	0.000207089	-0.262636	0.0707875	0.0155257	0.340501	0.14071	0.000289469	6.09449e-05	0.0156043	1	0.896245
rs3774256	3:181171958	C:0.217682	rs1331660	9:9029222	C:0.0806835	3365	834	0.0055518	0.19769	0.0712875	0.00435909	0.303193	0.106349	0.113767	0.123487	0.0780828	0.492304	0.095501	0.139083	0.0161736	0.441691	0.183657	0.000398956	8.28979e-05	0.0156108	1	0.896245
rs2485570	1:235352230	G:0.0726597	rs3788007	21:42579845	A:0.186776	3365	834	0.0103331	-0.322876	0.125903	0.0105371	-0.202389	0.0791297	0.326687	-0.141208	0.14397	0.119583	-0.130894	0.0840938	0.0212721	-0.589823	0.256097	0.00106116	0.000211429	0.0156412	1	0.896245
rs7568568	2:169843461	C:0.076523	rs6090585	20:35442559	A:0.0531946	3365	834	0.00300392	-0.362244	0.122077	0.000155367	0.476132	0.125883	0.0576754	-0.245234	0.129196	9.23523e-06	0.601144	0.135565	0.02196	-0.856721	0.373941	1.42335e-05	3.35871e-06	0.0156477	1	0.896245
rs11707430	3:189640739	C:0.22242	rs17387327	4:15627342	T:0.0993161	3363	834	0.00542462	0.200113	0.0719656	0.00722145	0.259808	0.0967105	0.18023	0.109329	0.0815861	0.536683	0.0770688	0.12474	0.0158588	0.38763	0.160699	0.000612358	0.000125299	0.0156716	1	0.896245
rs6801602	3:190002288	G:0.190639	rs10438408	15:84786812	A:0.243982	3365	834	0.00176275	0.235033	0.0751495	0.0104605	0.175211	0.068436	7.29127e-05	0.384263	0.0968753	0.000461271	0.294797	0.0841726	0.016581	-0.280413	0.11704	0.000275406	5.83422e-05	0.0156803	1	0.896245
rs17162330	1:27108799	C:0.144471	rs4878117	9:89475284	T:0.482313	3364	834	0.00334107	0.244482	0.0833135	0.00256942	0.185596	0.0615565	0.704104	-0.0579245	0.152519	0.184633	0.0954711	0.0719654	0.0162824	0.292073	0.121569	0.00011216	2.46653e-05	0.0157086	1	0.896245
rs2681417	3:123307887	G:0.0713648	rs1994350	6:159158992	T:0.184657	3363	834	0.00244697	-0.387487	0.127891	0.0109398	-0.20579	0.0808728	0.000160649	-0.605426	0.16042	0.00132022	-0.280103	0.0872173	0.0137981	0.552637	0.224423	0.000261961	5.57197e-05	0.0157173	1	0.896245
rs4762119	12:64450102	T:0.462787	rs8112664	19:44276573	G:0.406222	3359	834	0.000162993	-0.230072	0.0610208	0.00741334	-0.165455	0.0617904	0.466786	-0.0662411	0.0910257	0.845889	0.019049	0.0980058	0.0159931	-0.213801	0.0887481	2.49928e-05	5.81564e-06	0.0157413	1	0.896245
rs7763693	6:170567112	A:0.362243	rs1620233	X:12807937	A:0.0998215	3361	834	0.00301356	-0.193539	0.065245	0.00242365	-0.273181	0.090078	0.0490705	-0.136294	0.0692559	0.692203	-0.049914	0.126088	0.0179803	-0.349849	0.147864	8.45391e-05	1.88677e-05	0.0157829	1	0.896245
rs172862	9:9022872	C:0.472784	rs312786	11:67876553	T:0.283462	3362	833	0.002264	0.186128	0.0609613	0.00570945	-0.188324	0.068134	0.492553	0.0558291	0.0813535	0.000438225	-0.425523	0.121027	0.0161321	0.238378	0.09908	0.000186167	4.03074e-05	0.0157894	1	0.896245
rs9347258	6:159153031	T:0.482753	rs10509679	10:96698216	A:0.171127	3363	833	0.00572156	0.168368	0.0609293	0.00806416	-0.219282	0.0827674	0.000318662	0.255528	0.0709871	0.608327	0.0742825	0.144952	0.0159879	-0.294727	0.122334	0.000669513	0.000137361	0.015796	1	0.896245
rs2304429	2:25312050	G:0.40678	rs4646257	8:18306826	T:0.177074	3363	833	0.00814573	-0.166201	0.0628131	0.00833164	-0.215293	0.0816022	0.000454868	-0.260554	0.0743162	0.000449001	-0.436764	0.124453	0.0154867	0.286263	0.118252	0.000970575	0.000195977	0.0158136	1	0.896245
rs6435632	2:212086769	A:0.306686	rs2570054	17:63010733	G:0.404903	3365	834	0.00276462	-0.200848	0.0671113	0.00347686	0.178741	0.0611688	0.98108	-0.00249737	0.105306	0.000158339	0.31242	0.0827029	0.0161807	-0.231109	0.0961029	0.000193347	4.19602e-05	0.0158619	1	0.896245
rs12255372	10:114798892	T:0.261452	rs4762119	12:64450102	T:0.46282	3362	834	7.86211e-06	0.299323	0.066979	0.000164875	-0.230116	0.0610789	0.316393	0.105358	0.105158	1.20149e-05	-0.36703	0.0838482	0.0160313	0.228765	0.094994	4.62972e-08	1.29884e-08	0.0158641	1	0.896245
rs2944533	10:132842492	T:0.254162	rs5945326	X:152553116	G:0.244203	3364	834	0.0039481	0.19559	0.0678596	0.00345147	-0.174896	0.0598061	0.000185433	0.30299	0.081055	0.462017	-0.0562953	0.076537	0.0167853	-0.231829	0.0969437	0.00020554	4.45122e-05	0.0158685	1	0.896245
rs9944780	18:12243275	G:0.29688	rs2251376	21:31438509	T:0.0558692	3365	834	0.000349848	0.233368	0.0652726	0.00448168	0.357882	0.125921	0.0107748	0.177257	0.0695148	0.922968	0.0187324	0.193725	0.0170281	0.47359	0.198479	2.21938e-05	5.22967e-06	0.0158994	1	0.896245
rs885273	7:151067285	A:0.394502	rs1499244	11:22755007	G:0.400446	3365	834	0.00177244	0.190577	0.0609664	0.00086574	-0.209364	0.0628555	0.000103256	0.352036	0.0906653	0.739814	-0.0320041	0.096369	0.0161376	-0.218766	0.0909332	3.05285e-05	7.11795e-06	0.0159082	1	0.896245
rs831525	2:74006839	G:0.300446	rs10977110	9:8435066	A:0.314413	3365	834	0.00276688	0.193382	0.0646218	0.00609299	0.174013	0.0634451	0.683741	0.0374426	0.0919145	0.801732	0.0225419	0.08977	0.0163073	0.242496	0.100957	0.000311238	6.64634e-05	0.0159259	1	0.896245
rs831525	2:74006839	G:0.300446	rs11098157	4:113581387	A:0.178306	3365	834	0.00355384	0.188376	0.064617	0.00824439	-0.211407	0.0800209	0.236598	0.0905374	0.0764975	0.000439761	-0.400268	0.113874	0.0158166	0.289491	0.119966	0.000367984	7.83114e-05	0.0159946	1	0.898561
rs3796867	4:15427646	T:0.0808561	rs4243233	16:30439361	G:0.486623	3364	833	0.008457	-0.311502	0.118295	0.00605168	0.16482	0.0600443	0.000809571	-0.742488	0.221671	0.0943774	0.107911	0.0645111	0.0167268	0.402734	0.168321	0.000653445	0.000135864	0.016028	1	0.898887
rs10212404	3:188163338	C:0.498216	rs7901695	10:114744078	C:0.289685	3364	833	0.00147046	0.193474	0.0608321	4.76686e-05	0.264881	0.065133	0.485088	0.0578382	0.0828457	0.735095	0.0388496	0.114819	0.0163919	0.218991	0.0912434	1.98817e-06	5.11637e-07	0.0161172	1	0.901357
rs8756	12:64646019	A:0.489747	rs4804416	19:7174848	G:0.428826	3365	834	0.0011944	0.198729	0.0613321	0.000134058	0.229473	0.0600892	0.883243	0.0143936	0.098009	0.867901	0.0177481	0.106707	0.0163447	0.206326	0.0859287	4.08345e-06	1.02932e-06	0.0161351	1	0.901357
rs7693827	4:40949619	T:0.417063	rs10810642	9:16831515	G:0.423008	3364	833	0.00900025	0.161418	0.0617976	0.0018705	0.187986	0.0604444	0.795284	-0.0258538	0.0996468	0.950114	0.00606413	0.0969277	0.0164108	0.208029	0.0866913	0.00023878	5.22089e-05	0.0161666	1	0.901357
rs7693827	4:40949619	T:0.416939	rs747423	17:74296376	T:0.261664	3365	834	0.00833567	0.163088	0.0618186	0.00298061	-0.207282	0.0697984	0.000372637	0.284806	0.0800299	0.937316	-0.00841239	0.106968	0.0164377	-0.238163	0.0992739	0.000372322	7.99858e-05	0.0161845	1	0.901357
rs17366515	4:85636774	A:0.108948	rs1499242	11:22750385	G:0.211653	3364	834	0.00535353	-0.28602	0.102702	0.00350175	-0.225634	0.0772753	0.350988	-0.114926	0.123222	0.0899968	-0.14261	0.0841149	0.0196896	-0.464922	0.199348	0.000191631	4.24547e-05	0.0162476	1	0.901357
rs2244089	2:207689486	C:0.181129	rs678963	20:3503910	T:0.339673	3365	834	0.00496811	0.217072	0.0772748	0.00297776	-0.191091	0.0643397	0.725528	0.0380304	0.108324	0.000156948	-0.296941	0.0785598	0.0162092	0.280423	0.11664	0.000221079	4.88785e-05	0.01632	1	0.901357
rs12464230	2:232505394	T:0.0586924	rs1934775	6:9939516	A:0.296285	3365	834	0.00136238	0.387267	0.120926	0.00418252	-0.192151	0.0670904	5.88449e-05	0.626017	0.155827	0.0507239	-0.13776	0.0705085	0.0184339	-0.512273	0.217361	6.89315e-05	1.59909e-05	0.0163722	1	0.901357
rs715092	2:121386577	T:0.259733	rs11098157	4:113581387	A:0.178306	3365	834	0.00449156	0.191727	0.067476	0.00673445	-0.217253	0.0801761	0.00022092	0.294735	0.0797917	0.58273	-0.0565983	0.103018	0.0171283	-0.313092	0.131334	0.000459812	9.8982e-05	0.0163995	1	0.901357
rs12342140	9:81472517	C:0.147889	rs2254884	9:106621570	C:0.281361	3364	833	0.00421021	0.236073	0.0824861	0.00782604	0.176096	0.0662142	0.663787	0.0498719	0.11473	0.292691	0.0814867	0.0774414	0.0165423	0.305615	0.127513	0.000575679	0.000122868	0.0164246	1	0.901357
rs9503572	6:3325219	T:0.249177	rs7936109	11:2243030	C:0.37399	3341	829	0.00624327	0.190786	0.0697643	0.00397626	-0.183492	0.0637117	0.904682	0.0123047	0.102754	0.000195702	-0.315303	0.0846564	0.0165543	0.246357	0.1028	0.000438863	9.48736e-05	0.0164429	1	0.901357
rs608343	11:67953406	G:0.308115	rs7968902	12:64649337	T:0.449019	3364	833	0.00118709	-0.214747	0.0662396	0.00225506	-0.189362	0.0619964	0.819124	-0.0235728	0.103086	0.492395	-0.0568674	0.0828363	0.0168911	-0.229464	0.0960474	4.71739e-05	1.11388e-05	0.0164452	1	0.901357
rs4972905	2:230190133	A:0.399406	rs10512016	9:74983066	T:0.109361	3365	834	0.00954534	-0.160456	0.061907	0.00846741	-0.270835	0.102868	0.000833424	-0.228138	0.0682752	0.000571127	-0.554702	0.161018	0.0161768	0.362614	0.150781	0.000949481	0.000198387	0.016452	1	0.901357
rs1788234	18:65717567	A:0.400297	rs6090585	20:35442559	A:0.0531946	3365	834	0.00131396	0.193873	0.0603417	0.00017711	0.472204	0.125934	0.0289614	0.140579	0.0643673	0.51159	0.128099	0.195165	0.017345	0.428512	0.180099	8.4847e-06	2.12625e-06	0.0164635	1	0.901357
rs11123802	2:99853433	T:0.435215	rs7508679	19:7173832	T:0.40951	3365	834	0.00685174	0.16463	0.0608846	0.00976473	-0.158417	0.0613055	0.966594	-0.00389686	0.0930464	0.000550426	-0.351167	0.101642	0.0166202	0.210394	0.087847	0.00082795	0.000174271	0.0164726	1	0.901357
rs10977110	9:8435066	A:0.314413	rs1869135	15:56669261	C:0.220505	3365	834	0.0072699	0.169992	0.0633303	0.00722539	0.190202	0.0708052	0.611043	0.042279	0.0831307	0.785787	0.0269366	0.0991098	0.0167997	0.25354	0.106037	0.000751835	0.000159503	0.0165414	1	0.901357
rs10517003	4:40963950	G:0.209994	rs2289700	15:77011738	T:0.101576	3362	833	0.00325038	-0.225901	0.0767586	0.00110007	0.318369	0.0975515	0.115416	-0.133904	0.0850556	4.6133e-05	0.485523	0.119164	0.0190633	-0.417222	0.177974	9.98062e-05	2.30555e-05	0.0165622	1	0.901357
rs2289700	15:77011738	T:0.101607	rs4399595	18:8217344	G:0.493454	3361	833	0.00157207	0.308184	0.0974944	0.00539958	-0.167224	0.0601056	0.903606	-0.0206754	0.17072	0.000393656	-0.237834	0.0671032	0.0167571	0.327419	0.136881	0.000174824	3.95217e-05	0.0165691	1	0.901357
rs1499242	11:22750385	G:0.211653	rs7989623	13:27836802	G:0.0769917	3364	834	0.00405011	-0.222291	0.0773394	0.0153081	-0.287119	0.118399	0.000375309	-0.300911	0.0846	0.000880428	-0.509927	0.153307	0.0149158	0.452878	0.186032	0.000514149	0.000111097	0.0165691	1	0.901357
rs10212404	3:188163338	C:0.498216	rs1869135	15:56669261	C:0.220273	3364	833	0.00216015	0.18601	0.0606432	0.00902684	0.185147	0.0709093	0.347044	0.0723805	0.0769727	0.63818	-0.0590504	0.125574	0.0170726	0.23912	0.100254	0.000250423	5.58961e-05	0.016606	1	0.901836
rs10181515	2:226727705	T:0.236772	rs7039706	9:16635242	A:0.487515	3364	833	0.00575631	-0.201556	0.0729917	0.00582361	0.164406	0.0596202	0.772401	0.0351355	0.121477	0.000278901	0.273237	0.075186	0.0168199	-0.237703	0.0994315	0.000466483	0.000101795	0.01668	1	0.901836
rs7637969	3:192465170	C:0.222288	rs2291385	6:159104665	A:0.0506686	3365	834	0.00371649	0.207622	0.0715623	0.0042993	-0.428196	0.149964	0.000534741	0.257819	0.0744555	0.479662	-0.13302	0.188188	0.0204811	-0.630973	0.272275	0.000256612	5.75152e-05	0.0167078	1	0.901836
rs2244089	2:207689486	C:0.181034	rs7865126	9:19092828	C:0.115488	3364	833	0.0050599	0.216956	0.0773959	0.00185098	0.276857	0.0889312	0.000326523	0.309173	0.0860417	7.59764e-05	0.432484	0.109303	0.0176106	-0.408534	0.172108	0.000178751	4.06965e-05	0.0167264	1	0.901836
rs10795445	10:17184002	C:0.133621	rs7189840	16:55241127	A:0.483353	3364	834	0.00407783	-0.262805	0.0915036	0.001165	-0.194807	0.0599903	0.000333484	-0.536439	0.149518	7.0395e-05	-0.269828	0.0678821	0.0165773	0.297601	0.12421	8.51606e-05	1.99784e-05	0.0167474	1	0.901836
rs1926447	13:45527945	T:0.281213	rs5945326	X:152553116	G:0.244203	3364	834	0.00226171	0.202278	0.0662443	0.00281077	-0.178591	0.0597751	0.20178	0.100766	0.0789392	0.000188365	-0.322735	0.0864284	0.0169976	0.221256	0.0927016	0.000123004	2.85451e-05	0.0168127	1	0.901836
rs1358889	9:10164668	C:0.240713	rs624947	11:67897358	G:0.305201	3365	834	0.0061886	0.186904	0.0682723	0.000634626	-0.228694	0.0669406	0.673564	0.0390379	0.0926691	3.94806e-05	-0.367291	0.0893544	0.0166854	0.256076	0.106985	6.93874e-05	1.64773e-05	0.0168361	1	0.901836
rs3796867	4:15427646	T:0.0808321	rs2599676	8:40540918	G:0.0580981	3365	834	0.00992043	-0.305702	0.118554	0.00217389	0.374866	0.12229	0.00138851	-0.411991	0.128867	0.0485941	0.26126	0.132476	0.015002	0.817042	0.335909	0.000295575	6.63857e-05	0.0168666	1	0.901836
rs868624	7:151088972	C:0.443536	rs1250552	10:80728033	C:0.46627	3365	834	0.00214627	-0.189885	0.0618678	0.00548799	0.167248	0.0602283	0.952729	0.00607426	0.102467	0.000327074	0.345087	0.0960481	0.0170624	-0.208425	0.0873768	0.000152261	3.51383e-05	0.0168689	1	0.901836
rs7936109	11:2243030	C:0.373662	rs4804416	19:7174848	G:0.428805	3364	834	0.00607585	-0.174588	0.0636334	0.000166819	0.226101	0.0600599	0.904578	0.0120185	0.100254	1.66136e-05	0.379588	0.0881507	0.0170599	-0.21292	0.089259	1.7452e-05	4.36229e-06	0.0168806	1	0.901836
rs10081152	6:170558184	T:0.104755	rs7161752	15:84480432	T:0.493759	3365	834	0.00355986	-0.303296	0.104056	0.00369641	-0.176144	0.0606773	0.000360781	-0.641911	0.179947	0.000277557	-0.244223	0.0671793	0.0170529	0.35331	0.148103	0.000212376	4.85306e-05	0.0169394	1	0.901836
rs2237268	6:136994623	T:0.363109	rs10810642	9:16831515	G:0.423008	3364	833	0.0058747	-0.174054	0.0631846	0.00149397	0.192084	0.0604825	0.000393657	-0.367274	0.103624	0.591915	0.046123	0.0860401	0.0171181	0.212404	0.0890897	0.000156634	3.6247e-05	0.0169465	1	0.901836
rs9660091	1:162999351	A:0.359333	rs2304429	2:25312050	G:0.40652	3359	831	0.00480134	-0.181178	0.0642461	0.0111817	-0.159408	0.0628341	0.0002832	-0.353561	0.0973942	0.000539304	-0.31108	0.0898963	0.0169527	0.222546	0.0932038	0.000618216	0.000135168	0.0169677	1	0.901836
rs6697826	1:158432859	C:0.16409	rs417938	16:11989734	C:0.492866	3364	834	0.00875904	-0.221634	0.0845504	0.00230047	-0.185596	0.0608826	0.746112	0.0448276	0.138455	0.161514	-0.0991132	0.0707953	0.0175425	-0.292766	0.123263	0.000329255	7.41942e-05	0.0170245	1	0.901836
rs2237268	6:136994623	T:0.363001	rs3917878	17:29602968	T:0.0829123	3365	834	0.00840714	-0.166301	0.063106	0.00982293	-0.300154	0.116249	0.105672	-0.108967	0.0673488	0.977815	-0.00462736	0.166404	0.0190471	-0.421169	0.179633	0.000685474	0.000149704	0.0170387	1	0.901836
rs12516824	5:124000347	T:0.383061	rs678963	20:3503910	T:0.339673	3365	834	0.000491618	0.214394	0.0615141	0.00267896	-0.193432	0.0644266	3.34204e-05	0.359351	0.0866153	0.849401	-0.0184227	0.0970219	0.0172788	-0.2217	0.0931232	2.51028e-05	6.25203e-06	0.0170577	1	0.901836
rs1152005	3:12458451	T:0.0991085	rs1934775	6:9939516	A:0.296285	3365	834	0.00216968	-0.328889	0.107271	0.00275198	-0.200518	0.0669697	0.431723	-0.109493	0.13926	0.0740545	-0.13023	0.072906	0.0194725	-0.403771	0.172821	7.23366e-05	1.73578e-05	0.0170767	1	0.901836
rs10517003	4:40963950	G:0.209807	rs970427	18:17997524	G:0.0622585	3365	834	0.00433525	-0.218534	0.0766065	0.000675558	0.402953	0.11854	0.00043013	-0.295017	0.0837909	0.211049	0.188442	0.150671	0.0163547	0.484138	0.201648	6.65827e-05	1.60436e-05	0.0170981	1	0.901836
rs2599676	8:40540918	G:0.0581153	rs1415471	9:16646653	A:0.442628	3364	833	0.00186848	0.381164	0.122546	0.00159553	-0.191764	0.0607477	0.000124528	0.738354	0.192428	0.0338237	-0.13747	0.0647782	0.0187996	-0.425187	0.180971	6.13763e-05	1.48373e-05	0.0171028	1	0.901836
rs10278266	7:14909858	G:0.197799	rs11776834	8:11401359	C:0.131023	3362	834	0.00343961	0.214398	0.0732874	0.00592075	0.248296	0.0902192	0.000200585	0.308361	0.0829311	0.000276642	0.397029	0.109187	0.0184257	-0.370792	0.157319	0.000480704	0.000107236	0.0171505	1	0.902487
rs2369476	1:158388112	A:0.280832	rs7901695	10:114744078	C:0.289599	3365	834	0.00482775	0.187156	0.0664074	4.86723e-05	0.264437	0.0651017	0.689311	0.0368403	0.0921491	0.193847	0.11713	0.0901494	0.0174801	0.242532	0.102056	6.3804e-06	1.67712e-06	0.0172294	1	0.902487
rs1331660	9:9029222	C:0.080799	rs11789463	9:16826011	G:0.485242	3354	832	0.00375527	0.308176	0.10634	0.00574519	0.16891	0.0611556	0.746269	-0.062312	0.192581	0.112097	0.105836	0.0666121	0.0182907	0.364391	0.154424	0.000376895	8.52955e-05	0.0172294	1	0.902487
rs10266990	7:133112430	G:0.135107	rs948346	18:8287072	C:0.0997325	3364	834	0.00171618	0.267234	0.0852311	0.0081648	0.254739	0.096303	9.97905e-05	0.36973	0.0950195	0.000486099	0.381417	0.109342	0.0194026	-0.456122	0.195115	0.000268632	6.16909e-05	0.0172366	1	0.902487
rs4422297	3:64679900	G:0.306835	rs1950500	14:23900690	A:0.291679	3365	834	0.0101841	-0.168958	0.0657547	0.00379875	-0.200884	0.0694041	0.74959	-0.0280766	0.0879648	0.513533	-0.0593622	0.0908587	0.0180066	-0.254259	0.107487	0.000402134	9.08607e-05	0.0172534	1	0.902487
rs4243233	16:30439361	G:0.486623	rs691687	21:42562939	G:0.412753	3364	833	0.0046431	0.170363	0.0601817	0.000942464	-0.202419	0.0612064	0.000273747	0.335975	0.0923274	0.999952	6.31297e-06	0.104355	0.0175148	-0.2031	0.0854897	9.73515e-05	2.33826e-05	0.0173256	1	0.902972
rs12464230	2:232505394	T:0.0586924	rs1018139	4:167067451	T:0.0872214	3365	834	0.000773177	0.406304	0.120844	0.00233843	-0.351685	0.115553	0.0292454	0.286971	0.131628	0.000244126	-0.472612	0.128835	0.0157	0.685943	0.283938	3.35044e-05	8.39282e-06	0.0173812	1	0.902972
rs3917878	17:29602968	T:0.082937	rs6080616	20:17200213	A:0.42613	3364	833	0.00868842	-0.304932	0.116205	0.00575736	0.167546	0.0606766	0.902719	0.021499	0.175894	0.000563618	0.226082	0.0655586	0.018313	-0.393928	0.166973	0.000523714	0.000117937	0.0174224	1	0.902972
rs715092	2:121386577	T:0.259733	rs438031	21:26467875	C:0.140267	3365	834	0.00549112	0.187442	0.0675048	0.00563715	0.236545	0.0854518	0.000304595	0.2831	0.0783914	0.000234856	0.414482	0.112685	0.0179798	-0.321889	0.136046	0.00045551	0.000103328	0.0174466	1	0.902972
rs7865126	9:19092828	C:0.115488	rs738407	22:42655288	G:0.373216	3364	833	0.0016249	0.280559	0.0890267	0.00139452	0.195286	0.0611075	0.716678	0.0487046	0.134208	0.0993982	0.115237	0.069935	0.0179722	0.310101	0.131055	5.27807e-05	1.3048e-05	0.0174466	1	0.902972
rs12342140	9:81472517	C:0.14811	rs12720917	16:55576893	C:0.154064	3359	830	0.00322037	0.243167	0.0825446	0.00983677	0.214958	0.0832681	0.253295	0.114051	0.0998361	0.348024	0.0927808	0.0988682	0.0173265	0.37398	0.157154	0.000489587	0.000110721	0.0174491	1	0.902972
rs10486304	7:18358082	G:0.20562	rs9922494	16:76890222	C:0.140797	3363	834	0.000729514	0.25165	0.0744913	0.00309388	-0.269248	0.0910158	0.062785	0.157629	0.0847146	0.000195957	-0.44419	0.119272	0.016962	0.375552	0.157297	3.83896e-05	9.605e-06	0.0174563	1	0.902972
rs1152005	3:12458451	T:0.0991085	rs10853223	18:12273759	C:0.428826	3365	834	0.00190412	-0.332731	0.107167	0.00538851	0.16918	0.0607941	0.931235	-0.0144749	0.167745	0.000475084	0.231776	0.0663273	0.0182191	-0.364823	0.154512	0.00014314	3.41714e-05	0.0175099	1	0.904309
rs10139564	14:20219625	C:0.436812	rs4828037	X:99732340	C:0.373476	3363	833	0.00550153	0.166789	0.0600802	0.00479759	0.14391	0.0510262	0.697026	0.0321703	0.0826281	0.901012	-0.0103153	0.0829318	0.0178165	0.169889	0.0717011	0.000444307	0.000101487	0.0175685	1	0.90586
rs10937369	3:190015503	A:0.223031	rs4464148	18:44713030	C:0.303863	3365	834	0.000893505	0.235889	0.0710064	0.0105619	0.165953	0.0649047	4.9696e-05	0.39533	0.0974426	0.000487852	0.291647	0.0836301	0.0182557	-0.249295	0.105616	0.000145306	3.48103e-05	0.0175954	1	0.90586
rs1881624	7:151162016	G:0.496137	rs4464148	18:44713030	C:0.303863	3365	834	0.00672455	0.162416	0.0599282	0.0070381	0.175159	0.0649934	0.783753	0.0230124	0.0838549	0.684228	-0.0465577	0.114477	0.0179803	0.217786	0.0920475	0.000850798	0.000189492	0.0176494	1	0.905907
rs608343	11:67953406	G:0.308207	rs4828037	X:99732340	C:0.373476	3363	833	0.00132618	-0.212743	0.0662699	0.00478269	0.143931	0.0510154	0.432565	-0.0697757	0.0889077	0.000229489	0.253863	0.0689071	0.0180555	-0.187515	0.0793052	0.00011156	2.71281e-05	0.0176913	1	0.905907
rs10793359	11:78477819	T:0.48321	rs6123674	20:55196354	G:0.40847	3365	834	0.0028203	0.180446	0.0604171	0.00367127	-0.180214	0.0620335	0.879655	0.0140131	0.0925532	0.000347387	-0.394527	0.110291	0.0178509	0.208067	0.0878402	0.000207279	4.91885e-05	0.0176962	1	0.905907
rs4659190	1:117539009	A:0.232164	rs948346	18:8287072	C:0.0997325	3364	834	0.00496864	0.195569	0.0696208	0.00919973	0.250909	0.0963354	0.142982	0.114313	0.0780413	0.633012	0.0608142	0.127362	0.0180984	0.382513	0.161835	0.000675341	0.000152522	0.0177209	1	0.905907
rs7693827	4:40949619	T:0.416914	rs1415471	9:16646653	A:0.442628	3364	833	0.0124219	0.154378	0.0617528	0.00214163	-0.186418	0.0607255	0.000636868	0.329729	0.0965417	0.925166	-0.00902999	0.0961374	0.0179655	-0.208374	0.0880579	0.000291455	6.83473e-05	0.0177431	1	0.905907
rs10756761	9:16536099	T:0.484808	rs5945326	X:152553116	G:0.244266	3357	832	0.00637772	0.163509	0.0599438	0.00250154	-0.180712	0.059776	0.000361977	0.253861	0.0711822	0.817332	0.0239385	0.103639	0.0179074	-0.197805	0.0835493	0.000293418	6.88528e-05	0.0177629	1	0.905907
rs7045637	9:10336358	G:0.305828	rs2582869	13:107710146	A:0.378382	3363	833	0.00372235	-0.195385	0.067356	0.00191294	-0.192691	0.0620896	0.000228269	-0.361525	0.0980942	0.000109242	-0.322007	0.0832255	0.0177296	0.229182	0.0966518	0.000116985	2.85921e-05	0.0178373	1	0.908282
rs4659190	1:117539009	A:0.232382	rs4828037	X:99732340	C:0.373476	3363	833	0.00476037	0.196466	0.0695993	0.00565119	0.1411	0.0509872	0.695122	0.0381088	0.0972376	0.513071	0.0430963	0.0658901	0.0179827	0.198738	0.0839983	0.000407073	9.47296e-05	0.0178821	1	0.908415
rs10509679	10:96698216	A:0.171084	rs12720917	16:55576893	C:0.15411	3358	830	0.00910478	-0.216626	0.0830592	0.00976972	0.214956	0.0831912	0.000630096	-0.341619	0.0999378	0.33446	0.0947789	0.0981993	0.0173575	0.389984	0.163924	0.00108289	0.000241585	0.0179245	1	0.908415
rs7777448	7:157724510	A:0.387097	rs12720917	16:55576893	C:0.153973	3348	825	0.00360174	-0.183147	0.0629136	0.0120982	0.20937	0.0834387	0.000212235	-0.275895	0.0744859	0.974783	-0.00392195	0.124074	0.0177444	0.289936	0.122289	0.000507167	0.000117183	0.0179345	1	0.908415
rs10756761	9:16536099	T:0.484659	rs2041466	11:22769111	C:0.422997	3357	832	0.00996665	0.154409	0.0599186	0.000684581	0.206257	0.0607411	0.000575636	0.334143	0.0970544	9.64506e-05	0.404559	0.10375	0.018093	-0.201505	0.0852493	9.85592e-05	2.43833e-05	0.0179545	1	0.908415
rs17162330	1:27108799	C:0.144471	rs9665553	10:17144179	G:0.228894	3364	834	0.00222239	0.255292	0.0834621	0.000229605	-0.275214	0.0747052	0.000108357	0.398989	0.103069	0.0536715	-0.167354	0.0867353	0.0198911	-0.349683	0.150182	9.92567e-06	2.6703e-06	0.0180071	1	0.908415
rs17266918	5:53443860	T:0.154383	rs12325881	17:63069110	C:0.0575037	3365	834	0.00922863	0.215517	0.0827808	0.00019802	0.451726	0.121382	0.00109994	0.285847	0.0875854	8.59386e-06	0.638375	0.143461	0.0199313	-0.584082	0.250933	4.33368e-05	1.1093e-05	0.0180272	1	0.908415
rs10517003	4:40963950	G:0.209807	rs8047671	16:77527482	T:0.485438	3365	834	0.00367595	-0.222623	0.0766423	0.00329802	0.176929	0.0602106	0.00041072	-0.48946	0.138536	0.300595	0.0763041	0.0737125	0.0183668	0.257787	0.109318	0.000232283	5.57458e-05	0.0180347	1	0.908415
rs6697826	1:158432859	C:0.16409	rs1788234	18:65717567	A:0.400268	3364	834	0.0130176	-0.209756	0.0844672	0.00215117	0.18478	0.060218	0.908777	0.0143707	0.125419	0.00012516	0.266488	0.0694739	0.0186103	-0.289511	0.123026	0.000317881	7.54274e-05	0.0180725	1	0.908914
rs10490815	3:10310145	C:0.286712	rs1045570	9:136472132	T:0.174941	3364	834	0.00836622	0.174606	0.0662158	0.00257106	-0.253209	0.0839873	0.358085	0.0728331	0.0792509	0.000173482	-0.439887	0.117153	0.0181406	0.302362	0.127971	0.000276585	6.61609e-05	0.0181204	1	0.90968
rs9295405	6:170546144	C:0.1854	rs10793362	11:78507223	C:0.202052	3363	833	0.000639976	-0.276495	0.0809868	0.00112456	-0.257502	0.0790524	0.102927	-0.154904	0.0949847	0.119022	-0.143293	0.0919195	0.0202749	-0.371039	0.159846	1.22371e-05	3.29588e-06	0.0181786	1	0.90968
rs6824969	4:23672395	G:0.103002	rs9665553	10:17144179	G:0.229043	3364	834	0.00696291	-0.283955	0.105223	0.000339457	-0.267919	0.0747717	0.000426423	-0.480139	0.13628	2.47808e-05	-0.353126	0.0837428	0.0169354	0.413563	0.173176	2.17698e-05	5.75767e-06	0.0182065	1	0.90968
rs6719664	2:212233284	C:0.110847	rs17413044	5:53512474	A:0.204012	3365	834	0.00718574	0.251646	0.0936146	0.00748177	0.198374	0.0741695	0.532455	0.0759047	0.121591	0.225994	0.102935	0.0850182	0.0181125	0.379313	0.160501	0.000684888	0.000158152	0.0182116	1	0.90968
rs7693827	4:40949619	T:0.416865	rs8112664	19:44276573	G:0.406306	3362	834	0.00779209	0.164278	0.0617365	0.00824346	-0.162953	0.0616796	0.960362	0.00455712	0.0916935	0.000531141	-0.348965	0.100725	0.0183947	0.2094	0.0888201	0.000960439	0.00021889	0.018265	1	0.90968
rs9665553	10:17144179	G:0.228975	rs480575	11:34424222	C:0.28321	3365	834	0.000378093	-0.265714	0.0747455	0.00659209	0.180609	0.066479	0.263383	-0.110269	0.0985923	0.000338616	0.292973	0.0817489	0.0190868	-0.279325	0.119174	2.47016e-05	6.5237e-06	0.01827	1	0.90968
rs4422297	3:64679900	G:0.306835	rs7161752	15:84480432	T:0.493759	3365	834	0.0093984	-0.170734	0.0657375	0.00541259	-0.168538	0.060595	0.690742	0.0445451	0.111965	0.621697	-0.0401424	0.081351	0.0186847	-0.226967	0.0965095	0.000579981	0.000135374	0.0182828	1	0.90968
rs10266990	7:133112430	G:0.135107	rs7936109	11:2243030	C:0.373662	3364	834	0.00183222	0.265798	0.0852965	0.00585749	-0.175153	0.0635614	0.750016	0.0410907	0.128965	0.000381707	-0.263042	0.0740459	0.0182836	0.2949	0.124967	0.000180549	4.43873e-05	0.0183338	1	0.910209
rs4972905	2:230190133	A:0.399376	rs6824969	4:23672395	G:0.103002	3364	834	0.0081586	-0.163862	0.0619414	0.00403165	-0.301742	0.104929	0.000762786	-0.229029	0.0680426	0.0003254	-0.573812	0.15965	0.018002	0.353932	0.149618	0.000471694	0.000111447	0.0183492	1	0.910209
rs11123802	2:99853433	T:0.435215	rs1316447	18:44726674	T:0.191382	3365	834	0.00712132	0.163846	0.0608839	0.00517256	0.211161	0.0755201	0.000384071	0.264496	0.0744893	0.000338764	0.448877	0.125255	0.018789	-0.258168	0.109873	0.000504512	0.000119447	0.0184596	1	0.912694
rs1322163	9:10177598	G:0.153195	rs2251376	21:31438509	T:0.0558692	3365	834	0.00252957	0.245227	0.0812068	0.00280379	0.375043	0.125497	0.000251135	0.3157	0.0862309	0.000144013	0.554226	0.145804	0.0215924	-0.578009	0.251586	0.000142983	3.56988e-05	0.0184673	1	0.912694
rs11714649	3:65674445	C:0.342793	rs4804416	19:7174848	G:0.428826	3365	834	0.00166829	-0.205829	0.0654736	0.000122759	0.230857	0.0601105	0.905187	-0.0124336	0.104386	1.1698e-05	0.369384	0.0842738	0.0187932	-0.213747	0.0909715	5.30376e-06	1.49013e-06	0.0185085	1	0.912694
rs2369476	1:158388112	A:0.280832	rs10517003	4:40963950	G:0.209807	3365	834	0.00527731	0.184995	0.0663158	0.00449861	-0.217585	0.0765902	0.000270686	0.295214	0.0810615	0.567877	-0.0578025	0.101198	0.0196414	-0.274084	0.117475	0.000370961	8.92198e-05	0.0185111	1	0.912694
rs10081152	6:170558184	T:0.104755	rs1045570	9:136472132	T:0.175037	3365	834	0.00431712	-0.296836	0.104007	0.00230887	-0.255894	0.0839733	0.223933	-0.146467	0.120436	0.0606462	-0.17049	0.0908761	0.0220159	-0.515392	0.225053	0.000124044	3.12983e-05	0.0185758	1	0.913506
rs1345497	1:235520615	C:0.474294	rs1250552	10:80728033	C:0.46627	3365	834	0.00209658	-0.184465	0.0599651	0.00491985	0.169282	0.0601947	0.000223198	-0.379962	0.102937	0.91946	-0.00980607	0.096981	0.0187581	0.198991	0.0846662	0.000150266	3.76411e-05	0.0185836	1	0.913506
rs6656063	1:156231480	T:0.301486	rs480575	11:34424222	C:0.28321	3365	834	0.00857464	0.1703	0.0647884	0.00352671	0.193593	0.066352	0.776461	0.0254878	0.0897667	0.637085	0.0436491	0.0925204	0.0187657	0.24017	0.102193	0.000528337	0.000125871	0.0186433	1	0.913945
rs6965571	7:150065405	A:0.180535	rs1480474	12:64613210	G:0.391828	3365	834	0.00720958	-0.220882	0.0822039	0.00158444	0.19813	0.0627241	0.000574644	-0.470266	0.136574	0.164717	0.103602	0.0745667	0.0189229	0.288173	0.122781	0.000230138	5.68261e-05	0.0186485	1	0.913945
rs2023828	4:113576410	A:0.30321	rs2254884	9:106621570	C:0.281361	3364	833	0.00528778	-0.184813	0.0662658	0.0103866	0.169596	0.066179	0.000299048	-0.324695	0.089791	0.72951	0.0307963	0.0890641	0.0186849	0.236094	0.10039	0.000622685	0.000147538	0.018685	1	0.914359
rs17266918	5:53443860	T:0.154281	rs1881623	7:151164218	C:0.0701546	3364	834	0.0117272	0.20837	0.0826782	0.0100265	0.288403	0.112005	0.183739	0.121239	0.091203	0.457112	0.1038	0.13959	0.0185971	0.480724	0.204258	0.00134587	0.000309271	0.0188053	1	0.917844
rs17302884	9:118211868	G:0.400297	rs12325881	17:63069110	C:0.0575037	3365	834	0.00280909	0.183891	0.0615455	0.000221029	0.448312	0.121373	0.0529367	0.127873	0.0660695	0.663383	0.0872218	0.200396	0.0199185	0.410592	0.17638	1.41314e-05	3.9086e-06	0.0188658	1	0.917844
rs13093232	3:63994682	A:0.0631501	rs12342140	9:81472517	C:0.147994	3365	834	0.00926552	0.312708	0.120175	0.00453154	0.234056	0.0824555	0.401849	0.123676	0.147528	0.0800453	0.156583	0.0894544	0.018731	0.532179	0.226378	0.000634502	0.000151689	0.0189053	1	0.917844
rs3754471	1:156416743	A:0.444428	rs9496698	6:143962504	G:0.490639	3365	834	0.0025377	-0.184262	0.0610379	0.000285305	-0.22034	0.0607284	0.995504	-0.000557929	0.099015	0.582905	-0.0515781	0.0939242	0.0192103	-0.199229	0.0850889	9.4723e-06	2.66086e-06	0.0189159	1	0.917844
rs2244089	2:207689486	C:0.181034	rs1415471	9:16646653	A:0.442628	3364	833	0.00594854	0.212864	0.077388	0.00188366	-0.188617	0.0606879	0.000331562	0.419529	0.116883	0.223298	-0.0897526	0.0737002	0.0197651	-0.25651	0.110054	0.000158539	4.02885e-05	0.0189529	1	0.917844
rs555015	1:15645520	G:0.485587	rs8047671	16:77527482	T:0.485438	3365	834	0.00511293	0.168999	0.0603605	0.00379603	0.174306	0.060217	0.000443373	0.37202	0.105904	0.000356052	0.375382	0.105129	0.0191524	-0.199544	0.0851824	0.000341328	8.41865e-05	0.0189952	1	0.917844
rs9834687	3:151512614	T:0.31575	rs11599920	10:35547170	T:0.176077	3365	834	0.00776969	0.171038	0.0642538	0.00664292	0.205775	0.0758135	0.00044711	0.267014	0.0760594	0.000311003	0.378665	0.105011	0.0197779	-0.273013	0.117146	0.000856529	0.0002028	0.0189979	1	0.917844
rs2681417	3:123307887	G:0.0713224	rs7693827	4:40949619	T:0.416939	3365	834	0.00191205	-0.397562	0.128099	0.00763932	0.164714	0.061746	0.889887	-0.027428	0.198111	0.000939678	0.217668	0.0658007	0.0193914	-0.431554	0.184589	0.000206824	5.21051e-05	0.0190006	1	0.917844
rs555015	1:15645520	G:0.485587	rs1152005	3:12458451	T:0.0991085	3365	834	0.00616134	0.165453	0.0604047	0.00209478	-0.329894	0.107232	0.11491	0.103821	0.0658551	0.000386095	-0.70301	0.198064	0.0197716	0.359562	0.154275	0.000160016	4.0792e-05	0.0190324	1	0.917844
rs10266990	7:133112430	G:0.134999	rs7045637	9:10336358	G:0.305828	3363	833	0.00127759	0.274933	0.0853574	0.00332502	-0.197781	0.0673646	0.448467	0.0890029	0.117422	0.000213705	-0.295318	0.0797673	0.0187757	0.314812	0.133965	9.3977e-05	2.4475e-05	0.019043	1	0.917844
rs1045570	9:136472132	T:0.175037	rs8047671	16:77527482	T:0.485438	3365	834	0.00191412	-0.2612	0.0841699	0.00365449	0.175195	0.060276	0.952173	0.00841298	0.140269	0.000209479	0.267332	0.0721096	0.0190396	-0.273097	0.116472	0.000123319	3.18313e-05	0.0190803	1	0.917844
rs10937369	3:190015503	A:0.223031	rs1358889	9:10164668	C:0.240713	3365	834	0.000736327	0.239905	0.0710685	0.00644565	0.185938	0.068254	0.234349	0.108486	0.0912236	0.490346	0.0603069	0.0874319	0.0191285	0.262867	0.112192	9.5259e-05	2.49243e-05	0.0191604	1	0.917844
rs8013925	14:92133822	C:0.461333	rs4243233	16:30439361	G:0.486764	3362	831	0.0070682	0.164181	0.0609521	0.00562916	0.166537	0.0601514	0.000544428	0.36504	0.105567	0.000443748	0.359696	0.102402	0.0193505	-0.203728	0.0871114	0.000569041	0.00013839	0.0191845	1	0.917844
rs12998521	2:102340849	T:0.373879	rs7968902	12:64649337	T:0.449791	3346	827	0.00669242	0.166263	0.0613115	0.00242085	-0.188362	0.062103	0.000432279	0.34556	0.0981831	0.777617	-0.0262136	0.0928159	0.0195126	-0.207882	0.0890061	0.000273329	6.86839e-05	0.0192059	1	0.917844
rs557435	1:55293452	A:0.180737	rs2485570	1:235352230	G:0.0726813	3364	834	0.00940597	0.200239	0.077106	0.009912	-0.324944	0.126002	0.109035	0.132541	0.0827064	0.000749235	-0.54374	0.161304	0.0189162	0.526904	0.224484	0.00106142	0.000251095	0.0192086	1	0.917844
rs7158400	14:91992466	T:0.245987	rs948346	18:8287072	C:0.0997325	3364	834	0.0128992	-0.179082	0.0720205	0.00985288	0.248771	0.0963872	0.00115333	-0.264116	0.0812619	0.477557	0.0853582	0.120182	0.0183227	0.358454	0.15195	0.00144849	0.000337651	0.019214	1	0.917844
rs748860	2:23608453	C:0.399406	rs4804416	19:7174848	G:0.428826	3365	834	0.010003	-0.158702	0.0616145	0.000222226	0.221811	0.0600739	0.863819	0.0165778	0.0966554	2.77279e-05	0.380225	0.0907163	0.0194317	-0.20276	0.0867553	2.81173e-05	7.72239e-06	0.0192408	1	0.917844
rs2185815	1:117525154	G:0.223626	rs9290939	3:191816570	A:0.0732541	3365	834	0.00781535	0.190019	0.0714372	0.00503846	0.309426	0.110329	0.000777322	0.258622	0.0769538	0.000216645	0.504471	0.136389	0.0209703	-0.441504	0.19125	0.000605372	0.000147315	0.0192624	1	0.917844
rs312786	11:67876553	T:0.283358	rs9944780	18:12243275	G:0.29688	3365	834	0.00803402	-0.180596	0.068133	0.000270601	0.237406	0.0651867	0.705062	-0.0346919	0.0916572	1.78378e-05	0.368025	0.0857793	0.0198925	-0.247138	0.106142	3.21619e-05	8.811e-06	0.019292	1	0.917916
rs2900	15:21368814	T:0.156064	rs2252909	17:2225359	C:0.366231	3364	833	0.0044606	-0.249908	0.087884	0.00364261	-0.186048	0.0639877	0.732539	-0.0422317	0.123575	0.199426	-0.0955928	0.0744962	0.0205536	-0.307741	0.132871	0.00018402	4.72852e-05	0.0193432	1	0.918321
rs10916848	1:20875200	C:0.383175	rs3917878	17:29602968	T:0.082937	3364	834	0.00460334	-0.178307	0.0629271	0.00918895	-0.302661	0.116187	0.0758577	-0.11993	0.067557	0.95149	-0.0101574	0.166963	0.0208944	-0.402847	0.174401	0.000392243	9.76958e-05	0.0193568	1	0.918321
rs9660091	1:162999351	A:0.359291	rs4828037	X:99732340	C:0.373139	3358	831	0.00314402	-0.189822	0.0642747	0.00500041	0.143467	0.0511104	0.556985	-0.0511085	0.0870191	0.00027891	0.266769	0.0734063	0.0198474	-0.178777	0.0767541	0.000319983	8.06805e-05	0.0194381	1	0.920839
rs2369476	1:158388112	A:0.280832	rs3774256	3:181171958	C:0.217682	3365	834	0.00572165	0.183073	0.066251	0.00513518	0.199182	0.0711764	0.464775	0.0617952	0.0845343	0.665504	0.0425932	0.0985209	0.019676	0.256629	0.110024	0.000477371	0.000118531	0.0194843	1	0.921691
rs3778850	7:134181455	A:0.307315	rs7045637	9:10336358	G:0.305828	3363	833	0.00444856	-0.190161	0.066853	0.00447928	-0.19128	0.0672981	0.00026593	-0.332139	0.0910865	0.000271561	-0.335244	0.0920742	0.0192519	0.24467	0.104532	0.00025248	6.4548e-05	0.0195279	1	0.922418
rs1879524	2:671739	G:0.161118	rs2010851	12:1626903	C:0.308264	3364	834	0.00829657	-0.225505	0.0854263	0.0064857	0.176191	0.0647247	0.000549357	-0.427131	0.123611	0.262734	0.0848868	0.075795	0.0197873	0.299682	0.128599	0.000658811	0.000162618	0.0196841	1	0.926377
rs17366515	4:85636774	A:0.108915	rs6123674	20:55196354	G:0.40847	3365	834	0.00366603	-0.298076	0.102588	0.00381329	-0.179449	0.0620242	0.000347003	-0.571104	0.159641	0.000344678	-0.243866	0.0681347	0.0194608	0.353744	0.151394	0.000224067	5.80154e-05	0.0197089	1	0.926377
rs885273	7:151067285	A:0.394322	rs6080616	20:17200213	A:0.42613	3364	833	0.00258542	0.184014	0.06107	0.00544614	0.168727	0.0607066	0.000217278	0.363814	0.0983804	0.000347902	0.332013	0.0928255	0.0198942	-0.20141	0.086504	0.000207178	5.38286e-05	0.0197144	1	0.926377
rs6706188	2:100106402	C:0.281129	rs6719664	2:212233284	C:0.110847	3365	834	0.00710709	-0.184825	0.0686628	0.0052081	0.260953	0.093402	0.196828	-0.0998339	0.0773521	0.000245409	0.443383	0.120912	0.0215227	-0.339809	0.147828	0.000597443	0.000148747	0.0197834	1	0.926377
rs4686964	3:189687911	G:0.470282	rs17302884	9:118211868	G:0.400297	3365	834	0.00472249	-0.170326	0.0602844	0.00235807	0.187093	0.0615238	0.999913	1.03697e-05	0.0946146	0.000217423	0.371528	0.100471	0.0200683	-0.203142	0.0873701	0.000189607	4.9634e-05	0.0198055	1	0.926377
rs10781126	9:74982121	A:0.325357	rs10793362	11:78507223	C:0.201992	3364	834	0.00791235	-0.177083	0.066678	0.00129831	-0.253666	0.0788675	0.000485571	-0.284565	0.0815701	0.000105265	-0.430195	0.110929	0.0194801	0.285744	0.122311	0.000134813	3.58036e-05	0.0198221	1	0.926377
rs511041	1:67934377	A:0.3779	rs1994350	6:159158992	T:0.184711	3362	833	0.00600085	-0.172382	0.0627359	0.0114716	-0.204409	0.080858	0.00037386	-0.268463	0.0754559	0.000723945	-0.403332	0.119317	0.0193932	0.268775	0.114965	0.000760048	0.000187582	0.019836	1	0.926377
rs11714649	3:65674445	C:0.342802	rs7763693	6:170567112	A:0.362136	3362	834	0.00251079	-0.197682	0.0654136	0.00349088	-0.190447	0.0652026	0.670022	-0.0399235	0.0936913	0.584335	-0.0486101	0.0888564	0.0203562	-0.231382	0.0997458	0.000116159	3.10533e-05	0.0198388	1	0.926377
rs2227956	6:31886251	C:0.186627	rs481802	19:44265691	C:0.402823	3365	834	0.0015159	-0.250004	0.0788254	0.00952048	-0.159538	0.0615316	0.688517	-0.0466791	0.116445	0.33264	-0.0700898	0.0723463	0.020864	-0.268209	0.116086	0.000182121	4.78814e-05	0.0198693	1	0.926478
rs3887925	3:188148339	G:0.443536	rs3778850	7:134181455	A:0.307429	3365	834	0.00388518	-0.177203	0.0613723	0.00491402	-0.187883	0.0668002	0.000230593	-0.310655	0.0843507	0.000387035	-0.380786	0.107301	0.0199434	0.21966	0.0943794	0.000282212	7.30751e-05	0.0199389	1	0.927029
rs17387327	4:15627342	T:0.0988962	rs11789463	9:16826011	G:0.485382	3352	832	0.00739324	0.259197	0.0967661	0.00676397	0.165524	0.0611186	0.000496793	0.580449	0.166677	0.000563772	0.235153	0.0681907	0.0202098	-0.318676	0.137217	0.000687065	0.000171312	0.0199696	1	0.927029
rs17162330	1:27108799	C:0.144471	rs11707430	3:189640739	C:0.222354	3364	834	0.0021263	0.255644	0.0832174	0.00452765	0.204161	0.0719169	0.334557	0.103224	0.106971	0.241347	0.0997687	0.085154	0.0197456	0.317169	0.136057	0.000198658	5.22884e-05	0.0199808	1	0.927029
rs2681417	3:123307887	G:0.0713436	rs2010851	12:1626903	C:0.308264	3364	834	0.00160146	-0.404524	0.128191	0.00422656	0.18532	0.0647805	0.000217856	-0.739614	0.200039	0.0589997	0.130426	0.0690746	0.0202899	0.445943	0.192139	0.000122929	3.30058e-05	0.0199947	1	0.927029
rs6697826	1:158432859	C:0.16409	rs890860	19:7179165	T:0.198722	3364	834	0.0103001	-0.216893	0.0845394	0.00264192	0.226097	0.0752003	0.000695017	-0.362213	0.106799	0.177965	0.119254	0.0885297	0.0193175	0.340938	0.145741	0.000403215	0.00010328	0.0200451	1	0.927511
rs8048462	16:12441122	C:0.387164	rs2834291	21:34191637	T:0.386119	3350	828	0.00500087	-0.176065	0.0627239	0.00414733	-0.179826	0.0627286	0.000327925	-0.333076	0.0927227	0.000280521	-0.337045	0.0927819	0.0200565	0.213158	0.0916693	0.000329376	8.5166e-05	0.020062	1	0.927511
rs7637969	3:192465170	C:0.222288	rs11098157	4:113581387	A:0.178306	3365	834	0.00464792	0.202358	0.0714927	0.00690059	-0.216291	0.0800604	0.000269892	0.306444	0.0841276	0.476742	-0.0714072	0.100354	0.0215275	-0.312434	0.135923	0.000478421	0.000122196	0.0201576	1	0.929922
rs885273	7:151067285	A:0.394502	rs9903422	17:66611792	G:0.0702823	3365	834	0.00260861	0.183698	0.0610202	0.00986673	-0.323622	0.125412	0.000299215	0.23456	0.0648675	0.875888	-0.0272365	0.174388	0.0214185	-0.418712	0.182007	0.000253159	6.6619e-05	0.0202169	1	0.929922
rs17162330	1:27108799	C:0.144514	rs7865126	9:19092828	C:0.115522	3363	833	0.00323405	0.245554	0.0833923	0.00261418	0.268032	0.089053	0.172981	0.13283	0.0974767	0.212501	0.133847	0.10736	0.0213269	0.387149	0.168169	0.000122285	3.32116e-05	0.0202651	1	0.929922
rs11098157	4:113581387	A:0.178115	rs4828037	X:99732340	C:0.373476	3363	833	0.0073697	-0.214664	0.0801086	0.00567551	0.141068	0.0510016	0.000487033	-0.391268	0.112182	0.269309	0.0666758	0.0603589	0.0202429	0.220889	0.0951363	0.000531636	0.000135864	0.0202849	1	0.929922
rs10181515	2:226727705	T:0.236701	rs923346	11:67938951	C:0.14948	3365	834	0.00570147	-0.201871	0.0730231	0.00273302	-0.267886	0.0894063	0.209112	-0.104984	0.0835854	0.265995	-0.120659	0.108474	0.0224322	-0.366502	0.160537	0.000198949	5.31213e-05	0.0203275	1	0.929922
rs715092	2:121386577	T:0.259887	rs7045637	9:10336358	G:0.305828	3363	833	0.00418947	0.193334	0.0675161	0.00372547	-0.195461	0.0673885	0.000230023	0.337631	0.0916597	0.4839	-0.0616838	0.0881142	0.0210286	-0.251119	0.108829	0.000262281	6.93295e-05	0.0203617	1	0.929922
rs3754471	1:156416743	A:0.444428	rs9834687	3:151512614	T:0.31575	3365	834	0.00216422	-0.186891	0.0609418	0.0108764	0.163612	0.0642461	0.560026	-0.0494123	0.0847839	0.000628319	0.338958	0.099137	0.020838	-0.213532	0.092402	0.00028342	7.48739e-05	0.0204273	1	0.929922
rs2185815	1:117525154	G:0.223626	rs1045570	9:136472132	T:0.175037	3365	834	0.00668147	0.193672	0.0714046	0.00220963	-0.256956	0.0839586	0.000412382	0.295021	0.0835273	0.30582	-0.1073	0.104782	0.0221182	-0.321247	0.140385	0.000224149	5.98286e-05	0.0204388	1	0.929922
rs715092	2:121386577	T:0.259733	rs11857527	15:84608847	C:0.195691	3365	834	0.00486981	0.190221	0.0675615	0.00631295	0.20184	0.0739052	0.000266649	0.298462	0.0818666	0.000310955	0.348914	0.0967595	0.0207315	-0.276941	0.119741	0.000496569	0.000128242	0.0204674	1	0.929922
rs7637969	3:192465170	C:0.222288	rs10139564	14:20219625	C:0.436553	3365	834	0.00522505	0.199584	0.0714631	0.00690435	0.162201	0.0600426	0.000387225	0.41675	0.117439	0.000384963	0.274582	0.0773429	0.0207379	-0.232608	0.100578	0.000521608	0.000134728	0.0205248	1	0.929922
rs6758183	2:226709230	A:0.250075	rs1316447	18:44726674	T:0.191952	3355	833	0.00304901	0.200631	0.0677177	0.00511777	0.211441	0.0755273	0.000165709	0.312577	0.0829939	0.000263207	0.357855	0.0980678	0.0216074	-0.277629	0.120856	0.00027699	7.36498e-05	0.0205622	1	0.929922
rs6950343	7:151167114	T:0.0713224	rs1331660	9:9029222	C:0.0806835	3365	834	0.00527973	0.312101	0.111886	0.00279187	0.317935	0.106341	0.0718721	0.217029	0.120576	0.0465535	0.227205	0.114154	0.0198129	0.733112	0.314658	0.000412072	0.000107788	0.0205794	1	0.929922
rs11793389	9:9378678	T:0.0563674	rs11789463	9:16826011	G:0.485237	3353	832	0.00908738	-0.368368	0.141205	0.00512174	0.171006	0.0610893	0.626555	0.120378	0.247396	0.000821581	0.21377	0.0638992	0.021718	-0.491537	0.214153	0.000619047	0.000159206	0.0206083	1	0.929922
rs1950500	14:23900690	A:0.291679	rs2570054	17:63010733	G:0.404903	3365	834	0.00208113	-0.214223	0.0695889	0.00319393	0.180209	0.0611202	0.840801	-0.0216124	0.107595	0.000187685	0.308637	0.0826328	0.0208163	-0.230694	0.0998115	0.000147774	4.03972e-05	0.0206083	1	0.929922
rs11175947	12:64570603	T:0.469819	rs11857527	15:84608847	C:0.195659	3363	833	0.000386571	0.218376	0.0615303	0.00816469	0.195309	0.0738356	2.42783e-05	0.320494	0.0759212	0.000615244	0.44457	0.129809	0.0207736	-0.251722	0.108873	4.64936e-05	1.32865e-05	0.0206083	1	0.929922
rs3917878	17:29602968	T:0.0829123	rs2570054	17:63010733	G:0.404903	3365	834	0.0048028	-0.328535	0.116503	0.00298638	0.181686	0.0611914	0.95493	0.0102841	0.181967	0.000310741	0.237125	0.0657552	0.0214617	-0.382196	0.166189	0.000278652	7.43332e-05	0.0206487	1	0.929922
rs9295405	6:170546144	C:0.185345	rs10781126	9:74982121	A:0.325208	3364	833	0.000707756	-0.274345	0.0810099	0.00692486	-0.180161	0.0667156	6.28033e-05	-0.449869	0.11241	0.000459727	-0.279644	0.0798257	0.019871	0.284734	0.122268	7.25755e-05	2.04413e-05	0.0206603	1	0.929922
rs3796867	4:15427646	T:0.0808561	rs4127404	18:6985739	C:0.213882	3364	834	0.00761589	-0.315988	0.118408	0.00462618	0.202613	0.0715449	0.000596216	-0.543023	0.158162	0.0723455	0.138414	0.0770278	0.019392	0.448	0.191624	0.000524161	0.000136213	0.0206805	1	0.929922
rs7693827	4:40949619	T:0.416667	rs11789463	9:16826011	G:0.485242	3354	832	0.00928797	0.160685	0.0617716	0.00559679	0.169447	0.061161	0.686798	-0.0435073	0.107904	0.986027	-0.00167955	0.0959021	0.0209151	0.200098	0.0866407	0.000774471	0.000197857	0.0206979	1	0.929922
rs9428859	1:239306485	A:0.219019	rs4878117	9:89475284	T:0.482467	3365	834	0.00671015	0.195301	0.0720428	0.00280962	0.183832	0.061527	0.694698	-0.0509738	0.129874	0.384705	0.0687492	0.0790892	0.021229	0.238768	0.103637	0.000210107	5.6846e-05	0.0207066	1	0.929922
rs10204137	2:102334644	G:0.380832	rs2582869	13:107710146	A:0.378157	3365	834	0.00703839	-0.170521	0.0632726	0.00183042	-0.19348	0.0620835	0.815173	-0.0210659	0.0901184	0.609464	-0.0453712	0.088817	0.0211185	-0.211161	0.0915756	0.000198029	5.37216e-05	0.0207124	1	0.929922
rs1358889	9:10164668	C:0.240785	rs12600354	17:62870902	T:0.394025	3364	834	0.00816085	0.180541	0.0682485	0.0046139	-0.174711	0.0616739	0.875773	0.015534	0.0993665	0.0002779	-0.289113	0.0795343	0.0207102	0.224198	0.0969202	0.000465744	0.000121968	0.0207414	1	0.929945
rs7901695	10:114744078	C:0.289599	rs7989623	13:27836802	G:0.0771174	3365	834	5.90825e-05	0.261572	0.0651252	0.0103424	-0.303173	0.118235	4.77483e-06	0.318544	0.0696356	0.749738	-0.0503207	0.157752	0.0228889	-0.423891	0.186302	1.0864e-05	3.30094e-06	0.0208696	1	0.931767
rs546803	11:67942968	C:0.236029	rs12600354	17:62870902	T:0.394025	3364	834	5.37942e-05	-0.298642	0.0739487	0.00456538	-0.175138	0.061751	1.2484e-05	-0.487886	0.111671	0.000275982	-0.280672	0.0771741	0.0206587	0.243527	0.105233	3.34994e-06	1.05696e-06	0.0208726	1	0.931767
rs1358889	9:10164668	C:0.240713	rs7158400	14:91992466	T:0.246211	3365	834	0.00562595	0.188907	0.0682265	0.00874575	-0.188899	0.0720483	0.435153	0.0675662	0.0865785	0.000546211	-0.333187	0.0963801	0.0205237	0.255741	0.110393	0.000802771	0.0002063	0.0208872	1	0.931767
rs974892	1:235553568	G:0.367905	rs6950343	7:151167114	T:0.0713224	3365	834	0.000693319	-0.216332	0.0637733	0.00710018	0.300702	0.111698	0.0202177	-0.158593	0.068292	0.000376409	0.567894	0.159696	0.0227153	-0.39389	0.172896	9.51196e-05	2.67802e-05	0.0209077	1	0.931767
rs6706188	2:100106402	C:0.281129	rs6917161	6:3286674	T:0.207578	3365	834	0.00742881	-0.183724	0.0686309	0.00445467	0.207237	0.0728673	0.000466009	-0.304915	0.0871293	0.538888	0.0598943	0.097469	0.0207154	0.266444	0.115187	0.00049663	0.000130795	0.0209546	1	0.931767
rs11776834	8:11401359	C:0.130928	rs7194895	16:55254592	T:0.361318	3353	832	0.00787782	0.239798	0.0902425	0.00343539	-0.185431	0.0633772	0.764834	0.0379303	0.126798	0.000244135	-0.270451	0.0737259	0.0209126	0.294329	0.127439	0.000382503	0.000101985	0.0209751	1	0.931767
rs893346	2:11800212	C:0.0698365	rs11714649	3:65674445	C:0.342793	3365	834	0.00480144	0.321379	0.113962	0.00217685	-0.200495	0.0654148	0.000253702	0.577747	0.157919	0.0510971	-0.137707	0.0705951	0.0228696	-0.406981	0.178845	0.000178948	4.93038e-05	0.0209957	1	0.931767
rs6763887	3:186965312	T:0.351709	rs1934775	6:9939516	A:0.296285	3365	834	0.00389496	-0.185702	0.0643337	0.00236643	-0.203832	0.0670518	0.479448	-0.0594896	0.0841211	0.557413	-0.0544064	0.0927347	0.0219966	-0.228519	0.0997714	0.000147306	4.09308e-05	0.0210104	1	0.931767
rs7763693	6:170567112	A:0.362136	rs4982695	14:22392453	C:0.302052	3362	834	0.00301996	-0.193323	0.0651862	0.00912538	0.171025	0.0655942	0.617175	-0.0455031	0.091032	0.000524811	0.329978	0.095156	0.0216536	-0.226521	0.0986422	0.000403806	0.000108002	0.0211137	1	0.932456
rs7936109	11:2243030	C:0.373662	rs4464148	18:44713030	C:0.303954	3364	834	0.00604321	-0.174435	0.0635365	0.0100544	0.167319	0.0650046	0.678109	-0.0361169	0.0870193	0.000582257	0.330433	0.096063	0.0215896	-0.228521	0.0994647	0.000786091	0.000204293	0.0211463	1	0.932456
rs12464230	2:232505394	T:0.0586924	rs738407	22:42655288	G:0.373254	3365	834	0.000588424	0.415224	0.120814	0.00110488	0.199668	0.0612034	4.5738e-05	0.703587	0.1726	0.000109643	0.253185	0.0654529	0.0223172	-0.409331	0.179144	2.19325e-05	6.58316e-06	0.0211611	1	0.932456
rs1994350	6:159158992	T:0.184711	rs7936109	11:2243030	C:0.373438	3362	834	0.00919711	-0.210808	0.0809357	0.00575177	-0.175424	0.0635224	0.907893	-0.0134891	0.116591	0.268113	-0.0829586	0.0749117	0.0222204	-0.283906	0.124162	0.000683218	0.000179023	0.0211908	1	0.932456
rs10490815	3:10310145	C:0.286883	rs1994350	6:159158992	T:0.184563	3362	834	0.00932904	0.171983	0.0661536	0.0117753	-0.203733	0.0808848	0.356	0.0730372	0.079129	0.000779809	-0.378234	0.112574	0.0208861	0.289304	0.125238	0.00117317	0.000299721	0.0211937	1	0.932456
rs974892	1:235553568	G:0.367905	rs7778077	7:151082964	A:0.407429	3365	834	0.000721321	-0.215487	0.0637281	0.00250327	0.184052	0.0608849	0.000101044	-0.397584	0.102257	0.694464	0.0349401	0.0889505	0.0213484	0.20895	0.0907782	3.32559e-05	9.86391e-06	0.0212324	1	0.932456
rs17413044	5:53512474	A:0.204012	rs2899174	22:30788789	C:0.0641902	3365	834	0.00474294	0.209589	0.0742173	0.000909366	-0.456045	0.13748	0.000634024	0.2675	0.0782936	0.19114	-0.21792	0.166705	0.025033	-0.557677	0.248864	6.37668e-05	1.84708e-05	0.0212383	1	0.932456
rs2023828	4:113576410	A:0.303269	rs8047671	16:77527482	T:0.485438	3365	834	0.00436345	-0.188888	0.0662621	0.00416564	0.17251	0.0602058	0.825766	0.0249743	0.11345	0.000255905	0.301682	0.0825108	0.0214653	-0.216518	0.0941505	0.000282695	7.74376e-05	0.0213308	1	0.932456
rs1879524	2:671739	G:0.160969	rs9288645	2:229923176	T:0.481718	3364	834	0.00767883	-0.227754	0.085433	0.00637794	-0.163233	0.0598428	0.000706897	-0.488113	0.144118	0.000444567	-0.245533	0.0699105	0.0213574	0.280066	0.121683	0.00065849	0.000173784	0.0213308	1	0.932456
rs2244089	2:207689486	C:0.181183	rs948346	18:8287072	C:0.0997325	3364	834	0.00653712	0.210402	0.0773665	0.0117108	0.243135	0.0964536	0.202149	0.113319	0.0888462	0.516408	0.078951	0.12167	0.0218288	0.38886	0.169561	0.000872251	0.000227617	0.0213757	1	0.932456
rs950964	1:235487304	G:0.130202	rs1620233	X:12807937	A:0.0997325	3364	834	0.00428252	0.246195	0.0861857	0.00175621	-0.282588	0.0903232	0.0924387	0.159075	0.0945372	0.000175244	-0.412029	0.109808	0.0201996	0.372675	0.160455	0.000134895	3.81832e-05	0.0213907	1	0.932456
rs3778850	7:134181455	A:0.307372	rs1620233	X:12807937	A:0.0997325	3364	834	0.00500455	-0.187584	0.0668335	0.00229878	-0.274759	0.0901249	0.000632704	-0.244257	0.0714788	0.000228982	-0.46322	0.125715	0.0202125	0.309318	0.13319	0.000135953	3.84887e-05	0.0214027	1	0.932456
rs10781126	9:74982121	A:0.32526	rs10793359	11:78477819	T:0.48321	3365	834	0.00596051	-0.183448	0.0667097	0.0028212	0.180329	0.0603798	0.766808	0.0340813	0.114925	0.000188513	0.313966	0.0840846	0.0215627	-0.214207	0.0932152	0.00031792	8.70982e-05	0.0214628	1	0.932456
rs2671272	1:224081739	T:0.20416	rs1879524	2:671739	G:0.16107	3365	834	0.00729646	0.195181	0.0727471	0.00706351	-0.230329	0.0855021	0.274024	0.093656	0.0856211	0.000496035	-0.383391	0.110079	0.0209554	0.335962	0.145515	0.000760048	0.00020078	0.0215261	1	0.932456
rs11123802	2:99853433	T:0.435215	rs10977110	9:8435066	A:0.314413	3365	834	0.00725287	0.163428	0.060867	0.00798469	0.168123	0.0633776	0.767686	0.0253019	0.0856522	0.825872	-0.0231317	0.105145	0.0217651	0.207856	0.090591	0.000723298	0.000191555	0.0215321	1	0.932456
rs12998521	2:102340849	T:0.373917	rs1358889	9:10164668	C:0.240514	3347	828	0.00874655	0.160629	0.0612666	0.00708986	0.184229	0.0684206	0.588269	0.0432797	0.0799482	0.974721	0.00333104	0.105122	0.0218126	0.221673	0.0966478	0.000757085	0.000200243	0.0215532	1	0.932456
rs17162330	1:27108799	C:0.144471	rs480575	11:34424222	C:0.283294	3364	834	0.0023687	0.252929	0.0832106	0.00405095	0.190727	0.0663591	0.495892	0.0776732	0.114063	0.203305	0.0989759	0.0777995	0.0217944	0.28563	0.124516	0.000177598	5.01304e-05	0.0216047	1	0.932456
rs974892	1:235553568	G:0.367905	rs7578326	2:226728897	G:0.361813	3365	834	0.000776149	-0.214408	0.0637898	0.00126572	-0.206926	0.0641903	0.486798	-0.0634248	0.091205	0.51888	-0.0585083	0.0907004	0.0221058	-0.220768	0.0964664	1.6592e-05	5.11805e-06	0.0216107	1	0.932456
rs4686964	3:189687911	G:0.470282	rs7158400	14:91992466	T:0.246211	3365	834	0.0041903	-0.172723	0.0603196	0.00868094	-0.189264	0.0721178	0.413021	-0.0629236	0.0768683	0.870039	0.0188143	0.114996	0.0221027	-0.235005	0.102685	0.000578708	0.00015532	0.0216138	1	0.932456
rs1045570	9:136472132	T:0.175037	rs678963	20:3503910	T:0.339673	3365	834	0.00195474	-0.260268	0.084038	0.00234572	-0.195815	0.0643585	0.465208	-0.0826898	0.113227	0.160451	-0.105436	0.075121	0.0228962	-0.299581	0.131675	7.84536e-05	2.28856e-05	0.0216198	1	0.932456
rs12325881	17:63069110	C:0.0575037	rs1788234	18:65717567	A:0.400297	3365	834	0.000246138	0.44531	0.121462	0.00218679	0.184854	0.0603384	2.72958e-05	0.750438	0.178892	0.000211415	0.241446	0.0651681	0.0223244	-0.378847	0.165811	1.12363e-05	3.514e-06	0.0216259	1	0.932456
rs1432268	2:23623939	A:0.221463	rs4878117	9:89475284	T:0.482461	3364	834	0.010239	-0.189912	0.0739632	0.00194211	0.190563	0.061493	0.685979	0.0514462	0.127242	0.000119871	0.29103	0.0756631	0.0219659	-0.24486	0.106881	0.000277159	7.70493e-05	0.0216897	1	0.932825
rs970427	18:17997524	G:0.0622585	rs1788234	18:65717567	A:0.400297	3365	834	0.000811361	0.397335	0.118647	0.00181622	0.188154	0.06033	0.743353	0.0630046	0.19243	0.0402641	0.13325	0.0649676	0.0226582	0.387049	0.169822	3.31141e-05	1.00054e-05	0.0217019	1	0.932825
rs1499244	11:22755007	G:0.400446	rs7989623	13:27836802	G:0.0771174	3365	834	0.00123449	-0.203128	0.0628726	0.0132929	-0.293331	0.118478	0.000122146	-0.261207	0.0679912	0.00101958	-0.613047	0.186616	0.0211495	0.37257	0.161614	0.000167389	4.76019e-05	0.0217354	1	0.932825
rs10916848	1:20875200	C:0.38314	rs9288645	2:229923176	T:0.481564	3363	834	0.00354744	-0.18346	0.0629188	0.006962	-0.161523	0.059853	0.944037	0.00730193	0.104022	0.907929	-0.010284	0.0889223	0.0220802	-0.208839	0.0912363	0.00035784	9.86704e-05	0.0217628	1	0.932825
rs16910106	11:22737240	C:0.152439	rs4762119	12:64450102	T:0.46282	3362	834	0.000194892	0.300741	0.0807241	0.00021148	-0.225917	0.060978	0.576331	0.0722694	0.129341	1.42738e-05	-0.318444	0.0733809	0.0219379	0.253531	0.110642	1.01533e-06	3.44097e-07	0.0217811	1	0.932825
rs4146134	9:9277321	C:0.261763	rs12720917	16:55576893	C:0.15411	3358	829	0.00953351	0.177476	0.0684625	0.0115406	0.210248	0.0832373	0.000601757	0.279583	0.0814914	0.000589411	0.383099	0.111481	0.0224468	-0.303761	0.13307	0.00119354	0.000312086	0.0218178	1	0.932825
rs748860	2:23608453	C:0.399406	rs890860	19:7179165	T:0.198663	3365	834	0.00758215	-0.164266	0.0615199	0.0028264	0.224295	0.0751151	0.384919	-0.0651522	0.0749851	0.000199644	0.41348	0.111167	0.0225769	-0.253205	0.111029	0.00031792	8.8752e-05	0.0219529	1	0.932825
rs17387327	4:15627342	T:0.0993161	rs2944533	10:132842492	T:0.254237	3363	834	0.00764551	0.257854	0.096671	0.0045707	0.192276	0.0678024	0.000386431	0.439507	0.123833	0.000357996	0.269971	0.075638	0.0230265	-0.356178	0.1567	0.000523586	0.0001431	0.0219714	1	0.932825
rs10512016	9:74983066	T:0.109361	rs12255372	10:114798892	T:0.261367	3365	834	0.00917541	-0.268974	0.103235	9.73685e-06	0.296513	0.0670399	0.57982	-0.072712	0.131333	6.47357e-07	0.367342	0.0738149	0.0237948	-0.375324	0.166041	1.74175e-06	5.85477e-07	0.0219776	1	0.932825
rs312786	11:67876553	T:0.283294	rs9922494	16:76890222	C:0.140904	3364	834	0.00631536	-0.18572	0.0680057	0.00290488	-0.271058	0.0910316	0.000532823	-0.268236	0.0774422	0.000228037	-0.45569	0.123636	0.0209328	0.330661	0.143193	0.000240947	6.82515e-05	0.022027	1	0.932825
rs4146134	9:9277321	C:0.262039	rs608343	11:67953406	G:0.308115	3364	833	0.00813805	0.180703	0.0682855	0.00139401	-0.211499	0.0661784	0.635331	0.0433	0.0913046	0.000105471	-0.344489	0.0888398	0.0218614	0.236172	0.103007	0.00016212	4.66909e-05	0.0220332	1	0.932825
rs11776834	8:11401359	C:0.131062	rs7039706	9:16635242	A:0.487504	3361	833	0.00823239	0.238075	0.0900986	0.00595358	0.163802	0.0595573	0.798114	-0.0391068	0.152887	0.215847	0.0850864	0.0687485	0.0226001	0.273413	0.119911	0.000726483	0.000196182	0.0220486	1	0.932825
rs16910106	11:22737240	C:0.152497	rs6498261	16:12006358	G:0.496284	3364	834	0.000207698	0.299303	0.0806864	0.00554153	0.168411	0.060716	0.871557	0.0237073	0.14663	0.263553	0.0803244	0.0718443	0.0227754	0.265814	0.116729	2.31512e-05	7.19466e-06	0.0221044	1	0.932825
rs7637969	3:192465170	C:0.222288	rs1950500	14:23900690	A:0.291679	3365	834	0.00684243	0.193473	0.0715395	0.00406255	-0.199626	0.0694771	0.000386258	0.3346	0.094272	0.377452	-0.0769908	0.0872318	0.0228152	-0.270493	0.118819	0.000305032	8.58956e-05	0.0221354	1	0.932825
rs6824969	4:23672395	G:0.103002	rs7778077	7:151082964	A:0.407551	3364	834	0.00566952	-0.289848	0.104778	0.00322082	0.179165	0.0608196	0.000582825	-0.583587	0.169673	0.0782624	0.117282	0.066605	0.0221741	0.342795	0.149864	0.000209569	5.99617e-05	0.0221385	1	0.932825
rs715092	2:121386577	T:0.259733	rs2113557	17:9197773	C:0.152155	3365	834	0.00555697	0.187201	0.0675124	0.00724043	-0.235012	0.0875089	0.204891	0.0988815	0.0779983	0.000523408	-0.412726	0.118993	0.021861	0.30917	0.134845	0.000486014	0.000134148	0.0221448	1	0.932825
rs10512016	9:74983066	T:0.109361	rs130266	22:30780362	C:0.415007	3365	834	0.00865639	-0.270168	0.102908	0.00207137	-0.193596	0.06286	0.907054	-0.0173283	0.148415	0.0662884	-0.126965	0.0691355	0.0237069	-0.346008	0.152976	0.000234162	6.68923e-05	0.0222195	1	0.932825
rs1480474	12:64613210	G:0.391795	rs510415	18:58698041	A:0.457342	3364	833	0.00247254	0.189817	0.0627147	0.0102251	0.156464	0.0609253	0.000265678	0.379525	0.104075	0.000703822	0.326432	0.0963471	0.0224489	-0.201105	0.0881002	0.000353369	9.93642e-05	0.0222663	1	0.932825
rs10081152	6:170558184	T:0.104755	rs4878117	9:89475284	T:0.482467	3365	834	0.00553786	-0.288877	0.104139	0.00246621	0.186281	0.0615304	0.88348	0.024671	0.168335	0.000211031	0.252632	0.0681787	0.0223254	-0.333372	0.14591	0.000147001	4.29349e-05	0.0223007	1	0.932825
rs3887925	3:188148339	G:0.443536	rs39101	7:29260987	A:0.243536	3365	834	0.0035806	-0.178908	0.0614187	0.000433205	-0.254809	0.0724097	0.000227176	-0.285121	0.0773376	7.95591e-05	-0.458706	0.116254	0.0221228	0.236952	0.103552	2.72356e-05	8.48223e-06	0.0223133	1	0.932825
rs10278266	7:14909858	G:0.197623	rs1788234	18:65717567	A:0.400297	3365	834	0.0039963	0.210784	0.0732283	0.00152868	0.19115	0.0603152	0.864963	0.0191191	0.112426	0.210771	0.0928548	0.0741979	0.0226924	0.230576	0.101193	0.000125782	3.69981e-05	0.0223227	1	0.932825
rs1790588	18:65686164	C:0.483804	rs1040566	20:55571093	G:0.0998514	3365	834	0.00385197	0.170313	0.0589309	0.00560592	-0.297607	0.10744	0.000392092	0.22706	0.0640443	0.798346	0.0460626	0.180292	0.0226368	-0.345645	0.151631	0.000317493	8.98789e-05	0.0223227	1	0.932825
rs12255372	10:114798892	T:0.261367	rs17277571	14:20219909	T:0.163299	3365	834	6.82095e-06	0.301926	0.0671065	0.000217514	0.290952	0.0786835	0.0111051	0.203358	0.080082	0.213053	0.132149	0.106126	0.0226398	0.286856	0.125844	7.13399e-08	2.65242e-08	0.0223446	1	0.932825
rs467693	5:102195053	C:0.388326	rs12720917	16:55576893	C:0.15411	3358	830	0.00115037	0.204732	0.0629769	0.0108957	0.212047	0.0832856	7.34767e-05	0.293387	0.073999	0.000650013	0.44389	0.130179	0.0226862	-0.286918	0.125914	0.000178337	5.17768e-05	0.0223509	1	0.932825
rs1513181	3:190057690	T:0.142645	rs3796867	4:15427646	T:0.0808321	3365	834	0.00593007	0.234269	0.0851385	0.00770209	-0.315842	0.118521	0.0894059	0.156638	0.0922192	0.000675422	-0.495994	0.145908	0.0213575	0.511444	0.222212	0.00067989	0.000186428	0.022376	1	0.932825
rs2185815	1:117525154	G:0.223626	rs17368239	6:143976280	C:0.405944	3365	834	0.00925131	0.185936	0.0714417	0.0110195	0.154754	0.0608767	0.892543	-0.0154688	0.11451	0.593774	0.0418894	0.0785364	0.0228459	0.229696	0.100921	0.00109285	0.000293143	0.0223854	1	0.932825
rs1345497	1:235520615	C:0.474294	rs6950343	7:151167114	T:0.0713224	3365	834	0.00164975	-0.188882	0.0600203	0.00665829	0.303008	0.111668	0.0343181	-0.136019	0.0642718	0.000485566	0.643244	0.184385	0.0237864	-0.372291	0.16469	0.000222134	6.43821e-05	0.0225495	1	0.932825
rs1152005	3:12458451	T:0.0991085	rs4422297	3:64679900	G:0.306835	3365	834	0.00181622	-0.334481	0.107248	0.00693716	-0.177496	0.0657429	0.348912	-0.128948	0.137661	0.0996651	-0.116524	0.0707715	0.0259007	-0.392224	0.176067	0.000171484	5.03009e-05	0.0225844	1	0.932825
rs4723002	7:30692226	G:0.0976226	rs2899174	22:30788789	C:0.0641902	3365	834	0.00107804	-0.362368	0.110839	0.00127686	-0.443053	0.137546	0.0137052	-0.284123	0.115268	0.0311516	-0.315913	0.146586	0.0395051	-0.944788	0.458883	1.21315e-05	3.92709e-06	0.0226002	1	0.932825
rs17387327	4:15627342	T:0.0993161	rs1331660	9:9029222	C:0.0807315	3363	834	0.00494642	0.271917	0.0967503	0.00301426	0.315626	0.106405	0.000518018	0.358356	0.103235	0.00026239	0.421673	0.115531	0.0258218	-0.62531	0.280549	0.000383812	0.000109067	0.0226479	1	0.932825
rs10853223	18:12273759	C:0.428826	rs4464148	18:44713030	C:0.303863	3365	834	0.00553466	0.168589	0.0607715	0.00855301	0.170692	0.064916	0.000351624	0.302355	0.0845993	0.000622106	0.358585	0.104795	0.0229439	-0.208262	0.091569	0.00072127	0.000199522	0.0226893	1	0.932825
rs1345497	1:235520615	C:0.474294	rs12325881	17:63069110	C:0.0575037	3365	834	0.00166479	-0.188678	0.0600063	0.00017054	0.456244	0.121371	0.0369836	-0.134484	0.0644717	3.55531e-05	0.811389	0.196242	0.0238339	-0.394075	0.174385	8.46091e-06	2.78297e-06	0.0227084	1	0.932825
rs6435632	2:212086769	A:0.306572	rs7045637	9:10336358	G:0.305828	3363	833	0.0043622	-0.19135	0.0671236	0.00432048	-0.19215	0.0673321	0.000305739	-0.334941	0.0927714	0.000298396	-0.332516	0.0919394	0.0224749	0.238674	0.104579	0.00024802	7.20065e-05	0.0227212	1	0.932825
rs4723002	7:30692226	G:0.0976516	rs7936109	11:2243030	C:0.373662	3364	834	0.00079443	-0.371301	0.11068	0.0050114	-0.178408	0.063574	0.421699	-0.122962	0.153037	0.0969818	-0.114956	0.0692644	0.0249747	-0.374219	0.166928	5.75593e-05	1.77163e-05	0.0227308	1	0.932825
rs1018139	4:167067451	T:0.0872214	rs1250552	10:80728033	C:0.46627	3365	834	0.00343093	-0.337828	0.115448	0.00639787	0.164252	0.0602394	0.935949	-0.0143366	0.1784	0.000762287	0.218396	0.0648802	0.0238532	-0.36716	0.162497	0.0001933	5.67397e-05	0.0227371	1	0.932825
rs546803	11:67942968	C:0.235958	rs7228952	18:70337479	T:0.0906389	3365	834	3.36333e-05	-0.306853	0.0739875	0.00362995	0.290281	0.0997991	0.00496083	-0.227964	0.0811386	0.000215024	0.465194	0.125705	0.0253439	-0.392535	0.175543	3.13777e-06	1.0684e-06	0.0227915	1	0.932825
rs2113557	17:9197773	C:0.152096	rs4828037	X:99732340	C:0.373476	3363	833	0.0054329	-0.243677	0.0876481	0.00508323	0.142827	0.0509785	0.000439649	-0.439148	0.124933	0.199255	0.0757311	0.0589954	0.0228107	0.237548	0.104344	0.000393827	0.000112453	0.0228107	1	0.932825
rs11123802	2:99853433	T:0.435215	rs9944780	18:12243275	G:0.29688	3365	834	0.0072647	0.163522	0.0609143	0.00025231	0.238486	0.0651619	0.721197	0.0301908	0.0846014	0.696214	0.0424163	0.108638	0.0231791	0.212564	0.0936212	3.08544e-05	9.75883e-06	0.0228492	1	0.932825
rs885273	7:151067285	A:0.394502	rs312786	11:67876553	T:0.283358	3365	834	0.00218459	0.187045	0.0610476	0.00727862	-0.182368	0.0679509	0.000146094	0.309319	0.0814508	0.96589	0.00452937	0.105916	0.0232101	-0.222669	0.0980941	0.000214905	6.30628e-05	0.0228492	1	0.932825
rs10139564	14:20219625	C:0.436439	rs12720917	16:55576893	C:0.154064	3359	830	0.00833987	0.158703	0.0601607	0.00935465	0.21655	0.0833264	0.000583742	0.24452	0.071101	0.000567492	0.44614	0.12944	0.0228958	-0.263843	0.115966	0.00106441	0.000291783	0.0229458	1	0.932825
rs2681417	3:123307887	G:0.0713224	rs1480474	12:64613210	G:0.391828	3365	834	0.00173967	-0.40141	0.128188	0.00167131	0.197115	0.0627122	0.000373535	-0.790626	0.222204	0.0292549	0.145492	0.0667386	0.0238611	0.423629	0.187499	5.21721e-05	1.62504e-05	0.0229554	1	0.932825
rs868624	7:151088972	C:0.443503	rs11175947	12:64570603	T:0.469819	3363	833	0.00155831	-0.195843	0.0619053	0.000291074	0.222705	0.0614678	0.994313	-0.000752272	0.105538	4.99757e-05	0.38909	0.0959356	0.0231695	-0.198401	0.087377	9.51518e-06	3.14835e-06	0.0229748	1	0.932825
rs4887435	15:84682665	T:0.404705	rs6080616	20:17200213	A:0.426295	3358	832	0.00792729	0.160657	0.0605077	0.00432564	0.173423	0.0607782	0.863884	-0.0169822	0.0990608	0.90351	0.0113725	0.0938106	0.0232701	0.1995	0.0879255	0.000502975	0.00014295	0.0229812	1	0.932825
rs7781480	7:29341093	C:0.226367	rs9944780	18:12243275	G:0.296968	3364	834	0.00555429	-0.203464	0.0733734	0.00021265	0.241169	0.0651193	0.739502	-0.0343852	0.10341	1.46166e-05	0.348601	0.0804269	0.0234642	-0.262069	0.115664	2.34585e-05	7.53197e-06	0.0229942	1	0.932825
rs1994350	6:159158992	T:0.184657	rs9572356	13:69557159	G:0.0703241	3363	834	0.0100528	-0.208076	0.0808374	0.00633417	0.307075	0.112483	0.0012563	-0.285472	0.0884971	0.302559	0.140247	0.136035	0.022515	0.463568	0.20318	0.000878985	0.000243673	0.0230039	1	0.932825
rs10181515	2:226727705	T:0.236599	rs10756761	9:16536099	T:0.484663	3358	832	0.00675023	-0.19762	0.0729515	0.00888698	0.156702	0.0598931	0.787306	0.0333911	0.123757	0.000559349	0.261359	0.0757432	0.0231611	-0.231527	0.10196	0.000753397	0.000210374	0.0230039	1	0.932825
rs715092	2:121386577	T:0.259733	rs4464148	18:44713030	C:0.303863	3365	834	0.00542422	0.187676	0.0674923	0.0100436	0.167339	0.0650031	0.723657	0.0340185	0.0962128	0.639405	0.0403597	0.0861409	0.0232669	0.236003	0.104011	0.000732897	0.000204984	0.0230136	1	0.932825
rs7637969	3:192465170	C:0.222288	rs1790588	18:65686164	C:0.483804	3365	834	0.00590634	0.196876	0.0715148	0.00538305	0.164147	0.0589785	0.782791	-0.0346327	0.125624	0.429801	0.0591476	0.0749147	0.0234245	0.230834	0.101849	0.000413231	0.000118641	0.02302	1	0.932825
rs9572356	13:69557159	G:0.0704518	rs4127404	18:6985739	C:0.213882	3364	834	0.00695631	0.303638	0.112503	0.0059065	0.196735	0.0714638	0.000376654	0.49384	0.138878	0.000607728	0.26544	0.0774298	0.025898	-0.422486	0.189648	0.000626956	0.00017693	0.0230621	1	0.932825
rs1018139	4:167067451	T:0.0870987	rs7039706	9:16635242	A:0.487515	3364	833	0.00203384	-0.357716	0.115944	0.00568099	0.164929	0.0596348	0.000518196	-0.749353	0.215879	0.0824184	0.111343	0.0641072	0.0242615	0.367257	0.163011	0.000148715	4.46951e-05	0.0230913	1	0.932825
rs2237268	6:136994623	T:0.363001	rs2252909	17:2225359	C:0.366122	3365	834	0.00483445	-0.177878	0.0631253	0.00222603	-0.195535	0.063936	0.000367239	-0.328584	0.0922324	0.000181594	-0.341757	0.0912974	0.0230098	0.214608	0.0944047	0.000197449	5.86639e-05	0.0230946	1	0.932825
rs9572356	13:69557159	G:0.0704309	rs2834291	21:34191637	T:0.385884	3365	834	0.00600837	0.309615	0.112697	0.00550967	-0.173258	0.0624215	0.877113	0.0263825	0.170617	0.000620687	-0.232277	0.0678694	0.0225561	0.368904	0.161738	0.000539613	0.000153646	0.0231206	1	0.932825
rs10204137	2:102334644	G:0.380832	rs7568568	2:169843461	C:0.076523	3365	834	0.00743495	-0.169543	0.06334	0.00441095	-0.347468	0.12204	0.0903502	-0.114639	0.0676916	0.718699	-0.0621259	0.172477	0.0261361	-0.419467	0.188594	0.000379712	0.000110244	0.0232281	1	0.935192
rs511041	1:67934377	A:0.377751	rs8013925	14:92133822	C:0.461184	3362	831	0.00800567	-0.166632	0.0628364	0.010413	0.156111	0.0609379	0.855859	0.0186356	0.102591	0.000672429	0.302012	0.0888118	0.0233837	-0.199502	0.0879984	0.000819104	0.000229825	0.0232477	1	0.935192
rs546803	11:67942968	C:0.236293	rs7194895	16:55254592	T:0.361293	3356	832	3.84963e-05	-0.305195	0.0741425	0.00220353	-0.194566	0.0635559	0.176137	-0.139604	0.103201	0.260958	-0.0884232	0.0786593	0.024323	-0.253543	0.112586	2.03308e-06	7.14866e-07	0.0233099	1	0.935192
rs715092	2:121386577	T:0.259661	rs9288645	2:229923176	T:0.481718	3364	834	0.004956	0.189498	0.0674398	0.00705808	-0.161181	0.0598275	0.000431056	0.385962	0.109639	0.62258	-0.039509	0.0802706	0.0237037	-0.213511	0.0943946	0.000505067	0.000145387	0.0233427	1	0.935192
rs11789463	9:16826011	G:0.485242	rs10438408	15:84786812	A:0.244186	3354	832	0.00544761	0.169956	0.0611506	0.0087912	0.179488	0.0685051	0.000350635	0.28372	0.0793691	0.000754322	0.403423	0.119745	0.0235071	-0.223807	0.0988068	0.000760512	0.000215579	0.0234381	1	0.935192
rs7778077	7:151082964	A:0.407402	rs10509679	10:96698216	A:0.171225	3364	834	0.00288746	0.181024	0.0607572	0.0113528	-0.209272	0.0826624	0.000200752	0.264298	0.0710847	0.886601	0.0183259	0.128507	0.0239045	-0.277824	0.123004	0.000405486	0.00011878	0.0235604	1	0.935192
rs1879524	2:671739	G:0.16107	rs130266	22:30780362	C:0.415007	3365	834	0.0109795	-0.217812	0.0856396	0.00288917	-0.187315	0.0628722	0.000929292	-0.458954	0.138611	0.000212504	-0.271958	0.0734293	0.0232597	0.279821	0.123316	0.000302769	8.98999e-05	0.0235836	1	0.935192
rs2485570	1:235352230	G:0.0725327	rs4399595	18:8217344	G:0.493609	3364	834	0.00980731	-0.325882	0.126186	0.00608935	-0.164719	0.0600523	0.859228	0.035366	0.199406	0.0736228	-0.114468	0.063986	0.0251931	-0.407814	0.182187	0.000722151	0.000206541	0.0236234	1	0.935192
rs4243233	16:30439361	G:0.48647	rs6080616	20:17200213	A:0.425959	3363	832	0.00906448	0.156672	0.0600365	0.00637235	0.165607	0.060707	0.000708134	0.326012	0.0962708	0.000627251	0.359236	0.105054	0.0238674	-0.190149	0.0841646	0.000682052	0.000196	0.0236833	1	0.935192
rs2944533	10:132842492	T:0.254086	rs4804416	19:7174848	G:0.428826	3365	834	0.00656229	0.184697	0.0679464	0.000258443	0.21944	0.060059	0.000515299	0.379231	0.109204	2.328e-05	0.339384	0.0802162	0.0239545	-0.212263	0.0940108	2.04035e-05	6.74886e-06	0.0236866	1	0.935192
rs4127404	18:6985739	C:0.213882	rs738407	22:42655288	G:0.373365	3364	834	0.00642446	0.194886	0.0715102	0.0018847	0.189928	0.0611127	0.000443938	0.377785	0.107555	0.000120774	0.293677	0.0763879	0.0241939	-0.233298	0.103503	0.000175636	5.35772e-05	0.0237	1	0.935192
rs10486304	7:18358082	G:0.205769	rs16977781	15:84882220	A:0.0993161	3363	834	0.000842479	0.248655	0.0744822	0.00663006	0.260298	0.0958784	0.048531	0.164823	0.0835526	0.532311	0.0791392	0.126728	0.0235784	0.374883	0.165589	0.000100933	3.14934e-05	0.02371	1	0.935192
rs6917161	6:3286674	T:0.207578	rs9665553	10:17144179	G:0.228975	3365	834	0.00663171	0.198034	0.0729462	0.000335494	-0.268029	0.0747384	0.368738	0.0808346	0.0899321	2.97501e-05	-0.395099	0.094626	0.0231529	0.292395	0.128757	2.52011e-05	8.28482e-06	0.0237233	1	0.935192
rs10937369	3:190015503	A:0.223031	rs7693827	4:40949619	T:0.416939	3365	834	0.000898855	0.235987	0.0710717	0.0106295	0.157803	0.061771	0.000117586	0.438524	0.11387	0.000658594	0.272112	0.0798859	0.0238591	-0.236977	0.104885	0.000143683	4.42316e-05	0.0237267	1	0.935192
rs511041	1:67934377	A:0.377675	rs2244089	2:207689486	C:0.181183	3364	833	0.00486391	-0.176689	0.0627466	0.00387278	0.223161	0.0772628	0.000338119	-0.277914	0.0775388	0.741798	0.0374554	0.113683	0.0238322	0.254917	0.112804	0.000336283	0.000100133	0.0237935	1	0.935192
rs3778850	7:134181455	A:0.307429	rs8047671	16:77527482	T:0.485438	3365	834	0.00656419	-0.181508	0.0667754	0.00579132	0.166235	0.060244	0.843163	0.0220377	0.111387	0.000385075	0.292093	0.0822771	0.023971	-0.207081	0.0917262	0.000411922	0.000121641	0.0238103	1	0.935192
rs9264532	6:31342360	C:0.335315	rs3778850	7:134181455	A:0.307521	3364	834	0.0108175	-0.164695	0.0646233	0.00545814	-0.185357	0.0667071	0.728805	-0.0303079	0.0874145	0.663303	-0.0400988	0.0921053	0.0244828	-0.23341	0.103762	0.000696098	0.000200827	0.0238237	1	0.935192
rs2485570	1:235352230	G:0.0726597	rs1869135	15:56669261	C:0.220505	3365	834	0.00848059	-0.331548	0.125953	0.00594685	0.19485	0.0708366	0.498981	-0.106213	0.157098	0.000748359	0.254885	0.0756062	0.0279903	-0.471338	0.214496	0.000712084	0.000205414	0.0238505	1	0.935192
rs12799882	11:78485098	T:0.179209	rs5945326	X:152553116	G:0.244051	3362	833	0.00156713	-0.259771	0.082155	0.0035833	-0.174156	0.0597921	0.128973	-0.145346	0.0957378	0.188621	-0.0914792	0.0695834	0.0264585	-0.275634	0.124192	7.51815e-05	2.38875e-05	0.0239009	1	0.935192
rs10795445	10:17184002	C:0.133581	rs1926447	13:45527945	T:0.281278	3365	834	0.00405909	-0.262718	0.0914269	0.00225025	0.202446	0.0662661	0.613623	-0.0630699	0.124913	0.000177125	0.278882	0.0743766	0.0249708	-0.330401	0.147379	0.000167001	5.14505e-05	0.0239245	1	0.935192
rs2185815	1:117525154	G:0.223528	rs11776834	8:11401359	C:0.131023	3362	834	0.0082296	0.188791	0.071444	0.0101609	0.232077	0.0902917	0.250598	0.0954343	0.0830658	0.585572	0.0645608	0.118403	0.0244112	0.337096	0.149781	0.00103469	0.000294235	0.0239481	1	0.935192
rs10937369	3:190015503	A:0.223031	rs12325881	17:63069110	C:0.0575037	3365	834	0.000752823	0.239449	0.0710619	0.000193276	0.452986	0.121521	0.0204449	0.177347	0.0765061	0.130635	0.237403	0.157054	0.0238314	0.448813	0.198604	4.48698e-06	1.57564e-06	0.0239582	1	0.935192
rs12998521	2:102340849	T:0.373917	rs4972905	2:230190133	A:0.399462	3347	828	0.00713915	0.164913	0.0612995	0.00732164	-0.166704	0.0621603	0.916119	0.00971958	0.0922833	0.000562666	-0.323691	0.0938506	0.0240561	0.201905	0.0894875	0.000730396	0.000211306	0.0239683	1	0.935192
rs1881624	7:151162016	G:0.495985	rs2289700	15:77011738	T:0.101576	3362	833	0.0089848	0.156661	0.0599628	0.0019197	0.302224	0.0974168	0.193287	0.0875372	0.0672889	0.910136	-0.0198429	0.175808	0.0249447	0.300517	0.134024	0.000274098	8.30045e-05	0.0240257	1	0.935192
rs9405636	6:3329052	T:0.15229	rs4828037	X:99732340	C:0.37329	3362	833	0.00836588	0.218041	0.0826872	0.00513862	0.142693	0.0509942	0.709908	0.0427075	0.114812	0.236279	0.0712453	0.0601561	0.0240796	0.220307	0.0976601	0.000673694	0.000196159	0.024046	1	0.935192
rs11776834	8:11401359	C:0.131023	rs1950500	14:23900690	A:0.291791	3362	834	0.00707234	0.242993	0.0902173	0.00243406	-0.210279	0.0693663	0.564346	0.0689716	0.11966	0.000185143	-0.306108	0.0818805	0.0235579	0.305917	0.135107	0.000308779	9.32803e-05	0.0241037	1	0.935192
rs6435632	2:212086769	A:0.306686	rs868624	7:151088972	C:0.443536	3365	834	0.00307453	-0.198888	0.0671877	0.00148506	-0.196682	0.0618966	0.000337298	-0.385303	0.107481	0.000114573	-0.320575	0.0831054	0.0240762	0.215473	0.0955147	8.50152e-05	2.71536e-05	0.0241887	1	0.935192
rs16976728	16:27289213	T:0.382878	rs4127404	18:6985739	C:0.213882	3364	834	0.0065084	-0.169894	0.0624378	0.00597737	0.19648	0.0714729	0.376157	-0.067959	0.07679	0.000396712	0.364577	0.102922	0.0248493	-0.239136	0.106579	0.000517991	0.000153449	0.0241989	1	0.935192
rs2010851	12:1626903	C:0.308264	rs12325881	17:63069110	C:0.0573722	3364	834	0.00673886	0.175463	0.0647588	0.000202725	0.450874	0.121346	0.000861657	0.230177	0.0690768	1.99157e-05	0.721235	0.169072	0.0256554	-0.42167	0.188972	2.93769e-05	9.77377e-06	0.0242227	1	0.935192
rs974892	1:235553568	G:0.367905	rs2270038	12:1620166	C:0.326449	3365	834	0.000703508	-0.215995	0.063749	0.00133398	0.207993	0.0648243	0.446787	-0.0690604	0.0907755	0.000123234	0.361257	0.0940871	0.0247889	-0.216176	0.0963061	1.90112e-05	6.42833e-06	0.0242466	1	0.935192
rs10081152	6:170558184	T:0.104755	rs10781126	9:74982121	A:0.32526	3365	834	0.00407828	-0.298842	0.104052	0.00731523	-0.178847	0.0666805	0.000361513	-0.519952	0.14578	0.000739331	-0.250225	0.0741502	0.0231741	0.352367	0.15519	0.000383531	0.000115392	0.0242603	1	0.935192
rs4236002	6:20962984	T:0.13481	rs16977781	15:84882220	A:0.0994352	3364	834	0.00341567	-0.2721	0.0929425	0.00697771	0.258946	0.0959802	0.0847543	-0.174819	0.101419	0.000604661	0.365846	0.106676	0.0289208	-0.513528	0.235071	0.000300854	9.17995e-05	0.024363	1	0.935192
rs7968902	12:64649337	T:0.449019	rs4982695	14:22392453	C:0.301873	3364	833	0.00232937	-0.188436	0.0618906	0.00918022	0.170826	0.0655693	0.557236	-0.0509362	0.086781	0.000703262	0.353769	0.104409	0.0248221	-0.212144	0.0945314	0.000336981	0.000102511	0.024418	1	0.935192
rs2671272	1:224081739	T:0.20416	rs10181515	2:226727705	T:0.236701	3365	834	0.0101943	0.187035	0.0727998	0.00698495	-0.197031	0.0730406	0.000650088	0.304798	0.0893887	0.353686	-0.0820102	0.0884242	0.0257999	-0.291744	0.130873	0.00077627	0.00022767	0.0244524	1	0.935192
rs2272453	15:91389084	C:0.260553	rs2899174	22:30788789	C:0.0642093	3364	834	0.00573331	0.189337	0.0685342	0.000865084	-0.458105	0.137524	0.000829932	0.241836	0.0723495	0.277187	-0.191346	0.176086	0.0258278	-0.477721	0.214341	7.30644e-05	2.36865e-05	0.0244524	1	0.935192
rs17162330	1:27108799	C:0.144471	rs16931219	9:10165169	C:0.14566	3364	834	0.0027771	0.248893	0.083203	0.00519899	0.225804	0.0808048	0.18881	0.130481	0.0992927	0.235499	0.113732	0.0958704	0.0244599	0.350598	0.155833	0.000231745	7.17711e-05	0.0244731	1	0.935192
rs17368239	6:143976280	C:0.405916	rs2190947	7:43124493	C:0.402051	3364	833	0.00755946	0.162703	0.0609116	0.00452432	-0.174785	0.0615639	0.000557658	0.316515	0.0917058	0.918671	-0.00973487	0.0953389	0.0247409	-0.199562	0.0888751	0.000548312	0.000163549	0.0244765	1	0.935192
rs12799882	11:78485098	T:0.179156	rs2582869	13:107710146	A:0.378234	3363	833	0.00170696	-0.257653	0.0821341	0.00220701	-0.190283	0.0621664	0.000192036	-0.456142	0.122314	0.000161947	-0.278837	0.073923	0.0241597	0.266906	0.118384	5.1213e-05	1.68494e-05	0.0244903	1	0.935192
rs555015	1:15645520	G:0.485587	rs10438408	15:84786812	A:0.243982	3365	834	0.0088492	0.158081	0.0603863	0.013387	0.169642	0.0685891	0.573446	0.04435	0.0787767	0.673669	-0.0509258	0.12093	0.0249935	0.215367	0.0960814	0.00110236	0.000318346	0.0244903	1	0.935192
rs11915384	3:191853458	G:0.0645065	rs4127404	18:6985739	C:0.213882	3364	834	0.00748285	0.314897	0.117738	0.00540576	0.19885	0.0714824	0.471606	0.10897	0.151375	0.0781441	0.1358	0.0770911	0.0254858	0.419799	0.187917	0.000667636	0.00019765	0.0245214	1	0.935192
rs6970522	7:151080486	G:0.497176	rs2041466	11:22769111	C:0.423306	3364	834	0.00959538	-0.154966	0.0598304	0.000592415	0.208394	0.0606668	0.869041	0.0159382	0.0966675	0.00012382	0.393109	0.102414	0.0248053	-0.190795	0.0850087	9.28028e-05	2.99164e-05	0.0245594	1	0.935192
rs1709317	2:23613013	T:0.333333	rs2570054	17:63010733	G:0.404698	3363	834	0.00824849	-0.17329	0.0655971	0.00604652	0.167712	0.0610917	0.000714118	-0.353264	0.104389	0.684992	0.0345496	0.0851688	0.024814	0.212894	0.0948605	0.000523778	0.000157086	0.0245767	1	0.935192
rs7778077	7:151082964	A:0.407253	rs948346	18:8287072	C:0.0997325	3364	834	0.0025033	0.183815	0.0608066	0.00846362	0.253536	0.0962921	0.0991495	0.113003	0.0685287	0.899109	-0.0199785	0.157575	0.02531	0.305978	0.136803	0.000347933	0.000106376	0.0246079	1	0.935192
rs11583718	1:67930625	C:0.373327	rs4828037	X:99732340	C:0.373476	3363	833	0.0118738	-0.158247	0.0628992	0.00633106	0.139209	0.0509901	0.000807705	-0.290588	0.0867391	0.768712	0.0215381	0.0732438	0.0246391	0.167935	0.0747371	0.000861563	0.000252882	0.0246218	1	0.935192
rs467693	5:102195053	C:0.388377	rs2237268	6:136994623	T:0.363109	3364	834	0.000981432	0.206807	0.0627486	0.00564003	-0.174801	0.0631507	9.32062e-05	0.350431	0.0896788	0.92069	-0.00960208	0.0964409	0.0250039	-0.206439	0.092105	9.59241e-05	3.09588e-05	0.0246322	1	0.935192
rs16910106	11:22737240	C:0.152452	rs7158400	14:91992466	T:0.246211	3365	834	0.000238256	0.29663	0.0807253	0.0133736	-0.178555	0.0721823	1.78225e-05	0.437803	0.102039	0.327412	-0.0817443	0.0834688	0.0263883	-0.318541	0.143458	4.76194e-05	1.58078e-05	0.0246739	1	0.935192
rs11793389	9:9378678	T:0.0563317	rs9903422	17:66611792	G:0.0703032	3364	834	0.00818537	-0.373326	0.14118	0.00628235	-0.342225	0.125235	0.00154169	-0.480614	0.15177	0.00114943	-0.433918	0.133466	0.0193029	0.901102	0.385148	0.000566615	0.000169881	0.0246739	1	0.935192
rs893346	2:11800212	C:0.0698365	rs4982695	14:22392453	C:0.301932	3365	834	0.00557291	0.316092	0.114034	0.0105998	0.167551	0.0655616	0.000327396	0.566117	0.157579	0.0012025	0.230708	0.0712438	0.0254659	-0.393583	0.176158	0.000811738	0.000239514	0.0246947	1	0.935192
rs10266990	7:133112430	G:0.135067	rs17277571	14:20219909	T:0.163299	3365	834	0.00192901	0.264432	0.0852744	0.000327644	0.281888	0.0784679	0.182465	0.137623	0.103227	0.0500157	0.179248	0.0914609	0.0247777	0.341494	0.152123	1.42979e-05	4.95887e-06	0.0247017	1	0.935192
rs4686964	3:189687911	G:0.470413	rs4828037	X:99732340	C:0.373476	3363	833	0.00537049	-0.167809	0.0602778	0.00602585	0.140097	0.0510115	0.627835	-0.040102	0.0827227	0.000541126	0.287166	0.0830072	0.0250314	-0.162006	0.0722943	0.000427338	0.000129944	0.0247156	1	0.935192
rs12600354	17:62870902	T:0.394025	rs1788234	18:65717567	A:0.400268	3364	834	0.00395164	-0.177751	0.0616765	0.00177259	0.188405	0.0602722	0.837626	-0.0191473	0.0934329	0.000166986	0.335787	0.089202	0.0250082	-0.193227	0.086213	0.000112985	3.63363e-05	0.0247191	1	0.935192
rs3754471	1:156416743	A:0.444263	rs467693	5:102195053	C:0.388377	3364	834	0.00147135	-0.193949	0.0609849	0.000833668	0.209805	0.0627901	0.000186714	-0.359935	0.0963334	0.712682	0.0366782	0.0995997	0.0248514	0.201949	0.0900071	2.81619e-05	9.54414e-06	0.0247191	1	0.935192
rs12464230	2:232505394	T:0.0586924	rs7901695	10:114744078	C:0.289599	3365	834	0.000566316	0.417897	0.121226	4.08774e-05	0.267636	0.0652378	3.77558e-05	0.666388	0.161713	3.89128e-06	0.318954	0.069081	0.0255973	-0.452186	0.202568	1.0459e-06	3.94076e-07	0.0247226	1	0.935192
rs7637969	3:192465170	C:0.222288	rs17413044	5:53512474	A:0.204012	3365	834	0.00555619	0.198223	0.0714863	0.00659402	0.201447	0.0741519	0.000341857	0.322148	0.0899523	0.000398565	0.332141	0.0937977	0.0253838	-0.288005	0.128832	0.000522692	0.00015771	0.024754	1	0.935192
rs1950500	14:23900690	A:0.291679	rs11857527	15:84608847	C:0.195691	3365	834	0.00313735	-0.205077	0.0694248	0.0067108	0.199953	0.0737597	0.000232217	-0.32084	0.0871583	0.608098	0.0512049	0.0998555	0.0246925	0.270719	0.120524	0.000301552	9.34112e-05	0.0248134	1	0.935192
rs12464230	2:232505394	T:0.0586924	rs2944533	10:132842492	T:0.254086	3365	834	0.000809691	0.404432	0.120745	0.00390831	0.195772	0.0678477	5.04022e-05	0.618651	0.152612	0.000442492	0.255515	0.0727268	0.0269258	-0.425635	0.19237	7.15463e-05	2.35258e-05	0.0248484	1	0.935192
rs10916848	1:20875200	C:0.383175	rs970427	18:17997524	G:0.0622771	3364	834	0.00430266	-0.17975	0.062958	0.000966923	0.391283	0.118571	0.000538324	-0.234629	0.0677938	0.564606	0.102291	0.177584	0.0246442	0.401425	0.178655	7.05317e-05	2.32294e-05	0.0248799	1	0.935192
rs4982695	14:22392453	C:0.301932	rs2834291	21:34191637	T:0.385884	3365	834	0.00827357	0.173065	0.0655377	0.00515328	-0.174722	0.0624611	0.000574527	0.330579	0.0960046	0.645029	-0.0397938	0.0863808	0.025382	-0.21422	0.0958246	0.000661955	0.000198641	0.024915	1	0.935192
rs6801602	3:190002288	G:0.190696	rs12600354	17:62870902	T:0.394025	3364	834	0.00143961	0.239595	0.0751885	0.0036302	-0.179411	0.0616823	0.640396	0.0528247	0.11308	0.000261131	-0.277721	0.0760653	0.0249407	0.241442	0.107675	9.98549e-05	3.24874e-05	0.0249185	1	0.935192
rs1800792	4:155753858	G:0.445452	rs5945326	X:152553116	G:0.244203	3364	834	0.0101042	0.156606	0.0608829	0.00389357	-0.172521	0.059765	0.000762925	0.242608	0.0720781	0.981872	-0.00216947	0.0954762	0.0253964	-0.192087	0.0859326	0.000460149	0.000140898	0.0250241	1	0.935192
rs2671272	1:224081739	T:0.20416	rs12464230	2:232505394	T:0.0586924	3365	834	0.00760191	0.19444	0.0728443	0.000766812	0.406435	0.120801	0.0944416	0.131294	0.0785052	0.174826	0.207008	0.152564	0.0248918	0.464736	0.207187	0.000131497	4.24796e-05	0.0250347	1	0.935192
rs4887435	15:84682665	T:0.405075	rs7194895	16:55254592	T:0.361642	3350	831	0.00927921	0.157566	0.0605651	0.00296088	-0.188515	0.0634354	0.00063689	0.297797	0.0871926	0.815642	-0.0226111	0.0969792	0.0254343	-0.201098	0.0899872	0.000448394	0.000137859	0.0251125	1	0.935192
rs974892	1:235553568	G:0.367905	rs10937369	3:190015503	A:0.223031	3365	834	0.000748931	-0.214803	0.0637207	0.000761614	0.239376	0.0711078	0.213505	-0.10097	0.0811668	7.05778e-05	0.396398	0.0997395	0.0259484	-0.23553	0.105762	1.18693e-05	4.20666e-06	0.0251586	1	0.935192
rs2304429	2:25312050	G:0.406659	rs1018139	4:167067451	T:0.0872473	3364	833	0.00935854	-0.163207	0.0628042	0.00251419	-0.34905	0.115517	0.0012376	-0.218759	0.0677258	0.00037834	-0.657845	0.185061	0.0248683	0.386133	0.172116	0.000280324	8.8163e-05	0.0251763	1	0.935192
rs7161752	15:84480432	T:0.493759	rs130266	22:30780362	C:0.415007	3365	834	0.00410095	-0.174067	0.0606442	0.0018588	-0.195458	0.0628097	0.000379308	-0.332611	0.0935859	0.000281643	-0.384099	0.105765	0.0254311	0.200212	0.0895888	0.000133405	4.33493e-05	0.0252296	1	0.935192
rs11583718	1:67930625	C:0.372992	rs7763693	6:170567112	A:0.362136	3362	834	0.00827787	-0.166151	0.0629235	0.00263864	-0.196137	0.0652274	0.810176	-0.0215913	0.0898891	0.594192	-0.0491259	0.0922083	0.0258024	-0.210469	0.0944156	0.000351433	0.000109782	0.0252688	1	0.935192
rs10486304	7:18358082	G:0.20562	rs7968902	12:64649337	T:0.449153	3363	833	0.000989944	0.245581	0.0745682	0.00293883	-0.184192	0.0619326	0.753078	0.0376955	0.119827	0.000212402	-0.295834	0.0798732	0.0254201	0.241756	0.10817	4.6205e-05	1.56782e-05	0.0252973	1	0.935192
rs12998521	2:102340849	T:0.374029	rs1415471	9:16646653	A:0.442917	3346	827	0.00501496	0.172229	0.0613772	0.00155298	-0.193194	0.0610486	0.000461003	0.341085	0.0973848	0.659307	-0.0402939	0.0913961	0.0256641	-0.194928	0.0873622	0.000165661	5.35208e-05	0.0253223	1	0.935192
rs2244089	2:207689486	C:0.181129	rs16910106	11:22737240	C:0.152452	3365	834	0.00415514	0.221591	0.0773136	0.000166564	0.303721	0.08067	0.000276296	0.332022	0.0913009	1.12409e-05	0.423584	0.0964485	0.0265086	-0.329727	0.148614	1.85685e-05	6.52832e-06	0.0253795	1	0.935192
rs10266990	7:133112430	G:0.135107	rs1881623	7:151164218	C:0.0701546	3364	834	0.00209886	0.262098	0.0852108	0.00882977	0.293181	0.111962	0.0517476	0.181204	0.093153	0.293484	0.140255	0.133511	0.0248323	0.496526	0.221268	0.00029637	9.36406e-05	0.0253903	1	0.935192
rs1513181	3:190057690	T:0.142645	rs12516824	5:124000347	T:0.383061	3365	834	0.0065452	0.232029	0.0853319	0.0004865	0.214451	0.0614809	0.922943	0.0127765	0.132088	0.0622316	0.133285	0.0714801	0.0259847	0.269023	0.120831	6.38291e-05	2.14646e-05	0.0253938	1	0.935192
rs546803	11:67942968	C:0.235731	rs2272453	15:91389084	C:0.260553	3364	834	5.4573e-05	-0.298618	0.0740047	0.00731938	0.184036	0.0686203	0.100653	-0.158002	0.0962431	0.000485394	0.297284	0.0852137	0.0264809	-0.259098	0.116759	6.45718e-06	2.35528e-06	0.0254189	1	0.935192
rs7568568	2:169843461	C:0.076523	rs32680	5:102219614	A:0.257801	3365	834	0.00431601	-0.34804	0.121944	0.000772014	0.231762	0.0689227	0.46786	-0.113895	0.156888	8.53703e-05	0.288253	0.0733692	0.0283785	-0.456762	0.208376	5.1842e-05	1.75877e-05	0.0254225	1	0.935192
rs2485570	1:235352230	G:0.0726597	rs10517003	4:40963950	G:0.209807	3365	834	0.0118198	-0.317212	0.126004	0.00604882	-0.210349	0.0766264	0.412374	-0.123094	0.150165	0.0730418	-0.146044	0.081472	0.0307033	-0.513451	0.23761	0.000640259	0.000195931	0.0254656	1	0.935192
rs9944780	18:12243275	G:0.29688	rs1788234	18:65717567	A:0.400297	3365	834	0.000236943	0.239725	0.065214	0.00188619	0.187436	0.0603155	0.512083	0.0667206	0.101771	0.507318	0.0559542	0.0843931	0.025834	0.204532	0.0917721	9.12389e-06	3.29549e-06	0.0254656	1	0.935192
rs7637969	3:192465170	C:0.222288	rs16931219	9:10165169	C:0.145617	3365	834	0.00424529	0.204318	0.0714564	0.00378479	0.233851	0.0807617	0.193693	0.108756	0.0836761	0.385478	0.0904884	0.104268	0.0258348	0.296044	0.132833	0.000326972	0.000103195	0.0254872	1	0.935192
rs7763693	6:170567112	A:0.362136	rs3788007	21:42579845	A:0.186794	3362	834	0.00270083	-0.195691	0.065233	0.00860157	-0.207983	0.0791563	0.168939	-0.105261	0.076519	0.818599	-0.0258349	0.112646	0.0266379	-0.275923	0.12447	0.000347466	0.000109373	0.0254872	1	0.935192
rs9834687	3:151512614	T:0.315844	rs6824969	4:23672395	G:0.103002	3364	834	0.00782621	0.170871	0.06425	0.00430766	-0.299667	0.104973	0.137212	0.10523	0.0708022	0.000484771	-0.553657	0.158685	0.0256347	0.363214	0.162752	0.000475336	0.000147607	0.025498	1	0.935192
rs2254884	9:106621570	C:0.281445	rs4483616	11:78501971	A:0.158043	3363	833	0.00794703	0.175602	0.0661572	0.00268046	-0.258487	0.0860994	0.000627033	0.260931	0.0763035	0.472528	-0.0826456	0.115046	0.0266605	-0.304861	0.137544	0.000311352	9.85092e-05	0.025498	1	0.935192
rs7578326	2:226728897	G:0.361813	rs1331660	9:9029222	C:0.0806835	3365	834	0.00156693	-0.203126	0.0642399	0.00529961	0.296678	0.106403	0.040472	-0.142461	0.0695303	0.0003561	0.528737	0.148079	0.027365	-0.37321	0.169159	0.00011322	3.73905e-05	0.0255231	1	0.935192
rs12255372	10:114798892	T:0.261367	rs7989623	13:27836802	G:0.0771174	3365	834	8.36542e-06	0.298617	0.0670204	0.00928927	-0.307514	0.118219	7.24856e-07	0.353966	0.071442	0.667187	-0.0673407	0.156602	0.0280913	-0.428079	0.194935	1.75348e-06	6.68525e-07	0.0255303	1	0.935192
rs721471	1:85811599	A:0.205498	rs923346	11:67938951	C:0.14948	3365	834	0.00317151	0.215364	0.0729897	0.00250896	-0.27056	0.0895225	0.00023012	0.312287	0.0847816	0.25002	-0.125685	0.109263	0.0278354	-0.336525	0.152994	0.000132351	4.3507e-05	0.0255736	1	0.935192
rs17366515	4:85636774	A:0.108948	rs9922494	16:76890222	C:0.140904	3364	834	0.0041817	-0.293701	0.102545	0.00278531	-0.271931	0.0909319	0.000415358	-0.422164	0.119589	0.000311995	-0.363622	0.100862	0.023175	0.488343	0.215078	0.000148335	4.86786e-05	0.025664	1	0.935192
rs2944533	10:132842492	T:0.254086	rs691687	21:42562939	G:0.412779	3365	834	0.00486197	0.191101	0.0678616	0.00159812	-0.19296	0.0611359	0.000395131	0.362311	0.102252	0.328695	-0.077887	0.0797413	0.0262157	-0.22016	0.0990373	0.000107168	3.56402e-05	0.0256712	1	0.935192
rs6763887	3:186965312	T:0.351813	rs7865126	9:19092828	C:0.115488	3364	833	0.00423814	-0.183832	0.06428	0.00170361	0.279134	0.0889654	0.000373633	-0.261979	0.07363	0.543248	0.0777032	0.12782	0.0252424	0.297751	0.133063	0.000137439	4.52747e-05	0.0256857	1	0.935192
rs9295405	6:170546144	C:0.1854	rs4646257	8:18306826	T:0.177074	3363	833	0.000852598	-0.270032	0.080966	0.0108116	-0.208128	0.0816594	0.0890751	-0.159816	0.0939929	0.339007	-0.0919861	0.0962067	0.0289072	-0.352621	0.161401	0.000104303	3.47899e-05	0.0257293	1	0.935192
rs7778077	7:151082964	A:0.407551	rs11793389	9:9378678	T:0.0563317	3364	834	0.00318187	0.179447	0.0608379	0.0109558	-0.359924	0.141474	0.000517348	0.22111	0.0636908	0.941023	-0.0149863	0.202561	0.0278438	-0.45494	0.20684	0.000371142	0.000117553	0.0257693	1	0.935192
rs885273	7:151067285	A:0.394502	rs678963	20:3503910	T:0.339673	3365	834	0.00209968	0.187816	0.0610634	0.00300547	-0.19099	0.0643675	0.00017319	0.319894	0.0851866	0.786992	-0.0263079	0.0973578	0.0261099	-0.201924	0.0907697	9.61351e-05	3.2237e-05	0.0257947	1	0.935192
rs7778077	7:151082964	A:0.407926	rs7194895	16:55254592	T:0.361293	3356	832	0.00282512	0.181779	0.0608741	0.0034902	-0.185123	0.0633789	0.608588	0.0444074	0.086718	0.000397832	-0.359863	0.101613	0.0260167	0.204079	0.0916813	0.000146267	4.82982e-05	0.0258385	1	0.935192
rs1499244	11:22755007	G:0.400446	rs3917878	17:29602968	T:0.0829123	3365	834	0.00103845	-0.206069	0.0628278	0.00790802	-0.309406	0.116495	0.000117239	-0.260218	0.0675569	0.00086363	-0.618011	0.185502	0.0249265	0.371305	0.165573	9.95507e-05	3.3399e-05	0.025853	1	0.935192
rs17387327	4:15627342	T:0.0993161	rs10266990	7:133112430	G:0.135147	3363	834	0.00683354	0.261247	0.0965846	0.00176954	0.266438	0.0852217	0.259354	0.129257	0.114598	0.0702766	0.173104	0.0956312	0.0255495	0.417286	0.186873	0.00023234	7.53128e-05	0.0258604	1	0.935192
rs16931219	9:10165169	C:0.145617	rs2113557	17:9197773	C:0.152155	3365	834	0.00572676	0.223293	0.0808145	0.00823067	-0.231265	0.087519	0.000461018	0.321151	0.0916937	0.22708	-0.120435	0.0997053	0.0292541	-0.386643	0.177355	0.000516413	0.000161749	0.0258823	1	0.935192
rs1345497	1:235520615	C:0.474294	rs7578326	2:226728897	G:0.361813	3365	834	0.00220024	-0.183824	0.0600381	0.00141652	-0.204746	0.0641582	0.596955	-0.0455693	0.0861775	0.742404	-0.0328425	0.0999248	0.0262627	-0.197169	0.0887227	4.54887e-05	1.57484e-05	0.0258969	1	0.935192
rs9660091	1:162999351	A:0.359375	rs480575	11:34424222	C:0.283185	3360	832	0.00468492	-0.181536	0.0641939	0.00609133	0.182299	0.0664639	0.536163	-0.053145	0.0859082	0.000439206	0.33375	0.0949414	0.0265981	-0.217588	0.0981289	0.000396431	0.000125739	0.0259042	1	0.935192
rs2227956	6:31886251	C:0.186627	rs1250552	10:80728033	C:0.46627	3365	834	0.00152725	-0.249942	0.0788595	0.0047811	0.169799	0.0601821	0.000322667	-0.490903	0.136499	0.223451	0.0862974	0.0708865	0.0265184	0.247718	0.111658	9.97453e-05	3.35324e-05	0.0259188	1	0.935192
rs1934775	6:9939516	A:0.296225	rs4127404	18:6985739	C:0.213882	3364	834	0.00309113	-0.197984	0.0669198	0.00629412	0.195676	0.0716225	0.00023885	-0.31138	0.084754	0.569131	0.0546736	0.0960312	0.0255825	0.249728	0.111861	0.000254429	8.23379e-05	0.0259298	1	0.935192
rs10212404	3:188163338	C:0.498216	rs10793359	11:78477819	T:0.483205	3364	833	0.00152386	0.192501	0.0607239	0.00322947	0.177754	0.0603579	0.000271731	0.381579	0.104805	0.000485886	0.373886	0.107179	0.0262216	-0.191645	0.0862134	9.41032e-05	3.18276e-05	0.0260362	1	0.935847
rs2599676	8:40540918	G:0.0581499	rs172862	9:9022872	C:0.472784	3362	833	0.00207198	0.377771	0.122664	0.00226641	0.186031	0.0609357	0.991511	0.00228158	0.214453	0.0399665	0.134026	0.0652483	0.0279756	0.374987	0.170632	9.10856e-05	3.085e-05	0.0260399	1	0.935847
rs1018139	4:167067451	T:0.0872473	rs2240191	12:111820114	A:0.170779	3364	833	0.00282837	-0.344904	0.115515	0.00195446	-0.260836	0.0842202	0.000274301	-0.511784	0.140661	0.00023127	-0.337671	0.0917046	0.023913	0.452825	0.200496	5.87017e-05	2.02453e-05	0.0260767	1	0.935847
rs13093232	3:63994682	A:0.0631501	rs39109	7:29285791	T:0.27578	3365	834	0.00673722	0.325332	0.120068	0.00770818	0.173914	0.0652687	0.000380393	0.543633	0.152993	0.00104659	0.228189	0.0696189	0.0281579	-0.430104	0.19594	0.000972116	0.0002975	0.026084	1	0.935847
rs12702181	7:45911994	G:0.356909	rs1788234	18:65717567	A:0.400297	3365	834	0.00470881	0.179032	0.063345	0.00167831	0.189505	0.0603146	0.898502	0.0125516	0.0984018	0.612673	0.0449586	0.0888051	0.0264677	0.197594	0.0890351	0.000139671	4.66254e-05	0.0261209	1	0.935847
rs10810642	9:16831515	G:0.423008	rs2582869	13:107710146	A:0.37827	3364	833	0.00170071	0.189742	0.0604647	0.00215438	-0.190761	0.0621759	0.554738	0.0512884	0.08683	0.000307132	-0.36924	0.102305	0.0263794	0.196866	0.0886551	6.18879e-05	2.1354e-05	0.0261541	1	0.935847
rs748860	2:23608453	C:0.399406	rs6570567	6:143973425	T:0.202823	3365	834	0.0065057	-0.167375	0.0615091	0.00589425	-0.209517	0.076088	0.000489317	-0.261072	0.0748799	0.000561492	-0.397395	0.115201	0.025854	0.241917	0.108561	0.000536657	0.000169426	0.0261874	1	0.935847
rs1045570	9:136472132	T:0.175037	rs1019216	11:22799796	G:0.162853	3365	834	0.00276311	-0.251106	0.0838997	0.000533152	0.275818	0.0796352	0.192806	-0.129392	0.0993549	3.81465e-05	0.381945	0.0927405	0.0287122	-0.346329	0.158328	2.32589e-05	8.3357e-06	0.026217	1	0.935847
rs7936109	11:2243030	C:0.373438	rs12799882	11:78485098	T:0.17906	3362	833	0.0052963	-0.177153	0.0635313	0.00159046	-0.25949	0.0821781	0.000422243	-0.265478	0.0752963	0.000192838	-0.456821	0.122531	0.0258934	0.272638	0.122379	0.000123034	4.15347e-05	0.0263135	1	0.935847
rs6965571	7:150065405	A:0.180589	rs7968902	12:64649337	T:0.449019	3364	833	0.0089321	-0.214647	0.0820941	0.00208931	-0.190542	0.0619199	0.939518	0.00978923	0.129018	0.152399	-0.104382	0.0729379	0.0271209	-0.270857	0.122572	0.000299608	9.76502e-05	0.0263767	1	0.935847
rs7045637	9:10336358	G:0.305828	rs11599920	10:35547170	T:0.176033	3363	833	0.00433676	-0.192086	0.0673379	0.00725573	0.203606	0.0758346	0.000342307	-0.294075	0.0821212	0.604675	0.0530307	0.102437	0.0260761	0.26535	0.119254	0.000437472	0.000140439	0.0264252	1	0.935847
rs10181515	2:226727705	T:0.236701	rs1018139	4:167067451	T:0.0872214	3365	834	0.00517508	-0.204208	0.0730376	0.00227976	-0.352047	0.115382	0.000664082	-0.269359	0.0791302	0.00023048	-0.545148	0.148016	0.0249291	0.415369	0.185226	0.000148933	5.00835e-05	0.0264364	1	0.935847
rs7637969	3:192465170	C:0.222288	rs624947	11:67897358	G:0.305201	3365	834	0.00549205	0.198581	0.0715178	0.000760543	-0.225624	0.0670151	0.000371433	0.339015	0.09524	0.195468	-0.109403	0.0845091	0.0273561	-0.252899	0.114621	6.25258e-05	2.17845e-05	0.0264738	1	0.935847
rs7161752	15:84480432	T:0.493759	rs691687	21:42562939	G:0.412779	3365	834	0.00403375	-0.17436	0.0606363	0.00116668	-0.198592	0.0611634	0.782534	-0.0249811	0.0905052	0.857939	-0.0181613	0.101461	0.0267508	-0.191782	0.0865781	8.59334e-05	2.95745e-05	0.0264738	1	0.935847
rs3796867	4:15427646	T:0.0808321	rs6917161	6:3286674	T:0.207578	3365	834	0.00931741	-0.308117	0.118498	0.00480935	0.205395	0.072847	0.000863725	-0.511053	0.153399	0.0752846	0.140241	0.0788435	0.0256627	0.443997	0.198988	0.000550525	0.000175187	0.0264775	1	0.935847
rs831525	2:74006839	G:0.300446	rs438031	21:26467875	C:0.140267	3365	834	0.0037024	0.187546	0.0646162	0.00593903	0.234961	0.0854054	0.000277193	0.273399	0.0751978	0.000397681	0.421373	0.118978	0.0270819	-0.291364	0.131819	0.000316101	0.000103219	0.0265112	1	0.935847
rs417938	16:11989734	C:0.492719	rs678963	20:3503910	T:0.339673	3365	834	0.00328595	-0.178913	0.0608623	0.00319347	-0.189636	0.0643165	0.558297	-0.049336	0.0842813	0.972343	-0.00364557	0.10515	0.0268634	-0.199356	0.0900637	0.000141197	4.77135e-05	0.0265225	1	0.935847
rs3754471	1:156416743	A:0.444263	rs9264532	6:31342360	C:0.335315	3364	834	0.0023154	-0.185681	0.0609493	0.0132133	-0.160209	0.0646534	0.000209144	-0.319312	0.0861212	0.00111894	-0.337407	0.103538	0.0264946	0.204815	0.0923055	0.000325499	0.000106227	0.0265337	1	0.935847
rs1709317	2:23613013	T:0.333333	rs9944780	18:12243275	G:0.297056	3363	834	0.00647538	-0.178715	0.0656394	0.000240093	0.239524	0.0652193	0.649777	-0.0408267	0.0899125	3.02371e-05	0.382131	0.0916015	0.0271869	-0.225174	0.101943	2.7844e-05	1.00172e-05	0.0265412	1	0.935847
rs7039706	9:16635242	A:0.487355	rs4762119	12:64450102	T:0.462809	3361	833	0.00805623	0.158137	0.0596811	0.000272928	-0.222059	0.0610098	0.000763058	0.32866	0.0976451	0.776429	-0.0300035	0.105655	0.0267078	-0.191971	0.086639	2.68461e-05	9.67762e-06	0.0265637	1	0.935847
rs4723002	7:30692226	G:0.0976226	rs1926447	13:45527945	T:0.281278	3365	834	0.00103227	-0.363284	0.110704	0.00324007	0.19534	0.0663522	0.283879	-0.152984	0.142756	0.000338324	0.259249	0.0723343	0.0284607	-0.389567	0.177813	4.24519e-05	1.50552e-05	0.026575	1	0.935847
rs974892	1:235553568	G:0.367905	rs17413044	5:53512474	A:0.204012	3365	834	0.000892138	-0.211739	0.0637287	0.00696695	0.20029	0.0742251	0.177132	-0.106735	0.0790842	0.000504926	0.369086	0.106116	0.0276315	-0.245194	0.111326	8.75427e-05	3.02056e-05	0.0265787	1	0.935847
rs11123802	2:99853433	T:0.435215	rs4982695	14:22392453	C:0.301932	3365	834	0.00534268	0.169745	0.0609365	0.00778462	0.174544	0.0655866	0.663348	0.0371915	0.0854397	0.868886	-0.0180615	0.109414	0.027191	0.208061	0.0941981	0.000705767	0.000223887	0.0267483	1	0.940803
rs11098157	4:113581387	A:0.178306	rs6090585	20:35442559	A:0.0531946	3365	834	0.0056595	-0.221791	0.0801591	0.000180879	0.47131	0.125873	0.000812869	-0.289891	0.0865767	0.089457	0.267971	0.157791	0.0258606	0.497831	0.223413	2.91589e-05	1.05557e-05	0.0267937	1	0.940951
rs17162330	1:27108799	C:0.144471	rs11857527	15:84608847	C:0.195749	3364	834	0.00318024	0.245551	0.0832443	0.00860659	0.193826	0.0737741	0.300215	0.108486	0.104719	0.302235	0.0906384	0.0878575	0.027334	0.301245	0.136513	0.000354276	0.000116379	0.0268658	1	0.940951
rs9834687	3:151512614	T:0.315978	rs9503572	6:3325219	T:0.249102	3342	829	0.00886075	0.168685	0.0644479	0.00691325	0.188363	0.0697383	0.000594963	0.290039	0.0844634	0.000489092	0.339279	0.0973076	0.0275835	-0.230694	0.104711	0.000923307	0.000290262	0.0268696	1	0.940951
rs10793359	11:78477819	T:0.48321	rs747423	17:74296376	T:0.261664	3365	834	0.0040233	0.173644	0.0603699	0.00350827	-0.203663	0.0697645	0.000296266	0.282692	0.0781233	0.974053	0.00376179	0.115656	0.0269847	-0.213971	0.0967433	0.000190419	6.42768e-05	0.0268848	1	0.940951
rs6706188	2:100106402	C:0.281129	rs3774256	3:181171958	C:0.217682	3365	834	0.00781868	-0.182584	0.0686456	0.00537771	0.1982	0.0712054	0.000605185	-0.30209	0.0880915	0.510317	0.062256	0.0945646	0.0267502	0.251145	0.113376	0.000585959	0.000188721	0.0269609	1	0.940951
rs4646257	8:18306826	T:0.177021	rs6123674	20:55196354	G:0.408294	3364	834	0.0105317	-0.208531	0.0815252	0.00559164	-0.171923	0.0620478	0.948977	-0.00773687	0.120906	0.240589	-0.0857527	0.0730733	0.0281045	-0.26273	0.11965	0.00064939	0.000208158	0.0269609	1	0.940951
rs10081152	6:170558184	T:0.104755	rs1950500	14:23900690	A:0.291679	3365	834	0.00444393	-0.295603	0.10391	0.00304568	-0.205762	0.0694417	0.482009	-0.0953857	0.135669	0.0743299	-0.135714	0.0760483	0.0290137	-0.387693	0.177572	0.000169797	5.7731e-05	0.0269648	1	0.940951
rs4659190	1:117539009	A:0.232244	rs7901695	10:114744078	C:0.289599	3365	834	0.00473655	0.196972	0.0697389	5.8897e-05	0.261539	0.065105	0.604151	0.0502982	0.0970184	0.0850731	0.144814	0.0840975	0.0272422	0.234426	0.10617	6.35707e-06	2.43965e-06	0.0269953	1	0.940951
rs1345497	1:235520615	C:0.474138	rs1881623	7:151164218	C:0.0701546	3364	834	0.00219704	-0.18375	0.0600056	0.00806238	0.296238	0.111811	0.0399006	-0.132177	0.0643266	0.000663329	0.607872	0.17856	0.0288513	-0.351485	0.160825	0.000276079	9.21756e-05	0.0270411	1	0.940951
rs1881623	7:151164218	C:0.0700268	rs1499242	11:22750385	G:0.211716	3363	834	0.00933856	0.291041	0.111964	0.00385899	-0.223498	0.0773494	0.377565	0.121496	0.137689	0.000550387	-0.287813	0.0833045	0.0255329	0.482326	0.215976	0.000394019	0.000129535	0.0270449	1	0.940951
rs3774256	3:181171958	C:0.217747	rs10793362	11:78507223	C:0.201992	3364	834	0.00508371	0.199447	0.0711882	0.00120324	-0.255511	0.0789074	0.000365743	0.302268	0.08482	0.224088	-0.120196	0.0988679	0.0285197	-0.291461	0.133084	9.84149e-05	3.4324e-05	0.0270756	1	0.940951
rs17302884	9:118211868	G:0.400297	rs1950500	14:23900690	A:0.291679	3365	834	0.00283597	0.183862	0.0615956	0.00334586	-0.203712	0.0694307	0.492374	0.0577112	0.0840611	0.000396007	-0.387991	0.109517	0.0271375	0.221749	0.10036	0.000132707	4.57973e-05	0.0271215	1	0.940951
rs3754471	1:156416743	A:0.444263	rs11038977	11:46690960	T:0.140458	3364	833	0.00122597	-0.197495	0.0610915	0.00478367	0.241053	0.0854419	0.0938301	-0.118359	0.0706394	0.000459521	0.472469	0.134864	0.0279972	-0.269536	0.122665	0.000131369	4.54234e-05	0.0271715	1	0.940951
rs1934775	6:9939516	A:0.296285	rs4804416	19:7174848	G:0.428826	3365	834	0.00270716	-0.201066	0.0670405	0.000167281	0.226166	0.0600882	0.000380434	-0.389057	0.109492	0.172408	0.109271	0.0800813	0.0274191	0.209078	0.0947986	8.23571e-06	3.15133e-06	0.0271753	1	0.940951
rs10916848	1:20875200	C:0.383175	rs2252909	17:2225359	C:0.366082	3364	834	0.00447529	-0.178823	0.0629092	0.00355186	-0.186137	0.0638454	0.70692	-0.0340434	0.0905421	0.685345	-0.03742	0.092354	0.0276586	-0.2102	0.0954546	0.000186099	6.35144e-05	0.0272138	1	0.940951
rs3123108	6:159121821	C:0.387634	rs7936109	11:2243030	C:0.373662	3364	834	0.00577883	-0.17393	0.0630164	0.00539107	-0.176787	0.0635312	0.757788	-0.0280592	0.0909871	0.7492	-0.0293712	0.0918728	0.0277927	-0.206918	0.0940453	0.000454012	0.000149077	0.0272138	1	0.940951
rs17277571	14:20219909	T:0.163299	rs4804416	19:7174848	G:0.428826	3365	834	0.000257326	0.286969	0.0785171	0.000140707	0.22891	0.0601299	5.1954e-05	0.497504	0.122942	1.13055e-05	0.314373	0.071602	0.0277348	-0.242368	0.110116	1.12428e-06	4.59176e-07	0.0272832	1	0.942351
rs2041466	11:22769111	C:0.42326	rs12799882	11:78485098	T:0.179209	3362	833	0.000559914	0.209457	0.0607065	0.00148323	-0.261413	0.0822585	0.0829821	0.124568	0.0718536	0.000302907	-0.500116	0.138429	0.0279706	0.260383	0.11848	1.48857e-05	5.62022e-06	0.0273914	1	0.943397
rs10181515	2:226727705	T:0.236693	rs12799882	11:78485098	T:0.179156	3363	833	0.00719895	-0.196152	0.0729869	0.00186361	-0.255392	0.0820893	0.26747	-0.0949811	0.0856529	0.246621	-0.118175	0.101999	0.0291671	-0.318036	0.145806	0.00014781	5.12341e-05	0.0274108	1	0.943397
rs2944533	10:132842492	T:0.254086	rs3917878	17:29602968	T:0.0829123	3365	834	0.00541722	0.188841	0.067901	0.00968437	-0.300469	0.11615	0.000757646	0.2432	0.0722128	0.44994	-0.107661	0.1425	0.0328501	-0.427717	0.200438	0.000493487	0.000162524	0.027438	1	0.943397
rs8048462	16:12441122	C:0.387164	rs1790588	18:65686164	C:0.483582	3350	828	0.00658456	-0.170395	0.0627107	0.00591406	0.162768	0.0591345	0.834371	0.0224158	0.107202	0.000515088	0.305979	0.0881076	0.0276464	-0.193266	0.0877577	0.000467281	0.000154544	0.0274963	1	0.943397
rs16977781	15:84882220	A:0.0994648	rs7189840	16:55241127	A:0.483497	3363	834	0.00556097	0.266182	0.0960043	0.0012607	-0.193381	0.0599672	0.85748	-0.0300132	0.167127	0.000115586	-0.257888	0.0668917	0.027554	0.304419	0.138148	0.000136486	4.75908e-05	0.0275002	1	0.943397
rs9834687	3:151512614	T:0.315696	rs4646257	8:18306826	T:0.177021	3364	834	0.00818131	0.169754	0.0641915	0.00881068	-0.213744	0.0816032	0.287742	0.0808554	0.0760571	0.00079817	-0.391484	0.116741	0.0277545	0.271771	0.123491	0.000959501	0.000307016	0.0275158	1	0.943397
rs2671272	1:224081739	T:0.204073	rs6498261	16:12006358	G:0.496284	3364	834	0.00862432	0.191106	0.0727582	0.00561598	0.167852	0.0606095	0.728929	-0.0452865	0.130678	0.368494	0.0680167	0.0756331	0.0278579	0.22792	0.103634	0.000652329	0.000212589	0.0275158	1	0.943397
rs11915384	3:191853458	G:0.0644874	rs4723002	7:30692226	G:0.0976226	3365	834	0.00507333	0.330758	0.118029	0.000664397	-0.376951	0.110742	0.000493004	0.450576	0.129307	0.0195655	-0.276276	0.118341	0.0338717	-0.668325	0.315011	6.90578e-05	2.48222e-05	0.0276133	1	0.945185
rs9834687	3:151512614	T:0.31575	rs2599676	8:40540918	G:0.0580981	3365	834	0.0099693	0.165574	0.0642532	0.00223534	0.374384	0.122466	0.00144894	0.218057	0.0684699	0.000170977	0.642573	0.170968	0.0292807	-0.403254	0.185005	0.000349337	0.000117553	0.0276407	1	0.945185
rs923346	11:67938951	C:0.14948	rs10896371	11:68353680	C:0.13477	3365	834	0.00609969	-0.24666	0.089944	0.0199592	0.202451	0.0869966	0.000681766	-0.345811	0.101805	0.24249	0.112934	0.0966249	0.0272938	0.443384	0.200872	0.000677984	0.000221607	0.0276759	1	0.945185
rs1881624	7:151162016	G:0.496137	rs7989623	13:27836802	G:0.0771174	3365	834	0.00737735	0.160553	0.0599232	0.00881183	-0.309481	0.118156	0.0840486	0.110663	0.0640534	0.00156054	-0.705255	0.222957	0.0295558	0.36592	0.168162	0.00089065	0.000287442	0.0276837	1	0.945185
rs7039706	9:16635242	A:0.487511	rs235772	20:6710719	C:0.384924	3363	833	0.00656229	0.161876	0.0595509	0.0106366	-0.161455	0.0632062	0.817043	0.0202727	0.0876279	0.00115706	-0.358897	0.110455	0.0280244	0.192852	0.0877819	0.000847274	0.000274897	0.0277819	1	0.946824
rs4887435	15:84682665	T:0.404585	rs747423	17:74296376	T:0.261834	3359	833	0.00864975	0.158837	0.0604956	0.00327536	-0.204989	0.0697091	0.520011	0.0502609	0.0781262	0.000438052	-0.395693	0.11254	0.0279565	0.219577	0.0999032	0.000406527	0.000136483	0.0277897	1	0.946824
rs715092	2:121386577	T:0.259738	rs1994350	6:159158992	T:0.184657	3363	834	0.00556876	0.186896	0.0674192	0.010994	-0.205696	0.0808908	0.257424	0.0912441	0.0805687	0.000921804	-0.363007	0.109558	0.0276464	0.286657	0.130164	0.000731288	0.00023932	0.027837	1	0.947268
rs10212404	3:188163338	C:0.498365	rs11793389	9:9378678	T:0.0563485	3363	833	0.00151273	0.19265	0.0607302	0.00796424	-0.375287	0.141427	0.000217164	0.237022	0.0640918	0.80197	0.0588423	0.23462	0.0282387	-0.420656	0.191734	0.000184538	6.42843e-05	0.0278843	1	0.947268
rs11776834	8:11401359	C:0.131023	rs16910106	11:22737240	C:0.152588	3362	834	0.00832127	0.238121	0.0902403	0.000197893	0.300309	0.0806915	0.000641621	0.357487	0.104731	1.393e-05	0.40353	0.0928732	0.0294492	-0.365754	0.167976	3.68604e-05	1.36861e-05	0.027908	1	0.947268
rs1018139	4:167067451	T:0.0872214	rs481802	19:44265691	C:0.402823	3365	834	0.00293983	-0.343339	0.115448	0.0108428	-0.156925	0.0615944	0.674704	-0.0697345	0.166153	0.119788	-0.102992	0.0662045	0.0302198	-0.368543	0.170055	0.000304772	0.000104444	0.0280546	1	0.947268
rs12600354	17:62870902	T:0.394025	rs1790588	18:65686164	C:0.483799	3364	834	0.0040319	-0.177317	0.0616614	0.00467942	0.16659	0.0589007	0.95601	0.00569739	0.103286	0.000428861	0.306956	0.0871625	0.0282291	-0.184312	0.0840037	0.000269815	9.29975e-05	0.0280705	1	0.947268
rs2171691	1:162955952	A:0.365082	rs7778077	7:151082964	A:0.407429	3365	834	0.00211322	-0.196466	0.0639155	0.00296054	0.180688	0.0608007	0.733872	-0.0331579	0.097529	0.00026339	0.314995	0.0863267	0.0283454	-0.196507	0.089628	9.12414e-05	3.28938e-05	0.0280785	1	0.947268
rs3887925	3:188148339	G:0.443536	rs17266918	5:53443860	T:0.154383	3365	834	0.00304714	-0.182005	0.0614272	0.00687622	0.223756	0.0827875	0.175771	-0.097821	0.0722516	0.000646106	0.452066	0.132513	0.0290922	-0.265646	0.121731	0.000426192	0.000144357	0.0281621	1	0.947268
rs7045637	9:10336358	G:0.305828	rs890860	19:7179165	T:0.198632	3363	833	0.00429365	-0.192524	0.0674163	0.0025557	0.226826	0.075191	0.278729	-0.0887043	0.0818926	0.000203318	0.379635	0.102194	0.0290789	-0.269332	0.12341	0.00017042	6.006e-05	0.0281661	1	0.947268
rs2304429	2:25312050	G:0.40678	rs2010851	12:1626903	C:0.308356	3363	833	0.00792919	-0.166864	0.0628473	0.00444824	0.184169	0.0647459	0.000651106	-0.304319	0.0892594	0.815849	0.022881	0.0982495	0.0282917	0.209005	0.0952962	0.000603601	0.000201365	0.0281861	1	0.947268
rs7158400	14:91992466	T:0.246211	rs9903422	17:66611792	G:0.0702823	3365	834	0.0127452	-0.179482	0.0720576	0.00903335	-0.326531	0.12507	0.00196373	-0.240575	0.0777136	0.000919938	-0.558933	0.168662	0.0272022	0.447985	0.202836	0.000999186	0.000326243	0.02827	1	0.947268
rs1709317	2:23613013	T:0.333135	rs11793389	9:9378678	T:0.0562165	3362	834	0.00657757	-0.178252	0.0655939	0.0101566	-0.363415	0.141382	0.0460711	-0.136108	0.0682336	0.747859	-0.0617536	0.192102	0.0329876	-0.51225	0.240241	0.000730663	0.000242176	0.02827	1	0.947268
rs6824969	4:23672395	G:0.103002	rs2251376	21:31438509	T:0.0558859	3364	834	0.00444655	-0.298946	0.105092	0.00253315	0.37922	0.125597	0.00071159	-0.385091	0.113761	0.0847108	0.243475	0.141228	0.0266119	0.669791	0.302094	0.000190465	6.71039e-05	0.0283141	1	0.947268
rs10810642	9:16831515	G:0.422985	rs10793362	11:78507223	C:0.202052	3363	833	0.00152618	0.191789	0.0605078	0.0012186	-0.255407	0.0789635	0.000119953	0.282956	0.0735674	0.781348	-0.0350275	0.126196	0.0286118	-0.242649	0.11086	3.33983e-05	1.2612e-05	0.0283583	1	0.947268
rs2304429	2:25312050	G:0.406659	rs2270038	12:1620166	C:0.326546	3364	833	0.00779534	-0.167324	0.0628848	0.000995763	0.21325	0.0647838	0.000676116	-0.313377	0.0921944	0.603394	0.0511692	0.0984921	0.028497	0.208522	0.095199	0.000156711	5.57393e-05	0.0283623	1	0.947268
rs6656063	1:156231480	T:0.301486	rs950964	1:235487304	G:0.130163	3365	834	0.0127282	0.161638	0.0648812	0.00783119	0.228408	0.0858916	0.0011219	0.242964	0.0745739	0.000538852	0.409531	0.118339	0.0294488	-0.277502	0.127445	0.00112287	0.000365554	0.0283663	1	0.947268
rs11714649	3:65674445	C:0.342793	rs624947	11:67897358	G:0.305201	3365	834	0.00211143	-0.201289	0.0654791	0.000664217	-0.228056	0.0669976	0.403026	-0.0730895	0.0874037	0.353431	-0.0859911	0.0926672	0.0292022	-0.229045	0.105031	2.35733e-05	9.01985e-06	0.0283784	1	0.947268
rs7693827	4:40949619	T:0.416914	rs4127404	18:6985739	C:0.213882	3364	834	0.00734504	0.165515	0.0617412	0.00438529	0.203862	0.071555	0.417846	0.0628499	0.0775767	0.961624	0.00559828	0.116349	0.0288206	0.230855	0.105609	0.000597589	0.000200757	0.0284106	1	0.947268
rs4659190	1:117539009	A:0.232382	rs17387327	4:15627342	T:0.0993161	3363	834	0.00578325	0.192169	0.0696308	0.00825982	0.255295	0.0966565	0.000549286	0.267801	0.0775	0.000532278	0.429696	0.124047	0.0300682	-0.338416	0.15601	0.000649548	0.000217468	0.0284267	1	0.947268
rs1250552	10:80728033	C:0.466686	rs4762119	12:64450102	T:0.46282	3362	834	0.00642429	0.164157	0.0602345	0.000244413	-0.223829	0.0610214	0.000675656	0.330353	0.0971834	0.694192	-0.0406057	0.103277	0.0286119	-0.189512	0.0865827	2.21262e-05	8.50222e-06	0.0284468	1	0.947268
rs10937369	3:190015503	A:0.223031	rs16931219	9:10165169	C:0.145617	3365	834	0.00079115	0.238602	0.0710998	0.00452396	0.229264	0.0807521	0.0722744	0.148508	0.0826246	0.412517	0.0860038	0.10495	0.0284204	0.293365	0.133869	7.16074e-05	2.63562e-05	0.028463	1	0.947268
rs1152005	3:12458451	T:0.0991367	rs12720917	16:55576893	C:0.154064	3359	830	0.00212135	-0.330593	0.107591	0.0102057	0.213871	0.0832577	0.000221967	-0.481356	0.130357	0.138241	0.135118	0.0911496	0.0268438	0.457977	0.206875	0.00024507	8.58153e-05	0.028471	1	0.947268
rs870872	1:235450248	T:0.202683	rs10756761	9:16536099	T:0.484948	3355	832	0.00133925	-0.243816	0.076016	0.00717144	0.161152	0.0599352	0.0003958	-0.491745	0.138798	0.290051	0.0756403	0.071493	0.0291456	0.235281	0.107852	0.000171798	6.10948e-05	0.0284872	1	0.947268
rs9290939	3:191816570	A:0.0732759	rs9264532	6:31342360	C:0.335315	3364	834	0.00486175	0.310348	0.110207	0.0105863	-0.165301	0.0646699	0.000353021	0.539295	0.15094	0.116105	-0.108953	0.0693379	0.03063	-0.385326	0.178239	0.000740902	0.000247011	0.0284953	1	0.947268
rs1250552	10:80728033	C:0.46627	rs1790588	18:65686164	C:0.483804	3365	834	0.00452131	0.170747	0.0601369	0.00454191	0.167237	0.0589308	0.884657	-0.0150845	0.103982	0.934739	-0.00813776	0.0993813	0.0287004	0.182019	0.0832059	0.000308854	0.000107161	0.0284993	1	0.947268
rs721471	1:85811599	A:0.205498	rs950964	1:235487304	G:0.130163	3365	834	0.00334627	0.214037	0.0729507	0.00578824	0.237036	0.0858968	0.131104	0.126392	0.0837164	0.393029	0.0934273	0.109382	0.0285006	0.33304	0.152051	0.000349082	0.00012075	0.0285802	1	0.948675
rs9503572	6:3325219	T:0.249102	rs12342140	9:81472517	C:0.148115	3342	829	0.0085837	0.183535	0.0698328	0.00719479	0.222443	0.0827637	0.000677607	0.27825	0.0818746	0.000481291	0.374915	0.107396	0.0300117	-0.295617	0.136233	0.000803359	0.000267645	0.0286045	1	0.948675
rs4804416	19:7174848	G:0.428826	rs738407	22:42655288	G:0.373254	3365	834	0.000184612	0.224822	0.0601257	0.00176225	0.191393	0.0611943	3.57952e-05	0.368633	0.0891911	0.000250178	0.359747	0.0982358	0.028784	-0.187728	0.0858604	6.04969e-06	2.44224e-06	0.0286288	1	0.948675
rs7901695	10:114744078	C:0.289411	rs8112664	19:44276573	G:0.406306	3362	834	5.36958e-05	0.263157	0.0651552	0.00997992	-0.159322	0.0618359	0.309201	0.100763	0.0990881	0.000787805	-0.28655	0.0853577	0.0288381	0.20604	0.0942675	1.0082e-05	4.00758e-06	0.0286776	1	0.948731
rs1432268	2:23623939	A:0.221446	rs12799882	11:78485098	T:0.179209	3362	833	0.00994374	-0.191146	0.0741515	0.0016016	-0.259663	0.082286	0.304147	-0.0894432	0.0870425	0.201307	-0.129012	0.100961	0.0314626	-0.318758	0.148179	0.000196583	6.99729e-05	0.0287142	1	0.948731
rs1513181	3:190057690	T:0.142645	rs2227956	6:31886251	C:0.186627	3365	834	0.00661471	0.231444	0.0852261	0.00137809	-0.252311	0.0788669	0.000513292	0.346463	0.0997384	0.089295	-0.153101	0.0901055	0.0313304	-0.353294	0.164105	0.000143595	5.17949e-05	0.0287223	1	0.948731
rs868624	7:151088972	C:0.443635	rs4762119	12:64450102	T:0.46282	3362	834	0.00154363	-0.196079	0.0619257	0.000172802	-0.229296	0.0610514	0.000250672	-0.367319	0.100317	5.32914e-05	-0.394926	0.0977369	0.0288766	0.191314	0.087551	5.84142e-06	2.36895e-06	0.0287468	1	0.948731
rs2254884	9:106621570	C:0.281361	rs10438408	15:84786812	A:0.244055	3364	833	0.00680984	0.179091	0.0661827	0.00667379	0.185709	0.068459	0.487327	0.0598485	0.0861667	0.609699	0.0478083	0.0936495	0.0290196	0.230741	0.105688	0.000838017	0.000280415	0.0288284	1	0.950463
rs7968902	12:64649337	T:0.449019	rs4804416	19:7174848	G:0.428805	3364	833	0.00196733	-0.191911	0.0620045	0.000133163	0.229614	0.0600999	0.839261	-0.0202472	0.0998193	4.41894e-05	0.39359	0.0963641	0.0291665	-0.191544	0.0878149	6.55407e-06	2.65992e-06	0.0289021	1	0.951931
rs6570567	6:143973425	T:0.202883	rs11038977	11:46690960	T:0.140458	3364	833	0.00502493	-0.21383	0.07622	0.00471718	0.241654	0.0855189	0.203294	-0.112369	0.0883253	0.000348011	0.372871	0.104251	0.0308492	-0.333651	0.154539	0.000451635	0.000156356	0.0290129	1	0.954038
rs948346	18:8287072	C:0.0997325	rs438031	21:26467875	C:0.140309	3364	834	0.00848511	0.253725	0.0963953	0.00512484	0.238973	0.0853755	0.000657301	0.378929	0.111227	0.000480556	0.33059	0.0946879	0.0309502	-0.431396	0.199932	0.000710781	0.000241388	0.0290747	1	0.954038
rs2671272	1:224081739	T:0.204221	rs9295405	6:170546144	C:0.185345	3364	833	0.00660725	0.19788	0.0728568	0.000663651	-0.275989	0.0810736	0.000500183	0.303862	0.0873001	0.126423	-0.150267	0.0983192	0.0308707	-0.301544	0.139686	7.61606e-05	2.84649e-05	0.0290788	1	0.954038
rs17413044	5:53512474	A:0.204012	rs12524707	6:143995365	T:0.356018	3365	834	0.00540181	0.206257	0.0741387	0.000824594	-0.213725	0.0639052	0.000431918	0.369511	0.104981	0.175827	-0.108054	0.0798201	0.0298783	-0.244717	0.112685	8.03435e-05	2.99691e-05	0.029083	1	0.954038
rs974892	1:235553568	G:0.367905	rs39109	7:29285791	T:0.27578	3365	834	0.000772641	-0.214184	0.0636994	0.0093219	0.169875	0.065336	8.36667e-05	-0.339422	0.0862869	0.825762	0.0208864	0.0948779	0.0290696	0.213505	0.0978241	0.000111396	4.10798e-05	0.0291366	1	0.954063
rs10278266	7:14909858	G:0.19774	rs11175947	12:64570603	T:0.469819	3363	833	0.00571687	0.202291	0.0731987	0.000383357	0.218448	0.0615124	0.787701	-0.0357715	0.132833	0.101728	0.123293	0.075338	0.0298721	0.231811	0.106738	3.39449e-05	1.31204e-05	0.0291863	1	0.954063
rs3778850	7:134181455	A:0.307521	rs7865126	9:19092828	C:0.115488	3364	833	0.00637038	-0.182049	0.0667317	0.00218891	0.272495	0.0889541	0.164357	-0.104665	0.0752676	0.000175029	0.442412	0.117896	0.0315359	-0.309441	0.14391	0.000198174	7.14864e-05	0.0291946	1	0.954063
rs17162330	1:27108799	C:0.144471	rs546803	11:67942968	C:0.236029	3364	834	0.00311523	0.246793	0.0834852	5.8623e-05	-0.296994	0.0739107	0.00023175	0.381805	0.103705	0.0174947	-0.202341	0.0851554	0.0311423	-0.329677	0.152965	2.62651e-06	1.10792e-06	0.029236	1	0.954063
rs10793359	11:78477819	T:0.483353	rs12600354	17:62870902	T:0.394025	3364	834	0.0043335	0.17199	0.060288	0.00447649	-0.175353	0.0616904	0.701163	0.0335826	0.0875114	0.000660845	-0.362812	0.106542	0.0295644	0.18799	0.0863973	0.00025125	8.98999e-05	0.0292651	1	0.954063
rs3754471	1:156416743	A:0.444428	rs7161752	15:84480432	T:0.493759	3365	834	0.00116385	-0.19831	0.0610637	0.00304175	-0.179997	0.0607382	0.000256955	-0.380568	0.104116	0.000384446	-0.341551	0.0961969	0.0295569	0.188931	0.0868259	8.67449e-05	3.25256e-05	0.0293732	1	0.954063
rs1879524	2:671739	G:0.16107	rs3778850	7:134181455	A:0.307429	3365	834	0.0069616	-0.231077	0.0856262	0.00451395	-0.189821	0.0668428	0.00062305	-0.399149	0.116663	0.0004051	-0.27637	0.0781427	0.0278784	0.280656	0.127629	0.000445448	0.000156083	0.0294191	1	0.954063
rs12516824	5:124000347	T:0.382878	rs7039706	9:16635242	A:0.487515	3364	833	0.000675889	0.20922	0.0615503	0.00699433	0.160933	0.0596686	0.000181214	0.3968	0.105987	0.000657595	0.30873	0.090625	0.0296405	-0.188249	0.0865568	7.08164e-05	2.68274e-05	0.0294567	1	0.954063
rs1788234	18:65717567	A:0.400268	rs5945326	X:152553116	G:0.244203	3364	834	0.00153289	0.191134	0.0603254	0.00307673	-0.177053	0.0598158	0.000123381	0.274667	0.0715409	0.744455	-0.0291493	0.0894262	0.0301896	-0.182418	0.0841569	8.36563e-05	3.15082e-05	0.0294818	1	0.954063
rs6801602	3:190002288	G:0.190547	rs9264532	6:31342360	C:0.335315	3364	834	0.00146072	0.239267	0.075185	0.00965915	-0.16725	0.0646303	0.000134144	0.39569	0.103618	0.3957	-0.0670766	0.0789762	0.0306772	-0.246277	0.113952	0.000236836	8.57051e-05	0.0295782	1	0.954063
rs748860	2:23608453	C:0.399406	rs1358889	9:10164668	C:0.240713	3365	834	0.00809844	-0.162825	0.0614913	0.0076987	0.181888	0.0682506	0.000648975	-0.273658	0.0802452	0.887852	0.0145822	0.103404	0.0296702	0.213039	0.0979732	0.000773432	0.000265445	0.029595	1	0.954063
rs2291385	6:159104665	A:0.0506837	rs4146134	9:9277321	C:0.262039	3364	833	0.00620636	-0.409828	0.149754	0.00842986	0.179809	0.0682557	0.459649	-0.139929	0.189241	0.00179369	0.221	0.0707785	0.0343232	-0.569339	0.269031	0.000536461	0.000187298	0.029595	1	0.954063
rs10509679	10:96698216	A:0.171127	rs4243233	16:30439361	G:0.486768	3363	833	0.00908448	-0.215757	0.0827018	0.0064864	0.163401	0.0600269	0.771501	0.0413665	0.142441	0.00056259	0.242857	0.0704129	0.0298723	-0.254847	0.117345	0.000787821	0.000270145	0.029595	1	0.954063
rs7045637	9:10336358	G:0.30577	rs2240191	12:111820114	A:0.170732	3362	832	0.00304709	-0.199842	0.0674471	0.00150885	-0.267477	0.0842986	0.000268504	-0.291112	0.0798896	0.000164192	-0.431587	0.114523	0.028588	0.2854	0.130372	8.16885e-05	3.08935e-05	0.029595	1	0.954063
rs6719664	2:212233284	C:0.110946	rs8112664	19:44276573	G:0.406306	3362	834	0.00804678	0.24788	0.0935362	0.01231	-0.154559	0.0617462	0.000625002	0.465763	0.136167	0.199234	-0.088234	0.0687322	0.0308202	-0.30062	0.139216	0.00106571	0.000360331	0.029616	1	0.954063
rs2240191	12:111820114	A:0.170779	rs7247078	19:44285672	C:0.404578	3364	833	0.00192498	-0.261482	0.0843063	0.00103243	0.201395	0.0613721	0.000360534	-0.49082	0.137585	0.0961105	0.119753	0.0719664	0.0301748	0.267223	0.12327	2.96471e-05	1.16714e-05	0.0296623	1	0.954063
rs4483616	11:78501971	A:0.158043	rs2272453	15:91389084	C:0.26063	3363	834	0.00314719	-0.254474	0.0861752	0.00900946	0.178927	0.0685098	0.355167	-0.101484	0.109758	0.000799484	0.264726	0.0789527	0.0311816	-0.306766	0.142367	0.000319749	0.000114479	0.0296623	1	0.954063
rs1331660	9:9029222	C:0.0805589	rs4243233	16:30439361	G:0.486623	3364	833	0.00344252	0.311735	0.106569	0.00497096	0.168759	0.06008	0.98433	-0.00360084	0.183331	0.0940179	0.110218	0.0658183	0.0309788	0.325159	0.150722	0.000374464	0.000133321	0.0297128	1	0.954063
rs7763693	6:170567112	A:0.362136	rs10853223	18:12273759	C:0.428911	3362	834	0.00320452	-0.192249	0.0652266	0.00616941	0.166434	0.0607727	0.000485205	-0.378967	0.108624	0.763527	0.0266316	0.0885203	0.0299231	0.204367	0.0941301	0.00027889	0.000100649	0.0297339	1	0.954063
rs7778077	7:151082964	A:0.407496	rs8112664	19:44276573	G:0.406306	3362	834	0.0034356	0.178135	0.0608839	0.0116703	-0.15579	0.0617734	0.74145	0.0301687	0.0914386	0.00107767	-0.313478	0.0958816	0.0300066	0.189763	0.0874484	0.000458635	0.000162202	0.0298016	1	0.954063
rs16910106	11:22737240	C:0.152452	rs10139564	14:20219625	C:0.436553	3365	834	0.000162889	0.303967	0.080616	0.00568541	0.166429	0.0601827	0.599103	0.0711735	0.13539	0.231112	0.0849486	0.0709383	0.0303764	0.252476	0.116609	2.32589e-05	9.27612e-06	0.0298143	1	0.954063
rs17277571	14:20219909	T:0.163347	rs2900	15:21368814	T:0.156064	3364	833	0.000363362	0.280092	0.0785593	0.00481688	-0.248045	0.0879896	0.050965	0.178924	0.0916726	0.000471783	-0.367196	0.105025	0.0287432	0.34175	0.156265	2.56668e-05	1.02028e-05	0.0298227	1	0.954063
rs11098157	4:113581387	A:0.178306	rs6123674	20:55196354	G:0.40847	3365	834	0.00905333	-0.209119	0.0801214	0.00598225	-0.170655	0.0620845	0.899065	-0.0151146	0.11916	0.264809	-0.0825135	0.0739968	0.0308888	-0.249906	0.115778	0.000558444	0.000195886	0.0298312	1	0.954063
rs9428859	1:239306485	A:0.219084	rs522097	13:25646748	A:0.0734245	3364	834	0.00432327	0.205386	0.0719753	0.00153598	0.345604	0.109099	0.00049206	0.27173	0.0779704	0.000108825	0.519765	0.134305	0.0316987	-0.397452	0.185017	0.000143841	5.3596e-05	0.0298778	1	0.954063
rs6719664	2:212233284	C:0.110847	rs17266918	5:53443860	T:0.154383	3365	834	0.00722621	0.251441	0.0936036	0.0118832	0.208222	0.0827724	0.320723	0.113825	0.11463	0.241076	0.111175	0.0948345	0.029558	0.384204	0.176567	0.00104039	0.000355883	0.0299969	1	0.954063
rs974892	1:235553568	G:0.367905	rs12325881	17:63069110	C:0.0575037	3365	834	0.000879372	-0.2121	0.0637602	0.000231413	0.446934	0.121383	0.0199917	-0.15861	0.0681751	3.21934e-05	0.709727	0.170715	0.0321161	-0.401977	0.18758	4.50179e-06	1.9077e-06	0.0300011	1	0.954063
rs12325881	17:63069110	C:0.0575037	rs1790588	18:65686164	C:0.483804	3365	834	0.000200478	0.451452	0.12141	0.00461086	0.167104	0.0589841	5.80448e-05	0.791029	0.196743	0.00060915	0.217631	0.0634954	0.0305708	-0.356574	0.164881	2.18444e-05	8.77787e-06	0.0300054	1	0.954063
rs6706188	2:100106402	C:0.281064	rs12600354	17:62870902	T:0.394025	3364	834	0.00708194	-0.184576	0.0685402	0.00358478	-0.179649	0.0616806	0.76624	-0.0292645	0.0984353	0.415059	-0.0658225	0.0807615	0.0306612	-0.216565	0.100195	0.000376573	0.000135389	0.0300779	1	0.954063
rs10204137	2:102334644	G:0.380945	rs2041466	11:22769111	C:0.423306	3364	834	0.00842334	-0.166712	0.0632776	0.000673214	0.206058	0.0606006	0.000947743	-0.343839	0.104017	0.434826	0.0685308	0.0877519	0.0303703	0.19522	0.0901615	8.10924e-05	3.11116e-05	0.0301036	1	0.954063
rs6970522	7:151080486	G:0.497176	rs11793389	9:9378678	T:0.0563317	3364	834	0.0107462	-0.152613	0.0598284	0.0105525	-0.361502	0.141368	0.00209547	-0.193023	0.0627441	0.0018438	-0.80884	0.259718	0.0308592	0.427448	0.197995	0.00109806	0.000375835	0.0301164	1	0.954063
rs39109	7:29285791	T:0.275713	rs2010851	12:1626903	C:0.308264	3364	834	0.00643352	0.178288	0.0654309	0.00431569	0.184868	0.0647725	0.62438	0.0443115	0.090496	0.464357	0.0629918	0.0860906	0.030467	0.215063	0.0993835	0.000588324	0.000207504	0.0301207	1	0.954063
rs6570567	6:143973425	T:0.202883	rs11793389	9:9378678	T:0.0563317	3364	834	0.00654536	-0.2067	0.076017	0.00998369	-0.363987	0.141278	0.0484818	-0.156191	0.0791596	0.318017	-0.164996	0.165237	0.0378007	-0.583869	0.28111	0.000652967	0.000229318	0.0301421	1	0.954063
rs10916848	1:20875200	C:0.382991	rs4146134	9:9277321	C:0.262117	3363	833	0.00452233	-0.178876	0.0630016	0.0112871	0.173097	0.0683183	0.468709	-0.0602506	0.0831524	0.000904236	0.330894	0.0997045	0.0306953	-0.226111	0.104633	0.00050692	0.0001803	0.0301763	1	0.954063
rs6706188	2:100106402	C:0.281129	rs10278266	7:14909858	G:0.197623	3365	834	0.00834004	-0.181028	0.0686236	0.00505254	0.205298	0.0732249	0.000718844	-0.291059	0.0860537	0.46317	0.070783	0.0964823	0.0300458	0.259144	0.119449	0.000558444	0.000198341	0.030288	1	0.954063
rs3754471	1:156416743	A:0.444428	rs7901695	10:114744078	C:0.289599	3365	834	0.00292811	-0.181525	0.0610128	9.76461e-05	0.254175	0.0652338	0.513734	-0.055049	0.0842972	3.58453e-05	0.42884	0.103766	0.0308191	-0.200494	0.092847	3.82435e-06	1.64201e-06	0.030288	1	0.954063
rs6970522	7:151080486	G:0.497323	rs11776834	8:11401359	C:0.131023	3362	834	0.00757381	-0.159753	0.0598212	0.00688728	0.243893	0.0902557	0.227536	-0.0836553	0.0693239	0.000720042	0.496845	0.146916	0.0310618	-0.259397	0.120298	0.000915563	0.000317755	0.0303009	1	0.954063
rs17277571	14:20219909	T:0.163199	rs948346	18:8287072	C:0.0997325	3364	834	0.000264968	0.286052	0.0784275	0.00789094	0.255978	0.0963518	2.14066e-05	0.372018	0.0875401	0.000625866	0.382725	0.111903	0.0321473	-0.398689	0.18608	4.86238e-05	1.91288e-05	0.0303009	1	0.954063
rs10781126	9:74982121	A:0.32526	rs691687	21:42562939	G:0.412779	3365	834	0.00886409	-0.174405	0.0666367	0.00148666	-0.194289	0.0611496	0.000882422	-0.340899	0.102509	0.000163174	-0.322821	0.0856264	0.0301759	0.204127	0.0941642	0.00017069	6.38945e-05	0.0303052	1	0.954063
rs39101	7:29260987	A:0.243609	rs7865126	9:19092828	C:0.115488	3364	833	0.000731244	-0.244384	0.0723546	0.00269808	0.267125	0.0890358	7.28538e-05	-0.328933	0.0829222	0.24888	0.12756	0.110626	0.0286868	0.31979	0.146172	2.49714e-05	1.00692e-05	0.0303052	1	0.954063
rs7781480	7:29341093	C:0.226367	rs438031	21:26467875	C:0.140309	3364	834	0.00471069	-0.207507	0.0734231	0.00394044	0.246073	0.0853564	0.186269	-0.112193	0.0848854	0.000294116	0.383709	0.105984	0.0320377	-0.320066	0.149289	0.000358277	0.000130019	0.0303397	1	0.954063
rs11123802	2:99853433	T:0.435215	rs868624	7:151088972	C:0.443536	3365	834	0.00688555	0.164385	0.060831	0.00192137	-0.191744	0.0618105	0.000686882	0.318665	0.0938696	0.815843	-0.0231128	0.0992413	0.0307175	-0.187926	0.0869741	0.000187535	7.01531e-05	0.030426	1	0.954063
rs1358889	9:10164668	C:0.240713	rs9903422	17:66611792	G:0.0702823	3365	834	0.00851812	0.179478	0.0682217	0.00925763	-0.326278	0.125376	0.0765561	0.128273	0.0724287	0.00102731	-0.544295	0.165795	0.0297471	0.453254	0.208542	0.000759492	0.000266961	0.030439	1	0.954063
rs6971267	7:37109212	A:0.12474	rs12720917	16:55576893	C:0.154064	3359	830	0.00677637	0.239952	0.0886204	0.00851026	0.218853	0.0831785	0.293147	0.112704	0.10721	0.202945	0.121349	0.0953101	0.0294453	0.360226	0.165433	0.000949018	0.000330054	0.0304433	1	0.954063
rs17266918	5:53443860	T:0.154521	rs11776834	8:11401359	C:0.131023	3362	834	0.0087571	0.216758	0.0826881	0.00762753	0.240698	0.0902125	0.000826332	0.311094	0.0930355	0.00061522	0.358679	0.104729	0.0326253	-0.383166	0.179329	0.00111114	0.000384213	0.030517	1	0.954063
rs6719664	2:212233284	C:0.110847	rs7228952	18:70337479	T:0.0906389	3365	834	0.00697694	0.252634	0.0936396	0.00657154	0.270495	0.0995267	0.157364	0.150158	0.106194	0.178195	0.153963	0.114357	0.0328589	0.441367	0.206845	0.000633032	0.000224905	0.030517	1	0.954063
rs12600354	17:62870902	T:0.394025	rs6090585	20:35442559	A:0.0532105	3364	834	0.0035813	-0.179655	0.0616764	0.000218521	0.464605	0.125685	0.000491542	-0.231225	0.0663426	0.391168	0.163479	0.190646	0.0310937	0.37329	0.173151	2.04359e-05	8.34847e-06	0.0305213	1	0.954063
rs2244089	2:207689486	C:0.181129	rs2252909	17:2225359	C:0.366122	3365	834	0.00468753	0.218495	0.077268	0.0028177	-0.190783	0.0638721	0.000404572	0.388965	0.109968	0.235878	-0.0925317	0.0780625	0.0315778	-0.250047	0.116316	0.00021129	7.89086e-05	0.0305517	1	0.954063
rs4464148	18:44713030	C:0.303954	rs235772	20:6710719	C:0.384958	3364	834	0.00798073	0.172314	0.0649536	0.00851592	-0.166196	0.0631709	0.848169	0.0185215	0.0967404	0.000733512	-0.299701	0.0887547	0.0305498	0.203552	0.0941114	0.00106091	0.000368023	0.0305517	1	0.954063
rs2944533	10:132842492	T:0.254086	rs747423	17:74296376	T:0.261664	3365	834	0.00369435	0.197011	0.0678613	0.00301781	-0.206765	0.0697137	0.000293972	0.31692	0.0875335	0.382638	-0.0791444	0.0906532	0.0315877	-0.240245	0.111763	0.000185396	6.9679e-05	0.0305821	1	0.954063
rs6824969	4:23672395	G:0.103002	rs1040566	20:55571093	G:0.0998811	3364	834	0.00515011	-0.293497	0.104914	0.00694335	-0.289895	0.107386	0.000660401	-0.398358	0.116975	0.000916048	-0.401202	0.121022	0.0271295	0.540045	0.244403	0.000356967	0.000130658	0.0306517	1	0.954063
rs9295405	6:170546144	C:0.185345	rs8756	12:64646019	A:0.489744	3364	833	0.000852185	-0.269976	0.080946	0.00160807	0.193443	0.061324	0.000322438	-0.527667	0.146714	0.131403	0.10943	0.0725378	0.03123	0.250144	0.116123	1.96866e-05	8.08532e-06	0.0306692	1	0.954063
rs10977110	9:8435066	A:0.3146	rs7045637	9:10336358	G:0.305828	3363	833	0.00610091	0.174012	0.0634544	0.00386908	-0.194677	0.067394	0.601153	0.0455887	0.0872106	0.000395538	-0.337609	0.0952879	0.030601	0.219367	0.101455	0.000363342	0.000132964	0.0306735	1	0.954063
rs11793389	9:9378678	T:0.0563485	rs10793362	11:78507223	C:0.202052	3363	834	0.0110092	-0.359755	0.141502	0.00140566	-0.252051	0.0789266	0.370116	-0.150692	0.168135	0.0148205	-0.20017	0.0821469	0.0381573	-0.605319	0.291979	0.00015176	5.76702e-05	0.0306822	1	0.954063
rs6971267	7:37109212	A:0.124666	rs438031	21:26467875	C:0.140267	3365	834	0.0117188	0.223446	0.0886515	0.0063513	0.23283	0.0853147	0.000962299	0.341181	0.103347	0.000542327	0.33868	0.0979147	0.0329908	-0.382624	0.179451	0.000919707	0.000322551	0.0306997	1	0.954063
rs2244089	2:207689486	C:0.181129	rs1790588	18:65686164	C:0.483804	3365	834	0.00454009	0.219248	0.0772549	0.00440042	0.167781	0.0589131	0.896981	-0.017528	0.135377	0.273535	0.0786863	0.0718624	0.0312279	0.232096	0.107743	0.000330262	0.000121485	0.0307084	1	0.954063
rs10509679	10:96698216	A:0.171225	rs1019216	11:22799796	G:0.162901	3364	834	0.0103168	-0.212451	0.0828261	0.000461151	0.278549	0.0795318	0.319851	-0.0969504	0.0974606	3.72977e-05	0.383693	0.0930479	0.0325414	-0.342697	0.160311	8.17982e-05	3.19023e-05	0.0307215	1	0.954063
rs6435632	2:212086769	A:0.306686	rs1869135	15:56669261	C:0.220505	3365	834	0.00510981	-0.187801	0.067071	0.00981387	0.183114	0.0709107	0.385276	-0.0736931	0.0848788	0.000760394	0.314905	0.0935318	0.0320413	-0.243902	0.113766	0.000508407	0.000183755	0.0307783	1	0.954063
rs12720917	16:55576893	C:0.154064	rs7228952	18:70337479	T:0.0905031	3359	830	0.00769081	0.221842	0.0832317	0.00463501	0.282347	0.0997211	0.000877887	0.301637	0.0906637	0.000369273	0.411142	0.115453	0.0330918	-0.423533	0.198752	0.000684637	0.000244411	0.0308353	1	0.954063
rs10212404	3:188163338	C:0.498216	rs235772	20:6710719	C:0.385073	3363	833	0.00198104	0.187449	0.060603	0.0115469	-0.159762	0.0632545	0.608946	0.0456849	0.0893018	0.00142233	-0.358749	0.112458	0.0311473	0.193929	0.0899825	0.000293633	0.000109067	0.0308792	1	0.954063
rs1358889	9:10164668	C:0.240713	rs11599920	10:35547170	T:0.176077	3365	834	0.00550434	0.189505	0.068267	0.00599389	0.208451	0.0758523	0.000438993	0.285657	0.0812574	0.000443141	0.336445	0.0957725	0.0320672	-0.266903	0.124513	0.000641589	0.00023012	0.0308967	1	0.954063
rs10212404	3:188163338	C:0.498216	rs3778850	7:134181455	A:0.307372	3364	833	0.00152675	0.192321	0.0606775	0.00438503	-0.190389	0.0668254	0.000153666	0.312231	0.0824901	0.916821	0.0119447	0.114369	0.0310372	-0.201024	0.0932134	0.000119016	4.59424e-05	0.0308967	1	0.954063
rs2304429	2:25312050	G:0.406659	rs2291385	6:159104665	A:0.0506837	3364	833	0.00917701	-0.163598	0.0627923	0.00541669	-0.416809	0.14987	0.00186297	-0.204545	0.0657436	0.000882566	-0.791784	0.238094	0.0309416	0.467262	0.216543	0.00055749	0.000201412	0.0309231	1	0.954063
rs12516824	5:124000347	T:0.382878	rs1415471	9:16646653	A:0.442628	3364	833	0.000670505	0.209298	0.0615335	0.0018458	-0.189386	0.060818	0.599126	0.050486	0.0960435	0.000255372	-0.338854	0.0926638	0.0311613	0.187899	0.0871921	2.05059e-05	8.46826e-06	0.0309275	1	0.954063
rs715092	2:121386577	T:0.259661	rs510415	18:58698041	A:0.457342	3364	833	0.00449611	0.191686	0.0674694	0.00801914	0.161761	0.0610128	0.000613263	0.392167	0.114479	0.000648241	0.2733	0.0801328	0.0312687	-0.210111	0.0975609	0.000627339	0.000225692	0.0309715	1	0.954063
rs10490815	3:10310145	C:0.286797	rs4483616	11:78501971	A:0.158043	3363	834	0.00764452	0.17639	0.0661284	0.00266093	-0.25871	0.0861099	0.000700148	0.257114	0.0758556	0.434695	-0.0897097	0.114838	0.032051	-0.299593	0.13975	0.000283006	0.000105658	0.0310112	1	0.954063
rs2599676	8:40540918	G:0.0580981	rs890860	19:7179165	T:0.198663	3365	834	0.00213654	0.37584	0.122401	0.00293683	0.223598	0.0751772	0.000155931	0.566731	0.149872	0.00037983	0.284785	0.0801371	0.0336368	-0.474127	0.223181	0.000120228	4.65708e-05	0.0310421	1	0.954063
rs1019216	11:22799796	G:0.162901	rs7968902	12:64649337	T:0.449019	3364	833	0.000355631	0.284379	0.0796359	0.00210003	-0.190555	0.0619548	0.626247	0.0636084	0.130608	0.000182249	-0.279045	0.0745624	0.0310932	0.240652	0.111626	1.85708e-05	7.72785e-06	0.0310818	1	0.954063
rs9834687	3:151512614	T:0.315844	rs12600354	17:62870902	T:0.394025	3364	834	0.00760056	0.171361	0.0641966	0.00341415	-0.180702	0.0617204	0.838629	0.0194937	0.095723	0.000341621	-0.30951	0.0864189	0.0312949	0.200215	0.0929804	0.000430112	0.000157986	0.0310995	1	0.954063
rs10266990	7:133112430	G:0.135067	rs312786	11:67876553	T:0.283358	3365	834	0.00131894	0.274209	0.0853747	0.00499431	-0.191218	0.0681122	0.378178	0.103461	0.117401	0.000490264	-0.277122	0.0794953	0.030551	0.290543	0.134332	0.000147955	5.70393e-05	0.0311837	1	0.954063
rs6719664	2:212233284	C:0.110847	rs1790588	18:65686164	C:0.483804	3365	834	0.00513234	0.261258	0.0933528	0.00414538	0.169038	0.0589625	0.841861	-0.0335204	0.168011	0.114657	0.104325	0.066129	0.0317338	0.284649	0.132534	0.000381803	0.000141359	0.031197	1	0.954063
rs12255372	10:114798892	T:0.261367	rs738407	22:42655288	G:0.373254	3365	834	8.01096e-06	0.299389	0.067054	0.00132726	0.196752	0.0612932	0.177771	0.13667	0.101414	0.327315	0.0802778	0.0819549	0.0316499	0.207994	0.0967954	3.44355e-07	1.62765e-07	0.0312147	1	0.954063
rs6435632	2:212086769	A:0.306686	rs3796867	4:15427646	T:0.0808321	3365	834	0.0038572	-0.193799	0.0670676	0.00937217	-0.307886	0.118501	0.0550993	-0.137597	0.0717362	0.608679	-0.0799772	0.156218	0.0345228	-0.413505	0.195611	0.00040608	0.000150018	0.0312192	1	0.954063
rs893346	2:11800212	C:0.0698365	rs13093232	3:63994682	A:0.0631501	3365	834	0.00484714	0.321596	0.114162	0.00806604	0.318421	0.120191	0.0646416	0.227987	0.123388	0.111034	0.210347	0.131998	0.0318317	0.714595	0.332909	0.000693808	0.000250104	0.0312281	1	0.954063
rs747423	17:74296376	T:0.2616	rs8112664	19:44276573	G:0.406306	3362	834	0.00275331	-0.208804	0.0697403	0.00753374	-0.16497	0.0617338	0.000359276	-0.376159	0.105416	0.000631521	-0.269424	0.078832	0.0311232	0.215222	0.099848	0.000343544	0.000128152	0.0313037	1	0.954063
rs4659190	1:117539009	A:0.232244	rs2251376	21:31438509	T:0.0558692	3365	834	0.00408788	0.19975	0.0695678	0.00237686	0.381195	0.125451	0.000592793	0.253465	0.0737914	0.000176999	0.585971	0.156269	0.0350391	-0.443468	0.210383	0.000214277	8.16003e-05	0.0313081	1	0.954063
rs6824969	4:23672395	G:0.103002	rs678963	20:3503910	T:0.339774	3364	834	0.00442325	-0.299188	0.105115	0.00252867	-0.194254	0.0643249	0.000504072	-0.523441	0.150475	0.000290017	-0.257202	0.0709708	0.0300977	0.337511	0.155621	0.000157998	6.10233e-05	0.0313572	1	0.954063
rs2582869	13:107710146	A:0.378121	rs510415	18:58698041	A:0.457342	3364	833	0.00210268	-0.191073	0.0621307	0.0108199	0.155616	0.0610628	0.000435585	-0.376738	0.107103	0.860739	0.0156502	0.0892088	0.0316164	0.191571	0.089135	0.000286796	0.000108065	0.031384	1	0.954063
rs7578326	2:226728897	G:0.361813	rs17277571	14:20219909	T:0.163299	3365	834	0.00215666	-0.197237	0.0642933	0.000522699	0.272642	0.0785973	0.000195146	-0.286384	0.0768771	0.372373	0.100585	0.112759	0.0312238	0.254327	0.118061	1.37033e-05	5.81016e-06	0.0313884	1	0.954063
rs17387327	4:15627342	T:0.0993161	rs12702181	7:45911994	G:0.356676	3363	834	0.00757855	0.258064	0.0966427	0.00518466	0.17675	0.0632305	0.862396	0.0255418	0.147364	0.116329	0.110583	0.0704182	0.0319377	0.299239	0.139493	0.000572735	0.000209226	0.0313929	1	0.954063
rs6970522	7:151080486	G:0.497325	rs4146134	9:9277321	C:0.262039	3364	833	0.00979366	-0.1545	0.0598135	0.00802475	0.180872	0.0682271	0.596356	-0.0420603	0.0794118	0.000888045	0.372788	0.112158	0.0319363	-0.200851	0.0936279	0.00102401	0.0003653	0.0315496	1	0.957935
rs715092	2:121386577	T:0.259733	rs4236002	6:20962984	T:0.13477	3365	834	0.00438111	0.192288	0.0674851	0.00277494	-0.278472	0.0930839	0.000411524	0.270063	0.0764492	0.373176	-0.107393	0.120593	0.032867	-0.323293	0.151517	0.000192311	7.41682e-05	0.0316171	1	0.959054
rs4659190	1:117539009	A:0.232244	rs7228952	18:70337479	T:0.0906389	3365	834	0.00584191	0.191938	0.0696305	0.00661601	0.270141	0.0994782	0.130323	0.118068	0.0780443	0.466864	0.0949246	0.130464	0.0313863	0.340346	0.158143	0.000518055	0.000191533	0.0316756	1	0.959054
rs2244089	2:207689486	C:0.18094	rs11175947	12:64570603	T:0.469819	3363	833	0.00520437	0.216154	0.0773608	0.000369861	0.219053	0.0615194	0.892058	-0.0183571	0.135277	0.0911516	0.126725	0.0750137	0.032381	0.236245	0.110411	3.13824e-05	1.30496e-05	0.0317705	1	0.959054
rs1800792	4:155753858	G:0.445617	rs12342140	9:81472517	C:0.147994	3365	834	0.0107487	0.155357	0.0609062	0.00467744	0.233256	0.082468	0.000993491	0.235065	0.0713971	0.00057016	0.4698	0.136355	0.0320859	-0.253235	0.11815	0.000655522	0.000240519	0.0318067	1	0.959054
rs3796867	4:15427646	T:0.0808321	rs7161752	15:84480432	T:0.493759	3365	834	0.00840683	-0.312538	0.118598	0.00430901	-0.173021	0.0606111	0.915661	0.0203288	0.19196	0.0564122	-0.123629	0.0648007	0.0338259	-0.367471	0.173161	0.00046871	0.00017482	0.0318384	1	0.959054
rs1934775	6:9939516	A:0.296285	rs1881624	7:151162016	G:0.496137	3365	834	0.00257496	-0.201771	0.066936	0.00853981	0.157683	0.0599566	0.000583497	-0.411877	0.119761	0.58692	0.0435204	0.0801033	0.0322499	0.202652	0.0946399	0.000310821	0.000118171	0.0318656	1	0.959054
rs6706188	2:100106402	C:0.281129	rs4236002	6:20962984	T:0.13477	3365	834	0.00600756	-0.188983	0.0687868	0.00244902	-0.282031	0.0930927	0.140645	-0.113508	0.0770387	0.297126	-0.122822	0.117802	0.0353993	-0.329448	0.156599	0.000233648	9.0047e-05	0.031911	1	0.959054
rs893346	2:11800212	C:0.0698365	rs12255372	10:114798892	T:0.261367	3365	834	0.0039205	0.329661	0.114287	7.56005e-06	0.300139	0.0670361	0.436578	0.119245	0.153274	0.000885947	0.241398	0.0726131	0.0322221	0.391716	0.182904	1.02492e-06	4.79017e-07	0.031961	1	0.959054
rs12663103	6:32269302	C:0.0541023	rs4127404	18:6985739	C:0.213882	3364	834	0.00108985	-0.4851	0.148519	0.00651833	0.195154	0.0717346	0.119405	-0.271857	0.174572	0.0012329	0.242564	0.0750704	0.0397426	-0.552653	0.268746	6.82783e-05	2.77071e-05	0.031961	1	0.959054
rs6435632	2:212086769	A:0.306686	rs12255372	10:114798892	T:0.261367	3365	834	0.00515881	-0.187981	0.0672093	1.28647e-05	0.292456	0.0670403	0.000492931	-0.316112	0.0907176	0.0679953	0.164379	0.0900687	0.0319015	0.22326	0.104053	1.11485e-06	5.21984e-07	0.0321253	1	0.959054
rs17387327	4:15627342	T:0.0993161	rs2237268	6:136994623	T:0.363069	3363	834	0.00620493	0.264487	0.0966427	0.00555784	-0.17517	0.0631749	0.000573973	0.488104	0.141741	0.116025	-0.109869	0.0699056	0.0337022	-0.313571	0.147659	0.000580052	0.000215855	0.0321345	1	0.959054
rs9428859	1:239306485	A:0.218936	rs510415	18:58698041	A:0.457342	3364	833	0.00503032	0.201652	0.0718881	0.00956906	0.158033	0.0609926	0.000719793	0.418766	0.123825	0.000794484	0.259959	0.0774908	0.0325667	-0.223772	0.104694	0.000699335	0.00025799	0.032139	1	0.959054
rs6970522	7:151080486	G:0.497325	rs312786	11:67876553	T:0.283358	3365	834	0.00969652	-0.154663	0.0597971	0.00683049	-0.183835	0.0679613	0.560282	-0.0456813	0.0784331	0.941965	0.00814089	0.111825	0.0325144	-0.204587	0.0956898	0.000814219	0.000298366	0.0321619	1	0.959054
rs3887925	3:188148339	G:0.443536	rs10937369	3:190015503	A:0.223031	3365	834	0.00319886	-0.180927	0.0613738	0.000611752	0.243796	0.0711533	0.32364	-0.077033	0.0780472	0.000122326	0.4276	0.111313	0.0330965	-0.215179	0.10098	4.71969e-05	1.95467e-05	0.0322032	1	0.959054
rs4686964	3:189687911	G:0.470282	rs7637969	3:192465170	C:0.222288	3365	834	0.00393258	-0.174006	0.0603452	0.00382148	0.206784	0.0714888	0.000349358	-0.276823	0.0774188	0.904234	0.0139312	0.11579	0.0324493	0.212423	0.0993175	0.000307275	0.000118089	0.0322675	1	0.959054
rs870872	1:235450248	T:0.202707	rs11707430	3:189640739	C:0.222487	3362	834	0.00166505	-0.238751	0.0759323	0.00525831	0.201059	0.0720442	0.2441	-0.111287	0.0955421	0.000437515	0.304721	0.0866582	0.0338401	-0.276959	0.13052	0.000133422	5.32084e-05	0.0323273	1	0.959054
rs9572356	13:69557159	G:0.0704518	rs235772	20:6710719	C:0.384958	3364	834	0.00760388	0.30044	0.112559	0.0118372	-0.159291	0.0632872	0.858923	0.0304944	0.171563	0.00184603	-0.212408	0.0682117	0.0324294	0.376388	0.175958	0.00109285	0.000396439	0.0323319	1	0.959054
rs12464230	2:232505394	T:0.0586924	rs1152005	3:12458451	T:0.0991085	3365	834	0.000644723	0.412497	0.120894	0.00164417	-0.337634	0.107255	0.0271234	0.295308	0.13364	0.000225771	-0.441156	0.11961	0.0298351	0.592022	0.272536	2.44795e-05	1.04298e-05	0.0323642	1	0.959054
rs6763887	3:186965312	T:0.351665	rs4483616	11:78501971	A:0.157996	3364	834	0.00427334	-0.183583	0.0642517	0.00270111	-0.25818	0.0860644	0.162546	-0.103497	0.0741086	0.513937	-0.0777767	0.119158	0.0336398	-0.286216	0.13473	0.000157151	6.2322e-05	0.0323734	1	0.959054
rs7161752	15:84480432	T:0.493759	rs9903422	17:66611792	G:0.0702823	3365	834	0.00667005	-0.164644	0.0606895	0.0107191	-0.319689	0.125283	0.0698685	-0.117086	0.0645897	0.83856	0.0419014	0.205666	0.0338008	-0.36628	0.172575	0.000581896	0.000217874	0.0323826	1	0.959054
rs2050745	1:162984982	T:0.306423	rs2900	15:21368814	T:0.155962	3363	832	0.0121099	-0.166292	0.0662801	0.00397761	-0.252883	0.0878085	0.263807	-0.0850167	0.0760818	0.526476	-0.075585	0.119333	0.033692	-0.303215	0.142774	0.00053463	0.000201061	0.0324011	1	0.959054
rs4483616	11:78501971	A:0.157996	rs691687	21:42562939	G:0.412753	3364	834	0.00436971	-0.245581	0.086164	0.00213878	-0.187843	0.0611816	0.000651349	-0.470467	0.137996	0.000201234	-0.26585	0.0715137	0.0322098	0.263279	0.122924	8.3871e-05	3.41594e-05	0.0324196	1	0.959054
rs9660091	1:162999351	A:0.359375	rs10081152	6:170558184	T:0.104911	3360	832	0.00417861	-0.183843	0.0641831	0.00425034	-0.29762	0.104101	0.0787615	-0.12305	0.0699976	0.621416	-0.07223	0.14626	0.0347047	-0.350426	0.165938	0.000237443	9.26722e-05	0.0324334	1	0.959054
rs1513181	3:190057690	T:0.142645	rs10853223	18:12273759	C:0.428826	3365	834	0.00677415	0.23092	0.0852811	0.00572728	0.167733	0.0607068	0.995584	-0.000773809	0.139809	0.233791	0.0855751	0.0718726	0.0331517	0.254115	0.119289	0.000611238	0.000228678	0.0324427	1	0.959054
rs10781126	9:74982121	A:0.32526	rs312786	11:67876553	T:0.283358	3365	834	0.00817553	-0.176278	0.0666526	0.00680406	-0.184149	0.0680449	0.000730049	-0.302904	0.0896686	0.000668194	-0.328581	0.096576	0.0321014	0.224108	0.10457	0.000678315	0.000252823	0.0324889	1	0.959054
rs9922494	16:76890222	C:0.140904	rs7228952	18:70337479	T:0.0906659	3364	834	0.00333384	-0.267043	0.0909808	0.00594878	0.273429	0.0994073	0.000407922	-0.363855	0.102932	0.154598	0.161105	0.113177	0.0310854	0.446883	0.207276	0.000261705	0.00010189	0.0325028	1	0.959054
rs9288645	2:229923176	T:0.481713	rs4243233	16:30439361	G:0.486768	3363	833	0.00715818	-0.160935	0.0598407	0.00721853	0.161362	0.060062	0.00104155	-0.345152	0.10526	0.911373	-0.0111943	0.100572	0.0326875	0.183542	0.0859319	0.000672872	0.000250978	0.0325028	1	0.959054
rs9264532	6:31342360	C:0.335466	rs172862	9:9022872	C:0.472776	3361	833	0.00929177	-0.168455	0.0647624	0.00238602	0.185195	0.0609709	0.860971	0.0189601	0.108258	0.000257166	0.313169	0.0856819	0.0325957	-0.194706	0.0911109	0.000293562	0.000113787	0.032526	1	0.959054
rs555015	1:15645520	G:0.485583	rs2010851	12:1626903	C:0.308264	3364	834	0.00709034	0.162583	0.0603819	0.0070918	0.174128	0.0646713	0.000642388	0.288081	0.0844057	0.00101431	0.377307	0.114804	0.0327686	-0.197569	0.0925421	0.000621167	0.000232812	0.0325445	1	0.959054
rs1879524	2:671739	G:0.16107	rs1800792	4:155753858	G:0.445617	3365	834	0.0100924	-0.220124	0.0855632	0.0118349	0.153179	0.0608571	0.973384	0.00444917	0.13335	0.00118207	0.227865	0.0702599	0.0329073	-0.263366	0.12346	0.00111672	0.000407063	0.0325677	1	0.959054
rs2681417	3:123307887	G:0.0713224	rs1250552	10:80728033	C:0.46627	3365	834	0.00192772	-0.396825	0.127961	0.003839	0.174193	0.0602514	0.000634775	-0.788287	0.230743	0.0486802	0.126621	0.0642297	0.0339455	0.377787	0.178141	0.000110045	4.45174e-05	0.0325817	1	0.959054
rs9264532	6:31342360	C:0.335366	rs11175947	12:64570603	T:0.469958	3362	833	0.00857249	-0.169995	0.06467	0.000269774	0.223998	0.0614921	0.818587	0.0255488	0.11139	4.33441e-05	0.351925	0.0860685	0.0327591	-0.198181	0.0928236	4.53944e-05	1.90101e-05	0.0325817	1	0.959054
rs6917161	6:3286674	T:0.207578	rs10977110	9:8435066	A:0.314413	3365	834	0.00403316	0.209715	0.0729302	0.00611236	0.173861	0.0634139	0.553106	0.0604012	0.101838	0.379201	0.0704196	0.0800797	0.0328518	0.230055	0.10781	0.000447901	0.000170655	0.0325956	1	0.959054
rs608343	11:67953406	G:0.308172	rs417938	16:11989734	C:0.492719	3365	834	0.00124981	-0.213817	0.0662535	0.00264426	-0.183083	0.0608994	0.000316567	-0.408078	0.113312	0.000260901	-0.301621	0.0826063	0.0327081	0.1985	0.0929462	5.79258e-05	2.40733e-05	0.0326467	1	0.959054
rs16910106	11:22737240	C:0.152245	rs12799882	11:78485098	T:0.179156	3363	833	0.000167575	0.304293	0.0808544	0.00146971	-0.26164	0.0822614	0.0503408	0.19036	0.0972686	0.000154346	-0.374664	0.0990135	0.0316606	0.321163	0.149471	5.65479e-06	2.55223e-06	0.0326561	1	0.959054
rs6656063	1:156231480	T:0.301011	rs870872	1:235450248	T:0.202707	3362	834	0.00672699	0.176063	0.0649664	0.00135509	-0.243342	0.0759482	0.000578742	0.268148	0.0779187	0.416513	-0.0852347	0.104906	0.0338669	-0.243273	0.114662	0.000163991	6.54757e-05	0.032712	1	0.959054
rs4972905	2:230190133	A:0.399406	rs738407	22:42655288	G:0.373254	3365	834	0.0101786	-0.159226	0.061963	0.00159278	0.192815	0.0610711	0.843856	-0.0178061	0.0904028	0.000218502	0.338415	0.0915474	0.033095	-0.187012	0.0877606	0.000239598	9.4189e-05	0.0327353	1	0.959054
rs748860	2:23608453	C:0.399406	rs12524707	6:143995365	T:0.356018	3365	834	0.00724729	-0.165282	0.0615515	0.00090297	-0.212228	0.0639409	0.000708314	-0.299553	0.0884593	0.000157959	-0.364522	0.0964801	0.0328072	0.195291	0.0914954	9.72446e-05	3.98565e-05	0.0329037	1	0.959054
rs950964	1:235487304	G:0.130163	rs2270038	12:1620166	C:0.326449	3365	834	0.0067296	0.232815	0.0859115	0.00161104	0.204139	0.064726	0.776929	0.0361693	0.127661	0.0801137	0.129189	0.0738211	0.0335729	0.277564	0.130608	0.0001734	6.94593e-05	0.0329366	1	0.959054
rs2270038	12:1620166	C:0.326397	rs2900	15:21368814	T:0.156064	3364	833	0.00152231	0.205147	0.064707	0.00376927	-0.254674	0.0879141	0.000138287	0.284309	0.0745979	0.624219	-0.0611002	0.124725	0.0336703	-0.292981	0.137938	8.86071e-05	3.64857e-05	0.0329413	1	0.959054
rs6824969	4:23672395	G:0.103002	rs4982695	14:22392453	C:0.302021	3364	834	0.00416291	-0.300991	0.105038	0.00806721	0.173706	0.0655681	0.583978	-0.079381	0.144966	0.000982343	0.237435	0.0720474	0.0342905	-0.343152	0.162121	0.000488811	0.000187211	0.0329648	1	0.959054
rs10810642	9:16831515	G:0.423134	rs4483616	11:78501971	A:0.158043	3363	833	0.00168091	0.190067	0.0605021	0.00280591	-0.257478	0.0861638	0.000154515	0.266829	0.0705207	0.84129	-0.0272338	0.136003	0.0332738	-0.256535	0.120509	7.38174e-05	3.06409e-05	0.0329742	1	0.959054
rs950964	1:235487304	G:0.130163	rs4804416	19:7174848	G:0.428826	3365	834	0.00324216	0.253742	0.0861957	9.07981e-05	0.235444	0.0601551	0.762539	0.0404522	0.133882	0.0178876	0.163387	0.0689999	0.0337815	0.253035	0.119206	1.13493e-05	5.04556e-06	0.0329789	1	0.959054
rs7637969	3:192465170	C:0.222288	rs10793359	11:78477819	T:0.48321	3365	834	0.00556638	0.198172	0.0714833	0.00415951	0.172927	0.0603417	0.870861	-0.0204932	0.126062	0.33659	0.0733057	0.0762867	0.033478	0.213627	0.100469	0.000326374	0.000127452	0.0330118	1	0.959054
rs2050745	1:162984982	T:0.306332	rs10204137	2:102334644	G:0.380797	3364	833	0.00951526	-0.171806	0.0662586	0.00680684	-0.171202	0.0632642	0.759035	-0.0287632	0.0937679	0.546743	-0.0509191	0.0844923	0.0338074	-0.211295	0.0995567	0.000892282	0.00033325	0.0331014	1	0.959054
rs10204137	2:102334644	G:0.380832	rs1926447	13:45527945	T:0.281278	3365	834	0.00696214	-0.170635	0.0632298	0.00267048	0.198813	0.0661977	0.63103	-0.0418592	0.0871563	0.0003075	0.350508	0.0971234	0.0336022	-0.212234	0.0998839	0.000305517	0.000119936	0.0331061	1	0.959054
rs6824969	4:23672395	G:0.103002	rs1367647	15:84741677	A:0.116082	3364	834	0.00493305	-0.295021	0.104938	0.0015249	0.285134	0.0899504	0.123598	-0.179716	0.11671	0.000164902	0.368295	0.0977564	0.039372	-0.493999	0.239773	0.000117557	4.80668e-05	0.0331156	1	0.959054
rs1709317	2:23613013	T:0.333333	rs10896371	11:68353680	C:0.13485	3363	834	0.00540635	-0.182386	0.0655648	0.00725021	0.232512	0.0865924	0.000532896	-0.267251	0.0771589	0.708106	0.0464308	0.124014	0.0330004	0.279266	0.130983	0.000653286	0.000247932	0.0331439	1	0.959054
rs2190947	7:43124493	C:0.402051	rs7508679	19:7173832	T:0.409631	3364	833	0.00538112	-0.171177	0.0615018	0.0105299	-0.157103	0.0614181	0.000638789	-0.322305	0.0943906	0.00106367	-0.306594	0.0936702	0.0331366	0.188885	0.0886607	0.000717056	0.000270963	0.0331486	1	0.959054
rs923346	11:67938951	C:0.14948	rs12325881	17:63069110	C:0.0575037	3365	834	0.00319502	-0.263463	0.0893604	0.000234507	0.447614	0.12168	0.0421677	-0.192481	0.0947314	2.06226e-05	0.586659	0.137777	0.0396854	-0.583469	0.283649	1.39225e-05	6.17224e-06	0.0331486	1	0.959054
rs2369476	1:158388112	A:0.280832	rs4878117	9:89475284	T:0.482467	3365	834	0.0057097	0.183168	0.0662691	0.0018751	0.191298	0.0615237	0.000881813	0.389482	0.117111	0.000195911	0.309962	0.0832283	0.033351	-0.201104	0.094511	0.000179363	7.21413e-05	0.0331581	1	0.959054
rs2671272	1:224081739	T:0.20416	rs9903422	17:66611792	G:0.0702823	3365	834	0.00911894	0.189763	0.0727739	0.00827092	-0.330857	0.125286	0.0851413	0.133678	0.0776475	0.000960557	-0.534133	0.161769	0.0314913	0.447926	0.208259	0.000813226	0.00030577	0.0331912	1	0.959054
rs3796867	4:15427646	T:0.0808561	rs467693	5:102195053	C:0.388377	3364	834	0.00908974	-0.309166	0.118515	0.00106585	0.205365	0.0627541	0.00135721	-0.614189	0.191718	0.0242471	0.152239	0.0675658	0.0338094	0.364749	0.171862	0.000131513	5.36337e-05	0.033196	1	0.959054
rs608343	11:67953406	G:0.308172	rs7247078	19:44285672	C:0.404755	3365	834	0.00169442	-0.207758	0.0661831	0.00104357	0.201064	0.0613279	0.000317028	-0.38098	0.105799	0.292336	0.0860965	0.0817622	0.0334497	0.203771	0.0958181	2.51888e-05	1.09736e-05	0.0332908	1	0.959054
rs1018139	4:167067451	T:0.0872473	rs6080616	20:17200213	A:0.42613	3364	833	0.00303736	-0.343308	0.115828	0.00579772	0.167551	0.0607288	0.689817	-0.0674471	0.168997	0.000829533	0.218193	0.0652735	0.0340831	-0.346515	0.163521	0.000188614	7.59672e-05	0.0333003	1	0.959054
rs2185815	1:117525154	G:0.223543	rs948346	18:8287072	C:0.0997325	3364	834	0.00738545	0.19124	0.0713865	0.0090803	0.251316	0.0963258	0.153129	0.114764	0.0803353	0.486426	0.0870569	0.125081	0.0336622	0.346415	0.163088	0.000961143	0.000359412	0.0333003	1	0.959054
rs831525	2:74006839	G:0.300386	rs17628432	4:113576376	T:0.336801	3364	834	0.00393224	0.186325	0.0646167	0.00777495	0.167425	0.0629017	0.000394109	0.327848	0.0925079	0.000674722	0.294982	0.0867683	0.0336791	-0.201606	0.0949227	0.000375013	0.000146629	0.0333146	1	0.959054
rs4236002	6:20962984	T:0.13481	rs1881623	7:151164218	C:0.0701546	3364	834	0.00310223	-0.274937	0.0929651	0.0076817	0.298516	0.111982	0.0486377	-0.195657	0.0992298	0.000807179	0.418251	0.124839	0.040807	-0.534407	0.261262	0.000334563	0.000131484	0.0333146	1	0.959054
rs7578326	2:226728897	G:0.361813	rs8008440	14:20226288	A:0.115453	3365	834	0.00158009	-0.202943	0.0642314	0.00137342	0.291116	0.0909688	0.000160666	-0.277032	0.0734059	0.490758	0.090976	0.132021	0.0330627	0.292244	0.137119	3.38621e-05	1.46072e-05	0.0333288	1	0.959054
rs11707430	3:189640739	C:0.222288	rs1788234	18:65717567	A:0.400297	3365	834	0.00636514	0.19662	0.0720656	0.00220834	0.184608	0.0603159	0.000682011	0.379545	0.111739	0.000201616	0.287409	0.0773231	0.0336264	-0.214015	0.100736	0.000187879	7.58518e-05	0.0333907	1	0.959054
rs2671272	1:224081739	T:0.204194	rs7763693	6:170567112	A:0.362136	3362	834	0.00931557	0.18925	0.0727816	0.0034185	-0.191005	0.0652483	0.000811685	0.34857	0.104089	0.258823	-0.0905696	0.0802085	0.0342677	-0.23756	0.11222	0.00042061	0.00016395	0.0334002	1	0.959054
rs1480474	12:64613210	G:0.391795	rs5945326	X:152553116	G:0.244203	3364	834	0.00228319	0.191096	0.0626405	0.00364216	-0.173841	0.0597885	0.139827	0.10879	0.0736842	0.000608758	-0.330748	0.0964932	0.0338272	0.188855	0.0889933	0.000120801	4.9698e-05	0.0334097	1	0.959054
rs1994350	6:159158992	T:0.184657	rs1358889	9:10164668	C:0.240559	3363	834	0.00960598	-0.209366	0.0808458	0.00627847	0.186655	0.0682998	0.481481	-0.072066	0.102378	0.000549726	0.280053	0.0810507	0.0353352	-0.276448	0.131361	0.000818804	0.00030981	0.0334622	1	0.959054
rs2671272	1:224081739	T:0.203731	rs8048462	16:12441122	C:0.387164	3350	828	0.0237893	0.165916	0.0733974	0.00620946	-0.171606	0.0627097	0.00188977	0.331549	0.106709	0.334522	-0.0745858	0.0772874	0.0343431	-0.233956	0.110564	0.00166517	0.000608075	0.033467	1	0.959054
rs172862	9:9022872	C:0.472784	rs10139564	14:20219625	C:0.436496	3362	833	0.00181085	0.19009	0.0609337	0.00535981	0.167308	0.0600839	0.000344995	0.357337	0.0998444	0.000840605	0.347286	0.104007	0.0337104	-0.182702	0.0860372	0.000186121	7.54186e-05	0.0335244	1	0.959855
rs2023828	4:113576410	A:0.303301	rs12799882	11:78485098	T:0.179156	3363	833	0.00494466	-0.18611	0.0662167	0.00172653	-0.257139	0.0820578	0.000481398	-0.275187	0.0788299	0.000221569	-0.417495	0.113048	0.0333935	0.272912	0.128289	0.00010675	4.43665e-05	0.0336202	1	0.961686
rs1345497	1:235520615	C:0.474294	rs2270038	12:1620166	C:0.326449	3365	834	0.00162099	-0.189181	0.0600175	0.00121708	0.20968	0.064819	0.512425	-0.056634	0.0864553	0.00025653	0.38638	0.105694	0.0342162	-0.191143	0.0902674	4.30731e-05	1.85818e-05	0.0336971	1	0.961686
rs10438408	15:84786812	A:0.244055	rs6080616	20:17200213	A:0.42613	3364	833	0.00712504	0.184358	0.0685105	0.00430855	0.173309	0.0607112	0.987948	-0.00169284	0.112072	0.369788	0.0698745	0.0779093	0.0341772	0.212598	0.100378	0.000534369	0.000207794	0.0337548	1	0.961686
rs8112664	19:44276573	G:0.406306	rs2251376	21:31438509	T:0.0557704	3362	834	0.00885507	-0.161443	0.061676	0.00227052	0.38426	0.12589	0.0857882	-0.112839	0.0656784	0.000286842	0.683234	0.18838	0.0364898	-0.389775	0.186368	0.00035614	0.000141095	0.0337596	1	0.961686
rs3774256	3:181171958	C:0.217747	rs4243233	16:30439361	G:0.486623	3364	833	0.00520174	0.199089	0.0712491	0.00673003	0.162584	0.0599959	0.900208	-0.015661	0.12489	0.401284	0.0637339	0.0759342	0.0344813	0.211084	0.0998317	0.000514086	0.000200687	0.0338417	1	0.961686
rs4146134	9:9277321	C:0.262039	rs1040566	20:55571093	G:0.0998811	3364	833	0.00687897	0.184543	0.0682824	0.00609257	-0.294232	0.107276	0.00090784	0.245753	0.0740747	0.496332	-0.0951546	0.139877	0.0376067	-0.363124	0.174653	0.000571687	0.000222252	0.0338755	1	0.961686
rs7637969	3:192465170	C:0.222288	rs1322163	9:10177598	G:0.153195	3365	834	0.00415516	0.204936	0.0715024	0.00206933	0.250235	0.0812425	0.194266	0.110031	0.0847654	0.265367	0.115787	0.103957	0.0341846	0.2845	0.134332	0.000189306	7.73742e-05	0.0339094	1	0.961686
rs1934775	6:9939516	A:0.296285	rs12255372	10:114798892	T:0.261367	3365	834	0.00200525	-0.207316	0.0671046	7.06807e-06	0.301033	0.0670209	0.366944	-0.0805617	0.0892935	1.84009e-06	0.427386	0.0895944	0.0346156	-0.221121	0.104656	4.5871e-07	2.30588e-07	0.0339336	1	0.961686
rs6970522	7:151080486	G:0.497325	rs4646257	8:18306826	T:0.177021	3364	834	0.00797615	-0.158715	0.0598231	0.00799505	-0.21644	0.0816054	0.240803	-0.0819626	0.0698754	0.945314	0.00913263	0.133144	0.0351299	-0.243792	0.115714	0.000910214	0.000347031	0.0339918	1	0.961686
rs10756761	9:16536099	T:0.484654	rs12799882	11:78485098	T:0.179529	3356	831	0.00809807	0.158682	0.0599263	0.0015683	-0.259703	0.0821393	0.000772246	0.238632	0.0709673	0.86237	-0.0237075	0.136755	0.0344385	-0.23839	0.112719	0.000171358	7.07215e-05	0.0341377	1	0.961686
rs511041	1:67934377	A:0.377675	rs3123108	6:159121821	C:0.387634	3364	833	0.00607563	-0.172133	0.062738	0.00637443	-0.171846	0.0629964	0.000686232	-0.31731	0.0934632	0.000679007	-0.310919	0.0915028	0.0340439	0.191874	0.0905256	0.000481938	0.000190355	0.0342061	1	0.961686
rs1331660	9:9029222	C:0.0806835	rs2834291	21:34191637	T:0.385884	3365	834	0.00351712	0.310548	0.106406	0.00493529	-0.175692	0.0624965	0.779064	0.0464567	0.165597	0.000633144	-0.234822	0.0687217	0.034153	0.335418	0.158346	0.000331595	0.000133228	0.0342109	1	0.961686
rs4686964	3:189687911	G:0.470282	rs12702181	7:45911994	G:0.356909	3365	834	0.00524539	-0.168435	0.0603371	0.0051077	0.177153	0.0632653	0.740391	-0.0294904	0.0890047	0.000707157	0.349565	0.103214	0.0345337	-0.191612	0.0906486	0.000385738	0.000153987	0.0342256	1	0.961686
rs7578326	2:226728897	G:0.361813	rs4464148	18:44713030	C:0.303863	3365	834	0.00115036	-0.208741	0.06421	0.00838653	0.171253	0.0649647	0.000154226	-0.340156	0.0898893	0.746636	0.0301771	0.0934051	0.0342982	0.206838	0.0977241	0.000160134	6.64323e-05	0.0342354	1	0.961686
rs3778850	7:134181455	A:0.307429	rs4878117	9:89475284	T:0.482467	3365	834	0.00482729	-0.188272	0.0668025	0.00181528	0.191995	0.0615586	0.000924739	-0.392772	0.118574	0.394711	0.0713434	0.0838244	0.0345735	0.20477	0.0968951	0.000142078	5.92365e-05	0.0342354	1	0.961686
rs1499244	11:22755007	G:0.400446	rs417938	16:11989734	C:0.492719	3365	834	0.000632662	-0.215118	0.0629512	0.00189373	-0.189438	0.0609828	0.000205447	-0.394872	0.106371	0.000278642	-0.333962	0.0918896	0.0344833	0.189826	0.0897789	3.14822e-05	1.39558e-05	0.0343382	1	0.961686
rs7777448	7:157724510	A:0.38715	rs9944780	18:12243275	G:0.296959	3354	829	0.00343918	-0.183681	0.0627864	0.000558322	0.225751	0.0654142	0.504714	-0.05755	0.0862701	9.04687e-05	0.370792	0.0947148	0.0350114	-0.202025	0.0958269	2.96109e-05	1.31652e-05	0.0343677	1	0.961686
rs12524707	6:143995365	T:0.355975	rs2190947	7:43124493	C:0.402051	3364	833	0.000713998	-0.216721	0.0640401	0.00440178	-0.175617	0.061667	0.000143108	-0.369485	0.097163	0.00048904	-0.30958	0.0887892	0.0341941	0.193552	0.0913939	5.78128e-05	2.50857e-05	0.0344021	1	0.961686
rs1994350	6:159158992	T:0.184657	rs10795445	10:17184002	C:0.13366	3363	834	0.0111227	-0.205296	0.0808628	0.0056433	-0.252529	0.0912376	0.00135627	-0.294984	0.0920732	0.000619143	-0.384557	0.112342	0.0320548	0.350775	0.163629	0.000627416	0.000246208	0.0344513	1	0.961686
rs11175947	12:64570603	T:0.469467	rs4887435	15:84682665	T:0.404677	3357	832	0.000219758	0.227637	0.0616044	0.00708829	0.162963	0.0605211	6.65607e-05	0.381222	0.0955862	0.00107721	0.347268	0.106213	0.034687	-0.186898	0.0884939	3.56305e-05	1.58059e-05	0.0345597	1	0.961686
rs715092	2:121386577	T:0.25981	rs16977781	15:84882220	A:0.0994352	3364	834	0.00558552	0.187133	0.0675285	0.00679073	0.259633	0.0959141	0.000641725	0.253884	0.0743799	0.000544129	0.441696	0.12773	0.0362624	-0.325802	0.15559	0.000562	0.00022264	0.0346339	1	0.961686
rs1432268	2:23623939	A:0.22138	rs7968902	12:64649337	T:0.449153	3363	833	0.007905	-0.196737	0.0740697	0.00203766	-0.191093	0.0619489	0.00105186	-0.389454	0.118871	0.000196396	-0.286687	0.0769917	0.0346817	0.223666	0.1059	0.000266314	0.000109321	0.0347082	1	0.961686
rs17266918	5:53443860	T:0.154429	rs7865126	9:19092828	C:0.115488	3364	833	0.00889107	0.216466	0.0827403	0.00182808	0.277259	0.0889555	0.183457	0.125121	0.0940629	0.148488	0.154947	0.107237	0.0345191	0.367611	0.173897	0.000295503	0.000120905	0.0347628	1	0.961686
rs3796867	4:15427646	T:0.0808321	rs2944533	10:132842492	T:0.254086	3365	834	0.00880265	-0.310244	0.118431	0.0039287	0.195613	0.0678309	0.485195	-0.104905	0.1503	0.000538081	0.252102	0.0728397	0.037536	-0.408565	0.196436	0.000454733	0.000182816	0.0348424	1	0.961686
rs1358889	9:10164668	C:0.240636	rs5945326	X:152553116	G:0.244203	3364	834	0.00684056	0.184629	0.0682672	0.00355101	-0.174433	0.0598293	0.255927	0.0924383	0.0813667	0.000392615	-0.276897	0.0781091	0.0343926	0.196615	0.0929431	0.000337516	0.000137682	0.0348873	1	0.961686
rs1019216	11:22799796	G:0.162901	rs6498261	16:12006358	G:0.496284	3364	834	0.000643637	0.27161	0.079592	0.00721951	0.163178	0.0607388	0.926711	0.0135532	0.147344	0.264834	0.0805503	0.07224	0.035592	0.244082	0.116143	6.36579e-05	2.7844e-05	0.0348973	1	0.961686
rs7637969	3:192465170	C:0.222288	rs1045570	9:136472132	T:0.175037	3365	834	0.00403064	0.20567	0.0715186	0.00192545	-0.260653	0.0840411	0.200194	0.109236	0.0852743	0.000228858	-0.406952	0.11044	0.0343868	0.294336	0.139133	0.000143088	6.06106e-05	0.0349172	1	0.961686
rs7865126	9:19092828	C:0.115488	rs2834291	21:34191637	T:0.385999	3364	833	0.0019229	0.275601	0.0888493	0.00637946	-0.170231	0.0624102	0.601421	0.069713	0.133458	0.00068522	-0.243544	0.071727	0.0350276	0.276492	0.131161	0.00020186	8.43539e-05	0.0349572	1	0.961686
rs11793389	9:9378678	T:0.0563485	rs235772	20:6710719	C:0.384775	3363	834	0.00831423	-0.373301	0.141454	0.00915941	-0.16496	0.0632989	0.679059	-0.080322	0.194133	0.0616646	-0.12367	0.0661796	0.0390155	-0.457236	0.221526	0.00092726	0.000361378	0.0349622	1	0.961686
rs2291385	6:159104665	A:0.0506686	rs624947	11:67897358	G:0.305201	3365	834	0.00719161	-0.403153	0.149991	0.000904522	-0.222335	0.0669956	0.553353	-0.11725	0.19781	0.0101227	-0.179528	0.0698115	0.0397508	-0.503107	0.244663	6.05799e-05	2.65986e-05	0.0349772	1	0.961686
rs1881623	7:151164218	C:0.0701546	rs4804416	19:7174848	G:0.428805	3364	834	0.00961638	0.290812	0.112312	0.000200054	0.223347	0.0600566	0.000952575	0.592379	0.179282	2.24024e-05	0.275937	0.0650874	0.0352959	-0.330492	0.157007	3.01507e-05	1.35962e-05	0.0349922	1	0.961686
rs16931219	9:10165169	C:0.145617	rs4783324	16:81709649	T:0.0826152	3365	834	0.00489457	0.22701	0.0806748	0.00802503	0.270344	0.101978	0.105589	0.145699	0.0900297	0.242674	0.140786	0.120502	0.0348115	0.389681	0.184636	0.00060257	0.000240128	0.0350272	1	0.961686
rs555015	1:15645520	G:0.485587	rs1250552	10:80728033	C:0.46627	3365	834	0.00575725	0.166649	0.0603516	0.00428038	0.171832	0.0601499	0.000925222	0.34413	0.103894	0.000813176	0.355151	0.10607	0.0353244	-0.182263	0.0866015	0.000382783	0.000155955	0.0350773	1	0.961686
rs11793389	9:9378678	T:0.0563485	rs6080616	20:17200213	A:0.426256	3363	833	0.00899133	-0.36967	0.141507	0.00466992	0.171682	0.0606874	0.996632	0.000920588	0.218071	0.000890109	0.211237	0.0635654	0.0362188	-0.428465	0.20457	0.000541461	0.00021714	0.0350824	1	0.961686
rs2023828	4:113576410	A:0.303359	rs7189840	16:55241127	A:0.483353	3364	834	0.0039438	-0.191001	0.0662596	0.00123386	-0.193692	0.0599492	0.881059	-0.0158469	0.10591	0.330887	-0.0786917	0.0809312	0.0355618	-0.19728	0.0938576	9.03988e-05	3.91804e-05	0.0350974	1	0.961686
rs691687	21:42562939	G:0.412779	rs738407	22:42655288	G:0.373254	3365	834	0.00174921	-0.191322	0.0611291	0.00204092	0.188549	0.0611337	0.597125	-0.0481562	0.0911118	0.000285688	0.331344	0.0913312	0.0355056	-0.184417	0.0877112	4.74917e-05	2.11171e-05	0.0351175	1	0.961686
rs4127404	18:6985739	C:0.213882	rs1040566	20:55571093	G:0.0998811	3364	834	0.00607649	0.196409	0.0715875	0.00716096	-0.288884	0.107421	0.100888	0.128987	0.0786237	0.000831787	-0.457982	0.137038	0.033368	0.355186	0.16694	0.00049754	0.000200617	0.0351476	1	0.961686
rs1869135	15:56669261	C:0.220571	rs4127404	18:6985739	C:0.213882	3364	834	0.00740406	0.189459	0.0707437	0.00564711	0.197919	0.0715131	0.40153	0.0752383	0.0896877	0.385297	0.0795049	0.0915767	0.0353274	0.246938	0.117334	0.000624893	0.000249349	0.0351577	1	0.961686
rs1800792	4:155753858	G:0.445617	rs417938	16:11989734	C:0.492719	3365	834	0.010978	0.154887	0.0608978	0.00344496	-0.177899	0.0608209	0.0014222	0.331721	0.103984	0.958765	-0.00527437	0.102013	0.0354974	-0.184545	0.0877685	0.00045307	0.000183627	0.0351828	1	0.961686
rs8008440	14:20226288	A:0.115453	rs890860	19:7179165	T:0.198663	3365	834	0.00118098	0.294952	0.0909383	0.00295639	0.223602	0.0752303	0.000103854	0.434015	0.111819	0.000275807	0.312289	0.085864	0.0366724	-0.335892	0.160761	6.74499e-05	2.9644e-05	0.0351979	1	0.961686
rs1432268	2:23623939	A:0.221463	rs10517003	4:40963950	G:0.209572	3364	834	0.0111423	-0.187695	0.0739478	0.00558464	-0.212248	0.0765901	0.35881	-0.081526	0.0888437	0.303487	-0.096305	0.0935923	0.0376203	-0.284106	0.136657	0.000679475	0.000270334	0.035203	1	0.961686
rs2485570	1:235352230	G:0.0726597	rs2570054	17:63010733	G:0.404903	3365	834	0.00887098	-0.328795	0.125639	0.00419806	0.174944	0.0611078	0.943155	-0.0136588	0.191554	0.000621183	0.224012	0.0654586	0.0374789	-0.369412	0.177559	0.000500708	0.000202423	0.0352735	1	0.961686
rs7578326	2:226728897	G:0.361813	rs4723002	7:30692226	G:0.0976226	3365	834	0.00110447	-0.209846	0.0643214	0.000823614	-0.369675	0.110524	0.03206	-0.150304	0.0701156	0.321968	-0.148422	0.149858	0.0374716	-0.352123	0.169242	1.42997e-05	6.67217e-06	0.0353089	1	0.961686
rs10810642	9:16831515	G:0.423008	rs9665553	10:17144179	G:0.229043	3364	833	0.00238996	0.18366	0.0604756	0.000359043	-0.266795	0.074764	0.207242	0.0934842	0.074124	0.00014402	-0.467827	0.123075	0.0357478	0.224048	0.106701	1.0364e-05	4.89439e-06	0.0353493	1	0.961686
rs1881624	7:151162016	G:0.496137	rs1869135	15:56669261	C:0.220505	3365	834	0.0068749	0.162082	0.0599672	0.00546667	0.196592	0.0707633	0.00063364	0.259235	0.0758709	0.000847977	0.406544	0.121842	0.0355675	-0.210781	0.100284	0.000692708	0.000276402	0.0353695	1	0.961686
rs3754471	1:156416743	A:0.444395	rs8013925	14:92133822	C:0.461195	3363	832	0.0021069	-0.18772	0.0610523	0.00960249	0.157806	0.0609332	0.000466402	-0.362071	0.103468	0.972619	0.00327612	0.095447	0.0356627	0.183815	0.0874995	0.000242482	0.000101605	0.0354151	1	0.961686
rs2244089	2:207689486	C:0.181129	rs4422297	3:64679900	G:0.306835	3365	834	0.00366037	0.224612	0.0772913	0.00628332	-0.179851	0.0658163	0.000348553	0.373533	0.104448	0.283453	-0.0850916	0.0793324	0.0367602	-0.254965	0.122085	0.00043806	0.000179629	0.0356235	1	0.961686
rs12464230	2:232505394	T:0.0586924	rs2582869	13:107710146	A:0.378157	3365	834	0.00106367	0.395108	0.120713	0.00244719	-0.188204	0.0621177	0.382519	0.148941	0.170557	0.000342055	-0.240549	0.0671704	0.034992	0.357361	0.16949	4.2764e-05	1.93457e-05	0.0356898	1	0.961686
rs1926447	13:45527945	T:0.281278	rs3917878	17:29602968	T:0.0829123	3365	834	0.00253913	0.200208	0.066324	0.00650703	-0.316513	0.116319	0.000336626	0.256404	0.0715145	0.533927	-0.0953691	0.153321	0.0381606	-0.380461	0.18352	0.000247143	0.000104212	0.0357256	1	0.961686
rs12524707	6:143995365	T:0.356018	rs10438408	15:84786812	A:0.243982	3365	834	0.00093877	-0.211403	0.0639015	0.00959254	0.177398	0.0684886	0.21778	-0.101374	0.0822541	0.000895243	0.322275	0.0970261	0.036441	-0.220008	0.105168	0.000132658	5.74681e-05	0.0357511	1	0.961686
rs2237268	6:136994623	T:0.363001	rs6970522	7:151080486	G:0.497325	3365	834	0.00660505	-0.171427	0.0631146	0.0100007	-0.154096	0.0598246	0.00103565	-0.350542	0.106851	0.000991013	-0.281824	0.0855811	0.0359405	0.183387	0.0874271	0.000804635	0.000322065	0.0358229	1	0.961686
rs1432268	2:23623939	A:0.221463	rs890860	19:7179165	T:0.198722	3364	834	0.00925488	-0.192834	0.074096	0.00245176	0.227518	0.0751075	0.365688	-0.0816125	0.0902214	0.000217977	0.339588	0.0918495	0.0366784	-0.287336	0.137526	0.000369019	0.000153253	0.0358382	1	0.961686
rs9428859	1:239306485	A:0.219084	rs17628432	4:113576376	T:0.336801	3364	834	0.00480223	0.202713	0.0718837	0.00621101	0.171904	0.0628207	0.67142	0.0444802	0.104857	0.444509	0.0626025	0.0818761	0.0363323	0.22048	0.105332	0.000457796	0.000189338	0.0360905	1	0.961686
rs12998521	2:102340849	T:0.374029	rs2254884	9:106621570	C:0.281082	3346	827	0.00887278	0.160471	0.0613205	0.0167041	0.159296	0.066563	0.591744	0.044423	0.0828308	0.975229	0.00312113	0.100516	0.0362935	0.195427	0.0933441	0.00145736	0.00056978	0.0361009	1	0.961686
rs6763887	3:186965312	T:0.351709	rs9944780	18:12243275	G:0.29688	3365	834	0.00497608	-0.180389	0.064228	0.00025518	0.238238	0.0651457	0.00056338	-0.313607	0.090936	0.244967	0.105828	0.0910221	0.0360868	0.202063	0.0964067	2.10563e-05	9.87204e-06	0.0361112	1	0.961686
rs6656063	1:156231480	T:0.301576	rs11793389	9:9378678	T:0.0563317	3364	834	0.0126389	0.161726	0.0648518	0.0117914	-0.355703	0.141246	0.0754759	0.120625	0.0678597	0.00161355	-0.640211	0.20302	0.035923	0.454609	0.216708	0.00130509	0.000513862	0.0361629	1	0.961686
rs748860	2:23608453	C:0.399406	rs3778850	7:134181455	A:0.307429	3365	834	0.00657175	-0.167284	0.0615513	0.00470369	-0.188662	0.0667438	0.564874	-0.0481416	0.0836347	0.738906	-0.0330855	0.0992657	0.0367988	-0.203001	0.0972233	0.000452849	0.000187779	0.0361837	1	0.961686
rs17413044	5:53512474	A:0.204073	rs5945326	X:152553116	G:0.244203	3364	834	0.00605424	0.203444	0.074119	0.00357879	-0.174042	0.0597451	0.000566054	0.301472	0.0874497	0.28725	-0.0790445	0.0742778	0.0377119	-0.22601	0.108765	0.000304103	0.000128437	0.0361992	1	0.961686
rs6917161	6:3286674	T:0.20764	rs2190947	7:43124493	C:0.402051	3364	833	0.00423005	0.20856	0.0729108	0.00524001	-0.171808	0.0615379	0.000511959	0.380858	0.109618	0.301308	-0.0783512	0.0758017	0.0369377	-0.220945	0.105895	0.000339541	0.00014275	0.0362148	1	0.961686
rs1358889	9:10164668	C:0.240713	rs1790588	18:65686164	C:0.483804	3365	834	0.0070088	0.183994	0.0682364	0.0046769	0.166491	0.0588624	0.897314	-0.0152376	0.118071	0.410715	0.0631643	0.0767828	0.0367779	0.196001	0.0938602	0.000479649	0.000198757	0.0362719	1	0.961686
rs12702181	7:45911994	G:0.356909	rs17302884	9:118211868	G:0.400297	3365	834	0.00484062	0.178402	0.0633203	0.00248348	0.186003	0.0614814	0.000622702	0.33443	0.097743	0.000344115	0.327312	0.0914382	0.0366269	-0.186053	0.0890249	0.000200094	8.64595e-05	0.036402	1	0.961686
rs7045637	9:10336358	G:0.305564	rs12799882	11:78485098	T:0.179113	3361	832	0.00493807	-0.189669	0.0674726	0.00192185	-0.254657	0.082093	0.000504624	-0.28196	0.0810627	0.000251148	-0.40767	0.111352	0.0355657	0.265344	0.126242	0.000116657	5.1565e-05	0.0364072	1	0.961686
rs12255372	10:114798892	T:0.261367	rs7508679	19:7173832	T:0.40951	3365	834	7.54259e-06	0.300257	0.0670551	0.0073318	-0.164991	0.0615321	0.209471	0.131926	0.105118	0.000734843	-0.280258	0.0830091	0.0365873	0.202475	0.0968623	1.56913e-06	8.07864e-07	0.0364698	1	0.961686
rs11915384	3:191853458	G:0.0644874	rs3917878	17:29602968	T:0.0829123	3365	834	0.00819486	0.311988	0.118001	0.00798549	-0.308282	0.116215	0.0969388	0.212334	0.127921	0.00148939	-0.401817	0.126487	0.0324122	0.637647	0.298065	0.000759677	0.000309702	0.0365169	1	0.961686
rs1415471	9:16646653	A:0.442628	rs2570054	17:63010733	G:0.405024	3364	833	0.00167115	-0.191039	0.0607786	0.0044771	0.173907	0.0611827	0.000305045	-0.34035	0.0942543	0.835341	0.0199115	0.0957945	0.0366249	0.179009	0.0856536	0.000116985	5.18313e-05	0.0365169	1	0.961686
rs1045570	9:136472132	T:0.175089	rs12600354	17:62870902	T:0.394025	3364	834	0.00223382	-0.256975	0.0840544	0.00376294	-0.178527	0.0616168	0.000371581	-0.451499	0.126844	0.000388276	-0.257866	0.0726807	0.0359541	0.252107	0.120197	0.000122539	5.42461e-05	0.036564	1	0.961686
rs1358889	9:10164668	C:0.240636	rs2240191	12:111820114	A:0.170779	3364	833	0.00655528	0.185753	0.0683261	0.00162263	-0.265346	0.0841885	0.000622119	0.27597	0.080651	0.249637	-0.123241	0.107052	0.0382977	-0.283995	0.137086	0.00016635	7.27342e-05	0.0365797	1	0.961686
rs32680	5:102219614	A:0.257801	rs17277571	14:20219909	T:0.163299	3365	834	0.000368292	0.245936	0.0690479	0.000137436	0.300071	0.0787023	3.54744e-05	0.335917	0.0812347	1.68043e-05	0.430988	0.100146	0.0378042	-0.267163	0.128631	2.98569e-06	1.51213e-06	0.0366217	1	0.961686
rs32680	5:102219614	A:0.257729	rs235772	20:6710719	C:0.384958	3364	834	0.000882542	0.228912	0.0688351	0.0114773	-0.159991	0.0632923	0.465942	0.0741167	0.101655	0.00110836	-0.274984	0.0843129	0.0367229	0.213788	0.102348	0.000146035	6.43445e-05	0.0366794	1	0.961686
rs7777448	7:157724510	A:0.386967	rs7189840	16:55241127	A:0.483299	3353	829	0.00249664	-0.190162	0.0628895	0.00119885	-0.194732	0.0601182	0.000497159	-0.360123	0.103416	0.000194362	-0.328097	0.0880507	0.0367606	0.182649	0.0874581	5.74399e-05	2.6313e-05	0.0367426	1	0.961686
rs948346	18:8287072	C:0.0997325	rs1788234	18:65717567	A:0.400268	3364	834	0.00900008	0.25147	0.0962732	0.00183865	0.187649	0.0602379	0.000905978	0.481546	0.145122	0.000200411	0.250474	0.0673589	0.0378541	-0.277343	0.133567	0.000263019	0.000113297	0.0367953	1	0.961686
rs511041	1:67934377	A:0.377639	rs6824969	4:23672395	G:0.103033	3363	833	0.00699038	-0.169184	0.0627234	0.00614738	-0.287182	0.104818	0.000912627	-0.230526	0.0695159	0.000940598	-0.535275	0.161826	0.0364686	0.320157	0.153063	0.000421793	0.000178108	0.0368533	1	0.961686
rs11714649	3:65674445	C:0.342895	rs17628432	4:113576376	T:0.336801	3364	834	0.00201478	-0.202141	0.0654593	0.00583905	0.173265	0.0628526	0.500691	-0.062657	0.0930455	0.000602715	0.301852	0.0879934	0.037307	-0.200933	0.0964916	0.000186212	8.15336e-05	0.0368586	1	0.961686
rs3796867	4:15427646	T:0.0808321	rs32680	5:102219614	A:0.257801	3365	834	0.00850248	-0.311805	0.118492	0.000753114	0.232002	0.068854	0.00108754	-0.538125	0.164723	0.0183984	0.175054	0.0742542	0.0367731	0.389855	0.186687	0.00010097	4.53808e-05	0.0368903	1	0.961686
rs11098157	4:113581387	A:0.178306	rs6570567	6:143973425	T:0.202823	3365	834	0.00655601	-0.217516	0.0800105	0.0057816	-0.210066	0.0761133	0.230543	-0.112466	0.0938026	0.20772	-0.111959	0.088866	0.039652	-0.302089	0.146834	0.000509525	0.000213631	0.0369273	1	0.961686
rs10266990	7:133112430	G:0.135067	rs6950343	7:151167114	T:0.0713224	3365	834	0.00184724	0.265402	0.0852354	0.00838979	0.295123	0.11196	0.0352861	0.194251	0.092278	0.257377	0.151485	0.133749	0.0362616	0.473769	0.226253	0.000277803	0.000119754	0.0369379	1	0.961686
rs6656063	1:156231480	T:0.301486	rs17368239	6:143976280	C:0.405944	3365	834	0.0113136	0.16417	0.0648161	0.00976175	0.157338	0.0608858	0.95318	-0.00615203	0.10478	0.653018	0.0376668	0.0837833	0.0373348	0.19444	0.0933874	0.00128816	0.000516548	0.0369591	1	0.961686
rs11915384	3:191853458	G:0.0645065	rs2900	15:21368814	T:0.156064	3364	833	0.00725402	0.316329	0.117816	0.00375414	-0.254655	0.0878693	0.000718634	0.45474	0.134444	0.0485765	-0.184389	0.09349	0.042199	-0.522365	0.257126	0.000396867	0.000168501	0.036975	1	0.961686
rs1367647	15:84741677	A:0.116048	rs2113557	17:9197773	C:0.152155	3365	834	0.00147384	0.286231	0.0900158	0.00648832	-0.23808	0.0874643	0.084542	0.179718	0.104189	0.00078787	-0.340474	0.101421	0.0358995	0.369977	0.176342	0.000156233	6.9119e-05	0.0369909	1	0.961686
rs6824969	4:23672395	G:0.103033	rs4399595	18:8217344	G:0.493756	3363	834	0.00506694	-0.294013	0.104902	0.00664837	-0.162941	0.060038	0.00114882	-0.606406	0.186512	0.000904477	-0.218194	0.0657476	0.0369387	0.315392	0.151163	0.000394645	0.000167679	0.0369962	1	0.961686
rs17366515	4:85636774	A:0.108915	rs9903422	17:66611792	G:0.0702823	3365	834	0.00579974	-0.283031	0.102589	0.00948623	-0.32476	0.125196	0.0585893	-0.204941	0.108362	0.1435	-0.20021	0.13686	0.048608	-0.641995	0.325553	0.000447792	0.000189448	0.0370652	1	0.961686
rs12998521	2:102340849	T:0.373917	rs1045570	9:136472132	T:0.175381	3347	828	0.00641144	0.167251	0.0613547	0.00231003	-0.257002	0.0843412	0.235369	0.0862826	0.0727116	0.000419879	-0.453734	0.128636	0.0371091	0.249829	0.119847	0.000232453	0.000101368	0.0371078	1	0.961686
rs17266918	5:53443860	T:0.154383	rs1331660	9:9029222	C:0.0806835	3365	834	0.00826862	0.218267	0.0826488	0.0036821	0.308557	0.106246	0.12324	0.140577	0.0912059	0.168393	0.173194	0.125741	0.0362145	0.433265	0.206857	0.000576241	0.000241248	0.0371237	1	0.961686
rs12663103	6:32269302	C:0.0539536	rs1415471	9:16646653	A:0.442628	3364	833	0.000389624	-0.532089	0.15001	0.000769503	-0.204945	0.0609313	0.27949	-0.223031	0.20623	0.00817196	-0.167819	0.0634504	0.0417425	-0.463733	0.227758	7.08664e-06	3.53396e-06	0.0371823	1	0.961686
rs893346	2:11800212	C:0.0698781	rs4828037	X:99732340	C:0.373476	3363	833	0.00574965	0.315152	0.114114	0.00647051	0.13886	0.0509965	0.000515446	0.547339	0.157616	0.000920126	0.182677	0.055125	0.0381158	-0.280334	0.135191	0.000509836	0.000215027	0.0371983	1	0.961686
rs721471	1:85811599	A:0.205498	rs1322163	9:10177598	G:0.153195	3365	834	0.00459231	0.207053	0.0730519	0.00326497	0.239171	0.0813059	0.202475	0.110842	0.0869667	0.333641	0.102099	0.105604	0.0379885	0.290513	0.140008	0.000207405	9.10732e-05	0.0371983	1	0.961686
rs6697826	1:158432859	C:0.16409	rs438031	21:26467875	C:0.140309	3364	834	0.0134201	-0.208568	0.0843577	0.00654278	0.232429	0.0854752	0.263305	-0.107882	0.0964425	0.000681577	0.331613	0.0976228	0.0418678	-0.367364	0.180538	0.000922293	0.000378154	0.037209	1	0.961686
rs2185815	1:117525154	G:0.223626	rs7578326	2:226728897	G:0.361813	3365	834	0.00832173	0.188432	0.0714101	0.00144414	-0.204526	0.0642015	0.000831551	0.3404	0.101853	0.233284	-0.0975977	0.0818812	0.0379542	-0.218978	0.105514	0.000161587	7.17292e-05	0.037209	1	0.961686
rs10517003	4:40963950	G:0.209807	rs480575	11:34424222	C:0.28321	3365	834	0.00574795	-0.211615	0.0766216	0.00466785	0.187641	0.0663251	0.462897	-0.073645	0.100322	0.000436184	0.283784	0.0806855	0.0381651	-0.251996	0.121556	0.000332324	0.000142983	0.0372143	1	0.961686
rs1415471	9:16646653	A:0.442628	rs7161752	15:84480432	T:0.493757	3364	833	0.00166741	-0.19089	0.0607187	0.00474022	-0.171294	0.0606526	0.00040333	-0.358694	0.101386	0.000673541	-0.321525	0.0945626	0.0374032	0.177394	0.085231	0.000120846	5.43287e-05	0.0372357	1	0.961686
rs10438408	15:84786812	A:0.243982	rs1040566	20:55571093	G:0.0998514	3365	834	0.0107119	0.174569	0.0684058	0.00759424	-0.286953	0.107489	0.00168865	0.230268	0.0733305	0.421523	-0.108193	0.134605	0.0400407	-0.39376	0.191766	0.000830278	0.000342468	0.0372464	1	0.961686
rs9295405	6:170546144	C:0.185345	rs16910106	11:22737240	C:0.152348	3364	833	0.000755277	-0.272518	0.0808973	0.000207238	0.299649	0.0807673	9.19865e-05	-0.388669	0.0993832	0.0419262	0.194618	0.0956707	0.0358352	0.307336	0.146435	3.40935e-06	1.74486e-06	0.0372784	1	0.961686
rs10977110	9:8435066	A:0.314413	rs9903422	17:66611792	G:0.0702823	3365	834	0.00590236	0.174453	0.0633647	0.00644785	-0.341197	0.125252	0.000949107	0.223099	0.0674996	0.631585	-0.0827526	0.172582	0.039836	-0.373273	0.181602	0.000540338	0.00022767	0.0372784	1	0.961686
rs11915384	3:191853458	G:0.0645257	rs17387327	4:15627342	T:0.0993161	3363	834	0.00522866	0.329133	0.117859	0.00483713	0.272463	0.0966976	0.000671181	0.432671	0.127216	0.00083574	0.338069	0.101198	0.0439421	-0.658519	0.326867	0.000636752	0.000266403	0.0373105	1	0.961686
rs10810642	9:16831515	G:0.423008	rs738407	22:42655288	G:0.373216	3364	833	0.00148025	0.192242	0.0604814	0.00137627	0.195636	0.0611441	0.000245977	0.33215	0.0905927	0.000299058	0.357484	0.0988586	0.0375329	-0.178467	0.0858048	4.37995e-05	2.05568e-05	0.0373694	1	0.961686
rs172862	9:9022872	C:0.472925	rs2240191	12:111820114	A:0.170634	3361	832	0.00209884	0.187557	0.0609768	0.00134091	-0.271683	0.0847134	0.119313	0.110885	0.0711868	0.000535432	-0.528329	0.152592	0.0384463	0.258531	0.12489	4.06565e-05	1.91378e-05	0.0373748	1	0.961686
rs10490815	3:10310145	C:0.286712	rs17368239	6:143976280	C:0.405916	3364	834	0.00776308	0.176106	0.0661505	0.00849602	0.160131	0.060847	0.000888842	0.33629	0.101184	0.000825104	0.276455	0.0826663	0.0376678	-0.192257	0.0925001	0.000925112	0.000380751	0.0373909	1	0.961686
rs7039706	9:16635242	A:0.487515	rs1480474	12:64613210	G:0.391795	3364	833	0.00966244	0.154282	0.0596217	0.0035741	0.182839	0.0627559	0.962343	0.00441454	0.0935015	0.999875	-1.70102e-05	0.108245	0.0377127	0.181262	0.0872305	0.000327612	0.000141788	0.0374553	1	0.961686
rs2023828	4:113576410	A:0.30321	rs467693	5:102195053	C:0.388377	3364	834	0.00552169	-0.183769	0.0662253	0.001193	0.203333	0.0627465	0.000810526	-0.348912	0.104178	0.307405	0.086142	0.0843965	0.0377348	0.201363	0.0969152	9.28821e-05	4.24149e-05	0.0374606	1	0.961686
rs1345497	1:235520615	C:0.474294	rs1045570	9:136472132	T:0.175037	3365	834	0.00208654	-0.184597	0.0599801	0.00252399	-0.253491	0.083925	0.000213533	-0.264183	0.0713538	0.00056697	-0.480888	0.139512	0.0374787	0.247322	0.118876	7.2993e-05	3.36585e-05	0.037466	1	0.961686
rs467693	5:102195053	C:0.388377	rs10793359	11:78477819	T:0.483205	3364	834	0.00102305	0.206184	0.0627822	0.00366372	0.175379	0.060356	0.000323171	0.390083	0.108477	0.000555867	0.32509	0.0941667	0.0376044	-0.184003	0.0884996	6.65421e-05	3.07958e-05	0.037466	1	0.961686
rs511041	1:67934377	A:0.377675	rs2023828	4:113576410	A:0.303359	3364	833	0.00649321	-0.170697	0.0627153	0.00589273	-0.182248	0.0661831	0.51377	-0.0546531	0.0836981	0.704935	-0.0363296	0.0959409	0.0381218	-0.201738	0.0972912	0.000440903	0.000188678	0.0375575	1	0.961686
rs1432268	2:23623939	A:0.221528	rs9264532	6:31342360	C:0.335266	3363	834	0.00754321	-0.197939	0.074083	0.00751979	-0.172875	0.064677	0.000847798	-0.345461	0.103534	0.000763275	-0.270163	0.0802675	0.0367947	0.232166	0.111189	0.000918473	0.000379648	0.0375737	1	0.961686
rs13093232	3:63994682	A:0.0631501	rs970427	18:17997524	G:0.0622585	3365	834	0.0097364	0.310758	0.120213	0.000936522	0.39187	0.118428	0.123354	0.203995	0.132391	0.026231	0.288231	0.129672	0.0376024	0.632044	0.303989	0.000166188	7.4281e-05	0.037579	1	0.961686
rs870872	1:235450248	T:0.202707	rs2570054	17:63010733	G:0.405265	3362	834	0.00167309	-0.238731	0.0759601	0.00502403	0.171311	0.061063	0.657096	-0.0516673	0.116387	0.000495474	0.25431	0.0730105	0.0378693	-0.225632	0.108672	0.000123681	5.59812e-05	0.0375898	1	0.961686
rs2010851	12:1626903	C:0.308264	rs438031	21:26467875	C:0.140309	3364	834	0.00682293	0.175022	0.0646945	0.00577057	0.235595	0.0853437	0.220641	0.0930548	0.0759739	0.666584	0.0532533	0.123603	0.0380687	0.260329	0.125513	0.000553219	0.000234552	0.0376168	1	0.961686
rs2171691	1:162955952	A:0.365082	rs11599920	10:35547170	T:0.176077	3365	834	0.00226839	-0.195256	0.063963	0.00896747	0.198151	0.0758242	0.129214	-0.113451	0.074776	0.000875074	0.359746	0.108101	0.0388085	-0.247143	0.119612	0.000260145	0.000114253	0.03766	1	0.961686
rs10266990	7:133112430	G:0.135159	rs4887435	15:84682665	T:0.404585	3359	833	0.00152951	0.270119	0.0852372	0.00831974	0.159675	0.0605102	0.641033	0.0619252	0.132814	0.215625	0.0867356	0.0700472	0.0380933	0.251828	0.12143	0.000241035	0.000106227	0.0376654	1	0.961686
rs2270038	12:1620166	C:0.326546	rs6080616	20:17200213	A:0.42613	3364	833	0.0012359	0.209069	0.0647179	0.00485746	0.171121	0.0607602	0.714757	0.0383291	0.104875	0.624108	0.0425471	0.0868244	0.0379614	0.192534	0.0927753	0.000106737	4.87185e-05	0.0376978	1	0.961686
rs10438408	15:84786812	A:0.243982	rs481802	19:44265691	C:0.402823	3365	834	0.00725397	0.184026	0.0685397	0.00725788	-0.165253	0.0615519	0.845477	0.0204149	0.104749	0.000746074	-0.276497	0.0819964	0.0376281	0.206946	0.0995465	0.00090578	0.000376097	0.037752	1	0.961686
rs3887925	3:188148339	G:0.443371	rs11793389	9:9378678	T:0.0563317	3364	834	0.00319386	-0.181135	0.0614343	0.00728648	-0.379767	0.141521	0.00058899	-0.222177	0.0646497	0.00127493	-0.712744	0.221242	0.0370556	0.402726	0.19314	0.000360779	0.000156465	0.037752	1	0.961686
rs10490815	3:10310145	C:0.286649	rs10810642	9:16831515	G:0.422985	3363	833	0.00715077	0.177847	0.0661204	0.00148645	0.192234	0.060502	0.000908126	0.347322	0.104692	0.000177639	0.304282	0.0811664	0.0381263	-0.192446	0.0928126	0.000198852	8.85656e-05	0.0377682	1	0.961686
rs6758183	2:226709230	A:0.250075	rs9572356	13:69557159	G:0.0706408	3355	833	0.00298945	0.201062	0.0677245	0.00640445	0.306776	0.112524	0.000395415	0.259266	0.0731744	0.000549002	0.488874	0.141472	0.0412167	-0.353665	0.173251	0.000355489	0.000154346	0.0377737	1	0.961686
rs4762119	12:64450102	T:0.46282	rs2251376	21:31438509	T:0.0559191	3362	834	0.000144868	-0.231959	0.0610467	0.00204233	0.388754	0.126055	0.00379209	-0.187147	0.0646457	0.000424371	0.73222	0.207755	0.0401699	-0.381424	0.18588	8.93541e-06	4.47906e-06	0.0377737	1	0.961686
rs11714649	3:65674445	C:0.342793	rs2834291	21:34191637	T:0.385884	3365	834	0.00222069	-0.200125	0.0654216	0.00579818	-0.172195	0.0624126	0.000338839	-0.345251	0.0963408	0.000652789	-0.297396	0.0872468	0.0375811	0.196074	0.094294	0.000185215	8.28108e-05	0.0378062	1	0.961686
rs11098157	4:113581387	A:0.178306	rs3788007	21:42579845	A:0.186776	3365	834	0.00829111	-0.21125	0.0800197	0.011234	-0.200552	0.0791026	0.262746	-0.105447	0.0941557	0.319993	-0.0932623	0.0937807	0.0404759	-0.311805	0.152184	0.000941747	0.000390776	0.0378116	1	0.961686
rs950964	1:235487304	G:0.130163	rs4982695	14:22392453	C:0.301932	3365	834	0.00712748	0.231178	0.0859133	0.010952	0.166848	0.0655793	0.000666873	0.403515	0.118582	0.00118078	0.244246	0.0753037	0.0387708	-0.266745	0.129074	0.000981656	0.000406591	0.0378225	1	0.961686
rs1513181	3:190057690	T:0.142645	rs6917161	6:3286674	T:0.207578	3365	834	0.00813622	0.225417	0.0851798	0.00534797	0.203072	0.0729087	0.450544	0.0832675	0.11036	0.18753	0.112575	0.0854182	0.0380286	0.292692	0.141087	0.000601101	0.000255245	0.0378713	1	0.961686
rs2671272	1:224081739	T:0.20416	rs438031	21:26467875	C:0.140267	3365	834	0.00974081	0.188234	0.0728208	0.00598116	0.234622	0.0853541	0.26058	0.0964605	0.0857412	0.357146	0.0996895	0.108262	0.0386091	0.288593	0.139529	0.000767132	0.000322177	0.037904	1	0.961686
rs10204137	2:102334644	G:0.380832	rs10793359	11:78477819	T:0.48321	3365	834	0.00610726	-0.173628	0.0633226	0.00304376	0.178849	0.060355	0.909351	0.0124501	0.109348	0.000430458	0.31613	0.0897926	0.038118	-0.187197	0.090277	0.000329014	0.000143853	0.0379366	1	0.961686
rs1316447	18:44726674	T:0.19129	rs1620233	X:12807937	A:0.0997325	3364	834	0.00365052	0.220006	0.0756847	0.00204817	-0.278299	0.0902642	0.000548897	0.279173	0.0807867	0.154214	-0.151568	0.106378	0.0454128	-0.321809	0.160839	0.000114219	5.22639e-05	0.0379421	1	0.961686
rs2369476	1:158388112	A:0.280832	rs11915384	3:191853458	G:0.0644874	3365	834	0.00715817	0.178342	0.0663131	0.00908155	0.307851	0.117997	0.0870114	0.122778	0.0717421	0.637725	0.0777087	0.165028	0.0390949	0.370776	0.17971	0.000836279	0.00035035	0.0379857	1	0.961686
rs9264532	6:31342360	C:0.335315	rs2582869	13:107710146	A:0.378121	3364	834	0.00995353	-0.16656	0.0646222	0.00193251	-0.192557	0.0621069	0.0011301	-0.30816	0.0946449	0.000260739	-0.317045	0.0868267	0.0378868	0.193821	0.0933592	0.00026942	0.000119016	0.038002	1	0.961686
rs1152005	3:12458451	T:0.0991085	rs6950343	7:151167114	T:0.0713224	3365	834	0.00247072	-0.324382	0.107166	0.00968312	0.289573	0.111936	0.0296791	-0.245006	0.11268	0.00146205	0.381868	0.120004	0.050398	-0.665467	0.340119	0.000267063	0.000118047	0.0380129	1	0.961686
rs17162330	1:27108799	C:0.144471	rs12325881	17:63069110	C:0.0575208	3364	834	0.00186158	0.259389	0.0833653	0.000155344	0.459208	0.121408	0.000273541	0.320529	0.0880781	1.41776e-05	0.598178	0.137794	0.0415212	-0.544285	0.267031	1.06098e-05	5.31607e-06	0.0380238	1	0.961686
rs16931219	9:10165169	C:0.145617	rs11857527	15:84608847	C:0.195691	3365	834	0.00539019	0.22481	0.0807871	0.00777354	0.196446	0.0738034	0.320496	0.100773	0.101439	0.24465	0.101644	0.087365	0.0387488	0.278464	0.134729	0.00056248	0.000240436	0.0380348	1	0.961686
rs9405636	6:3329052	T:0.152245	rs235772	20:6710719	C:0.385073	3363	834	0.00920977	0.215553	0.0827722	0.0101382	-0.162563	0.0632276	0.861775	0.0218833	0.125683	0.00107845	-0.245969	0.0752377	0.0377128	0.250322	0.120465	0.00123293	0.000507415	0.0380621	1	0.961686
rs1869135	15:56669261	C:0.220505	rs2113557	17:9197773	C:0.152155	3365	834	0.0081947	0.187133	0.0707779	0.00756049	-0.233975	0.0875952	0.218649	0.101238	0.0822991	0.000863504	-0.376259	0.112937	0.0368803	0.298499	0.143022	0.000691863	0.000293177	0.0380894	1	0.961686
rs17266918	5:53443860	T:0.154383	rs608343	11:67953406	G:0.308172	3365	834	0.00924845	0.215303	0.0827219	0.00135812	-0.211946	0.0661627	0.000847636	0.365493	0.109536	0.104316	-0.126152	0.0776664	0.039707	-0.265162	0.128921	0.000192711	8.65605e-05	0.0381003	1	0.961686
rs6971267	7:37109212	A:0.124666	rs7247078	19:44285672	C:0.404755	3365	834	0.00917737	0.231217	0.0887463	0.000828366	0.204945	0.0613032	0.000969171	0.444961	0.134864	8.57117e-05	0.276057	0.0702821	0.0386317	-0.259866	0.125655	0.000134501	6.13455e-05	0.0381058	1	0.961686
rs11714649	3:65674445	C:0.342793	rs2252909	17:2225359	C:0.366122	3365	834	0.00238123	-0.198678	0.0653968	0.00304758	-0.189414	0.0639285	0.506505	-0.0615198	0.0926098	0.51485	-0.0583201	0.0895434	0.0388374	-0.201798	0.0976803	0.000101527	4.68553e-05	0.0381167	1	0.961686
rs3778850	7:134181455	A:0.307372	rs12600354	17:62870902	T:0.394025	3364	834	0.00639707	-0.181989	0.0667431	0.00484867	-0.173563	0.0616143	0.745152	-0.0318387	0.0979537	0.460874	-0.0604749	0.08201	0.038775	-0.201227	0.0973727	0.000344299	0.000150842	0.0381277	1	0.961686
rs9290939	3:191816570	A:0.0732976	rs12799882	11:78485098	T:0.179156	3363	833	0.00470508	0.311725	0.110284	0.00159495	-0.259168	0.0820976	0.000451929	0.449902	0.12826	0.0330661	-0.188369	0.088383	0.0440949	-0.43872	0.217923	0.000121097	5.55244e-05	0.0381496	1	0.961686
rs7693827	4:40949619	T:0.416939	rs1499244	11:22755007	G:0.400446	3365	834	0.0092052	0.16094	0.061797	0.000963592	-0.207479	0.0628545	0.883464	0.0137994	0.0941429	0.000272411	-0.374583	0.102901	0.0384092	0.189796	0.0916685	0.000135407	6.1821e-05	0.038166	1	0.961686
rs11599920	10:35547170	T:0.176077	rs10853223	18:12273759	C:0.428826	3365	834	0.00997807	0.195623	0.0759234	0.00786395	0.161612	0.0608052	0.913199	-0.0139594	0.128063	0.279353	0.0787682	0.0728139	0.0390727	0.222957	0.108052	0.000849864	0.000357208	0.038177	1	0.961686
rs950964	1:235487304	G:0.130202	rs1881623	7:151164218	C:0.0701546	3364	834	0.00594405	0.236186	0.0858591	0.00719335	0.300837	0.111929	0.0843548	0.161691	0.0936817	0.187442	0.171417	0.13004	0.0375972	0.46863	0.225388	0.000751835	0.000318161	0.0382154	1	0.961686
rs16976728	16:27289213	T:0.382808	rs8112664	19:44276573	G:0.406306	3362	834	0.00601801	-0.171445	0.0624163	0.00911416	-0.160799	0.0616622	0.778954	-0.026261	0.0935611	0.760287	-0.0271607	0.089021	0.0387502	-0.187441	0.0906901	0.000735047	0.000311941	0.0382978	1	0.961686
rs480575	11:34424222	C:0.283224	rs7194895	16:55254592	T:0.361293	3356	832	0.00426677	0.18985	0.0664337	0.00288153	-0.188932	0.0633977	0.000476041	0.325763	0.0932379	0.410859	-0.0699969	0.0851148	0.0390497	-0.200989	0.0973943	0.000218823	9.81877e-05	0.0383088	1	0.961686
rs10204137	2:102334644	G:0.380832	rs10181515	2:226727705	T:0.236701	3365	834	0.00815656	-0.167373	0.0632666	0.00621146	-0.199875	0.073043	0.381644	-0.0690211	0.0788929	0.741241	-0.0353825	0.107151	0.0394473	-0.221783	0.107688	0.000593518	0.000254593	0.0383198	1	0.961686
rs2681417	3:123307887	G:0.0713224	rs3788007	21:42579845	A:0.186776	3365	834	0.00236475	-0.389032	0.127965	0.0105226	-0.202317	0.0790866	0.000314214	-0.570517	0.158332	0.00192351	-0.263623	0.0849904	0.0354435	0.475766	0.226205	0.000255862	0.000114106	0.0383418	1	0.961686
rs1881624	7:151162016	G:0.496137	rs2113557	17:9197773	C:0.152155	3365	834	0.00826915	0.158357	0.0599637	0.00616668	-0.239681	0.0875138	0.000887065	0.233258	0.0701721	0.915469	0.0158376	0.14921	0.0385817	-0.250347	0.121021	0.000665277	0.000284088	0.0383638	1	0.961686
rs10793359	11:78477819	T:0.48321	rs16976728	16:27289213	T:0.382912	3365	834	0.00299074	0.179108	0.0603324	0.00469134	-0.176368	0.062376	0.000411434	0.312115	0.0883518	0.923423	0.0105008	0.109243	0.038569	-0.181334	0.0876538	0.000258436	0.000115324	0.0383914	1	0.961686
rs10756761	9:16536099	T:0.484663	rs9903422	17:66611792	G:0.0704288	3358	832	0.00942771	0.155307	0.0598221	0.00804425	-0.33148	0.125077	0.0750301	0.112621	0.0632603	0.00191675	-0.711179	0.229203	0.0394586	0.37404	0.181628	0.000791677	0.000336009	0.0384742	1	0.961686
rs950964	1:235487304	G:0.130163	rs6965571	7:150065405	A:0.180535	3365	834	0.00467191	0.243049	0.0859188	0.00786371	-0.218495	0.082207	0.000436597	0.362457	0.103061	0.175711	-0.125675	0.0928124	0.0414691	-0.33599	0.164797	0.000663735	0.000284154	0.0384797	1	0.961686
rs4659190	1:117539009	A:0.232244	rs2834291	21:34191637	T:0.385884	3365	834	0.00448175	0.197799	0.0695962	0.00547456	-0.173548	0.0624789	0.709335	0.0388233	0.104154	0.000577509	-0.280021	0.0813551	0.0385839	0.20768	0.100397	0.000390095	0.000171252	0.0384907	1	0.961686
rs2671272	1:224081739	T:0.20416	rs17368239	6:143976280	C:0.405944	3365	834	0.0103985	0.186683	0.0728578	0.0106934	0.155337	0.0608555	0.998309	-0.000248489	0.117233	0.405304	0.0629011	0.0755854	0.0391257	0.214353	0.10391	0.00122005	0.000507473	0.0385405	1	0.961686
rs10278266	7:14909858	G:0.197533	rs4243233	16:30439361	G:0.486623	3364	833	0.00467023	0.207197	0.073242	0.00624557	0.164146	0.0600256	0.000778818	0.414652	0.1234	0.000624672	0.251791	0.0736087	0.0386964	-0.2086	0.1009	0.000470716	0.000205103	0.0385461	1	0.961686
rs557435	1:55293452	A:0.180737	rs4464148	18:44713030	C:0.303805	3364	834	0.00967663	0.199635	0.0771634	0.009474	0.168632	0.0649969	0.715135	0.0401378	0.109976	0.315385	0.0787915	0.0784786	0.0386956	0.244829	0.118423	0.00122199	0.000508415	0.0385571	1	0.961686
rs6970522	7:151080486	G:0.497473	rs948346	18:8287072	C:0.0997325	3364	834	0.00968774	-0.154771	0.0598314	0.00922797	0.250714	0.0962991	0.170923	-0.0918438	0.0670763	0.00118022	0.50819	0.156674	0.0396604	-0.278112	0.135185	0.00116817	0.000487363	0.0385793	1	0.961686
rs10139564	14:20219625	C:0.436553	rs2899174	22:30788789	C:0.0641902	3365	834	0.00604785	0.164882	0.0600625	0.00102011	-0.451054	0.13731	0.00117515	0.204992	0.0631747	0.666055	-0.0923068	0.213887	0.0394661	-0.406131	0.197218	7.57434e-05	3.57532e-05	0.0386237	1	0.961686
rs511041	1:67934377	A:0.377788	rs1620233	X:12807937	A:0.0997621	3363	833	0.00542494	-0.174379	0.0627117	0.00251389	-0.272162	0.0900702	0.000931254	-0.221583	0.0669332	0.000557957	-0.477123	0.138246	0.0381125	0.271638	0.130995	0.000152801	7.01367e-05	0.038657	1	0.961686
rs3774256	3:181171958	C:0.217747	rs1415471	9:16646653	A:0.442628	3364	833	0.00560083	0.19737	0.0712454	0.00178483	-0.189739	0.0607382	0.903231	0.0139158	0.114457	0.000199201	-0.287512	0.0772876	0.0386932	0.212344	0.102709	0.000148842	6.84593e-05	0.0387014	1	0.961686
rs2671272	1:224081739	T:0.204221	rs4127404	18:6985739	C:0.213882	3364	834	0.00865859	0.191079	0.0727853	0.00557328	0.198186	0.0714986	0.398894	0.0774663	0.0918284	0.320768	0.0888411	0.0894781	0.038981	0.244288	0.118334	0.000721358	0.000309307	0.0387459	1	0.961686
rs13093232	3:63994682	A:0.0632064	rs172862	9:9022872	C:0.472784	3362	833	0.00950922	0.311677	0.120191	0.00249186	0.184395	0.0609705	0.750706	-0.0720256	0.226703	0.0352612	0.137084	0.0651125	0.0407875	0.375877	0.183741	0.000343795	0.000152664	0.0387626	1	0.961686
rs1152005	3:12458451	T:0.0989273	rs7194895	16:55254592	T:0.361293	3356	832	0.00270728	-0.32246	0.107517	0.00460501	-0.1797	0.063421	0.000503613	-0.559551	0.160845	0.000630167	-0.238782	0.0698542	0.0381706	0.319	0.153882	0.000113718	5.29971e-05	0.0387961	1	0.961686
rs2570054	17:63010733	G:0.404903	rs9944780	18:12243275	G:0.29688	3365	834	0.0053634	0.170207	0.0611296	0.000253724	0.238576	0.0652118	0.000586206	0.290885	0.0846109	7.5473e-05	0.395889	0.100014	0.0390145	-0.188841	0.0914911	2.36252e-05	1.16989e-05	0.0387961	1	0.961686
rs6971267	7:37109212	A:0.124666	rs1881624	7:151162016	G:0.496137	3365	834	0.01107	0.225252	0.0886652	0.0103034	0.153767	0.0599369	0.00161015	0.498715	0.158119	0.0011994	0.222299	0.0686316	0.0390627	-0.263132	0.127516	0.00132435	0.000552052	0.0388463	1	0.961686
rs974892	1:235553568	G:0.367905	rs4878117	9:89475284	T:0.482467	3365	834	0.000762766	-0.214818	0.0638206	0.00192625	0.190942	0.061567	0.000332925	-0.404502	0.11273	0.509642	0.0585668	0.088819	0.0392531	0.190411	0.0923641	2.5648e-05	1.26789e-05	0.0388574	1	0.961686
rs7039706	9:16635242	A:0.487515	rs7247078	19:44285672	C:0.404727	3364	833	0.00510928	0.166867	0.0595939	0.000721936	0.207402	0.0613413	0.000761768	0.315192	0.093631	0.000274841	0.385748	0.106035	0.039068	-0.176427	0.0855004	7.48336e-05	3.55151e-05	0.0388574	1	0.961686
rs950964	1:235487304	G:0.130241	rs1994350	6:159158992	T:0.184657	3363	834	0.00635138	0.234679	0.0859926	0.0102157	-0.207656	0.0808489	0.000616714	0.351958	0.102787	0.200937	-0.116748	0.0912885	0.0429791	-0.339068	0.167531	0.000853815	0.000364368	0.0389133	1	0.961686
rs1879524	2:671739	G:0.16107	rs1358889	9:10164668	C:0.240713	3365	834	0.00863996	-0.224117	0.0853462	0.00746304	0.182643	0.0682665	0.430643	-0.0849082	0.107739	0.00079515	0.263819	0.0786469	0.0419929	-0.283649	0.139482	0.000768913	0.000330783	0.0390534	1	0.961686
rs12998521	2:102340849	T:0.373917	rs1790588	18:65686164	C:0.484165	3347	828	0.00868394	0.160908	0.0613159	0.00376456	0.171545	0.0592097	0.871167	-0.0172294	0.106239	0.675735	0.0368481	0.0880922	0.0394373	0.176456	0.0856751	0.000407172	0.000180636	0.0390871	1	0.961686
rs4972905	2:230190133	A:0.399406	rs1358889	9:10164668	C:0.240713	3365	834	0.00862389	-0.162617	0.0619114	0.00596324	0.187578	0.0682154	0.000889827	-0.267326	0.0804417	0.761573	0.0311333	0.102609	0.0391492	0.202661	0.0982542	0.000819004	0.000351572	0.0390983	1	0.961686
rs11599920	10:35547170	T:0.176077	rs678963	20:3503910	T:0.339673	3365	834	0.00552861	0.210514	0.0758745	0.00213603	-0.197623	0.0643591	0.637832	0.051341	0.109066	0.000235508	-0.288051	0.0783274	0.0389224	0.227612	0.110224	0.000244503	0.000111187	0.039177	1	0.961686
rs7161752	15:84480432	T:0.493759	rs3788007	21:42579845	A:0.186776	3365	834	0.00462975	-0.17153	0.0605743	0.0100194	-0.203653	0.0790837	0.191501	-0.093258	0.0713991	0.931842	0.0110888	0.129652	0.0400548	-0.234287	0.114109	0.000595114	0.000259948	0.0391939	1	0.961686
rs970427	18:17997524	G:0.0621284	rs235772	20:6710719	C:0.384958	3364	834	0.000547478	0.409703	0.118535	0.00780149	-0.16834	0.0632729	0.484393	0.128279	0.183451	0.00123869	-0.221228	0.0684955	0.0388864	0.349086	0.169017	0.000109415	5.15409e-05	0.0392334	1	0.961686
rs7568568	2:169843461	C:0.0765458	rs10212404	3:188163338	C:0.498216	3364	833	0.00524801	-0.340116	0.121844	0.00207351	0.186798	0.0606587	0.974804	-0.00624022	0.197578	0.000309837	0.234624	0.0650482	0.0397976	-0.347821	0.169186	0.000121586	5.7046e-05	0.0392503	1	0.961686
rs12255372	10:114798892	T:0.261445	rs5945326	X:152553116	G:0.244203	3364	834	7.17422e-06	0.300868	0.0670315	0.00270054	-0.179662	0.0598891	9.41834e-07	0.386309	0.0787837	0.412824	-0.0659175	0.0804918	0.0403533	-0.194529	0.0948869	5.86484e-07	3.30619e-07	0.0393011	1	0.961686
rs1152005	3:12458451	T:0.0991085	rs9834687	3:151512614	T:0.31575	3365	834	0.00205225	-0.330252	0.107135	0.00860352	0.168827	0.0642557	0.000397145	-0.558469	0.157672	0.110961	0.11173	0.070099	0.0387087	0.326609	0.15799	0.000222052	0.0001017	0.0393181	1	0.961686
rs12524707	6:143995365	T:0.356124	rs4146134	9:9277321	C:0.262039	3364	833	0.000902257	-0.212149	0.0639127	0.00717848	0.183797	0.0683656	0.000129865	-0.328409	0.0858202	0.66649	0.0419601	0.0973619	0.0390446	0.204416	0.0990522	0.000108723	5.13241e-05	0.0393238	1	0.961686
rs1018139	4:167067451	T:0.0872214	rs2834291	21:34191637	T:0.385884	3365	834	0.00228638	-0.352746	0.115644	0.00523531	-0.17454	0.0625102	0.488216	-0.111913	0.161455	0.0654449	-0.123626	0.0671075	0.0424874	-0.352122	0.173569	0.000156749	7.28874e-05	0.0393294	1	0.961686
rs7778077	7:151082964	A:0.407429	rs2944533	10:132842492	T:0.254086	3365	834	0.00243717	0.184349	0.0608206	0.00366415	0.197065	0.0678199	0.000266424	0.288583	0.0791521	0.000543668	0.363509	0.105113	0.0397816	-0.198505	0.0965487	0.000165965	7.69863e-05	0.0393294	1	0.961686
rs2050745	1:162984982	T:0.306332	rs691687	21:42562939	G:0.412753	3364	833	0.00890122	-0.173572	0.0663545	0.0011306	-0.199156	0.0611691	0.794082	-0.0253936	0.0972881	0.271689	-0.0890584	0.0810226	0.0401816	-0.192348	0.0937426	0.000169652	7.86968e-05	0.0393747	1	0.961686
rs4783324	16:81709649	T:0.0826152	rs4804416	19:7174848	G:0.428826	3365	834	0.00529346	0.285382	0.102338	0.000121073	0.23096	0.0600841	0.000625382	0.528809	0.154606	1.39462e-05	0.28585	0.0657927	0.0398493	-0.296512	0.144266	1.78986e-05	9.06242e-06	0.0393803	1	0.961686
rs10181515	2:226727705	T:0.236701	rs4982695	14:22392453	C:0.301932	3365	834	0.00613483	-0.200036	0.0729928	0.0100153	0.168805	0.0655475	0.569844	-0.0567907	0.0999342	0.000972494	0.269883	0.0818233	0.0404314	-0.23219	0.113301	0.000747625	0.000324317	0.0393917	1	0.961686
rs2485570	1:235352230	G:0.0726597	rs2252909	17:2225359	C:0.366122	3365	834	0.00984148	-0.325368	0.126046	0.00283304	-0.190774	0.0639044	0.742493	-0.0581991	0.177138	0.0330285	-0.144219	0.0676532	0.0430716	-0.408249	0.201802	0.000331109	0.000149268	0.0394087	1	0.961686
rs10278266	7:14909858	G:0.197623	rs312786	11:67876553	T:0.283358	3365	834	0.00454222	0.207727	0.0731992	0.00642448	-0.185324	0.0680017	0.000452895	0.334205	0.0952919	0.296137	-0.0864737	0.0827695	0.0406044	-0.241539	0.117965	0.000438274	0.000195157	0.0394313	1	0.961686
rs4686964	3:189687911	G:0.470282	rs7693827	4:40949619	T:0.416939	3365	834	0.00500301	-0.169176	0.0602727	0.00899754	0.161363	0.061774	0.892449	-0.0130729	0.096689	0.00131887	0.329618	0.102626	0.0398041	-0.181443	0.0882599	0.000635276	0.000278078	0.0394483	1	0.961686
rs4646257	8:18306826	T:0.177021	rs1790588	18:65686164	C:0.483799	3364	834	0.0082417	-0.215375	0.0815195	0.00403055	0.169169	0.0588259	0.00174201	-0.466627	0.149033	0.161705	0.096079	0.0686592	0.0403254	0.240292	0.117193	0.000492104	0.000218178	0.0394824	1	0.961686
rs417938	16:11989734	C:0.493147	rs7194895	16:55254592	T:0.361293	3356	832	0.00449311	-0.173059	0.0609085	0.00481687	-0.178721	0.0633979	0.586395	-0.0469388	0.0862739	0.953198	-0.00614306	0.104668	0.0399104	-0.182006	0.0885815	0.000219144	0.000100837	0.0395165	1	0.961686
rs11583718	1:67930625	C:0.373068	rs510415	18:58698041	A:0.457342	3364	833	0.0118306	-0.158315	0.0628942	0.0120062	0.153252	0.061009	0.888304	0.0146731	0.104471	0.00128995	0.283528	0.0881013	0.0397434	-0.185011	0.0899682	0.00140221	0.000591007	0.0395278	1	0.961686
rs12663103	6:32269302	C:0.0540862	rs11857527	15:84608847	C:0.195691	3365	834	0.00101478	-0.488808	0.148737	0.00704598	0.199031	0.0738612	0.000184815	-0.720884	0.192806	0.0452884	0.154458	0.0771532	0.0373217	0.533961	0.256437	7.42693e-05	3.57826e-05	0.0395677	1	0.961686
rs12702181	7:45911994	G:0.356867	rs9922494	16:76890222	C:0.140904	3364	834	0.00399483	0.182319	0.0633366	0.00251229	-0.275207	0.0910721	0.126415	0.110626	0.0723807	0.000504672	-0.487116	0.140046	0.039759	0.271471	0.132023	0.000170461	7.9399e-05	0.0395847	1	0.961686
rs721471	1:85811599	A:0.205498	rs6719664	2:212233284	C:0.110847	3365	834	0.00343544	0.213347	0.0729185	0.00556385	0.259291	0.0935245	0.106397	0.133886	0.0829222	0.346461	0.112287	0.119268	0.0395041	0.337374	0.163862	0.000342288	0.00015467	0.0395961	1	0.961686
rs6656063	1:156231480	T:0.301486	rs1018139	4:167067451	T:0.0872214	3365	834	0.011497	0.16385	0.0648342	0.00287358	-0.344438	0.115546	0.103212	0.113187	0.0694619	0.000550114	-0.586441	0.169733	0.0390592	0.37306	0.180784	0.000334685	0.000151388	0.0395961	1	0.961686
rs10139564	14:20219625	C:0.436553	rs417938	16:11989734	C:0.492719	3365	834	0.00624227	0.164233	0.0600535	0.00275095	-0.182167	0.0608383	0.989731	-0.00129325	0.100476	0.0005329	-0.339137	0.0979131	0.0398392	0.173786	0.0845505	0.000273563	0.000124862	0.0395961	1	0.961686
rs9264532	6:31342360	C:0.335315	rs1480474	12:64613210	G:0.391944	3364	834	0.0104312	-0.165414	0.0645845	0.00231785	0.190754	0.0626211	0.959381	-0.00512916	0.100708	0.000294346	0.313941	0.0867187	0.0399964	-0.194814	0.094856	0.000338507	0.000153235	0.0396588	1	0.961686
rs1879524	2:671739	G:0.16107	rs1018139	4:167067451	T:0.0872214	3365	834	0.00786856	-0.227453	0.0855841	0.00248609	-0.349968	0.115691	0.0787207	-0.160208	0.0911229	0.0940936	-0.218452	0.130483	0.048757	-0.514624	0.261136	0.000213233	9.85668e-05	0.0396816	1	0.961686
rs9503572	6:3325219	T:0.249177	rs7865126	9:19092828	C:0.115235	3341	828	0.00915209	0.182127	0.0698791	0.00291251	0.265652	0.0892402	0.194107	0.103874	0.0799939	0.377001	0.105637	0.119575	0.0401305	0.297903	0.145148	0.000348188	0.000157526	0.0396931	1	0.961686
rs11583718	1:67930625	C:0.373105	rs10204137	2:102334644	G:0.380832	3365	834	0.0107122	-0.160356	0.0628367	0.00822974	-0.167159	0.063258	0.00126698	-0.300587	0.0932528	0.000995529	-0.305234	0.092726	0.0397885	0.190459	0.0926384	0.00100751	0.000434276	0.0398017	1	0.961686
rs12799882	11:78485098	T:0.179156	rs7508679	19:7173832	T:0.409456	3363	833	0.00154573	-0.260094	0.0821533	0.00973941	-0.158687	0.0613887	0.596929	-0.0656565	0.124156	0.279021	-0.0785757	0.0725858	0.0409575	-0.245546	0.120132	0.000201959	9.40242e-05	0.0399164	1	0.961686
rs9290939	3:191816570	A:0.0732541	rs10977110	9:8435066	A:0.314413	3365	834	0.00507244	0.308798	0.110191	0.0077057	0.168948	0.0634024	0.708466	0.0621644	0.166252	0.0898385	0.116265	0.0685423	0.0405475	0.346403	0.169132	0.000588827	0.000261281	0.0399394	1	0.961686
rs17162330	1:27108799	C:0.144514	rs557435	1:55293452	A:0.180791	3363	834	0.00280232	0.248744	0.0832301	0.0106845	0.196926	0.0771396	0.233187	0.123983	0.103996	0.268501	0.100485	0.0908112	0.0394854	0.308269	0.149711	0.00043497	0.000196205	0.0400487	1	0.961686
rs10438408	15:84786812	A:0.243982	rs747423	17:74296376	T:0.261664	3365	834	0.0074662	0.183392	0.0685501	0.00269676	-0.209045	0.0696736	0.432382	0.069484	0.0885009	0.000346447	-0.332809	0.0930196	0.0395143	0.22242	0.108034	0.000348613	0.000158928	0.0400718	1	0.961686
rs7693827	4:40949619	T:0.416939	rs1790588	18:65686164	C:0.483804	3365	834	0.00939644	0.16028	0.0617107	0.00466681	0.166738	0.0589352	0.877534	-0.0163283	0.105962	0.888984	0.0132825	0.0951538	0.0403519	0.176119	0.0859065	0.000601835	0.000267551	0.0400833	1	0.961686
rs2050745	1:162984982	T:0.306332	rs6435632	2:212086769	A:0.306778	3364	833	0.00783968	-0.176679	0.0664483	0.00281017	-0.200565	0.0671286	0.541083	-0.0543331	0.0888992	0.372764	-0.0793247	0.0889981	0.0412315	-0.218126	0.106862	0.000387059	0.000175759	0.0401121	1	0.961686
rs17368239	6:143976280	C:0.406064	rs11793389	9:9378678	T:0.0563317	3364	834	0.00811708	0.161146	0.0608751	0.00893535	-0.369371	0.141277	0.0612023	0.120019	0.0641118	0.00188589	-0.74574	0.23997	0.0412143	0.403973	0.197893	0.000867261	0.000379076	0.0401237	1	0.961686
rs480575	11:34424222	C:0.28321	rs1367647	15:84741677	A:0.116048	3365	834	0.00519625	0.18536	0.0663278	0.00189532	0.279713	0.0900509	0.15468	0.108702	0.0763788	0.387256	0.107666	0.124526	0.0404445	0.268221	0.130892	0.000145661	6.90786e-05	0.040141	1	0.961686
rs7637969	3:192465170	C:0.222288	rs6971267	7:37109212	A:0.124666	3365	834	0.0057387	0.197603	0.0715344	0.0107554	0.226218	0.088694	0.000622463	0.278344	0.0813483	0.000978215	0.367166	0.111373	0.0415735	-0.302658	0.148525	0.000824219	0.000361336	0.0401468	1	0.961686
rs555015	1:15645520	G:0.485587	rs7228952	18:70337479	T:0.0906389	3365	834	0.00555765	0.167524	0.0604169	0.00485374	0.280172	0.0994723	0.000759391	0.223642	0.0664179	0.000780729	0.552682	0.164511	0.0405557	-0.283043	0.138202	0.000471464	0.000212441	0.0401815	1	0.961686
rs608343	11:67953406	G:0.308172	rs7228952	18:70337479	T:0.0906389	3365	834	0.00111922	-0.215861	0.0662413	0.00430635	0.284554	0.0996754	0.0334471	-0.154087	0.0724543	0.000487981	0.479552	0.137515	0.0425532	-0.324534	0.160021	0.000100761	4.86501e-05	0.0402741	1	0.961686
rs511041	1:67934377	A:0.377675	rs923346	11:67938951	C:0.149524	3364	833	0.0058781	-0.172703	0.0626983	0.00302129	-0.265491	0.0895247	0.164009	-0.0999738	0.0718351	0.591975	-0.0695169	0.129701	0.0417962	-0.276096	0.135638	0.000222161	0.000103848	0.0403205	1	0.961686
rs4723002	7:30692226	G:0.0976226	rs9572356	13:69557159	G:0.0704309	3365	834	0.00112833	-0.3599	0.110521	0.00792811	0.299374	0.112754	0.000182123	-0.452569	0.120924	0.0953273	0.204508	0.122611	0.0358504	0.599937	0.285872	0.000101415	4.90218e-05	0.0403438	1	0.961686
rs7936109	11:2243030	C:0.373662	rs1790588	18:65686164	C:0.483799	3364	834	0.0052822	-0.177309	0.0635674	0.00416129	0.168961	0.0589602	0.990688	0.00125212	0.107286	0.00057019	0.298728	0.086703	0.0404889	-0.179979	0.0878495	0.000344888	0.000158318	0.0403902	1	0.961686
rs16976728	16:27289213	T:0.382912	rs481802	19:44265691	C:0.402823	3365	834	0.00545118	-0.173329	0.0623689	0.0084523	-0.162005	0.0615182	0.700174	-0.0352514	0.0915416	0.7312	-0.0304617	0.0886726	0.0410361	-0.184282	0.0901945	0.000653445	0.000291919	0.0405242	1	0.961686
rs2171691	1:162955952	A:0.365082	rs6763887	3:186965312	T:0.351709	3365	834	0.00183365	-0.199095	0.0638959	0.00416024	-0.184098	0.0642408	0.44758	-0.0683308	0.0899734	0.584313	-0.0499812	0.0913575	0.0412156	-0.198336	0.097159	0.000118436	5.70927e-05	0.0405242	1	0.961686
rs467693	5:102195053	C:0.388377	rs6971267	7:37109212	A:0.124703	3364	834	0.00092928	0.207691	0.0627257	0.00837724	0.233896	0.0887153	0.000101406	0.2798	0.0719798	0.000987806	0.446407	0.135522	0.041105	-0.268324	0.131372	0.000151797	7.24795e-05	0.0405651	1	0.961686
rs9428859	1:239306485	A:0.219019	rs7228952	18:70337479	T:0.0906389	3365	834	0.00389623	0.207685	0.0719519	0.00455406	0.281995	0.0993992	0.000490995	0.274734	0.0788193	0.000432733	0.42958	0.122065	0.0437124	-0.347231	0.172166	0.000361749	0.000166336	0.0405826	1	0.961686
rs6758183	2:226709230	A:0.250075	rs1018139	4:167067451	T:0.0873323	3355	833	0.00428632	0.193613	0.0677849	0.00311957	-0.341254	0.115456	0.000708187	0.243987	0.0720494	0.265404	-0.159228	0.142971	0.0451773	-0.406405	0.202898	0.000132853	6.38347e-05	0.0406001	1	0.961686
rs11583718	1:67930625	C:0.373105	rs868624	7:151088972	C:0.443536	3365	834	0.0102122	-0.161523	0.0628847	0.00186127	-0.192443	0.0618485	0.979618	-0.0025439	0.0995753	0.518267	-0.0581329	0.0899864	0.0411019	-0.185722	0.0909289	0.000259574	0.000121258	0.0406294	1	0.961686
rs974892	1:235553568	G:0.367866	rs4127404	18:6985739	C:0.213882	3364	834	0.000685837	-0.21644	0.0637491	0.00474668	0.201864	0.071488	0.142788	-0.116974	0.0798194	0.000558262	0.350706	0.101621	0.0414218	-0.219775	0.107771	6.31625e-05	3.13019e-05	0.0406411	1	0.961686
rs1994350	6:159158992	T:0.184657	rs1790588	18:65686164	C:0.483794	3363	834	0.00777677	-0.215529	0.0809768	0.00355916	0.171694	0.0589042	0.00172583	-0.460522	0.146955	0.173894	0.0949169	0.0698022	0.0414513	0.233325	0.114432	0.000465971	0.000212292	0.0407055	1	0.961686
rs2671272	1:224081739	T:0.203896	rs172862	9:9022872	C:0.472784	3362	833	0.00548998	0.202448	0.0729074	0.00204479	0.187852	0.0609188	0.916137	-0.0136408	0.12954	0.202696	0.096245	0.0755509	0.0413305	0.215591	0.105671	0.000200143	9.47296e-05	0.0407172	1	0.961686
rs12464230	2:232505394	T:0.0586924	rs2270038	12:1620166	C:0.326449	3365	834	0.000841891	0.40349	0.120854	0.00147126	0.205961	0.0647616	0.431327	0.141253	0.1795	0.0241053	0.15627	0.0692858	0.0416146	0.374638	0.183884	2.87911e-05	1.47296e-05	0.0407348	1	0.961686
rs6950343	7:151167114	T:0.0711521	rs4887435	15:84682665	T:0.404585	3359	833	0.00850015	0.295119	0.112147	0.00828095	0.15969	0.0604795	0.935692	0.0146145	0.181129	0.0871747	0.111205	0.0650133	0.0423709	0.332679	0.163893	0.00115287	0.000503142	0.0407642	1	0.961686
rs7968902	12:64649337	T:0.449019	rs8047671	16:77527482	T:0.485583	3364	833	0.00282135	-0.184982	0.0619383	0.00462846	0.170728	0.0602891	0.000767694	-0.368181	0.109441	0.886805	0.0138766	0.0974831	0.0410794	0.180769	0.0884937	0.000176561	8.41472e-05	0.0407936	1	0.961686
rs715092	2:121386577	T:0.259733	rs480575	11:34424222	C:0.28321	3365	834	0.00531521	0.188026	0.0674584	0.00433557	0.189455	0.0664136	0.000588307	0.319967	0.0930962	0.000448356	0.302824	0.0862784	0.0413234	-0.211129	0.103481	0.000347805	0.000161091	0.0408582	1	0.961686
rs10212404	3:188163338	C:0.498216	rs17413044	5:53512474	A:0.204073	3364	833	0.00110115	0.198341	0.0607788	0.00356357	0.216343	0.0742322	0.156168	0.106894	0.0753797	0.956185	-0.00732095	0.133249	0.0415099	0.219469	0.107667	0.000109736	5.34832e-05	0.0409171	1	0.961686
rs7865126	9:19092828	C:0.115488	rs747423	17:74296376	T:0.261593	3364	833	0.00148238	0.282817	0.088989	0.00251008	-0.210887	0.0697812	0.248388	0.133691	0.115823	0.000311583	-0.289976	0.0804266	0.0400615	0.286465	0.139527	8.18182e-05	4.03688e-05	0.0409348	1	0.961686
rs9428859	1:239306485	A:0.219019	rs4783324	16:81709649	T:0.0826152	3365	834	0.00624091	0.196813	0.0719649	0.0100928	0.262769	0.10214	0.000845228	0.261992	0.0784985	0.000915089	0.437136	0.13185	0.0438431	-0.339566	0.16847	0.000728081	0.000326395	0.0409643	1	0.961686
rs17387327	4:15627342	T:0.0994048	rs2289700	15:77011738	T:0.101488	3360	833	0.00645258	0.263419	0.0967082	0.00163734	0.307128	0.0975267	0.000796734	0.355073	0.105868	0.000180027	0.401047	0.107074	0.0438048	-0.482071	0.239128	0.000223466	0.000105794	0.0409702	1	0.961686
rs715092	2:121386577	T:0.259529	rs10756761	9:16536099	T:0.484663	3358	832	0.00655833	0.183594	0.0675356	0.0110782	0.152075	0.0598668	0.934137	-0.0096741	0.117062	0.566619	0.0455028	0.0794063	0.0415839	0.191109	0.0937887	0.000811144	0.000362681	0.0411003	1	0.961686
rs7901695	10:114744078	C:0.289599	rs8008440	14:20226288	A:0.115453	3365	834	4.4941e-05	0.265963	0.0651792	0.000807452	0.305113	0.0910725	0.00974454	0.192757	0.0745744	0.311074	0.128613	0.126967	0.0416195	0.291701	0.14318	1.36862e-06	7.81617e-07	0.0411536	1	0.961686
rs9944780	18:12243275	G:0.29688	rs6090585	20:35442559	A:0.0531946	3365	834	0.000316808	0.235001	0.065257	0.000346805	0.45085	0.126021	4.22731e-05	0.285079	0.0696216	5.64606e-05	0.701389	0.174166	0.0427741	-0.387775	0.191408	2.35324e-06	1.32176e-06	0.0411536	1	0.961686
rs1934775	6:9939516	A:0.296076	rs235772	20:6710719	C:0.384958	3364	834	0.00320668	-0.19729	0.0669415	0.011508	-0.159836	0.0632544	0.614303	-0.0494363	0.0980996	0.584415	-0.046005	0.0841125	0.041938	-0.199536	0.0980939	0.000425361	0.000196479	0.0411892	1	0.961686
rs10266990	7:133112430	G:0.135067	rs11857527	15:84608847	C:0.195691	3365	834	0.00174304	0.266748	0.0852001	0.00637899	0.201283	0.073794	0.186279	0.140313	0.106164	0.192319	0.112387	0.0862025	0.0408141	0.296527	0.144971	0.00020549	9.80845e-05	0.0412011	1	0.961686
rs2240191	12:111820114	A:0.170779	rs481802	19:44265691	C:0.402943	3364	833	0.00160171	-0.265703	0.0842005	0.0087475	-0.161564	0.061624	0.4956	-0.0829309	0.121701	0.239943	-0.0846894	0.0720682	0.0425278	-0.25222	0.124349	0.000202181	9.66067e-05	0.0412189	1	0.961686
rs2681417	3:123307887	G:0.0713224	rs17266918	5:53443860	T:0.154383	3365	834	0.00203748	-0.394617	0.127927	0.00830788	0.218402	0.0827501	0.111996	-0.234513	0.147559	0.00147757	0.278607	0.0876384	0.0479963	-0.515993	0.260945	0.000234534	0.000111343	0.0412189	1	0.961686
rs1934775	6:9939516	A:0.296285	rs11857527	15:84608847	C:0.195691	3365	834	0.00210879	-0.205837	0.0669504	0.00508564	0.206859	0.0738369	0.203047	-0.105237	0.0826738	0.000536642	0.338668	0.097831	0.04251	-0.239631	0.118133	0.000206698	9.86819e-05	0.0412249	1	0.961686
rs10810642	9:16831515	G:0.423008	rs10795445	10:17184002	C:0.133621	3364	833	0.00258595	0.182272	0.060493	0.00801987	-0.242293	0.0913887	0.0709784	0.121685	0.0673927	0.00143546	-0.46991	0.147426	0.041483	0.263842	0.129419	0.000191515	9.17995e-05	0.0412605	1	0.961686
rs1480474	12:64613210	G:0.391795	rs4127404	18:6985739	C:0.213882	3364	834	0.0024325	0.189955	0.0626582	0.00608264	0.196449	0.0716107	0.253553	0.0906794	0.0794205	0.871323	0.0184493	0.1139	0.0418681	0.214896	0.105609	0.000220432	0.00010508	0.0412903	1	0.961686
rs10181515	2:226727705	T:0.236701	rs1040566	20:55571093	G:0.0998514	3365	834	0.00558367	-0.202117	0.0729329	0.00641527	-0.292767	0.107407	0.000860335	-0.266166	0.0798669	0.000848041	-0.469799	0.140801	0.0397676	0.378704	0.184181	0.000417898	0.000193596	0.0412962	1	0.961686
rs6697826	1:158432859	C:0.164139	rs10509679	10:96698216	A:0.171276	3363	834	0.00955156	-0.218778	0.0844163	0.00940185	-0.214591	0.0826276	0.00119007	-0.324654	0.100163	0.00117757	-0.316012	0.0974065	0.0401571	0.333194	0.162365	0.00108143	0.000479354	0.0413916	1	0.961686
rs1499244	11:22755007	G:0.400446	rs10139564	14:20219625	C:0.436553	3365	834	0.000923426	-0.208158	0.0628329	0.00632797	0.163958	0.0600516	0.660308	-0.0445919	0.101463	0.000849491	0.300056	0.0899408	0.0416503	-0.182535	0.0896099	9.64996e-05	4.77247e-05	0.0413916	1	0.961686
rs7763693	6:170567112	A:0.362136	rs4464148	18:44713030	C:0.303986	3362	834	0.00318301	-0.192283	0.0651919	0.00972232	0.167964	0.0649625	0.477309	-0.0641009	0.0902019	0.00108864	0.305189	0.0934283	0.0420692	-0.203979	0.100342	0.000427495	0.000198203	0.0413916	1	0.961686
rs9288645	2:229923176	T:0.481718	rs12516824	5:124000347	T:0.383175	3364	834	0.0066464	-0.162637	0.0599239	0.00052411	0.213467	0.0615512	0.79351	-0.0237187	0.0906143	0.000209403	0.380404	0.102607	0.0418531	-0.176874	0.086917	6.22212e-05	3.13276e-05	0.0414095	1	0.961686
rs7578326	2:226728897	G:0.361813	rs7508679	19:7173832	T:0.40951	3365	834	0.00117484	-0.208264	0.0641817	0.00851288	-0.16171	0.0614628	0.000264388	-0.35733	0.0979549	0.00102915	-0.291238	0.0887264	0.0414096	0.185105	0.090764	0.000155036	7.53216e-05	0.0414871	1	0.961686
rs8047671	16:77527482	T:0.485578	rs4828037	X:99732340	C:0.373476	3363	833	0.00536253	0.167633	0.0602043	0.00616264	0.139638	0.0509815	0.000631912	0.282583	0.0826861	0.00113978	0.285274	0.0876812	0.0417095	-0.144743	0.0710778	0.000429955	0.000199801	0.041523	1	0.961686
rs438031	21:26467875	C:0.140267	rs738407	22:42655288	G:0.373254	3365	834	0.00515925	0.238847	0.0853966	0.00156911	0.19319	0.0611054	0.726474	0.0451999	0.129209	0.0921797	0.119708	0.0710851	0.0420374	0.249658	0.122794	0.000142304	6.94512e-05	0.041535	1	0.961686
rs9572356	13:69557159	G:0.0704309	rs6123674	20:55196354	G:0.40847	3365	834	0.00768162	0.300824	0.112848	0.00585356	-0.171028	0.0620595	0.80187	0.0429144	0.171023	0.000915342	-0.223411	0.0673873	0.0410105	0.337624	0.165225	0.000572665	0.000262651	0.041541	1	0.961686
rs3774256	3:181171958	C:0.217475	rs4887435	15:84682665	T:0.404585	3359	833	0.00509981	0.199537	0.0712463	0.0104819	0.154895	0.0605172	0.000730144	0.373274	0.110501	0.00107616	0.246683	0.0754423	0.0418245	-0.207516	0.10196	0.000687317	0.000312521	0.041547	1	0.961686
rs12663103	6:32269302	C:0.0540862	rs10795445	10:17184002	C:0.133581	3365	834	0.00085224	-0.496051	0.14873	0.00459776	-0.258862	0.0913433	0.000136639	-0.655695	0.17191	0.00106274	-0.314395	0.0960465	0.0351441	0.642262	0.304867	4.20291e-05	2.15555e-05	0.0415769	1	0.961686
rs1250552	10:80728033	C:0.46627	rs2899174	22:30788789	C:0.0641902	3365	834	0.00461658	0.170456	0.0601759	0.00111433	-0.447594	0.137301	0.000920891	0.209552	0.0632392	0.718875	-0.0792214	0.220083	0.0423845	-0.402539	0.198322	5.89746e-05	2.98744e-05	0.0416129	1	0.961686
rs3887925	3:188148339	G:0.443536	rs2570054	17:63010733	G:0.404903	3365	834	0.00412965	-0.17601	0.0613685	0.00474285	0.172516	0.0610892	0.793953	-0.0250721	0.0959952	0.000796959	0.326536	0.0973617	0.0419853	-0.182341	0.0896611	0.000289682	0.000137441	0.041667	1	0.961686
rs6498261	16:12006358	G:0.496284	rs7508679	19:7173832	T:0.409483	3364	834	0.00549332	0.168389	0.060646	0.0097	-0.158642	0.0613383	0.000819827	0.312087	0.0932712	0.863059	0.0182925	0.106055	0.0418055	-0.173869	0.0854206	0.000677322	0.000308948	0.041673	1	0.961686
rs7781480	7:29341093	C:0.226379	rs7194895	16:55254592	T:0.361401	3355	832	0.00389302	-0.212334	0.0735558	0.00254928	-0.191239	0.0633781	0.000575916	-0.364452	0.105862	0.00029189	-0.280311	0.0773828	0.0408165	0.222797	0.108927	0.000170649	8.28689e-05	0.041673	1	0.961686
rs7045637	9:10336358	G:0.305919	rs5945326	X:152553116	G:0.244349	3362	833	0.00458208	-0.190826	0.06731	0.00414659	-0.171456	0.0598076	0.180463	-0.105665	0.0788935	0.468955	-0.0585946	0.0809117	0.0436338	-0.195818	0.0970555	0.000224862	0.000107952	0.041697	1	0.961686
rs1881623	7:151164218	C:0.0701546	rs7247078	19:44285672	C:0.404875	3364	834	0.00700499	0.302298	0.112103	0.000829956	0.204964	0.0613185	0.904432	0.0218307	0.181824	0.0193549	0.15468	0.0661413	0.0431588	0.336546	0.166428	0.00011565	5.71529e-05	0.0417331	1	0.961686
rs715092	2:121386577	T:0.259733	rs39109	7:29285791	T:0.27578	3365	834	0.00642535	0.183925	0.0674893	0.012029	0.164015	0.065311	0.525839	0.0583096	0.0919173	0.606559	0.0452887	0.0879408	0.0420011	0.207843	0.102209	0.000860407	0.000388381	0.0417391	1	0.961686
rs9428859	1:239306485	A:0.218852	rs7045637	9:10336358	G:0.305828	3363	833	0.00575243	0.198718	0.0719582	0.00485022	-0.189728	0.0673554	0.492013	0.0668549	0.0972985	0.000565675	-0.297739	0.0863622	0.0416475	0.231969	0.113876	0.000351176	0.000165543	0.0417813	1	0.961686
rs17366515	4:85636774	A:0.108948	rs948346	18:8287072	C:0.0997325	3364	834	0.00332449	-0.30147	0.10268	0.00602024	0.265031	0.0964913	0.000467234	-0.420838	0.120278	0.124914	0.166597	0.10857	0.039616	0.441104	0.214364	0.000375105	0.00017658	0.0418657	1	0.961686
rs721471	1:85811599	A:0.205681	rs7763693	6:170567112	A:0.362136	3362	834	0.00415301	0.209144	0.0729665	0.00351793	-0.19026	0.0651925	0.59749	0.0556836	0.105459	0.000410095	-0.293202	0.0829778	0.0416844	0.223459	0.109718	0.000204489	9.92598e-05	0.0420533	1	0.961686
rs2944533	10:132842492	T:0.254086	rs7508679	19:7173832	T:0.40951	3365	834	0.00552257	0.188292	0.0678563	0.0124754	-0.153267	0.0613459	0.715895	0.0368383	0.101218	0.00134332	-0.261697	0.081613	0.0421924	0.19617	0.0965584	0.00070706	0.000324354	0.0420776	1	0.961686
rs12998521	2:102340849	T:0.373917	rs10793359	11:78477819	T:0.483119	3347	828	0.00520651	0.171412	0.0613506	0.00152478	0.192009	0.060572	0.960799	-0.00524399	0.106693	0.539794	0.0554308	0.0904072	0.0424757	0.177158	0.0873205	0.000176755	8.63888e-05	0.0420837	1	0.961686
rs747423	17:74296376	T:0.261664	rs9944780	18:12243275	G:0.29688	3365	834	0.00319523	-0.205768	0.0697919	0.000217514	0.241176	0.0652222	0.439413	-0.0732247	0.0947053	3.19476e-05	0.346846	0.083394	0.0431581	-0.216007	0.106819	1.35718e-05	7.32635e-06	0.0420837	1	0.961686
rs11776834	8:11401359	C:0.131101	rs8013925	14:92133822	C:0.461012	3360	832	0.00731168	0.241997	0.0902199	0.00710774	0.163975	0.0609177	0.991637	0.00157845	0.150595	0.18402	0.0932145	0.0701663	0.0429248	0.252396	0.124674	0.000780927	0.000357249	0.042187	1	0.961686
rs950964	1:235487304	G:0.130441	rs7777448	7:157724510	A:0.38715	3354	829	0.00525531	0.240026	0.0860013	0.00317176	-0.185189	0.0627634	0.663547	0.0549304	0.126271	0.00037608	-0.259425	0.0729476	0.0419613	0.25719	0.126451	0.000240154	0.00011608	0.0421992	1	0.961686
rs9496698	6:143962504	G:0.490173	rs10756761	9:16536099	T:0.484663	3358	832	0.00016229	-0.229155	0.0607602	0.00706306	0.161296	0.0598755	0.000135389	-0.404014	0.105861	0.970196	0.00366161	0.098002	0.0424877	0.174211	0.0858726	2.45124e-05	1.2996e-05	0.0422479	1	0.961686
rs7777448	7:157724510	A:0.387116	rs2272453	15:91389084	C:0.26096	3353	829	0.00260993	-0.189014	0.0627893	0.00597637	0.188618	0.0686116	0.000350821	-0.303984	0.0850412	0.716934	0.0369257	0.101847	0.0422632	0.207275	0.10206	0.000262858	0.000126666	0.0422479	1	0.961686
rs624947	11:67897358	G:0.305201	rs1480474	12:64613210	G:0.391828	3365	834	0.000782857	-0.225154	0.0670345	0.00250694	0.189338	0.0626427	0.000244546	-0.390135	0.106365	0.337407	0.079474	0.0828458	0.0425658	0.199696	0.0984721	2.95639e-05	1.55772e-05	0.0422845	1	0.961686
rs11776834	8:11401359	C:0.131023	rs1358889	9:10164668	C:0.240779	3362	834	0.00777226	0.240099	0.0902015	0.00640154	0.186004	0.0682217	0.365897	0.102838	0.113736	0.195366	0.103386	0.0798429	0.0420092	0.275013	0.135246	0.000827142	0.000378066	0.0422906	1	0.961686
rs4236002	6:20962984	T:0.13477	rs1316447	18:44726674	T:0.191382	3365	834	0.00281088	-0.277993	0.0930458	0.00415152	0.216625	0.0755735	0.21128	-0.141518	0.11321	0.000485709	0.296464	0.0849827	0.044493	-0.347362	0.172867	0.000186576	9.13822e-05	0.042315	1	0.961686
rs12464230	2:232505394	T:0.0587099	rs2272453	15:91389084	C:0.260553	3364	834	0.000974191	0.39811	0.120717	0.00846414	0.180331	0.0684895	0.00011307	0.608268	0.157555	0.00135006	0.236161	0.0736825	0.0445738	-0.378061	0.188216	0.000145412	7.19981e-05	0.0423273	1	0.961686
rs3796867	4:15427646	T:0.0808561	rs1881623	7:151164218	C:0.0701546	3364	834	0.0084588	-0.312132	0.118538	0.00713515	0.301017	0.111883	0.00159797	-0.410691	0.130119	0.105164	0.200193	0.123552	0.0403277	0.59051	0.288001	0.000823415	0.000376752	0.0423334	1	0.961686
rs6824969	4:23672395	G:0.103002	rs4804416	19:7174848	G:0.428805	3364	834	0.00434274	-0.299683	0.105074	0.000145492	0.228155	0.0600622	0.00104941	-0.571733	0.174472	0.00898634	0.172513	0.0660318	0.0431677	0.296086	0.146426	1.16057e-05	6.33434e-06	0.04237	1	0.961686
rs4422297	3:64679900	G:0.306835	rs2227956	6:31886251	C:0.186627	3365	834	0.00627532	-0.179785	0.0657819	0.00114959	-0.256407	0.0788677	0.197149	-0.0988346	0.0766328	0.234094	-0.121639	0.102228	0.0444252	-0.255449	0.127085	0.00012224	6.10233e-05	0.0423761	1	0.961686
rs2185815	1:117525154	G:0.223626	rs10181515	2:226727705	T:0.236701	3365	834	0.00720054	0.191812	0.0713739	0.00577502	-0.201595	0.0730339	0.000736619	0.303274	0.0898437	0.347739	-0.0862283	0.0918316	0.0437224	-0.246082	0.122019	0.000567723	0.00026489	0.0424129	1	0.961686
rs1994350	6:159158992	T:0.184563	rs7865126	9:19092828	C:0.115556	3362	833	0.00758172	-0.216482	0.0810749	0.00152622	0.281704	0.0888754	0.00102273	-0.308579	0.0939585	0.150593	0.156648	0.108977	0.0418596	0.334252	0.164259	0.000226156	0.000110141	0.0424557	1	0.961686
rs480575	11:34424222	C:0.28321	rs7508679	19:7173832	T:0.40951	3365	834	0.00309606	0.196305	0.0663631	0.00696848	-0.165827	0.0614551	0.722677	0.0366894	0.103384	0.000825504	-0.279485	0.0835756	0.0426471	0.191577	0.0945055	0.000417439	0.000197926	0.0424986	1	0.961686
rs2254884	9:106621570	C:0.281361	rs9944780	18:12243275	G:0.296968	3364	833	0.010338	0.169788	0.066212	0.000234005	0.239805	0.0651794	0.00111188	0.299957	0.0919951	4.46453e-05	0.362455	0.0887931	0.0430052	-0.201454	0.0995492	3.85539e-05	2.01955e-05	0.0424986	1	0.961686
rs4483616	11:78501971	A:0.157996	rs747423	17:74296376	T:0.261593	3364	834	0.00301606	-0.255664	0.0861954	0.00361928	-0.203005	0.0697714	0.272169	-0.119083	0.108446	0.137638	-0.119624	0.0805745	0.045736	-0.286878	0.143595	0.000131017	6.53763e-05	0.0425048	1	0.961686
rs4646257	8:18306826	T:0.177021	rs546803	11:67942968	C:0.236029	3364	834	0.00823945	-0.215564	0.0815883	4.19677e-05	-0.302956	0.0739572	0.336988	-0.0959244	0.0999074	0.0149019	-0.210348	0.0863938	0.0450301	-0.295559	0.147457	5.46611e-06	3.07309e-06	0.0425846	1	0.961686
rs511041	1:67934377	A:0.377675	rs1879524	2:671739	G:0.160969	3364	833	0.00452754	-0.178175	0.0627629	0.0058638	-0.23596	0.0856385	0.000532568	-0.253874	0.0732932	0.000891424	-0.4194	0.126222	0.0419051	0.252293	0.12401	0.000415355	0.00019742	0.0426154	1	0.961686
rs7637969	3:192465170	C:0.222288	rs1881624	7:151162016	G:0.496137	3365	834	0.00550057	0.198399	0.0714654	0.00961084	0.155198	0.0599332	0.00109639	0.406183	0.124422	0.00103372	0.249245	0.075962	0.0428445	-0.202648	0.100062	0.000695674	0.000322701	0.0426215	1	0.961686
rs10278266	7:14909858	G:0.197681	rs7968902	12:64649337	T:0.449019	3364	833	0.00472876	0.20673	0.0731798	0.00265676	-0.186134	0.0619438	0.00076105	0.38798	0.115244	0.201909	-0.0968048	0.0758581	0.0433755	-0.212911	0.105398	0.000191936	9.44534e-05	0.0426277	1	0.961686
rs3778850	7:134181455	A:0.307429	rs10795445	10:17184002	C:0.133581	3365	834	0.00540813	-0.185758	0.0667795	0.00537818	-0.254129	0.0912996	0.118409	-0.116669	0.0747169	0.420306	-0.0957077	0.11876	0.0454648	-0.292701	0.146326	0.000340745	0.000163607	0.0426708	1	0.961686
rs11098157	4:113581387	A:0.178263	rs12799882	11:78485098	T:0.179156	3363	833	0.00743274	-0.214523	0.0801414	0.00166483	-0.258155	0.0821025	0.000903287	-0.320901	0.096685	0.000214074	-0.362935	0.0980429	0.0409566	0.304727	0.149086	0.000149261	7.4394e-05	0.0427324	1	0.961686
rs1019216	11:22799796	G:0.162985	rs8048462	16:12441122	C:0.387164	3350	828	0.000500032	0.277786	0.0798066	0.00558869	-0.173901	0.0627578	0.363765	0.106233	0.116968	0.000638335	-0.259603	0.0760232	0.0427847	0.230516	0.11379	5.35465e-05	2.78211e-05	0.0427324	1	0.961686
rs555015	1:15645520	G:0.485434	rs10509679	10:96698216	A:0.171225	3364	834	0.00695483	0.162906	0.0603579	0.0126167	-0.206135	0.0826388	0.202379	0.0896489	0.0703236	0.00232142	-0.444005	0.145781	0.0432451	0.236814	0.117157	0.000889237	0.000408861	0.0427941	1	0.961686
rs4659190	1:117539009	A:0.232313	rs9288645	2:229923176	T:0.481718	3364	834	0.00571176	0.192483	0.0696421	0.00801238	-0.158662	0.0598373	0.905405	0.0134416	0.11311	0.000883063	-0.257395	0.0774037	0.0428243	0.196146	0.0968422	0.000576663	0.000271057	0.0428436	1	0.961686
rs4243233	16:30439361	G:0.48647	rs510415	18:58698041	A:0.45733	3363	832	0.00518396	0.168059	0.0601204	0.00656317	0.166021	0.061077	0.98061	0.00246628	0.101478	0.950287	-0.00653894	0.10488	0.0432291	0.174032	0.0860911	0.000683302	0.000318716	0.0428684	1	0.961686
rs10181515	2:226727705	T:0.236772	rs1415471	9:16646653	A:0.442628	3364	833	0.00617645	-0.199883	0.0729961	0.0016713	-0.190843	0.0607166	0.00102648	-0.372708	0.113521	0.000204698	-0.283722	0.07641	0.0426435	0.204244	0.100752	0.000145324	7.27937e-05	0.0429365	1	0.961686
rs417938	16:11989734	C:0.492719	rs481802	19:44265691	C:0.402823	3365	834	0.00281906	-0.181627	0.0608097	0.00882963	-0.161069	0.06151	0.000470786	-0.31672	0.090573	0.00152836	-0.328625	0.103692	0.043111	0.178585	0.0882932	0.000364542	0.00017537	0.0429365	1	0.961686
rs12516824	5:124000347	T:0.383061	rs2582869	13:107710146	A:0.378157	3365	834	0.000666809	0.209242	0.0614896	0.00250314	-0.187982	0.0621848	0.377823	0.0786844	0.0892199	0.000491927	-0.333954	0.095823	0.0432668	0.182289	0.0901919	2.37785e-05	1.28124e-05	0.0430358	1	0.961686
rs12998521	2:102340849	T:0.373879	rs235772	20:6710719	C:0.38434	3346	828	0.0072818	0.164296	0.0612207	0.0107994	-0.161871	0.0635007	0.000964153	0.301091	0.091218	0.8353	-0.0196251	0.0943928	0.0432346	-0.186907	0.0924627	0.00102914	0.000472077	0.0430607	1	0.961686
rs4422297	3:64679900	G:0.306835	rs3887925	3:188148339	G:0.443536	3365	834	0.00634988	-0.179345	0.0657147	0.0032279	-0.180838	0.0614017	0.848832	-0.0194826	0.102212	0.396181	-0.0697561	0.0822148	0.0435595	-0.195368	0.0967982	0.000357403	0.000172513	0.0430669	1	0.961686
rs1879524	2:671739	G:0.161118	rs1620233	X:12807937	A:0.0997325	3364	834	0.00673653	-0.231631	0.0854853	0.00211831	-0.27696	0.0901233	0.0520873	-0.174054	0.089607	0.06942	-0.181754	0.100102	0.0541446	-0.430045	0.223321	0.0001699	8.47491e-05	0.0430669	1	0.961686
rs2291385	6:159104665	A:0.0506837	rs7936109	11:2243030	C:0.373662	3364	834	0.00685906	-0.405468	0.149973	0.00733659	-0.170461	0.063577	0.712611	-0.0790589	0.214629	0.0478658	-0.13132	0.0663715	0.0470229	-0.452211	0.227689	0.000431163	0.000206348	0.0430731	1	0.961686
rs9572356	13:69557159	G:0.0704309	rs4464148	18:44713030	C:0.303863	3365	834	0.00523619	0.314119	0.112501	0.0076388	0.173372	0.0649911	0.000552099	0.522684	0.151322	0.00127643	0.224118	0.0695753	0.0454417	-0.36578	0.182841	0.000765075	0.000356545	0.0431167	1	0.961686
rs10278266	7:14909858	G:0.197623	rs7228952	18:70337479	T:0.0906389	3365	834	0.00540493	0.203745	0.0732407	0.00624538	0.271787	0.0993877	0.000719197	0.271271	0.0802065	0.000620889	0.425758	0.124406	0.0458681	-0.338947	0.169762	0.000488393	0.000232596	0.0431229	1	0.961686
rs11599920	10:35547170	T:0.176077	rs1019216	11:22799796	G:0.162853	3365	834	0.00644508	0.206585	0.0758324	0.000391385	0.281778	0.0794674	0.00068193	0.301275	0.0886953	4.40212e-05	0.388894	0.0951935	0.0450015	-0.295096	0.147206	5.96771e-05	3.11262e-05	0.0431603	1	0.961686
rs7045637	9:10336358	G:0.305828	rs7158400	14:91992466	T:0.246357	3363	833	0.00499836	-0.189049	0.0673458	0.0136189	-0.177822	0.0720753	0.00059287	-0.29692	0.0864432	0.00160814	-0.314662	0.0997526	0.0425769	0.226122	0.111509	0.000692877	0.000324995	0.043204	1	0.961686
rs11175947	12:64570603	T:0.469819	rs7247078	19:44285672	C:0.404847	3363	833	0.000307219	0.222099	0.0615381	0.000792291	0.206032	0.0614017	0.457354	0.0716905	0.0964606	0.774829	0.0304803	0.10655	0.0436617	0.177331	0.0879039	5.29988e-06	3.02165e-06	0.0432665	1	0.961686
rs3778850	7:134181455	A:0.307429	rs7247078	19:44285672	C:0.404755	3365	834	0.00582111	-0.184415	0.0668729	0.000949042	0.202602	0.0612978	0.796893	-0.026301	0.102191	0.000141421	0.313442	0.0823619	0.0435104	-0.191754	0.094985	7.97085e-05	4.11906e-05	0.043279	1	0.961686
rs9428859	1:239306485	A:0.219019	rs923346	11:67938951	C:0.14948	3365	834	0.004556	0.204031	0.0719216	0.00274581	-0.267993	0.0894848	0.143543	0.121475	0.0830473	0.000382348	-0.413868	0.116518	0.0418955	0.300279	0.147589	0.000182522	9.11903e-05	0.0433165	1	0.961686
rs923346	11:67938951	C:0.14942	rs4828037	X:99732340	C:0.373476	3363	833	0.00290337	-0.266121	0.0893687	0.00524697	0.142409	0.0510159	0.40908	-0.099355	0.120355	0.000613721	0.200816	0.0586243	0.0448066	-0.213628	0.10647	0.000218396	0.00010828	0.0433227	1	0.961686
rs9264532	6:31342360	C:0.335266	rs6080616	20:17200213	A:0.426256	3363	833	0.00741447	-0.173231	0.0646957	0.00396843	0.17506	0.0607709	0.896016	-0.013292	0.101702	0.000536302	0.297404	0.0859068	0.0437969	-0.18001	0.0892893	0.000518244	0.000247155	0.0433478	1	0.961686
rs11915384	3:191853458	G:0.0644874	rs4464148	18:44713030	C:0.303863	3365	834	0.00775019	0.313616	0.117778	0.00954376	0.168229	0.0649048	0.000789219	0.533038	0.158805	0.00157039	0.220799	0.0698433	0.0453854	-0.363654	0.18173	0.00107577	0.000494989	0.0433478	1	0.961686
rs1881624	7:151162016	G:0.496137	rs1788234	18:65717567	A:0.400297	3365	834	0.0072997	0.160799	0.0599358	0.00148552	0.191482	0.060262	0.859733	0.01647	0.0932012	0.905892	0.0126818	0.107272	0.0436742	0.172606	0.085567	0.000202873	0.000100967	0.0433541	1	0.961686
rs39109	7:29285791	T:0.27578	rs17277571	14:20219909	T:0.163299	3365	834	0.00785967	0.173649	0.0653297	0.000255339	0.286779	0.0784226	0.26102	0.0878722	0.0781793	0.168163	0.14576	0.105766	0.0435275	0.240699	0.11924	4.79343e-05	2.53194e-05	0.0433791	1	0.961686
rs6090585	20:35442559	A:0.0531946	rs3788007	21:42579845	A:0.186776	3365	834	0.000173734	0.472221	0.125777	0.00730658	-0.212568	0.0792413	2.03008e-05	0.643741	0.151058	0.0713658	-0.151795	0.0841833	0.0472663	-0.470549	0.237183	3.7077e-05	1.97823e-05	0.0433917	1	0.961686
rs7578326	2:226728897	G:0.361813	rs4783324	16:81709649	T:0.0826152	3365	834	0.00119195	-0.208038	0.0641933	0.00691142	0.27594	0.102159	0.0265079	-0.153939	0.069383	0.000840596	0.494318	0.148041	0.0465096	-0.315642	0.158555	0.000144034	7.28363e-05	0.043423	1	0.961686
rs10212404	3:188163338	C:0.498216	rs7247078	19:44285672	C:0.404578	3364	833	0.00213575	0.186326	0.0606792	0.00105584	0.200866	0.0613291	0.694733	0.0374442	0.0954136	0.863173	0.0188192	0.1092	0.0437358	0.174587	0.0865742	3.42404e-05	1.83389e-05	0.0434356	1	0.961686
rs17387327	4:15627342	T:0.0993456	rs7781480	7:29341093	C:0.226502	3362	834	0.00655813	0.263012	0.0967494	0.00545975	-0.203752	0.0733296	0.000677089	0.409323	0.120436	0.0983207	-0.133366	0.0806788	0.0479128	-0.339221	0.171485	0.00055647	0.000264921	0.0434356	1	0.961686
rs10486304	7:18358082	G:0.205707	rs9572356	13:69557159	G:0.0703032	3364	834	0.000750601	0.251422	0.0745971	0.00612001	0.308926	0.112694	0.0169643	0.192243	0.0805214	0.380951	0.128263	0.146395	0.0438977	0.416881	0.206882	9.36677e-05	4.82529e-05	0.0434607	1	0.961686
rs893346	2:11800212	C:0.0698365	rs890860	19:7179165	T:0.198663	3365	834	0.00455726	0.323128	0.113907	0.00250813	0.227075	0.0751317	0.298499	0.14997	0.14425	0.0427383	0.165145	0.0815026	0.0432998	0.406472	0.201143	0.000229353	0.000113853	0.0435047	1	0.961686
rs557435	1:55293452	A:0.180737	rs17368239	6:143976280	C:0.405767	3364	834	0.012369	0.193132	0.0772085	0.0108986	0.155136	0.0609348	0.00164824	0.392007	0.124556	0.00119428	0.24024	0.0741427	0.0439398	-0.223328	0.110851	0.00136306	0.00062188	0.0435487	1	0.961686
rs9944780	18:12243275	G:0.29688	rs3788007	21:42579845	A:0.186776	3365	834	0.000174099	0.244465	0.0651229	0.00781313	-0.2107	0.0792094	2.08966e-05	0.327788	0.0770343	0.621855	-0.0540779	0.109642	0.0444854	-0.249588	0.124205	3.04243e-05	1.64174e-05	0.0435991	1	0.961686
rs868624	7:151088972	C:0.443536	rs8756	12:64646019	A:0.489747	3365	834	0.00140597	-0.197681	0.0619026	0.00114412	0.199436	0.0613186	0.842088	-0.0212843	0.106836	0.000293983	0.348027	0.0961255	0.0438257	-0.175433	0.0870307	3.57525e-05	1.91761e-05	0.0435991	1	0.961686
rs9290939	3:191816570	A:0.0732541	rs3788007	21:42579845	A:0.186776	3365	834	0.00466681	0.311733	0.110185	0.0101596	-0.203268	0.0790817	0.24149	0.158526	0.135345	0.00180026	-0.269189	0.0862413	0.0420558	0.41391	0.203599	0.000685474	0.000324807	0.0437253	1	0.961686
rs2671272	1:224081739	T:0.203924	rs2240191	12:111820114	A:0.170779	3364	833	0.0117842	0.18383	0.0729908	0.00211589	-0.258663	0.0841602	0.258974	0.0962817	0.0852942	0.000295738	-0.388324	0.107301	0.0426609	0.296287	0.146169	0.000280872	0.000138811	0.0437506	1	0.961686
rs3887925	3:188148339	G:0.443371	rs10486304	7:18358082	G:0.205707	3364	834	0.00375895	-0.17799	0.0614243	0.000677934	0.253006	0.0744497	0.000443498	-0.272223	0.0774958	0.556688	0.0695812	0.118382	0.0441365	0.214859	0.106747	5.28194e-05	2.80242e-05	0.0438202	1	0.961686
rs10795445	10:17184002	C:0.133581	rs312786	11:67876553	T:0.283358	3365	834	0.00480059	-0.257328	0.0912472	0.00613896	-0.18639	0.0680191	0.363742	-0.105924	0.116623	0.123097	-0.117091	0.0759394	0.0463759	-0.304983	0.153107	0.000380454	0.0001858	0.0438519	1	0.961686
rs6435632	2:212086769	A:0.306778	rs5945326	X:152553116	G:0.244203	3364	834	0.00374258	-0.194622	0.0671322	0.00360067	-0.174118	0.05981	0.165226	-0.109576	0.0789619	0.390151	-0.0679995	0.0791295	0.0463146	-0.188803	0.0947561	0.000177642	8.9753e-05	0.0438582	1	0.961686
rs1879524	2:671739	G:0.160969	rs7968902	12:64649337	T:0.449019	3364	833	0.006286	-0.23404	0.0856512	0.00219771	-0.189625	0.061926	0.857805	-0.0239412	0.133624	0.093857	-0.11901	0.0710341	0.0451074	-0.256001	0.127767	0.000212661	0.000106649	0.0438772	1	0.961686
rs1358889	9:10164668	C:0.240713	rs7901695	10:114744078	C:0.289599	3365	834	0.00765154	0.182095	0.0682751	6.55833e-05	0.259773	0.0650773	0.625631	0.0469994	0.0963327	0.0799755	0.149374	0.0853165	0.0442328	0.20619	0.102486	9.73251e-06	5.51002e-06	0.0439852	1	0.961686
rs6758183	2:226709230	A:0.250075	rs10795445	10:17184002	C:0.133681	3355	833	0.00356574	0.197389	0.067733	0.00553866	-0.253497	0.091386	0.0886087	0.129272	0.075918	0.00080418	-0.414239	0.123604	0.0433229	0.301779	0.149352	0.000247264	0.0001235	0.044017	1	0.961686
rs9834687	3:151512614	T:0.31575	rs3774256	3:181171958	C:0.217682	3365	834	0.00935336	0.167086	0.064292	0.00568995	0.196883	0.071202	0.391167	0.0693275	0.0808482	0.657165	0.0461761	0.10404	0.0445256	0.217776	0.108395	0.000735137	0.000349051	0.0440234	1	0.961686
rs2251376	21:31438509	T:0.0557538	rs4828037	X:99732340	C:0.373476	3363	833	0.0032029	0.371468	0.126026	0.00515626	0.142627	0.0509909	0.419691	0.140074	0.173584	0.0558463	0.104252	0.0545182	0.0448469	0.295219	0.147162	0.000306525	0.000151706	0.0440425	1	0.961686
rs10081152	6:170558184	T:0.104755	rs3788007	21:42579845	A:0.186776	3365	834	0.00457568	-0.295236	0.104122	0.010431	-0.20268	0.0791347	0.182327	-0.162669	0.121975	0.132072	-0.130219	0.086468	0.0498087	-0.405698	0.20682	0.000511207	0.000247586	0.0441509	1	0.961686
rs12464230	2:232505394	T:0.0587099	rs10509679	10:96698216	A:0.171225	3364	834	0.000899437	0.400832	0.120724	0.010963	-0.210722	0.0828351	0.0977942	0.241414	0.145813	0.00220733	-0.273133	0.0892353	0.0428121	0.478103	0.236038	0.000164392	8.37842e-05	0.0441509	1	0.961686
rs2681417	3:123307887	G:0.0713224	rs8756	12:64646019	A:0.489747	3365	834	0.00174676	-0.401327	0.128211	0.00110608	0.199943	0.0612937	0.00112014	-0.807766	0.247897	0.0164542	0.155997	0.0650345	0.0465117	0.368506	0.185112	3.46567e-05	1.88058e-05	0.0441637	1	0.961686
rs11583718	1:67930625	C:0.373105	rs2944533	10:132842492	T:0.254086	3365	834	0.0104754	-0.160882	0.062851	0.00430707	0.193531	0.0677926	0.501915	-0.0548654	0.0817083	0.000584615	0.334447	0.0972609	0.0450097	-0.199196	0.0993715	0.000600587	0.000288748	0.0441701	1	0.961686
rs721471	1:85811599	A:0.205559	rs510415	18:58698041	A:0.457342	3364	833	0.00255884	0.219884	0.0728988	0.00757962	0.163017	0.0610496	0.883696	0.0182543	0.124785	0.343169	0.072015	0.0759714	0.0446854	0.209847	0.104526	0.000382503	0.000187998	0.0442148	1	0.961686
rs8048462	16:12441122	C:0.387164	rs3917878	17:29602968	T:0.0831343	3350	828	0.00634865	-0.171137	0.0627057	0.00983101	-0.300552	0.116416	0.0654892	-0.123301	0.0669424	0.746891	-0.0536238	0.166151	0.0475137	-0.346625	0.174914	0.000637607	0.000305948	0.0442212	1	0.961686
rs1881624	7:151162016	G:0.496278	rs10756761	9:16536099	T:0.484663	3358	832	0.00672325	0.16253	0.0599686	0.0066547	0.162439	0.0598598	0.00132532	0.329149	0.102525	0.00139349	0.334528	0.104671	0.0444071	-0.165927	0.0825415	0.000794484	0.000377233	0.044234	1	0.961686
rs10512016	9:74983066	T:0.109408	rs12720917	16:55576893	C:0.154064	3359	830	0.00822404	-0.273154	0.10336	0.00906783	0.216955	0.0831408	0.00113341	-0.411647	0.126461	0.124455	0.140981	0.091764	0.0425167	0.406254	0.200281	0.000922856	0.000435183	0.044266	1	0.961686
rs2237268	6:136994623	T:0.363001	rs8008440	14:20226288	A:0.115453	3365	834	0.00713621	-0.169982	0.0631806	0.00124588	0.293651	0.0909653	0.000949924	-0.237655	0.0719087	0.414536	0.10692	0.13104	0.0436177	0.26774	0.132693	0.000137405	7.07297e-05	0.0442788	1	0.961686
rs12464230	2:232505394	T:0.0587099	rs9295405	6:170546144	C:0.185345	3364	833	0.000858932	0.402609	0.120792	0.000813061	-0.271265	0.0810154	9.28856e-05	0.553195	0.141538	0.0146801	-0.209797	0.0859761	0.0488497	-0.482092	0.244729	1.3345e-05	7.51425e-06	0.0442852	1	0.961686
rs1018139	4:167067451	T:0.0870987	rs1415471	9:16646653	A:0.442628	3364	833	0.00218547	-0.355168	0.115924	0.00164267	-0.191296	0.0607633	0.615539	-0.0869931	0.17323	0.0273824	-0.143675	0.0651285	0.046908	-0.335849	0.169012	4.66357e-05	2.50799e-05	0.0442916	1	0.961686
rs7568568	2:169843461	C:0.0764531	rs6758183	2:226709230	A:0.250075	3355	833	0.00427577	-0.347543	0.121643	0.00276451	0.202944	0.0678112	0.000718746	-0.575897	0.170266	0.0371246	0.151394	0.0726323	0.0423049	0.377271	0.185801	0.000180924	9.21325e-05	0.0443301	1	0.961686
rs17266918	5:53443860	T:0.154383	rs7161752	15:84480432	T:0.493759	3365	834	0.0100614	0.212701	0.0826437	0.00496445	-0.170265	0.0606069	0.937374	-0.0109901	0.139876	0.000579076	-0.247288	0.0718604	0.0446343	0.233982	0.11652	0.00067427	0.000323677	0.0443942	1	0.961686
rs511041	1:67934377	A:0.377639	rs10810642	9:16831515	G:0.422985	3363	832	0.00523894	-0.175086	0.0627108	0.00166762	0.190213	0.0605038	0.00106668	-0.34038	0.104018	0.530934	0.0563774	0.0899762	0.0446514	0.178704	0.0889996	0.000142391	7.33576e-05	0.0444071	1	0.961686
rs9295405	6:170546144	C:0.185345	rs4878117	9:89475284	T:0.482461	3364	833	0.00157259	-0.256531	0.0811565	0.00414754	0.176782	0.0616669	0.75428	-0.0414857	0.132542	0.000483751	0.255705	0.0732763	0.0444871	-0.229919	0.114418	4.71278e-05	2.53968e-05	0.0444264	1	0.961686
rs7901695	10:114744078	C:0.289599	rs3788007	21:42579845	A:0.186776	3365	834	5.92113e-05	0.261305	0.0650672	0.0100471	-0.203951	0.0792289	7.81495e-06	0.343903	0.0769326	0.612047	-0.0545039	0.10747	0.0452635	-0.243477	0.121605	1.11339e-05	6.32763e-06	0.0444457	1	0.961686
rs11038977	11:46690960	T:0.140458	rs970427	18:17997524	G:0.0622771	3364	833	0.00581469	0.23551	0.0853899	0.000703724	0.400907	0.118327	0.000928851	0.30293	0.0914854	7.1895e-05	0.538528	0.135652	0.0484886	-0.481518	0.244046	9.92352e-05	5.19346e-05	0.0444457	1	0.961686
rs17366515	4:85636774	A:0.108915	rs17302884	9:118211868	G:0.400297	3365	834	0.00548658	-0.28521	0.102705	0.00304795	0.182303	0.0615292	0.00127367	-0.54067	0.167814	0.061224	0.12644	0.0675474	0.0455183	0.306404	0.153215	0.000190047	9.68213e-05	0.0444714	1	0.961686
rs2240191	12:111820114	A:0.170779	rs2582869	13:107710146	A:0.37827	3364	833	0.00144842	-0.268035	0.08416	0.00170479	-0.194997	0.0621533	0.000314497	-0.444598	0.123395	0.000208074	-0.269715	0.0727189	0.0441934	0.247629	0.12306	4.43591e-05	2.39802e-05	0.0444714	1	0.961686
rs17162330	1:27108799	C:0.144471	rs6123674	20:55196354	G:0.408442	3364	834	0.0022871	0.253875	0.0832329	0.00465083	-0.17547	0.0619974	0.000378229	0.435835	0.122604	0.189318	-0.0962256	0.0733091	0.0455983	-0.232245	0.116175	0.000189376	9.65503e-05	0.0445036	1	0.961686
[truncated: 31,161 more rows]
