# Supplementary material for: PLATO software provides analytic framework for investigating complexity beyond genome-wide association studies
Source: Nat Commun. 2017 Oct 27;8:1167. doi: 10.1038/s41467-017-00802-2 (PMC5660079; doi:10.1038/s41467-017-00802-2)
Supplement: Supplementary file 10 — Supplementary Data 8 [file 41467_2017_802_MOESM10_ESM.xlsx]

## Sheet: Sheet1
SNP1	SNP1_chr:pos	SNP1_MAF	SNP2	SNP2_chr:pos	SNP2_MAF	Sample Size	Num_Cases	Red_SNP1_Pval	Red_SNP1_beta	Red_SNP1_SE	Red_SNP2_Pval	Red_SNP2_beta	Red_SNP2_SE	Full_SNP1_Pval	Full_SNP1_beta	Full_SNP1_SE	Full_SNP2_Pval	Full_SNP2_beta	Full_SNP2_SE	Full_SNP1_SNP2_Pval	Full_SNP1_SNP2_beta	Full_SNP1_SNP2_SE	Red_Model_Pval	Full_Model_Pval	Overall_Pval_(LRT)	Overall_Pval_adj_Bonferroni
rs2241165	2:171386625	G:0.245168	rs876848	10:26636502	T:0.229557	3363	834	0.204935	0.0872052	0.0687947	0.709586	0.0264161	0.0709324	0.000401687	0.305933	0.0864469	0.00417017	0.256553	0.0895476	4.90263e-05	-0.487747	0.120128	0.419517	0.000294748	3.5374e-05	0.0142911
rs2058725	2:171398367	G:0.243087	rs876848	10:26636502	T:0.229557	3363	834	0.975578	0.00214529	0.070078	0.709567	0.0264139	0.0709218	0.0119086	0.22141	0.0880411	0.00518354	0.250317	0.089546	7.26128e-05	-0.486771	0.122688	0.932672	0.000906627	5.30962e-05	0.0214509
rs6756629	2:43918594	A:0.0676479	rs2954804	2:43961246	T:0.275052	3363	832	0.439527	-0.0935881	0.121072	0.175107	-0.0925401	0.0682462	0.0785239	0.273732	0.15559	0.982717	0.0015779	0.0728412	0.00066847	-0.702627	0.206522	0.282029	0.00154596	0.000344536	0.139192
rs3784353	15:27784371	A:0.277646	rs17409808	9:70894970	T:0.219976	3364	834	0.713155	-0.0247686	0.0673752	0.854115	-0.0135	0.0734212	0.0150688	-0.210608	0.0866442	0.0175212	-0.231799	0.0975758	0.000421002	0.401623	0.113885	0.918885	0.00570043	0.000432229	0.17462
rs11899004	2:201822271	A:0.152897	rs10751209	11:69736753	C:0.410698	3365	834	0.294385	-0.0884934	0.0843959	0.107449	-0.0993505	0.0617174	0.152119	0.176687	0.123377	0.947196	0.00472575	0.0713556	0.00431772	-0.357098	0.125124	0.157145	0.00739069	0.00397187	1
rs4439928	2:171427811	G:0.119005	rs11015008	10:26567596	A:0.20703	3357	832	0.433374	-0.0744219	0.0949948	0.859324	0.0132817	0.0749384	0.0185483	-0.292656	0.124297	0.249206	-0.0981652	0.0851922	0.00401783	0.449945	0.156407	0.725656	0.0317638	0.00423564	1
rs260526	15:27781766	A:0.0838288	rs17409808	9:70894970	T:0.219976	3364	834	0.315626	-0.113153	0.11276	0.849609	-0.0139247	0.073436	0.0125922	-0.373651	0.149754	0.215226	-0.0990719	0.0799404	0.00465227	0.54079	0.19108	0.590243	0.0297554	0.00491381	1
rs1552077	15:27858409	G:0.177913	rs17409808	9:70894970	T:0.219976	3364	834	0.768009	-0.0231945	0.0786305	0.855861	-0.0133365	0.0734206	0.0484706	-0.203302	0.103031	0.102563	-0.143062	0.0876309	0.00492863	0.381678	0.135748	0.941365	0.0461988	0.00502584	1
rs2241165	2:171386625	G:0.245319	rs2150157	10:26643326	A:0.0983655	3365	834	0.212237	0.0857545	0.0687444	0.516471	0.0654825	0.100929	0.0200717	0.17589	0.0756514	0.0231202	0.288991	0.127228	0.00597856	-0.472779	0.171985	0.373581	0.0202426	0.00510518	1
rs2293554	2:201839832	C:0.07474	rs10751209	11:69736753	C:0.410698	3365	834	0.155635	-0.164511	0.115861	0.109034	-0.098943	0.0617409	0.277207	0.181433	0.166971	0.616749	-0.0330457	0.0660304	0.00649002	-0.470578	0.172883	0.0975617	0.00612115	0.00537416	1
rs4148182	2:43910094	G:0.455559	rs4148221	2:43955995	T:0.173603	3364	834	0.754678	-0.0192741	0.0616816	0.106675	0.126473	0.0783932	0.079574	-0.129043	0.0736057	0.226152	-0.160448	0.132566	0.00618936	0.324915	0.118687	0.252593	0.0159876	0.0059209	1
rs7181851	15:28054276	C:0.226813	rs17409808	9:70894970	T:0.219976	3364	834	0.595864	-0.0388787	0.0733066	0.853433	-0.0135669	0.0734375	0.247242	0.105469	0.0911514	0.151319	0.131218	0.0914486	0.00963027	-0.334628	0.129258	0.853885	0.0665589	0.00882497	1
rs1403253	15:27924372	G:0.146254	rs17409808	9:70894970	T:0.219976	3364	834	0.842689	0.0170803	0.0860667	0.857022	-0.013231	0.0734376	0.161583	-0.15412	0.110104	0.143436	-0.125834	0.0860039	0.00942897	0.384915	0.148267	0.964159	0.0786363	0.00950916	1
rs4439928	2:171427811	G:0.119005	rs11015025	10:26606462	T:0.0878761	3357	832	0.438827	-0.0735197	0.0949652	0.696809	-0.0414542	0.106393	0.0859758	-0.180966	0.105395	0.13347	-0.183885	0.122545	0.0120093	0.547063	0.217791	0.68294	0.0720224	0.0125363	1
rs6756629	2:43918594	A:0.0676077	rs4148221	2:43955995	T:0.173551	3365	834	0.4769	-0.0863614	0.121414	0.112349	0.124599	0.0784763	0.0843835	-0.244542	0.141698	0.446865	0.0631359	0.0830024	0.0163564	0.595371	0.247982	0.200967	0.0320213	0.0180196	1
rs10179921	2:43921795	T:0.0558692	rs4245794	2:43954353	C:0.116939	3365	834	0.729593	-0.0465756	0.134741	0.283893	-0.103031	0.096146	0.725953	0.0491111	0.140112	0.562413	-0.0566964	0.097877	0.0422667	-1.1482	0.56537	0.542497	0.0968898	0.0239211	1
rs2058725	2:171398367	G:0.243239	rs2150157	10:26643326	A:0.0983655	3365	834	0.987938	0.00105845	0.0700143	0.515088	0.0656822	0.100904	0.323107	0.0763517	0.0772718	0.0578703	0.23813	0.125551	0.0264983	-0.383711	0.172934	0.810121	0.137475	0.0239481	1
rs260530	15:27771982	G:0.215666	rs17409808	9:70894970	T:0.219976	3364	834	0.548974	-0.0444966	0.0742477	0.85684	-0.013246	0.073426	0.0701351	-0.172058	0.0950052	0.152523	-0.130974	0.0915472	0.0271205	0.27443	0.124189	0.821073	0.155271	0.0277701	1
rs4148182	2:43910094	G:0.455559	rs6709904	2:43933828	G:0.114596	3364	834	0.862752	-0.0110372	0.0638461	0.400873	-0.0838164	0.099774	0.503447	0.0461445	0.0689676	0.115498	0.335544	0.213185	0.0290502	-0.336329	0.154081	0.642582	0.128142	0.0284993	1
rs16858996	2:171427348	G:0.106092	rs8190645	10:26560493	A:0.0808321	3365	834	0.268826	0.10759	0.0972983	0.0852594	-0.195073	0.113352	0.883269	0.0157349	0.107167	0.0124496	-0.328689	0.131521	0.0291113	0.513552	0.235361	0.124039	0.0317638	0.0311084	1
rs1533861	15:27996380	C:0.142199	rs7870657	9:70913946	G:0.377712	3365	834	0.205104	0.108336	0.0854964	0.73397	0.0211339	0.062186	0.49229	-0.0874841	0.127403	0.431869	-0.0569891	0.0725055	0.0340475	0.257166	0.121333	0.428104	0.103254	0.0342647	1
rs701492	2:171410726	T:0.292273	rs11015008	10:26567596	A:0.206686	3365	834	0.304243	0.0688825	0.067047	0.865002	0.0127296	0.0748756	0.0384202	0.171186	0.0826847	0.124206	0.153352	0.0997502	0.0363516	-0.250042	0.119467	0.585221	0.139107	0.0355064	1
rs3771300	2:191543841	A:0.494798	rs17405722	17:37796027	A:0.0732759	3364	834	0.674324	0.0253621	0.0603541	0.16692	0.153407	0.11099	0.245099	0.0757686	0.0651865	0.0116962	0.487419	0.19333	0.0396903	-0.322434	0.156753	0.352967	0.0968795	0.0394597	1
rs2241165	2:171386625	G:0.245319	rs11015008	10:26567596	A:0.206686	3365	834	0.212035	0.0857892	0.068742	0.892875	0.0100773	0.074831	0.866083	-0.0143067	0.0848375	0.233398	-0.116721	0.097949	0.0403642	0.243152	0.118611	0.456327	0.123967	0.0406762	1
rs6756629	2:43918594	A:0.0676077	rs4148220	2:43955739	C:0.178455	3365	834	0.40709	-0.100349	0.121044	0.828153	-0.0169842	0.0782429	0.0673847	-0.280389	0.153294	0.345255	-0.0799382	0.0846953	0.0401932	0.421672	0.205517	0.684276	0.183527	0.0432415	1
rs4988453	3:38154258	A:0.0526159	rs1339	4:154851013	G:0.215815	3364	834	0.502703	-0.0908213	0.135505	0.377755	-0.0653028	0.074036	0.529629	0.103679	0.164943	0.786074	-0.0209054	0.0770248	0.0522121	-0.52136	0.268551	0.540646	0.160824	0.0475856	1
rs16858996	2:171427348	G:0.106092	rs11015008	10:26567596	A:0.206686	3365	834	0.281513	0.104834	0.0973451	0.84706	0.0144517	0.0749293	0.0457437	0.230824	0.115542	0.318317	0.0818438	0.0820142	0.0517071	-0.355585	0.182767	0.557944	0.167243	0.0484013	1
rs4667662	2:171434223	G:0.180981	rs11015025	10:26606462	T:0.0878157	3365	834	0.426544	0.0621385	0.0781498	0.690943	-0.0422652	0.106307	0.951457	-0.00522024	0.0857505	0.16175	-0.181281	0.12956	0.0482583	0.373188	0.188948	0.672352	0.197381	0.0488964	1
rs1533861	15:27996380	C:0.142284	rs4744826	9:70909438	T:0.197591	3363	834	0.21802	0.10536	0.0855323	0.405397	-0.0635368	0.0763645	0.95137	-0.00632131	0.10365	0.0899868	-0.151713	0.0894817	0.0493932	0.29207	0.148622	0.327199	0.109901	0.0512212	1
rs4779681	15:28014417	T:0.173615	rs17409808	9:70894970	T:0.219923	3358	833	0.376434	0.0697263	0.0788326	0.915234	-0.00782386	0.0735052	0.059575	0.184643	0.0980097	0.31556	0.0885949	0.0882749	0.0530239	-0.26663	0.137813	0.67342	0.20471	0.0513858	1
rs7181851	15:28054276	C:0.226935	rs10120686	9:70903212	A:0.425298	3360	831	0.584004	-0.0401696	0.0733629	0.28271	-0.0652591	0.0607484	0.0680097	-0.211399	0.115839	0.0427849	-0.155685	0.0768511	0.0526329	0.200438	0.103429	0.481801	0.157283	0.0529311	1
rs2293554	2:201839832	C:0.07474	rs10898847	11:69723570	A:0.397771	3365	834	0.154827	-0.164719	0.11578	0.0834736	0.10508	0.0607093	0.01978	-0.434408	0.186402	0.353696	0.0603004	0.0650178	0.0537215	0.309911	0.160653	0.0793461	0.0319223	0.0530472	1
rs3791878	2:171380437	A:0.332144	rs876848	10:26636502	T:0.229557	3363	834	0.295236	-0.0677061	0.064685	0.699938	0.0273429	0.0709459	0.0447046	-0.165759	0.0825729	0.275864	-0.110109	0.101049	0.0529156	0.207385	0.107142	0.538538	0.173341	0.053086	1
rs4439928	2:171427811	G:0.119005	rs8190612	10:26552381	T:0.135091	3357	832	0.413994	-0.0776082	0.095005	0.180213	0.117205	0.0874601	0.0889747	-0.193425	0.113724	0.782864	0.0274886	0.0997452	0.0523196	0.353889	0.18237	0.302979	0.10642	0.0537339	1
rs4988453	3:38154258	A:0.0526003	rs1816702	4:154828973	T:0.109361	3365	834	0.51172	-0.0889068	0.135495	0.425611	0.0758351	0.0951836	0.846812	0.0284045	0.147031	0.169274	0.137227	0.0998348	0.0643038	-0.6104	0.329934	0.585363	0.192035	0.0555084	1
rs13402616	2:201828012	C:0.0723841	rs10751209	11:69736753	C:0.41082	3364	834	0.450753	-0.0899485	0.11927	0.108387	-0.0990655	0.0617045	0.335357	0.174403	0.181032	0.39943	-0.0554093	0.0657568	0.0602394	-0.336239	0.178942	0.203957	0.0786108	0.0571351	1
rs2140175	15:28000476	T:0.261154	rs4744826	9:70909438	T:0.197353	3362	834	0.678793	0.0287824	0.069504	0.407616	-0.0632547	0.0763856	0.485126	-0.0589915	0.0845053	0.0695255	-0.184309	0.101548	0.0638282	0.228767	0.123433	0.647069	0.231989	0.0645094	1
rs12916064	15:27858571	A:0.140904	rs7870657	9:70913946	G:0.377824	3364	833	0.605199	0.0448295	0.0867213	0.72879	0.0215724	0.0622157	0.0839804	0.224046	0.129653	0.216352	0.089279	0.0722154	0.066779	-0.233377	0.127309	0.822477	0.287364	0.0660163	1
rs7183413	15:27921245	T:0.48721	rs4744826	9:70909438	T:0.19765	3362	833	0.111699	0.0973768	0.06122	0.383422	-0.0665947	0.0764044	0.0192925	0.174903	0.0747501	0.318702	0.131983	0.132363	0.0698846	-0.201784	0.11132	0.198747	0.0888859	0.0697739	1
rs4779683	15:28020276	G:0.170982	rs10120686	9:70903212	A:0.425298	3360	831	0.401299	0.0678966	0.0808963	0.284529	-0.0650082	0.0607439	0.389379	-0.111256	0.129256	0.0601632	-0.136928	0.0728497	0.0714821	0.207616	0.115188	0.394484	0.164287	0.0716686	1
rs2239621	3:38148737	T:0.275119	rs7656411	4:154847105	G:0.241677	3364	834	0.516724	-0.0441826	0.0681404	0.600831	0.0369176	0.0705604	0.536979	0.0542273	0.0878335	0.122586	0.142227	0.0921154	0.079794	-0.1966	0.112222	0.71084	0.28576	0.0782289	1
rs785437	15:27954710	G:0.232313	rs17409808	9:70894970	T:0.219976	3364	834	0.456902	0.0521913	0.0701535	0.862902	-0.0126846	0.0734568	0.637778	-0.0420052	0.0892193	0.238519	-0.109349	0.0927714	0.0823064	0.21594	0.124285	0.746319	0.308346	0.0826397	1
rs701492	2:171410726	T:0.292447	rs876848	10:26636502	T:0.229557	3363	834	0.318156	0.066922	0.067039	0.717491	0.0256614	0.0709242	0.804771	-0.0209122	0.0846041	0.354794	-0.0916667	0.0990636	0.0853881	0.191521	0.111334	0.567839	0.252435	0.0857117	1
rs3828275	2:171390986	A:0.430758	rs2150157	10:26643326	A:0.0983655	3365	834	0.107049	-0.0983165	0.0610055	0.521521	0.0646875	0.100916	0.0300975	-0.145334	0.0670109	0.357325	-0.150619	0.163632	0.0874224	0.248873	0.145612	0.220235	0.113744	0.0869249	1
rs10803852	2:171373955	A:0.0649331	rs11015025	10:26606462	T:0.0878157	3365	834	0.634819	0.0577928	0.121681	0.688701	-0.0425844	0.106297	0.271453	0.14399	0.130933	0.847126	0.02161	0.112093	0.101083	-0.573235	0.349614	0.82318	0.350671	0.0891774	1
rs7744	3:38159025	G:0.157699	rs1339	4:154851013	G:0.215815	3364	834	0.30893	0.0837427	0.0823048	0.381278	-0.0648378	0.0740543	0.845574	-0.0202218	0.103825	0.10666	-0.141117	0.087466	0.0920321	0.235016	0.139494	0.405866	0.203115	0.0941754	1
rs12987796	2:191539112	G:0.159958	rs17405722	17:37796027	A:0.0733453	3354	831	0.379981	0.0718691	0.081862	0.151241	0.159385	0.111057	0.146918	0.127947	0.0882087	0.0330129	0.280192	0.131427	0.101297	-0.347068	0.211808	0.241762	0.131642	0.0954319	1
rs785425	15:27965906	A:0.0966112	rs17409808	9:70894970	T:0.219976	3364	834	0.0996651	-0.173698	0.105497	0.84285	-0.0145647	0.0734666	0.743038	-0.0427147	0.130294	0.621901	0.0395172	0.080131	0.100173	-0.314534	0.191321	0.246952	0.13519	0.0965739	1
rs8033448	15:28041166	C:0.373922	rs17409808	9:70894970	T:0.220042	3363	834	0.494113	-0.0427497	0.0625195	0.837569	-0.0150597	0.0734605	0.642302	0.0364643	0.0785053	0.278932	0.116495	0.107595	0.0978115	-0.179657	0.108518	0.776143	0.352559	0.0967657	1
rs6755814	2:171375243	C:0.381207	rs876848	10:26636502	T:0.229557	3363	834	0.253814	-0.0711356	0.0623376	0.714141	0.0259924	0.0709591	0.0567832	-0.15084	0.0791821	0.342463	-0.0993484	0.104653	0.0995929	0.165543	0.100522	0.485698	0.245651	0.0999526	1
rs3828275	2:171390986	A:0.430717	rs876848	10:26636502	T:0.229557	3363	834	0.108263	-0.0980244	0.0610344	0.728333	0.0246392	0.0709359	0.023408	-0.174929	0.0771732	0.30207	-0.115394	0.111816	0.10175	0.165713	0.101265	0.255945	0.144264	0.10148	1
rs3791878	2:171380437	A:0.331947	rs11015008	10:26567596	A:0.206686	3365	834	0.308291	-0.0658835	0.0646668	0.898291	0.00956608	0.0748397	0.890396	0.0109983	0.0798119	0.216101	0.128941	0.10424	0.10415	-0.1867	0.114888	0.588372	0.292953	0.102749	1
rs3828275	2:171390986	A:0.430758	rs11015008	10:26567596	A:0.206686	3365	834	0.106019	-0.0985916	0.0609966	0.881519	0.0111562	0.0748519	0.0241169	-0.16989	0.0753304	0.246622	-0.138335	0.119399	0.104311	0.176803	0.108848	0.26715	0.152531	0.104323	1
rs7744	3:38159025	G:0.157551	rs2737191	9:119502536	G:0.279132	3364	834	0.297128	0.0857858	0.0822796	0.718487	-0.0243364	0.0675108	0.0621501	0.203097	0.108886	0.586789	0.0428904	0.0789159	0.106312	-0.214279	0.132681	0.548691	0.279818	0.104547	1
rs701492	2:171410726	T:0.292273	rs11015025	10:26606462	T:0.0878157	3365	834	0.308291	0.0682842	0.0670231	0.692612	-0.0420492	0.10637	0.116231	0.114273	0.0727487	0.4445	0.106274	0.13899	0.109605	-0.277784	0.173618	0.548892	0.285018	0.107501	1
rs6756629	2:43918594	A:0.0676077	rs10179921	2:43921795	T:0.0558692	3365	834	0.38906	-0.104512	0.121339	0.751337	-0.042658	0.13462	0.240473	-0.146596	0.12489	0.494809	-0.0952256	0.139488	0.0999742	0.904136	0.549634	0.666144	0.336678	0.109088	1
rs2049259	15:28038303	T:0.420685	rs10120686	9:70903212	A:0.425298	3360	831	0.742034	-0.0203746	0.0618986	0.282627	-0.0652559	0.0607351	0.153935	-0.135624	0.0951236	0.0560693	-0.180131	0.0942847	0.109353	0.139676	0.0872373	0.530448	0.279958	0.109189	1
rs4779681	15:28014417	T:0.173712	rs7870657	9:70913946	G:0.377493	3359	833	0.388577	0.0679793	0.078844	0.693787	0.0245121	0.0622574	0.559388	-0.0683939	0.117163	0.582323	-0.0411445	0.074809	0.110764	0.180757	0.113344	0.645255	0.332309	0.111267	1
rs7178240	15:27956273	T:0.146174	rs7870657	9:70913946	G:0.37794	3359	833	0.910713	-0.00964409	0.0860015	0.7268	0.0217281	0.0621894	0.216841	-0.161695	0.13093	0.632066	-0.0344279	0.0719014	0.117143	0.194353	0.124038	0.934609	0.459917	0.117455	1
rs1533861	15:27996380	C:0.142241	rs17409808	9:70894970	T:0.219976	3364	834	0.212328	0.106661	0.0855207	0.854923	-0.0134242	0.0734202	0.0541419	0.203119	0.105478	0.524966	0.0542115	0.0852772	0.125827	-0.225272	0.147163	0.454881	0.267269	0.123581	1
rs260530	15:27771982	G:0.215774	rs10120686	9:70903212	A:0.425298	3360	831	0.491642	-0.0510585	0.0742453	0.280362	-0.0655739	0.0607443	0.478029	0.0798518	0.11255	0.958502	0.00393651	0.0756534	0.125612	-0.161631	0.105528	0.44164	0.262283	0.124649	1
rs1001876	15:27996974	C:0.170536	rs10120686	9:70903212	A:0.425298	3360	831	0.161778	0.110332	0.0788586	0.286875	-0.0646886	0.0607403	0.0371493	0.250495	0.120192	0.97003	-0.00273682	0.072844	0.12608	-0.172667	0.112873	0.212134	0.141231	0.124805	1
rs4779683	15:28020276	G:0.170927	rs17409808	9:70894970	T:0.219976	3364	834	0.393786	0.0689354	0.0808369	0.857773	-0.0131566	0.073415	0.111612	0.158849	0.099843	0.488645	0.0609054	0.0879543	0.132501	-0.21497	0.142903	0.684944	0.384565	0.130268	1
rs3791878	2:171380437	A:0.331947	rs4749107	10:26612848	G:0.277712	3365	834	0.304915	-0.0663542	0.0646758	0.509087	0.0449497	0.0680788	0.0767926	-0.155768	0.088024	0.548445	-0.0579748	0.0966099	0.130636	0.15668	0.103652	0.477235	0.288313	0.130823	1
rs4667662	2:171434223	G:0.180981	rs11015008	10:26567596	A:0.206686	3365	834	0.425931	0.0622285	0.0781594	0.902748	0.00914762	0.0748632	0.773138	-0.0286001	0.099212	0.461643	-0.0667719	0.0907049	0.129916	0.204052	0.134738	0.722474	0.402632	0.131111	1
rs7183413	15:27921245	T:0.487214	rs17409808	9:70894970	T:0.220042	3363	833	0.117186	0.0959536	0.0612459	0.91276	-0.00805047	0.0734815	0.761284	0.0236503	0.0778495	0.196698	-0.167632	0.129845	0.133134	0.161264	0.107376	0.288893	0.19154	0.132711	1
rs6756629	2:43918594	A:0.0676479	rs4245795	2:43954375	A:0.0658638	3363	833	0.447645	-0.0934654	0.123086	0.755142	-0.0390209	0.125121	0.175574	-0.191616	0.141465	0.304179	-0.152504	0.14842	0.130871	0.385527	0.255202	0.670549	0.388549	0.136171	1
rs2140175	15:28000476	T:0.261076	rs17409808	9:70894970	T:0.220042	3363	834	0.652504	0.0312927	0.069495	0.843859	-0.0144647	0.0734398	0.207523	0.110386	0.0875799	0.40556	0.0811178	0.0975286	0.141358	-0.175103	0.119057	0.8879	0.49066	0.139976	1
rs7744	3:38159025	G:0.157699	rs7045953	9:119525616	G:0.157402	3364	834	0.300344	0.0852655	0.0823268	0.229809	-0.100351	0.0835664	0.931921	0.00839376	0.0982548	0.0758204	-0.176414	0.0993619	0.143565	0.235768	0.161193	0.285981	0.201429	0.145283	1
rs6755814	2:171375243	C:0.380981	rs11015008	10:26567596	A:0.206686	3365	834	0.262722	-0.0698014	0.0623237	0.888219	0.0105158	0.0748142	0.954429	-0.00438449	0.0767253	0.246264	0.125989	0.108661	0.147443	-0.160857	0.111041	0.527993	0.335491	0.146212	1
rs10179921	2:43921795	T:0.0558692	rs6544718	2:43958429	T:0.217088	3365	834	0.793182	-0.0352602	0.134488	0.817214	0.0167694	0.0725538	0.465809	0.125816	0.172513	0.466676	0.0562933	0.0773368	0.153349	-0.314085	0.219978	0.944472	0.529893	0.147667	1
rs13395505	2:191546759	A:0.391976	rs17405722	17:37796027	A:0.0734027	3365	834	0.951543	-0.00379524	0.0624531	0.168914	0.152628	0.110945	0.632652	0.0321429	0.0672448	0.0456278	0.345428	0.172816	0.153997	-0.23567	0.165318	0.393859	0.270269	0.151593	1
rs6756629	2:43918594	A:0.0676278	rs4953028	2:43955331	A:0.442479	3364	834	0.432269	-0.0950603	0.121047	0.15894	-0.0845314	0.0600089	0.111976	-0.330743	0.208096	0.069938	-0.11593	0.063968	0.153025	0.246027	0.172176	0.258709	0.190789	0.152299	1
rs4299376	2:43926080	G:0.305233	rs2954804	2:43961246	T:0.275052	3363	832	0.595303	-0.0358105	0.0674186	0.205303	-0.0877506	0.0692811	0.178561	-0.122302	0.0909174	0.0583399	-0.184674	0.0975491	0.152319	0.144362	0.100855	0.331258	0.23556	0.153034	1
rs10179921	2:43921795	T:0.0558692	rs6718187	2:43935866	G:0.500149	3365	834	0.669994	-0.0589528	0.138336	0.443507	0.047534	0.0620318	0.233776	0.477292	0.400854	0.283924	0.0683569	0.0637928	0.159263	-0.36166	0.256942	0.723269	0.451173	0.158521	1
rs6853	3:38159374	G:0.126635	rs7045953	9:119525616	G:0.157402	3364	834	0.6914	-0.0365137	0.0919844	0.237176	-0.0987704	0.0835569	0.702978	0.0406128	0.106511	0.734276	-0.0323993	0.0954482	0.165769	-0.243908	0.175989	0.449966	0.310401	0.158982	1
rs260526	15:27781766	A:0.083705	rs4744826	9:70909438	T:0.197591	3363	834	0.333419	-0.109044	0.112736	0.397905	-0.0645312	0.076335	0.115324	-0.217976	0.138423	0.180453	-0.112564	0.0840433	0.157962	0.277	0.196181	0.432094	0.302134	0.160529	1
rs12906280	15:28053179	A:0.160321	rs17409808	9:70894970	T:0.220107	3362	834	0.493592	0.055524	0.0811035	0.836059	-0.0152031	0.0734674	0.733944	-0.0355659	0.104641	0.36912	-0.077437	0.0862209	0.160026	0.197646	0.140675	0.77567	0.480075	0.160918	1
rs12693590	2:191566881	C:0.0770604	rs8074524	17:37723124	T:0.192949	3361	834	0.301091	0.113294	0.109558	0.959446	0.00385567	0.0758256	0.0961715	0.220629	0.132613	0.547451	0.0494749	0.082241	0.165128	-0.277058	0.199605	0.588229	0.387615	0.160996	1
rs4439928	2:171427811	G:0.119005	rs8190645	10:26560493	A:0.0807268	3357	832	0.404615	-0.079221	0.0950568	0.0964425	-0.188633	0.113473	0.760336	-0.0307745	0.100887	0.345504	-0.116734	0.123744	0.176859	-0.394426	0.292061	0.178373	0.146232	0.164926	1
rs2241165	2:171386625	G:0.245319	rs11015025	10:26606462	T:0.0878157	3365	834	0.208764	0.0864276	0.0687585	0.667035	-0.0457384	0.106314	0.553015	0.0446513	0.0752658	0.225315	-0.171215	0.141207	0.165361	0.219647	0.158331	0.419568	0.301714	0.16654	1
rs4299376	2:43926080	G:0.305349	rs4148221	2:43955995	T:0.173551	3365	834	0.674978	-0.0283861	0.0676948	0.12605	0.122235	0.0798994	0.774847	0.0219475	0.0767284	0.0400768	0.200472	0.0976505	0.16999	-0.195547	0.142502	0.237666	0.188866	0.167707	1
rs12592592	15:27949794	C:0.249108	rs17409808	9:70894970	T:0.219958	3362	834	0.514092	0.0458786	0.0703143	0.874318	-0.0116193	0.0734577	0.183775	0.115478	0.0868763	0.453313	0.0715625	0.0954291	0.177537	-0.160869	0.119306	0.795617	0.513776	0.175399	1
rs17468277	2:201862445	T:0.12734	rs10898847	11:69723570	A:0.397771	3365	834	0.795373	-0.0233402	0.0899985	0.0819853	0.105574	0.0606997	0.231381	-0.172186	0.143871	0.387533	0.0600555	0.0695006	0.178348	0.170669	0.12681	0.216133	0.180657	0.177538	1
rs6755814	2:171375243	C:0.380981	rs2150157	10:26643326	A:0.0983655	3365	834	0.262222	-0.0698813	0.0623298	0.513654	0.0659311	0.100942	0.113487	-0.109159	0.0689693	0.569657	-0.0872592	0.153475	0.178245	0.20032	0.148807	0.431409	0.32254	0.179117	1
rs4297845	2:171427785	A:0.493312	rs2150157	10:26643326	A:0.0983948	3364	834	0.538304	0.0369143	0.0599862	0.520308	0.0648628	0.100895	0.259135	0.0748257	0.0663091	0.141293	0.245909	0.167172	0.180498	-0.18512	0.138229	0.670959	0.457216	0.179294	1
rs1719336	15:27995946	T:0.379162	rs17409808	9:70894970	T:0.219976	3364	834	0.892949	0.00843235	0.0626596	0.851339	-0.0137661	0.0734543	0.473931	-0.0570248	0.0796327	0.260495	-0.126181	0.112139	0.180368	0.145506	0.108617	0.974453	0.605303	0.180595	1
rs16858996	2:171427348	G:0.106092	rs11015025	10:26606462	T:0.0878157	3365	834	0.292402	0.102449	0.0973049	0.716661	-0.0386197	0.106412	0.144143	0.151214	0.103533	0.843726	0.0226951	0.115128	0.189234	-0.338526	0.257856	0.532069	0.383307	0.180624	1
rs7744	3:38159025	G:0.157652	rs1816702	4:154828973	T:0.109361	3365	834	0.302018	0.0849165	0.0822742	0.42015	0.0767724	0.095232	0.125954	0.14057	0.0918609	0.165605	0.152801	0.110209	0.185056	-0.256723	0.193702	0.428889	0.323177	0.18113	1
rs2058725	2:171398367	G:0.243312	rs12248143	10:26642433	A:0.179102	3364	833	0.965874	0.00299702	0.0700516	0.808695	0.0190345	0.0786193	0.47845	-0.060154	0.0848676	0.524078	-0.0642791	0.100898	0.181269	0.174623	0.130622	0.970299	0.605461	0.181727	1
rs11073221	15:27807398	G:0.103002	rs17409808	9:70894970	T:0.219976	3364	834	0.628211	-0.0482033	0.0995428	0.851426	-0.0137544	0.0734356	0.238694	-0.14852	0.126051	0.45779	-0.060624	0.0816495	0.179614	0.224218	0.167084	0.873814	0.562685	0.182476	1
rs6756629	2:43918594	A:0.0676077	rs4953030	2:43965579	G:0.238484	3365	834	0.403299	-0.101297	0.121206	0.991866	-0.000721483	0.0707733	0.779968	0.0453039	0.16217	0.63907	0.0354883	0.0756679	0.188623	-0.264122	0.200905	0.700588	0.479364	0.183894	1
rs4297845	2:171427785	A:0.493308	rs876848	10:26636502	T:0.229625	3362	834	0.53615	0.0371286	0.0600161	0.717921	0.0256161	0.0709119	0.191828	0.099586	0.0763	0.196273	0.15648	0.121092	0.185127	-0.12999	0.0980958	0.771138	0.516122	0.184441	1
rs785422	15:27961177	T:0.100149	rs10120686	9:70903212	A:0.425298	3360	831	0.185424	-0.139105	0.105045	0.283496	-0.0651277	0.0607252	0.0658904	-0.312494	0.169911	0.129715	-0.100848	0.0665564	0.185413	0.20137	0.152061	0.229652	0.196022	0.186276	1
rs1568633	15:28051284	G:0.452409	rs4744826	9:70909438	T:0.19765	3362	833	0.44623	0.0455435	0.0597908	0.40826	-0.0631511	0.0763654	0.914446	-0.00779293	0.0725381	0.127833	-0.189943	0.124741	0.193261	0.138479	0.106441	0.530902	0.397878	0.193159	1
rs11634609	15:28000704	A:0.395332	rs4744826	9:70909438	T:0.197591	3363	834	0.93955	0.00473167	0.0623937	0.393853	-0.0650816	0.0763285	0.431198	0.0593299	0.0753737	0.669436	0.049823	0.116703	0.19864	-0.142139	0.110577	0.692088	0.494198	0.197483	1
rs4779681	15:28014417	T:0.173816	rs4744826	9:70909438	T:0.1972	3357	833	0.414804	0.0643188	0.0788734	0.420636	-0.0615637	0.0764463	0.963574	-0.00436869	0.0956602	0.171441	-0.12537	0.0916725	0.196989	0.181623	0.140774	0.511686	0.39336	0.199138	1
rs2058725	2:171398367	G:0.243239	rs11015008	10:26567596	A:0.206686	3365	834	0.991742	0.000724835	0.0700307	0.889206	0.0104235	0.0748233	0.469602	-0.0624044	0.086298	0.490982	-0.0667669	0.0969394	0.204069	0.152364	0.119967	0.990282	0.65401	0.205302	1
rs939980	15:27951766	G:0.0673706	rs4744826	9:70909438	T:0.19765	3362	834	0.321427	0.117212	0.118213	0.398261	-0.064519	0.0763782	0.125322	0.216089	0.140975	0.720379	-0.0290639	0.0811948	0.214739	-0.283995	0.22891	0.42322	0.348622	0.209737	1
rs2241165	2:171386625	G:0.245319	rs4749107	10:26612848	G:0.277712	3365	834	0.210376	0.0861074	0.0687468	0.509866	0.0448782	0.0680957	0.0761186	0.164435	0.092709	0.19413	0.112827	0.0868928	0.211092	-0.141721	0.113326	0.370765	0.314142	0.210623	1
rs7183413	15:27921245	T:0.487218	rs7870657	9:70913946	G:0.377824	3364	833	0.117889	0.0957042	0.0612039	0.745019	0.0202443	0.0622489	0.0489695	0.182296	0.0925896	0.225423	0.131677	0.108623	0.211849	-0.110296	0.0883429	0.276439	0.247676	0.211764	1
rs2049259	15:28038303	T:0.420654	rs7870657	9:70913946	G:0.377712	3365	834	0.725059	-0.0217501	0.0618418	0.745746	0.0201634	0.0621842	0.247065	-0.106921	0.0923714	0.456376	-0.0722725	0.0970326	0.213007	0.112177	0.0900778	0.891701	0.619184	0.212948	1
rs6853	3:38159374	G:0.126597	rs1554973	9:119520633	C:0.244428	3365	834	0.695804	-0.0359748	0.0920093	0.131619	-0.106387	0.0705603	0.629581	0.0568473	0.117863	0.459223	-0.0591461	0.0799135	0.217755	-0.18683	0.151584	0.289741	0.259075	0.213923	1
rs2280232	2:191559011	G:0.256837	rs17405722	17:37796027	A:0.0734245	3364	834	0.255262	0.0771326	0.0677993	0.175379	0.150446	0.11102	0.127143	0.111713	0.073232	0.0640385	0.26781	0.144613	0.217624	-0.214485	0.173972	0.208539	0.197707	0.215559	1
rs7744	3:38159025	G:0.157699	rs1927914	9:119504546	C:0.324911	3364	834	0.30528	0.0843586	0.0822868	0.270729	-0.0697321	0.063313	0.91273	-0.0125929	0.114903	0.116043	-0.116668	0.0742349	0.220532	0.14799	0.120797	0.32248	0.288687	0.221349	1
rs2293554	2:201839832	C:0.0747622	rs6747918	2:201805820	G:0.480529	3364	833	0.184829	-0.15834	0.119409	0.840338	-0.0125443	0.0622665	0.529641	0.197164	0.313678	0.899478	0.0081564	0.0645687	0.225911	-0.253363	0.209225	0.349451	0.310616	0.224313	1
rs4667662	2:171434223	G:0.181088	rs876848	10:26636502	T:0.229557	3363	834	0.436046	0.0608766	0.0781584	0.713957	0.0260105	0.0709609	0.887545	-0.0141742	0.100233	0.713213	-0.0315272	0.0857778	0.226338	0.155099	0.128197	0.689979	0.530709	0.226277	1
rs4297845	2:171427785	A:0.493312	rs4749107	10:26612848	G:0.277794	3364	834	0.533445	0.0373554	0.0599841	0.516023	0.0442122	0.0680723	0.212827	0.100534	0.0806967	0.183251	0.151828	0.114087	0.241728	-0.111762	0.0954678	0.667527	0.53596	0.241582	1
rs17468277	2:201862445	T:0.12734	rs10751209	11:69736753	C:0.410698	3365	834	0.825297	-0.019851	0.0899307	0.107763	-0.0992484	0.061709	0.474064	0.0960948	0.134233	0.390363	-0.0603457	0.0702543	0.250497	-0.150908	0.131322	0.26715	0.264805	0.248922	1
rs1568633	15:28051284	G:0.452572	rs17409808	9:70894970	T:0.220042	3363	833	0.463157	0.0438456	0.059763	0.873291	-0.0117193	0.0734845	0.896056	-0.00992365	0.0759588	0.321496	-0.117196	0.118214	0.250854	0.118764	0.103428	0.754471	0.596769	0.250448	1
rs2241165	2:171386625	G:0.245319	rs8190612	10:26552381	T:0.13477	3365	834	0.202525	0.0876629	0.0687881	0.18224	0.116556	0.0873807	0.558261	0.0457038	0.0780693	0.765893	0.0339018	0.113859	0.249406	0.165129	0.143367	0.19083	0.200704	0.250492	1
rs4779683	15:28020276	G:0.170877	rs7870657	9:70913946	G:0.377712	3365	834	0.379203	0.0710806	0.0808316	0.727217	0.0217047	0.0622215	0.788164	-0.0327507	0.121888	0.750951	-0.0233795	0.0736625	0.250312	0.134931	0.117373	0.645885	0.533354	0.250843	1
rs6755814	2:171375243	C:0.380981	rs4749107	10:26612848	G:0.277712	3365	834	0.259807	-0.0702422	0.0623352	0.507025	0.045187	0.0681063	0.11031	-0.133413	0.08355	0.690346	-0.0404523	0.101541	0.253232	0.112037	0.09806	0.428104	0.391663	0.25367	1
rs4148182	2:43910094	G:0.455694	rs4953028	2:43955331	A:0.442611	3363	834	0.819898	-0.0141331	0.0620754	0.154685	-0.0861444	0.0605297	0.461554	0.0728343	0.0989207	0.968089	0.00400657	0.100151	0.259557	-0.0976956	0.0866526	0.331501	0.323177	0.259168	1
rs3784353	15:27784371	A:0.277827	rs10120686	9:70903212	A:0.425298	3360	831	0.661715	-0.0294741	0.0673621	0.280441	-0.0655596	0.0607411	0.57959	0.0564318	0.101865	0.933376	-0.00670817	0.0802431	0.263673	-0.107271	0.0959704	0.508759	0.456831	0.263133	1
rs6756629	2:43918594	A:0.0676077	rs4245794	2:43954353	C:0.116939	3365	834	0.4712	-0.0877096	0.12173	0.341061	-0.0917715	0.0963915	0.233427	-0.172722	0.144952	0.180674	-0.144681	0.108077	0.258977	0.255146	0.226031	0.443152	0.410714	0.263366	1
rs4148182	2:43910094	G:0.455559	rs10179921	2:43921795	T:0.0558859	3364	834	0.717319	-0.0231101	0.0638322	0.883383	-0.0204279	0.139267	0.927846	-0.00594679	0.06567	0.319648	0.386543	0.388414	0.266583	-0.284931	0.256471	0.906961	0.696769	0.26505	1
rs3791878	2:171380437	A:0.331897	rs12248143	10:26642433	A:0.179102	3364	833	0.298193	-0.0673174	0.0647085	0.803038	0.0196145	0.0786413	0.141073	-0.115698	0.0786096	0.549283	-0.0673034	0.11239	0.274285	0.129755	0.118688	0.564246	0.505625	0.274997	1
rs1568633	15:28051284	G:0.452586	rs7870657	9:70913946	G:0.377824	3364	833	0.467811	0.0433873	0.0597585	0.721907	0.0221454	0.0622217	0.757727	-0.0274198	0.0888903	0.525719	-0.0647875	0.102099	0.28153	0.0934736	0.0867997	0.719043	0.610631	0.281433	1
rs4148182	2:43910094	G:0.455559	rs4148220	2:43955739	C:0.178359	3364	834	0.693101	-0.0244113	0.0618556	0.853511	-0.0145124	0.0785981	0.796088	0.019104	0.0739283	0.441736	0.103416	0.134435	0.283655	-0.118943	0.110939	0.901332	0.715027	0.283161	1
rs12916064	15:27858571	A:0.140988	rs4744826	9:70909438	T:0.19765	3362	833	0.615285	0.0435905	0.0867398	0.404017	-0.0636904	0.0763246	0.30696	0.106713	0.104455	0.86151	-0.0154073	0.0883184	0.286179	-0.170244	0.159623	0.621521	0.551794	0.283672	1
rs7744	3:38159025	G:0.157652	rs1554973	9:119520633	C:0.244428	3365	834	0.307592	0.0839939	0.0823237	0.130404	-0.106729	0.0705642	0.896162	0.0138514	0.106132	0.0663855	-0.153213	0.0834581	0.289521	0.142967	0.13498	0.186614	0.214588	0.290578	1
rs10179921	2:43921795	T:0.0559025	rs4245795	2:43954375	A:0.0658638	3363	833	0.785627	-0.0365836	0.134502	0.630671	-0.0592224	0.123179	0.984102	-0.00274681	0.137849	0.804143	-0.0311578	0.125642	0.320046	-0.658999	0.662735	0.864794	0.704814	0.291529	1
rs6756629	2:43918594	A:0.0676077	rs6709904	2:43933828	G:0.114562	3365	834	0.78173	-0.0474294	0.171185	0.656146	-0.0605805	0.136062	0.451575	0.250131	0.332271	0.866737	-0.0234788	0.139917	0.305639	-0.300437	0.293277	0.634089	0.571343	0.295588	1
rs6853	3:38159374	G:0.126635	rs7656411	4:154847105	G:0.241677	3364	834	0.665303	-0.039773	0.0919388	0.610988	0.0358867	0.0705511	0.747964	0.0377649	0.117528	0.349083	0.0743987	0.0794545	0.298609	-0.162315	0.156159	0.798926	0.672893	0.296073	1
rs10173099	2:191575577	T:0.3211	rs8074524	17:37723124	T:0.192868	3365	834	0.567819	0.0369177	0.0646244	0.925061	0.00712855	0.0757868	0.288627	0.0830798	0.0782932	0.420005	0.0862461	0.10695	0.299439	-0.119768	0.115424	0.845896	0.701614	0.298244	1
rs6853	3:38159374	G:0.126597	rs13150331	4:154819072	G:0.420654	3365	834	0.675264	-0.0385164	0.091939	0.615151	-0.0307813	0.0612277	0.288144	-0.158458	0.149178	0.35665	-0.063655	0.0690576	0.300893	0.139845	0.135179	0.804111	0.681031	0.301095	1
rs16858996	2:171427348	G:0.106092	rs4749107	10:26612848	G:0.277712	3365	834	0.284021	0.104191	0.0972542	0.511886	0.0446506	0.0680749	0.891624	0.0177104	0.129985	0.899548	0.00964256	0.0763872	0.307909	0.153624	0.150668	0.458616	0.458115	0.308438	1
rs3828275	2:171390986	A:0.430737	rs12248143	10:26642433	A:0.179102	3364	833	0.104024	-0.0992271	0.0610383	0.79535	0.0204031	0.0786643	0.415491	-0.0591887	0.0726893	0.340388	0.119118	0.12494	0.312524	-0.11544	0.114304	0.258015	0.291874	0.311878	1
rs4988453	3:38154258	A:0.0524673	rs2737191	9:119502536	G:0.279132	3364	834	0.517149	-0.0877802	0.135516	0.717558	-0.0244159	0.0674988	0.260066	-0.202186	0.179524	0.507987	-0.0472465	0.0713721	0.31643	0.214372	0.213982	0.761317	0.672557	0.31808	1
rs2280232	2:191559011	G:0.256913	rs744166	17:37767727	C:0.419566	3363	833	0.2222	0.0827894	0.0678213	0.0415012	0.12438	0.0610157	0.12235	0.164959	0.106771	0.0274143	0.1742	0.0789822	0.320942	-0.0974507	0.0981847	0.0642565	0.0906011	0.320582	1
rs3791878	2:171380437	A:0.331947	rs8190612	10:26552381	T:0.13477	3365	834	0.316614	-0.0647619	0.0646688	0.19564	0.113051	0.0873605	0.713213	-0.0274811	0.0747693	0.1045	0.196286	0.120909	0.324382	-0.13171	0.133649	0.258836	0.298224	0.323109	1
rs2140175	15:28000476	T:0.261147	rs7870657	9:70913946	G:0.377527	3364	834	0.659931	0.0305771	0.069492	0.7276	0.0216713	0.0622166	0.677145	-0.0425486	0.102191	0.704849	-0.0312325	0.0824549	0.32667	0.0981116	0.100028	0.857855	0.736788	0.326889	1
rs16858996	2:171427348	G:0.106155	rs876848	10:26636502	T:0.229557	3363	834	0.292245	0.10241	0.0972358	0.713571	0.0260394	0.0709395	0.149831	0.177113	0.122984	0.441271	0.0610325	0.0792579	0.329323	-0.160302	0.164332	0.538933	0.532728	0.327258	1
rs7178240	15:27956273	T:0.146218	rs17409808	9:70894970	T:0.220071	3358	833	0.897506	-0.011082	0.086032	0.826847	-0.0160704	0.0734656	0.624525	0.0526094	0.107487	0.752357	0.0269686	0.0854701	0.329708	-0.144364	0.148111	0.968169	0.79629	0.328245	1
rs2241165	2:171386625	G:0.245319	rs8190645	10:26560493	A:0.0808321	3365	834	0.201844	0.0878138	0.0688026	0.0857443	-0.194724	0.113324	0.413161	0.0608104	0.0743091	0.0555503	-0.290135	0.151542	0.330211	0.171566	0.176203	0.100991	0.137041	0.331916	1
rs12916064	15:27858571	A:0.140816	rs10120686	9:70903212	A:0.425424	3359	830	0.594978	0.0461398	0.0867884	0.296702	-0.0634042	0.0607592	0.278618	0.145072	0.133901	0.6906	-0.0281969	0.0708392	0.335796	-0.12028	0.124966	0.502832	0.511764	0.335135	1
rs7744	3:38159025	G:0.157652	rs913930	9:119523830	C:0.354086	3365	834	0.301123	0.0850801	0.0822803	0.675763	-0.0267468	0.063949	0.159405	0.169482	0.12045	0.895877	0.00974192	0.0744386	0.34152	-0.120551	0.12674	0.542365	0.545695	0.340851	1
rs4988453	3:38154258	A:0.0526003	rs13150331	4:154819072	G:0.420654	3365	834	0.512571	-0.0887078	0.135465	0.615729	-0.0307315	0.0612288	0.255366	-0.256016	0.225086	0.440307	-0.049756	0.064478	0.343165	0.188458	0.19881	0.707032	0.661639	0.34366	1
rs11634609	15:28000704	A:0.395238	rs10120686	9:70903212	A:0.425298	3360	831	0.909719	0.00708165	0.0624524	0.281776	-0.0653782	0.0607413	0.424689	0.0775568	0.0971508	0.986762	0.00154519	0.0931306	0.344334	-0.084217	0.0890585	0.55638	0.55844	0.344055	1
rs1001876	15:27996974	C:0.170579	rs7870657	9:70913946	G:0.377712	3365	834	0.164231	0.109606	0.0787974	0.733473	0.0211818	0.0622061	0.100512	0.187288	0.114034	0.421232	0.0601149	0.0747432	0.349367	-0.106539	0.113846	0.36346	0.406967	0.348769	1
rs4299376	2:43926080	G:0.305349	rs6544718	2:43958429	T:0.217088	3365	834	0.431711	-0.0527799	0.0671272	0.736851	0.0246238	0.0732794	0.233657	-0.101443	0.0851753	0.663809	-0.0458965	0.105592	0.34941	0.102428	0.109463	0.71694	0.673061	0.349709	1
rs4299376	2:43926080	G:0.305349	rs11124950	2:43957571	A:0.0732541	3365	834	0.427641	-0.0525965	0.0663063	0.162367	-0.164981	0.118083	0.672095	-0.0299003	0.0706406	0.623116	-0.0747474	0.152099	0.359332	-0.174818	0.190716	0.27997	0.334307	0.35618	1
rs3791878	2:171380437	A:0.331947	rs2150157	10:26643326	A:0.0983655	3365	834	0.307608	-0.0659839	0.064674	0.515208	0.0656686	0.100912	0.188162	-0.0944686	0.0717827	0.844404	-0.0282838	0.144111	0.355451	0.145313	0.157253	0.480626	0.509385	0.356249	1
rs6853	3:38159374	G:0.126635	rs1927914	9:119504546	C:0.324911	3364	834	0.689957	-0.0367021	0.0920052	0.275192	-0.069101	0.0633267	0.724608	0.044796	0.127151	0.612441	-0.0366672	0.0723801	0.359531	-0.12073	0.131764	0.501605	0.526688	0.357424	1
rs8033448	15:28041166	C:0.374033	rs4744826	9:70909438	T:0.197501	3362	834	0.480841	-0.0440769	0.0625248	0.403668	-0.0637446	0.0763328	0.938987	-0.00575039	0.0751265	0.925853	0.0102971	0.110646	0.359967	-0.100156	0.109409	0.549361	0.564289	0.359023	1
rs6756629	2:43918594	A:0.0676077	rs6718187	2:43935866	G:0.500149	3365	834	0.492446	-0.0859294	0.125184	0.6321	0.0298253	0.0622953	0.267098	-0.192563	0.173516	0.823736	0.014383	0.0645721	0.363352	0.198477	0.218348	0.624715	0.622604	0.364021	1
rs2058725	2:171398367	G:0.243239	rs8190612	10:26552381	T:0.13477	3365	834	0.970401	0.00259945	0.070056	0.190359	0.114401	0.0873609	0.692313	-0.0315454	0.0797167	0.648914	0.0511244	0.112294	0.363254	0.131774	0.144937	0.427791	0.471684	0.364661	1
rs6755814	2:171375243	C:0.380981	rs11015025	10:26606462	T:0.0878157	3365	834	0.26105	-0.0700449	0.0623224	0.6772	-0.0442521	0.106302	0.485942	-0.0469007	0.0673109	0.697992	0.0606702	0.156354	0.367168	-0.147965	0.164079	0.488731	0.52212	0.36566	1
rs4148182	2:43910094	G:0.455559	rs4952689	2:43954934	T:0.442331	3364	834	0.765483	-0.0194811	0.0653098	0.779587	0.0178266	0.0636988	0.639376	0.0455224	0.0971514	0.384541	0.0853461	0.0981486	0.365615	-0.078117	0.086344	0.881635	0.784422	0.365875	1
rs12987796	2:191539112	G:0.160006	rs744166	17:37767727	C:0.419028	3353	830	0.34946	0.0765603	0.0818269	0.0573905	0.116092	0.0610906	0.196409	0.164918	0.12766	0.0368724	0.150133	0.0719311	0.370638	-0.103615	0.115734	0.109371	0.155727	0.369986	1
rs2049259	15:28038303	T:0.42063	rs17409808	9:70894970	T:0.219976	3364	834	0.725904	-0.0216902	0.0618698	0.847684	-0.014107	0.0734457	0.787917	0.0210952	0.0784163	0.591008	0.05935	0.110444	0.375956	-0.0938031	0.105948	0.924623	0.81519	0.37542	1
rs1719336	15:27995946	T:0.379167	rs10120686	9:70903212	A:0.425298	3360	831	0.910932	0.00701759	0.0627335	0.283024	-0.0652197	0.0607513	0.552082	-0.0570739	0.0959799	0.168691	-0.123166	0.0894831	0.376338	0.0776026	0.0877199	0.556448	0.581885	0.376461	1
rs4439928	2:171427811	G:0.119076	rs876848	10:26636502	T:0.229806	3355	832	0.425979	-0.0756125	0.0949796	0.669456	0.0302963	0.0709689	0.24826	-0.139609	0.120917	0.979264	-0.00208873	0.0803626	0.384602	0.133343	0.153365	0.666225	0.667309	0.38555	1
rs6853	3:38159374	G:0.126486	rs1339	4:154851013	G:0.215815	3364	834	0.689687	-0.0367286	0.0919871	0.38106	-0.0648613	0.0740473	0.839368	0.0233033	0.114964	0.709903	-0.0310857	0.0835668	0.390972	-0.142051	0.165588	0.626319	0.641786	0.388883	1
rs3771300	2:191543841	A:0.494945	rs744166	17:37767727	C:0.419417	3363	833	0.632199	0.0289022	0.0603849	0.0431249	0.123253	0.0609412	0.333316	0.0929889	0.0961168	0.0632812	0.19861	0.10694	0.391173	-0.0740576	0.0863653	0.116766	0.169576	0.391154	1
rs785441	15:27944210	G:0.319158	rs17409808	9:70894970	T:0.22068	3351	830	0.512673	0.0430121	0.0656994	0.922291	-0.00717569	0.07356	0.297881	0.0858742	0.0824931	0.596782	0.0542042	0.102459	0.392438	-0.0953843	0.111534	0.800488	0.75788	0.39139	1
rs4988453	3:38154258	A:0.0526003	rs1554973	9:119520633	C:0.244428	3365	834	0.495797	-0.0923045	0.135519	0.126897	-0.1077	0.0705559	0.967319	-0.00685585	0.167337	0.235842	-0.0879067	0.0741551	0.397399	-0.19836	0.234392	0.247435	0.317798	0.392969	1
rs10803852	2:171373955	A:0.0649331	rs8190645	10:26560493	A:0.0808321	3365	834	0.657312	0.0539988	0.121721	0.0911307	-0.191514	0.113358	0.928556	0.0118346	0.131992	0.0620741	-0.225287	0.120748	0.390608	0.284781	0.331714	0.205934	0.27451	0.395673	1
rs12905328	15:28026620	T:0.220851	rs4744826	9:70909438	T:0.197501	3362	834	0.419135	-0.0590397	0.073076	0.396932	-0.0646797	0.0763532	0.835258	-0.0182019	0.087525	0.864708	-0.0162453	0.0953455	0.40195	-0.111562	0.133105	0.502279	0.554862	0.400025	1
rs7181851	15:28054276	C:0.226881	rs4744826	9:70909438	T:0.197591	3363	834	0.56739	-0.0419389	0.0733327	0.388302	-0.0658577	0.076339	0.994763	-0.000579475	0.0882808	0.845558	-0.018467	0.094805	0.405304	-0.110962	0.133338	0.589091	0.62448	0.403457	1
rs1552077	15:27858409	G:0.177827	rs10120686	9:70903212	A:0.425298	3360	831	0.783512	-0.0216095	0.0786527	0.280998	-0.0654847	0.060742	0.653991	0.0533492	0.119023	0.652337	-0.0325976	0.0723558	0.404815	-0.093131	0.111795	0.539196	0.586767	0.404116	1
rs7178240	15:27956273	T:0.146243	rs10120686	9:70903212	A:0.425164	3354	830	0.948558	-0.00554979	0.0860204	0.304016	-0.06245	0.0607574	0.50245	-0.0893912	0.133292	0.191481	-0.0923479	0.0706992	0.406137	0.100219	0.120643	0.587798	0.625607	0.406683	1
rs6751855	2:191593016	G:0.459786	rs744166	17:37767727	C:0.419422	3357	833	0.781708	0.0166775	0.0601873	0.0451767	0.122088	0.0609527	0.414551	0.0777152	0.0952497	0.0616808	0.188596	0.10093	0.408459	-0.0712825	0.0862348	0.129232	0.188983	0.408436	1
rs4988453	3:38154258	A:0.0526159	rs7656411	4:154847105	G:0.241677	3364	834	0.504674	-0.0903791	0.13547	0.608333	0.036154	0.0705506	0.302137	-0.185081	0.179366	0.817188	0.0171773	0.074308	0.408463	0.188706	0.228292	0.700845	0.707906	0.409947	1
rs3791878	2:171380437	A:0.331947	rs8190645	10:26560493	A:0.0808321	3365	834	0.301786	-0.0668323	0.0647217	0.0880507	-0.19327	0.113304	0.519748	-0.044993	0.0698937	0.482468	-0.107372	0.152877	0.413008	-0.140981	0.17222	0.13301	0.194149	0.410537	1
rs10931934	2:201828034	T:0.411738	rs10751209	11:69736753	C:0.410698	3365	834	0.64347	0.0281788	0.0608808	0.109023	-0.0989037	0.0617144	0.355981	0.0862567	0.0934475	0.686155	-0.0387336	0.0958565	0.413039	-0.0733763	0.0896411	0.24596	0.323974	0.412994	1
rs4148182	2:43910094	G:0.455559	rs2955279	2:43965926	T:0.315993	3364	834	0.605259	-0.0323305	0.0625526	0.554301	0.0385661	0.0652195	0.349707	-0.0800719	0.085624	0.764306	-0.0327163	0.109116	0.413305	0.0744223	0.0909706	0.770009	0.754949	0.413334	1
rs785440	15:27944053	C:0.0882615	rs7870657	9:70913946	G:0.377712	3365	834	0.770775	0.0313616	0.107638	0.75316	0.0195667	0.0622201	0.674946	-0.0691639	0.164923	0.958973	-0.00351979	0.0684224	0.414816	0.125682	0.154126	0.9094	0.83657	0.415215	1
rs9672537	15:27954532	C:0.24628	rs17409808	9:70894970	T:0.220089	3360	833	0.853842	0.0132812	0.0720949	0.871194	-0.0119069	0.0734345	0.725874	-0.03206	0.0914381	0.513503	-0.0637922	0.0976323	0.417012	0.101738	0.125352	0.970417	0.869016	0.417368	1
rs13009885	2:201869881	A:0.438782	rs10898847	11:69723570	A:0.397771	3365	834	0.166273	-0.084306	0.0609024	0.0884114	0.10342	0.0606983	0.782181	-0.0261157	0.0944586	0.0889008	0.163177	0.0959172	0.420994	-0.0703724	0.0874519	0.0855844	0.134848	0.420934	1
rs13402616	2:201828012	C:0.0724056	rs6747918	2:201805820	G:0.480523	3363	833	0.425054	-0.0952208	0.119372	0.54478	-0.0366139	0.0604588	0.91067	0.0209243	0.186502	0.770264	-0.0188147	0.0644271	0.42495	-0.1387	0.173839	0.620763	0.660863	0.42375	1
rs11899004	2:201822271	A:0.152943	rs6747918	2:201805820	G:0.480529	3364	833	0.336227	-0.082185	0.0854627	0.693649	-0.024076	0.061121	0.868353	0.0264824	0.159773	0.96761	0.00283263	0.0697598	0.424354	-0.0976356	0.122214	0.537291	0.597395	0.424104	1
rs4439928	2:171427811	G:0.119041	rs12248143	10:26642433	A:0.178784	3356	831	0.448497	-0.0719843	0.0949758	0.787976	0.0211808	0.0787566	0.830575	-0.0239876	0.11211	0.544967	0.0535808	0.0885166	0.429868	-0.136692	0.173156	0.720801	0.73237	0.426772	1
rs260531	15:27771740	C:0.076523	rs7870657	9:70913946	G:0.377712	3365	834	0.930703	-0.00978424	0.112513	0.747557	0.0200255	0.0622176	0.531386	-0.101548	0.162246	0.987796	-0.00103507	0.067669	0.426063	0.12956	0.162775	0.945049	0.86266	0.426772	1
rs13029532	2:191584146	C:0.0848692	rs17405722	17:37796027	A:0.0734245	3364	834	0.429663	0.0809036	0.10244	0.170199	0.152173	0.110948	0.305074	0.11251	0.109701	0.114251	0.191308	0.121129	0.434308	-0.210673	0.269458	0.290804	0.377979	0.431185	1
rs1719336	15:27995946	T:0.379049	rs7870657	9:70913946	G:0.377712	3365	834	0.872328	0.0100605	0.0626036	0.744242	0.0202891	0.0621903	0.489674	0.065157	0.0943173	0.42943	0.0711512	0.0900456	0.435713	-0.0700997	0.0899345	0.936551	0.863876	0.435391	1
rs6756629	2:43918594	A:0.0676278	rs4148217	2:43952937	A:0.194709	3364	834	0.416487	-0.0983736	0.121071	0.557041	-0.0448813	0.0764272	0.84643	-0.0289427	0.149439	0.800296	-0.020815	0.0822845	0.43963	-0.156228	0.202153	0.588085	0.64386	0.435852	1
rs16858996	2:171427348	G:0.106092	rs2150157	10:26643326	A:0.0983655	3365	834	0.290093	0.102877	0.0972443	0.526494	0.0639509	0.10097	0.555675	0.0645337	0.109513	0.834604	0.0237963	0.113967	0.437052	0.173979	0.223859	0.465668	0.546381	0.439007	1
rs4148182	2:43910094	G:0.455559	rs11124950	2:43957571	A:0.0732759	3364	834	0.737308	-0.0206767	0.061644	0.175548	-0.16018	0.11825	0.980288	-0.00164313	0.0665007	0.850451	-0.0373794	0.198254	0.44638	-0.12321	0.161807	0.359445	0.452784	0.44609	1
rs1533861	15:27996380	C:0.142113	rs10120686	9:70903212	A:0.425298	3360	831	0.222331	0.104496	0.0856273	0.280663	-0.0655374	0.0607485	0.842218	0.0266335	0.133799	0.188287	-0.0931763	0.0708208	0.445879	0.0932083	0.122272	0.267672	0.359462	0.446186	1
rs2241165	2:171386625	G:0.245392	rs12248143	10:26642433	A:0.179102	3364	833	0.20087	0.0879657	0.0687728	0.801931	0.0197295	0.0786506	0.528874	0.0524561	0.0832999	0.781497	-0.0280069	0.100974	0.447161	0.0987719	0.129936	0.43041	0.519516	0.44724	1
rs10179921	2:43921795	T:0.0558692	rs11124950	2:43957571	A:0.0732541	3365	834	0.750858	-0.0426594	0.134357	0.166386	-0.16355	0.11818	0.592418	-0.0759554	0.141884	0.126366	-0.187762	0.122833	0.44136	0.336351	0.436878	0.364883	0.459316	0.448973	1
rs701492	2:171410726	T:0.292273	rs8190612	10:26552381	T:0.13477	3365	834	0.299041	0.0696096	0.0670295	0.186332	0.115479	0.0873845	0.201901	0.0986873	0.0773318	0.136408	0.174861	0.117411	0.452988	-0.102462	0.136536	0.250077	0.342571	0.452374	1
rs3769823	2:201831240	T:0.286564	rs10751209	11:69736753	C:0.410523	3364	834	0.35208	0.0616769	0.0662791	0.113439	-0.0977387	0.0617457	0.96376	0.00459628	0.101159	0.0936592	-0.139245	0.0830618	0.45359	0.0718628	0.0958881	0.183946	0.267188	0.453745	1
rs12440268	15:27987638	G:0.0741677	rs17409808	9:70894970	T:0.219976	3364	834	0.142259	-0.173728	0.118389	0.850122	-0.0138794	0.0734505	0.478407	-0.105409	0.148701	0.929339	0.00695905	0.0784765	0.457405	-0.15711	0.211418	0.327319	0.4249	0.455123	1
rs2058725	2:171398367	G:0.243239	rs11015025	10:26606462	T:0.0878157	3365	834	0.981365	0.00163613	0.070047	0.684956	-0.0431385	0.106329	0.790057	-0.0203338	0.0763748	0.436211	-0.109703	0.140896	0.464818	0.121042	0.165599	0.920569	0.874076	0.466287	1
rs3769825	2:201819625	T:0.458841	rs10751209	11:69736753	C:0.410698	3365	834	0.891227	0.00815266	0.0596166	0.108686	-0.0989983	0.0617148	0.521107	0.0594353	0.0926302	0.689471	-0.0405734	0.101542	0.469529	-0.0633527	0.087595	0.271224	0.371562	0.469379	1
rs7562024	2:191563766	T:0.388641	rs744166	17:37767727	C:0.419566	3363	833	0.710365	-0.0230634	0.0621041	0.0448558	0.122296	0.0609649	0.758635	0.0303483	0.0987664	0.0665906	0.171523	0.0935021	0.487494	-0.0619075	0.0891654	0.126393	0.201948	0.487548	1
rs3828275	2:171390986	A:0.430758	rs8190612	10:26552381	T:0.13477	3365	834	0.0969712	-0.101333	0.0610542	0.172472	0.119266	0.0874188	0.0742634	-0.125323	0.0702092	0.763419	0.0425558	0.141384	0.487382	0.0868272	0.125025	0.107517	0.176083	0.487548	1
rs4297845	2:171427785	A:0.493312	rs8190645	10:26560493	A:0.0808561	3364	834	0.533543	0.0373665	0.0600162	0.0891973	-0.192632	0.113337	0.405299	0.0538116	0.0646623	0.651002	-0.0863137	0.190803	0.494102	-0.107909	0.157808	0.186751	0.281166	0.494126	1
rs4988453	3:38154258	A:0.0526003	rs913930	9:119523830	C:0.354086	3365	834	0.50814	-0.0896011	0.135403	0.685915	-0.0258431	0.063904	0.346395	-0.185936	0.197467	0.547033	-0.04068	0.0675509	0.494989	0.137525	0.201533	0.738976	0.784304	0.495256	1
rs785442	15:27947766	T:0.273742	rs10120686	9:70903212	A:0.425127	3359	831	0.705418	0.0256849	0.0679463	0.290575	-0.0642372	0.0607811	0.44519	0.0805716	0.105535	0.702121	-0.0301473	0.0788249	0.498181	-0.0651179	0.0961356	0.535915	0.635318	0.497756	1
rs3784353	15:27784371	A:0.27758	rs4744826	9:70909438	T:0.197591	3363	834	0.690567	-0.0268217	0.0673768	0.390825	-0.0655043	0.0763345	0.480524	-0.0574596	0.0814499	0.277512	-0.109996	0.101292	0.500227	0.0831746	0.12338	0.641172	0.719175	0.500855	1
rs10179921	2:43921795	T:0.0559025	rs2954804	2:43961246	T:0.275052	3363	832	0.912551	-0.0147792	0.134574	0.171165	-0.0936658	0.0684457	0.579417	-0.108961	0.196597	0.130489	-0.110292	0.0729359	0.504105	0.135753	0.203209	0.379279	0.496568	0.504569	1
rs4148182	2:43910094	G:0.455546	rs4148217	2:43952937	A:0.194767	3363	834	0.489715	-0.0454507	0.0657979	0.398208	-0.0690096	0.0816849	0.762717	-0.0224465	0.074347	0.862125	-0.0191976	0.110541	0.506848	-0.0821246	0.123728	0.640859	0.721657	0.506327	1
rs12905328	15:28026620	T:0.221017	rs7870657	9:70913946	G:0.377675	3364	834	0.397659	-0.0618249	0.0730955	0.72534	0.0218573	0.0622127	0.292177	-0.116722	0.110809	0.907178	-0.0090793	0.0778677	0.507633	0.0703332	0.106159	0.661767	0.737661	0.507859	1
rs4299376	2:43926080	G:0.305233	rs4245795	2:43954375	A:0.0658638	3363	833	0.509654	-0.0451265	0.0684381	0.776039	-0.0360865	0.126849	0.696386	-0.0284343	0.0728705	0.695096	0.0886651	0.226216	0.509883	-0.127032	0.192759	0.721769	0.780175	0.509517	1
rs2239621	3:38148737	T:0.27497	rs1339	4:154851013	G:0.215815	3364	834	0.56069	-0.0396697	0.0681824	0.392735	-0.0633423	0.0741134	0.390233	-0.0735544	0.0856085	0.28394	-0.108148	0.10093	0.510343	0.0770116	0.116985	0.572572	0.671327	0.510827	1
rs4299376	2:43926080	G:0.305349	rs4245794	2:43954353	C:0.116939	3365	834	0.519759	-0.0428419	0.0665539	0.328407	-0.0939979	0.0961784	0.79177	-0.0198295	0.075108	0.838167	-0.0282335	0.138237	0.511967	-0.0955761	0.145745	0.468062	0.582859	0.511185	1
rs6853	3:38159374	G:0.126635	rs10759930	9:119501442	T:0.395957	3364	834	0.643002	-0.04265	0.0920163	0.154082	0.0884433	0.0620541	0.426758	-0.112906	0.142065	0.361607	0.0652367	0.0715074	0.512801	0.0869051	0.132785	0.330531	0.450116	0.512862	1
rs11634609	15:28000704	A:0.395363	rs17409808	9:70894970	T:0.219976	3364	834	0.948988	0.00399319	0.0624153	0.85575	-0.0133538	0.0734584	0.73299	-0.0266729	0.0781851	0.540826	-0.0689773	0.112788	0.514054	0.0721281	0.110535	0.981257	0.926807	0.514066	1
rs4988453	3:38154258	A:0.0526159	rs10759930	9:119501442	T:0.395957	3364	834	0.495386	-0.092328	0.135424	0.154432	0.0883583	0.0620472	0.951218	0.0127956	0.209155	0.119194	0.102067	0.0655048	0.515601	-0.127036	0.195397	0.291088	0.408408	0.514549	1
rs6756629	2:43918594	A:0.0676077	rs11124950	2:43957571	A:0.0732541	3365	834	0.36768	-0.109043	0.121048	0.159011	-0.166417	0.11816	0.505573	-0.0842365	0.126529	0.250165	-0.142106	0.123576	0.522264	-0.269683	0.421473	0.254388	0.367336	0.514912	1
rs11853442	15:27929665	A:0.449599	rs17409808	9:70894970	T:0.220042	3363	833	0.573902	-0.0345615	0.0614631	0.887502	-0.0103956	0.0734843	0.962894	-0.00362191	0.077853	0.666646	0.0522799	0.121368	0.517906	-0.0697469	0.107871	0.842187	0.8586	0.51783	1
rs4667662	2:171434223	G:0.180981	rs8190612	10:26552381	T:0.13477	3365	834	0.459618	0.0578635	0.0782494	0.202907	0.111358	0.087455	0.761503	0.0277471	0.0914215	0.505592	0.0715635	0.107498	0.519542	0.0970073	0.15062	0.326082	0.448176	0.520777	1
rs16858996	2:171427348	G:0.106124	rs12248143	10:26642433	A:0.179102	3364	833	0.275809	0.106017	0.0972826	0.793898	0.0205489	0.0786554	0.563997	0.0666092	0.115458	0.963779	-0.00397889	0.0876189	0.520248	0.115518	0.179665	0.539723	0.649171	0.521024	1
rs7181851	15:28054276	C:0.226894	rs7870657	9:70913946	G:0.377712	3365	834	0.580676	-0.0404885	0.0732959	0.747814	0.0199928	0.0621816	0.398643	-0.0928475	0.110003	0.901332	-0.00960927	0.0775075	0.521186	0.0683749	0.106583	0.813987	0.844076	0.521519	1
rs711355	15:27980760	A:0.433076	rs17409808	9:70894970	T:0.219958	3362	834	0.117407	0.0955617	0.0610325	0.870873	-0.0119458	0.0734901	0.390054	0.0658847	0.0766529	0.54697	-0.071825	0.11925	0.522089	0.0692573	0.108193	0.288928	0.408408	0.522014	1
rs260530	15:27771982	G:0.21573	rs4744826	9:70909438	T:0.197591	3363	834	0.507194	-0.049221	0.0742159	0.38462	-0.0663822	0.0763526	0.84941	-0.0170622	0.0898619	0.729349	-0.0322853	0.0933124	0.52891	-0.0865649	0.137476	0.556584	0.66614	0.527897	1
rs6853	3:38159374	G:0.126597	rs10818070	9:119496316	A:0.0676077	3365	834	0.66636	-0.0396383	0.0919366	0.561352	-0.0708314	0.121948	0.529929	-0.062069	0.0988179	0.42104	-0.111562	0.138652	0.526591	0.162836	0.257157	0.769634	0.820795	0.529418	1
rs939980	15:27951766	G:0.0674308	rs10120686	9:70903212	A:0.425275	3359	831	0.291114	0.124821	0.118238	0.275985	-0.066197	0.0607655	0.874232	0.0304139	0.192147	0.2145	-0.0807876	0.0650837	0.529227	0.106677	0.169548	0.324375	0.449398	0.5298	1
rs11899004	2:201822271	A:0.152897	rs10898847	11:69723570	A:0.397771	3365	834	0.295972	-0.0882448	0.0844359	0.0830658	0.105187	0.0606903	0.249378	-0.150062	0.130278	0.242014	0.0825752	0.070579	0.529755	0.0746087	0.118732	0.128791	0.212857	0.529927	1
rs4988453	3:38154258	A:0.0526159	rs7045953	9:119525616	G:0.157402	3364	834	0.495731	-0.092292	0.13548	0.228579	-0.100581	0.0835372	0.764107	-0.0462606	0.154155	0.339071	-0.083851	0.08771	0.542532	-0.170551	0.280056	0.385158	0.515136	0.538582	1
rs9672537	15:27954532	C:0.246204	rs4744826	9:70909438	T:0.197529	3359	833	0.824329	0.0160017	0.0720857	0.408808	-0.0630571	0.076341	0.59721	0.0460777	0.0871995	0.806599	-0.0242658	0.0991182	0.542712	-0.0768838	0.126305	0.694203	0.776461	0.541613	1
rs4779683	15:28020276	G:0.170978	rs4744826	9:70909438	T:0.197591	3363	834	0.411435	0.066436	0.0808842	0.410478	-0.0628801	0.0763986	0.730033	0.0336413	0.0974881	0.309473	-0.0913926	0.0899243	0.542921	0.087761	0.144249	0.496246	0.621695	0.544274	1
rs11887698	2:191563119	G:0.157848	rs744166	17:37767727	C:0.419441	3364	833	0.964888	-0.00365262	0.0829756	0.04375	0.122907	0.0609512	0.655146	0.0593486	0.132883	0.0411774	0.144798	0.0709189	0.546139	-0.0714541	0.118389	0.131203	0.21894	0.546017	1
rs3828275	2:171390986	A:0.430758	rs11015025	10:26606462	T:0.0878157	3365	834	0.103839	-0.0992314	0.0610084	0.654897	-0.04757	0.106428	0.0833521	-0.114362	0.0660454	0.457148	-0.122475	0.164716	0.547898	0.0936198	0.155796	0.244314	0.364848	0.548311	1
rs10179921	2:43921795	T:0.0558859	rs4148217	2:43952937	A:0.194709	3364	834	0.743351	-0.0442601	0.135179	0.508646	-0.050827	0.0769001	0.581591	-0.0833059	0.151173	0.435897	-0.0616609	0.0791396	0.552671	0.196016	0.330126	0.778421	0.837803	0.555443	1
rs1552077	15:27858409	G:0.17752	rs4744826	9:70909438	T:0.197591	3363	834	0.822172	-0.01769	0.0787088	0.392907	-0.0652126	0.0763295	0.606719	-0.0490218	0.0952317	0.300919	-0.0944801	0.0913324	0.555371	0.0841583	0.142706	0.676799	0.770572	0.556277	1
rs12906280	15:28053179	A:0.160071	rs4744826	9:70909438	T:0.197709	3361	834	0.46333	0.0594682	0.0810884	0.390116	-0.0656087	0.0763419	0.77012	0.0284439	0.097338	0.301105	-0.0933966	0.0903197	0.560666	0.0859193	0.147665	0.524204	0.652964	0.561758	1
rs260526	15:27781766	A:0.0838039	rs7870657	9:70913946	G:0.377712	3365	834	0.321613	-0.111731	0.112728	0.746106	0.0201371	0.0621943	0.275394	-0.18031	0.165312	0.945342	0.00465076	0.067837	0.566089	0.0917185	0.159838	0.57664	0.698534	0.566333	1
rs2239621	3:38148737	T:0.275037	rs1927906	9:119519936	G:0.0882615	3365	834	0.535864	-0.0421876	0.0681457	0.502634	-0.0723167	0.107879	0.424669	-0.059748	0.0748395	0.380692	-0.12759	0.145548	0.567393	0.0947121	0.165611	0.654856	0.75964	0.568212	1
rs12987796	2:191539112	G:0.159958	rs8074524	17:37723124	T:0.192755	3354	831	0.365674	0.0740217	0.0818276	0.999319	-6.49039e-05	0.0760244	0.284471	0.106043	0.0990755	0.762453	0.0270695	0.0895564	0.569966	-0.0829081	0.145939	0.665818	0.767865	0.568793	1
rs939980	15:27951766	G:0.0673506	rs17409808	9:70894970	T:0.219893	3363	834	0.312391	0.119435	0.118228	0.873025	-0.0117384	0.0734483	0.250155	0.171102	0.148787	0.960715	0.00385983	0.0783621	0.572601	-0.120648	0.21383	0.595889	0.715948	0.57142	1
rs883844	2:191534014	T:0.334621	rs17405722	17:37796027	A:0.0734027	3365	834	0.728064	-0.02231	0.064164	0.168533	0.152718	0.110912	0.912088	-0.00763805	0.0691819	0.168318	0.215496	0.156425	0.573108	-0.0922202	0.163662	0.371444	0.512558	0.572154	1
rs4439928	2:171427811	G:0.119005	rs2150157	10:26643326	A:0.098451	3357	832	0.443351	-0.0728159	0.094992	0.515483	0.0656624	0.100969	0.354119	-0.0965997	0.104248	0.746878	0.0366815	0.11365	0.573305	0.124047	0.220258	0.597419	0.718137	0.573923	1
rs10173099	2:191575577	T:0.3211	rs17405722	17:37796027	A:0.0734027	3365	834	0.591429	0.0347155	0.0646752	0.173726	0.150952	0.110967	0.772744	0.0201546	0.0697904	0.610886	0.0837468	0.164594	0.577003	0.094133	0.168767	0.341731	0.482838	0.577046	1
rs6747918	2:201805820	G:0.480529	rs10898847	11:69723570	A:0.397889	3364	833	0.580614	-0.0333786	0.0604151	0.0811665	0.105834	0.0606863	0.439474	-0.0716119	0.0926317	0.551484	0.0609462	0.102338	0.585924	0.0470003	0.0862782	0.187711	0.302736	0.585848	1
rs10803852	2:171373955	A:0.0649331	rs8190612	10:26552381	T:0.13477	3365	834	0.642751	0.0564884	0.12178	0.192374	0.113877	0.0873564	0.899041	0.0179473	0.141459	0.312375	0.0950608	0.0940962	0.585062	0.135323	0.247842	0.384688	0.530613	0.586311	1
rs6756629	2:43918594	A:0.0676077	rs4299376	2:43926080	G:0.305349	3365	834	0.324888	-0.120918	0.122827	0.364741	-0.0609946	0.0672957	0.581163	-0.0795193	0.144139	0.457227	-0.0516296	0.0694487	0.590684	-0.142117	0.264233	0.463966	0.608887	0.588947	1
rs4299376	2:43926080	G:0.305349	rs2955279	2:43965926	T:0.316048	3365	834	0.499085	-0.0452978	0.0670156	0.697527	0.0252156	0.0648783	0.389555	-0.0766911	0.0891317	0.959578	-0.00431797	0.085195	0.591788	0.0544663	0.101569	0.703416	0.803497	0.592079	1
rs8033448	15:28041166	C:0.373921	rs10120686	9:70903212	A:0.425127	3359	831	0.503104	-0.0418898	0.0625582	0.296291	-0.0634811	0.0607812	0.402709	-0.0826126	0.0987252	0.27152	-0.09872	0.0897807	0.593226	0.0475126	0.088947	0.459906	0.606566	0.593341	1
rs11853442	15:27929665	A:0.449732	rs4744826	9:70909438	T:0.19765	3362	833	0.550241	-0.0366986	0.0614305	0.399807	-0.0642847	0.0763506	0.429508	-0.0590932	0.0747983	0.353087	-0.116096	0.12502	0.599241	0.0575745	0.109563	0.589594	0.721426	0.599415	1
rs4779681	15:28014417	T:0.173822	rs10120686	9:70903212	A:0.425611	3354	830	0.407126	0.0654005	0.0788944	0.260415	-0.0684176	0.0607934	0.888873	0.0170388	0.12194	0.220676	-0.0896485	0.0731984	0.601627	0.0589469	0.112912	0.375639	0.525972	0.601849	1
rs2239621	3:38148737	T:0.275119	rs10759930	9:119501442	T:0.395957	3364	834	0.496453	-0.0464003	0.0682275	0.150569	0.0892342	0.062075	0.962489	-0.00493042	0.104834	0.156482	0.118204	0.0834181	0.603461	-0.0514565	0.0990634	0.291977	0.434787	0.603319	1
rs2239621	3:38148737	T:0.275037	rs1816702	4:154828973	T:0.109361	3365	834	0.536583	-0.0421207	0.0681579	0.427266	0.0755783	0.0952013	0.740576	-0.0250555	0.0756754	0.34775	0.119352	0.12711	0.606365	-0.0818359	0.158822	0.600856	0.732661	0.605786	1
rs10803852	2:171373955	A:0.0649331	rs2150157	10:26643326	A:0.0983655	3365	834	0.635271	0.0577047	0.121657	0.517308	0.0653298	0.100896	0.831752	0.0285762	0.134505	0.688442	0.0438539	0.10937	0.603492	0.140757	0.271006	0.724506	0.822976	0.606282	1
rs11887698	2:191563119	G:0.157801	rs8074524	17:37723124	T:0.192868	3365	834	0.98727	-0.00132357	0.0829538	0.924505	0.00718502	0.075823	0.779429	0.0281706	0.100587	0.720287	0.0321792	0.0898669	0.607476	-0.0748163	0.145648	0.995494	0.964766	0.606447	1
rs883844	2:191534014	T:0.334721	rs744166	17:37767727	C:0.419441	3364	833	0.741249	-0.0211946	0.064187	0.0438645	0.12283	0.0609463	0.846924	0.0198676	0.102918	0.076357	0.154641	0.0872578	0.610444	-0.0465631	0.0914004	0.124342	0.218716	0.610449	1
rs4988453	3:38154258	A:0.0526003	rs1927906	9:119519936	G:0.0882615	3365	834	0.511634	-0.0889034	0.135463	0.501104	-0.0725751	0.107878	0.682863	-0.05992	0.146662	0.640824	-0.0532762	0.114193	0.616451	-0.171157	0.341709	0.63836	0.764103	0.61281	1
rs2239621	3:38148737	T:0.27497	rs2737191	9:119502536	G:0.279132	3364	834	0.52673	-0.0431525	0.0681709	0.711983	-0.0249306	0.0675271	0.418803	-0.0735373	0.0909552	0.541123	-0.0551913	0.0903122	0.612568	0.0559322	0.110448	0.769821	0.854412	0.61281	1
rs3769825	2:201819625	T:0.458977	rs6747918	2:201805820	G:0.480529	3364	833	0.377986	0.0783559	0.0888777	0.304624	-0.0924013	0.09001	0.326308	0.122372	0.124668	0.646109	-0.054105	0.117831	0.616085	-0.0427674	0.0852949	0.580525	0.71981	0.615874	1
rs2049259	15:28038303	T:0.420607	rs4744826	9:70909438	T:0.197591	3363	834	0.705844	-0.0233613	0.0618935	0.386647	-0.0661275	0.0763849	0.970859	-0.00272795	0.0746742	0.849163	-0.0222461	0.11697	0.622056	-0.054926	0.111426	0.646358	0.773162	0.621755	1
rs3828275	2:171390986	A:0.430758	rs8190645	10:26560493	A:0.0808321	3365	834	0.107845	-0.0981964	0.0610691	0.0906968	-0.191775	0.11336	0.193308	-0.0859052	0.0660375	0.460359	-0.127558	0.172783	0.626031	-0.0771815	0.158379	0.0620973	0.121948	0.62545	1
rs711355	15:27980760	A:0.433145	rs10120686	9:70903212	A:0.425104	3358	831	0.105859	0.0988058	0.061101	0.277705	-0.0659937	0.0607962	0.157425	0.133971	0.0947607	0.764592	-0.0291134	0.0972208	0.627322	-0.0418939	0.0862902	0.152683	0.262045	0.627227	1
rs12905328	15:28026620	T:0.220934	rs17409808	9:70894970	T:0.220042	3363	834	0.414705	-0.0596151	0.0730898	0.837028	-0.0151043	0.0734299	0.347295	-0.0871983	0.0927791	0.655915	-0.0399514	0.0896657	0.627282	0.062835	0.129408	0.703502	0.816075	0.627584	1
rs1403253	15:27924372	G:0.146149	rs4744826	9:70909438	T:0.197591	3363	834	0.807217	0.0210006	0.0860615	0.391151	-0.0654766	0.0763547	0.635492	0.0495803	0.104597	0.630298	-0.043053	0.0894501	0.633347	-0.074389	0.155945	0.673749	0.796881	0.632808	1
rs4667662	2:171434223	G:0.180981	rs2150157	10:26643326	A:0.0983655	3365	834	0.422406	0.0627162	0.078175	0.512571	0.066112	0.100959	0.597784	0.0454865	0.0862156	0.783272	0.0335861	0.122106	0.632844	0.0863564	0.180765	0.588229	0.731616	0.632808	1
rs2239621	3:38148737	T:0.275119	rs7045953	9:119525616	G:0.157402	3364	834	0.537371	-0.0420233	0.0681319	0.235326	-0.0991392	0.0835383	0.772973	-0.0228119	0.0790738	0.579126	-0.0626662	0.112981	0.633981	-0.0638884	0.134182	0.402461	0.562535	0.633355	1
rs4299376	2:43926080	G:0.30544	rs4148217	2:43952937	A:0.194709	3364	834	0.326999	-0.0679759	0.0693506	0.373672	-0.0710699	0.0798882	0.489911	-0.0527008	0.0763282	0.609654	-0.0477496	0.0935227	0.634384	-0.0736322	0.154831	0.507456	0.663082	0.633719	1
rs785425	15:27965906	A:0.0967886	rs4744826	9:70909438	T:0.197591	3363	834	0.0896457	-0.179174	0.105566	0.414268	-0.0624142	0.07645	0.0966635	-0.213626	0.128594	0.347233	-0.0800124	0.0851224	0.634828	0.0862631	0.181628	0.159737	0.273327	0.636102	1
rs12440268	15:27987638	G:0.0744048	rs10120686	9:70903212	A:0.425298	3360	831	0.130635	-0.17897	0.118397	0.277951	-0.065913	0.060753	0.538414	-0.112553	0.182949	0.400033	-0.0548006	0.0651177	0.636678	-0.0807923	0.171044	0.174135	0.293362	0.636102	1
rs10179921	2:43921795	T:0.0558692	rs4148220	2:43955739	C:0.178455	3365	834	0.800534	-0.0339098	0.134213	0.797501	-0.0200575	0.078172	0.977463	0.00445216	0.157602	0.913994	-0.00883691	0.0818218	0.648026	-0.122265	0.267827	0.938496	0.952847	0.646416	1
rs13009885	2:201869881	A:0.438615	rs6747918	2:201805820	G:0.480529	3364	833	0.113878	-0.0983263	0.0621925	0.386494	-0.0533782	0.0616381	0.554025	-0.0609919	0.103072	0.826578	-0.0207473	0.0946965	0.649884	-0.0395942	0.0872266	0.244612	0.38825	0.650071	1
rs11073221	15:27807398	G:0.103274	rs10120686	9:70903212	A:0.425298	3360	831	0.539378	-0.0610662	0.0994961	0.280511	-0.0655501	0.0607411	0.948018	-0.00990992	0.152002	0.428702	-0.0530185	0.0669919	0.658438	-0.0623996	0.141153	0.463174	0.629157	0.658132	1
rs785426	15:27966163	A:0.444395	rs4744826	9:70909438	T:0.197591	3363	834	0.151376	-0.0883774	0.0616003	0.418159	-0.0618549	0.0764	0.351572	-0.0696447	0.0747626	0.877721	-0.0189723	0.12331	0.65894	-0.0484262	0.109716	0.247465	0.393473	0.658731	1
rs785425	15:27965906	A:0.0967311	rs7870657	9:70913946	G:0.377712	3365	834	0.0896035	-0.179058	0.105484	0.74836	0.0199581	0.0622129	0.144997	-0.230571	0.158204	0.910173	0.0076946	0.068202	0.659781	0.0682593	0.155059	0.218201	0.35636	0.660135	1
rs4148182	2:43910094	G:0.455559	rs6756629	2:43918594	A:0.0676278	3364	834	0.847005	-0.0123161	0.0638334	0.444721	-0.0959505	0.125549	0.932194	-0.00558702	0.0656637	0.891472	0.0478461	0.350671	0.661872	-0.102309	0.233941	0.682607	0.812002	0.661344	1
rs13029532	2:191584146	C:0.0848944	rs744166	17:37767727	C:0.419417	3363	833	0.40881	0.0846472	0.10248	0.0423271	0.123766	0.0609596	0.386499	0.138234	0.159627	0.0413866	0.134982	0.0661797	0.663394	-0.065372	0.1502	0.0934127	0.176927	0.663372	1
rs4148182	2:43910094	G:0.455559	rs6718187	2:43935866	G:0.500149	3364	834	0.343621	-0.0696526	0.073548	0.27532	0.0785045	0.0719635	0.804406	-0.0293163	0.118378	0.284976	0.111064	0.103875	0.664249	-0.0373267	0.0859956	0.505663	0.67021	0.663984	1
rs1403253	15:27924372	G:0.14628	rs10120686	9:70903212	A:0.425298	3360	831	0.825593	0.0189833	0.0861482	0.280371	-0.0655809	0.0607519	0.635484	0.0635132	0.133988	0.472987	-0.0503591	0.0701745	0.665629	-0.0524804	0.121439	0.546552	0.706645	0.665415	1
rs6756629	2:43918594	A:0.0676077	rs4952689	2:43954934	T:0.442496	3365	834	0.33195	-0.121537	0.125271	0.536802	0.038364	0.0621123	0.983135	-0.00625463	0.295882	0.474312	0.0464431	0.0649117	0.668666	-0.0844748	0.19738	0.578968	0.734869	0.668926	1
rs785422	15:27961177	T:0.1	rs7870657	9:70913946	G:0.377712	3365	834	0.179226	-0.141079	0.105037	0.749673	0.0198378	0.0621736	0.575989	-0.0893331	0.159736	0.64183	0.0316265	0.0679933	0.669208	-0.0671663	0.157212	0.37914	0.547363	0.668926	1
rs9672537	15:27954532	C:0.246206	rs7870657	9:70913946	G:0.377864	3361	833	0.84285	0.0142889	0.0720756	0.719811	0.0223159	0.0622113	0.652281	0.0486257	0.107914	0.583691	0.044054	0.0803903	0.669846	-0.0445222	0.104424	0.918548	0.950008	0.669758	1
rs2058725	2:171398367	G:0.243239	rs4749107	10:26612848	G:0.277712	3365	834	0.987206	0.00112283	0.07002	0.514725	0.0443418	0.0680612	0.770815	0.0275062	0.0944228	0.441391	0.0663173	0.0861435	0.678018	-0.0470353	0.113292	0.809133	0.897304	0.677805	1
rs6755814	2:171375243	C:0.380945	rs12248143	10:26642433	A:0.179102	3364	833	0.256863	-0.0707112	0.0623646	0.802603	0.0196649	0.0786661	0.241132	-0.0879318	0.0750168	0.890829	-0.0160487	0.116925	0.678656	0.0470742	0.113624	0.509691	0.677882	0.679098	1
rs939980	15:27951766	G:0.0673306	rs7870657	9:70913946	G:0.377824	3364	834	0.308661	0.120321	0.11819	0.762294	0.018814	0.062201	0.323599	0.175058	0.177347	0.664534	0.0290413	0.0669676	0.681008	-0.071446	0.173797	0.572013	0.732312	0.680616	1
rs785442	15:27947766	T:0.274242	rs4744826	9:70909438	T:0.197501	3362	834	0.707773	0.0254197	0.0678132	0.403286	-0.0637926	0.0763281	0.589576	0.0437573	0.0811146	0.715491	-0.0366995	0.100687	0.681485	-0.0498096	0.121357	0.656296	0.798594	0.681269	1
rs4148182	2:43910094	G:0.455559	rs6544718	2:43958429	T:0.217152	3364	834	0.677301	-0.0255953	0.0615051	0.841403	0.0144836	0.0723819	0.923775	-0.00728565	0.0761458	0.655347	0.0533257	0.119471	0.683558	-0.0424023	0.104026	0.898695	0.944366	0.683457	1
rs1552077	15:27858409	G:0.17786	rs7870657	9:70913946	G:0.377712	3365	834	0.78827	-0.0211115	0.0786104	0.749769	0.0198381	0.0621992	0.635673	-0.0542888	0.114592	0.965033	0.0032789	0.074794	0.689578	0.0452686	0.113334	0.914967	0.952895	0.689688	1
rs785425	15:27965906	A:0.0967262	rs10120686	9:70903212	A:0.425298	3360	831	0.099514	-0.173752	0.105482	0.281247	-0.0654409	0.0607327	0.457431	-0.122779	0.165229	0.40971	-0.0547306	0.066388	0.690211	-0.0607574	0.152439	0.140452	0.252435	0.689913	1
rs260530	15:27771982	G:0.215899	rs7870657	9:70913946	G:0.377712	3365	834	0.509207	-0.048989	0.0742175	0.763845	0.018697	0.0622332	0.871867	-0.0175345	0.108716	0.633651	0.0368836	0.07739	0.693051	-0.0426013	0.107928	0.76234	0.873502	0.692861	1
rs4297845	2:171427785	A:0.493312	rs8190612	10:26552381	T:0.134661	3364	834	0.512974	0.039275	0.0600339	0.183995	0.116094	0.0873836	0.69642	0.0265846	0.0681382	0.640909	0.069141	0.148235	0.693911	0.0478761	0.121651	0.343865	0.514432	0.693775	1
rs1568633	15:28051284	G:0.452367	rs10120686	9:70903212	A:0.425275	3359	830	0.480329	0.042215	0.0598137	0.275791	-0.0662534	0.0607928	0.452147	0.0701654	0.0933248	0.718037	-0.0357427	0.0989876	0.696426	-0.0337045	0.0863887	0.433574	0.609785	0.696306	1
rs11887698	2:191563119	G:0.157801	rs17405722	17:37796027	A:0.0734027	3365	834	0.974358	-0.00266563	0.0829305	0.169143	0.152516	0.110924	0.855845	-0.0164263	0.0904204	0.333459	0.126246	0.130531	0.699797	0.0780151	0.202324	0.394388	0.570585	0.700503	1
rs6718902	2:191546449	T:0.228975	rs17405722	17:37796027	A:0.0734027	3365	834	0.372831	-0.065416	0.0734036	0.165572	0.153842	0.110951	0.492152	-0.0543093	0.0790654	0.185905	0.186878	0.141276	0.707897	-0.0704153	0.187933	0.264715	0.423612	0.707177	1
rs10179921	2:43921795	T:0.0558859	rs4953028	2:43955331	A:0.442479	3364	834	0.883215	-0.0197513	0.134458	0.153725	-0.0857504	0.0601125	0.824859	0.0510865	0.230848	0.218668	-0.078084	0.063479	0.707698	-0.070923	0.189154	0.349664	0.523734	0.707903	1
rs785442	15:27947766	T:0.27416	rs17409808	9:70894970	T:0.220042	3363	834	0.703424	0.0258191	0.0678195	0.844641	-0.0143927	0.0734465	0.596627	0.0453137	0.0856174	0.928715	0.00857154	0.0958121	0.709966	-0.043519	0.117017	0.912513	0.955929	0.709849	1
rs7744	3:38159025	G:0.157652	rs13150331	4:154819072	G:0.420654	3365	834	0.299599	0.0853554	0.0822867	0.597219	-0.0323616	0.0612442	0.343769	0.122381	0.129265	0.799089	-0.0183257	0.0719991	0.71121	-0.0434635	0.117396	0.514819	0.690351	0.711074	1
rs785426	15:27966163	A:0.444048	rs10120686	9:70903212	A:0.425298	3360	831	0.138394	-0.091334	0.0616373	0.27302	-0.0665953	0.0607547	0.21525	-0.118168	0.0953542	0.3288	-0.0942545	0.0965194	0.712016	0.0323582	0.0876562	0.186318	0.321174	0.712058	1
rs16858996	2:171427348	G:0.106092	rs8190612	10:26552381	T:0.13477	3365	834	0.281853	0.104643	0.0972371	0.188422	0.114914	0.0873701	0.262877	0.124409	0.111117	0.178602	0.130267	0.0968478	0.7159	-0.0723247	0.198725	0.241379	0.395329	0.715034	1
rs4439928	2:171427811	G:0.119005	rs4749107	10:26612848	G:0.27748	3357	832	0.443673	-0.0727542	0.0949786	0.499378	0.046032	0.0681483	0.728503	-0.0432876	0.124706	0.443144	0.0589	0.0768031	0.717203	-0.0539779	0.149028	0.587081	0.753777	0.716787	1
rs12440268	15:27987638	G:0.0743384	rs4744826	9:70909438	T:0.197591	3363	834	0.119562	-0.18445	0.118494	0.37973	-0.0671233	0.0764159	0.134919	-0.212646	0.14224	0.342789	-0.0775131	0.0817072	0.716592	0.0776086	0.213788	0.200992	0.342169	0.717795	1
rs6751855	2:191593016	G:0.459649	rs17405722	17:37796027	A:0.0734068	3358	834	0.790898	0.0159486	0.0601504	0.174614	0.150599	0.110936	0.910549	0.00727756	0.0647783	0.625171	0.09409	0.192596	0.718436	0.0571506	0.15851	0.387847	0.567355	0.7183	1
rs7562024	2:191563766	T:0.388526	rs17405722	17:37796027	A:0.0734245	3364	834	0.719054	-0.0223288	0.0620723	0.16952	0.15236	0.110908	0.641595	-0.0310994	0.0668129	0.550905	0.104433	0.175105	0.722142	0.0584138	0.16427	0.371989	0.551054	0.722126	1
rs7183413	15:27921245	T:0.487199	rs10120686	9:70903212	A:0.425424	3359	830	0.11426	0.0967768	0.061277	0.305	-0.062358	0.0607914	0.199311	0.122878	0.095735	0.762251	-0.0318393	0.105245	0.722606	-0.0306515	0.0863477	0.166161	0.29386	0.722641	1
rs785426	15:27966163	A:0.444279	rs7870657	9:70913946	G:0.377712	3365	834	0.147667	-0.0891143	0.0615506	0.738607	0.0207522	0.0621883	0.474596	-0.0653915	0.0914539	0.629123	0.0471115	0.0975471	0.726007	-0.0309861	0.0884199	0.331824	0.506969	0.726014	1
rs10803852	2:171373955	A:0.0649331	rs11015008	10:26567596	A:0.206686	3365	834	0.632783	0.0581345	0.121668	0.89207	0.0101534	0.0748302	0.554117	0.0901305	0.15235	0.804066	0.0197914	0.0797755	0.729553	-0.0772741	0.223516	0.884114	0.947131	0.729172	1
rs4148182	2:43910094	G:0.455559	rs4953030	2:43965579	G:0.238407	3364	834	0.678323	-0.0260372	0.0627776	0.973761	0.00237036	0.0720667	0.591967	-0.0421778	0.0786917	0.795768	-0.0324031	0.125191	0.733509	0.0342499	0.100598	0.916308	0.961755	0.733451	1
rs10931934	2:201828034	T:0.411861	rs6747918	2:201805820	G:0.480529	3364	833	0.320768	0.0741618	0.0746937	0.304064	-0.0760962	0.074041	0.722087	0.0428281	0.120415	0.326487	-0.0986906	0.10058	0.739623	0.0288341	0.0867574	0.523181	0.704128	0.739744	1
rs6755814	2:171375243	C:0.380981	rs8190612	10:26552381	T:0.13477	3365	834	0.258263	-0.0704625	0.0623282	0.187391	0.115129	0.0873292	0.419287	-0.0585277	0.0724659	0.255809	0.145323	0.127886	0.747311	-0.0407707	0.126544	0.22554	0.379076	0.747077	1
rs11073221	15:27807398	G:0.10333	rs4744826	9:70909438	T:0.197591	3363	834	0.535345	-0.0616164	0.0994025	0.389631	-0.0656719	0.0763372	0.488928	-0.0834787	0.120631	0.359663	-0.076665	0.0836947	0.746758	0.0579607	0.179491	0.571943	0.747926	0.747364	1
rs6853	3:38159374	G:0.126486	rs2737191	9:119502536	G:0.279132	3364	834	0.663789	-0.0400245	0.0920765	0.71042	-0.0250948	0.0675877	0.590596	-0.0643986	0.119706	0.632403	-0.0367294	0.0767839	0.748623	0.0475926	0.148515	0.855972	0.937424	0.748804	1
rs4148182	2:43910094	G:0.455681	rs4245795	2:43954375	A:0.0658834	3362	833	0.715261	-0.0227223	0.0622871	0.683619	-0.0507019	0.124413	0.807104	-0.0160445	0.0657118	0.936175	0.0203876	0.254595	0.750021	-0.0600283	0.188406	0.837165	0.928225	0.749963	1
rs785426	15:27966163	A:0.444263	rs17409808	9:70894970	T:0.219976	3364	834	0.150344	-0.0885387	0.0615571	0.854283	-0.0134948	0.0734783	0.346269	-0.0733858	0.0779165	0.890613	0.0164453	0.119577	0.751338	-0.0344384	0.108681	0.348727	0.530469	0.751128	1
rs12916064	15:27858571	A:0.140946	rs17409808	9:70894970	T:0.220042	3363	833	0.617892	0.0432984	0.0867982	0.882398	-0.0108675	0.0734638	0.826032	0.0235187	0.107004	0.773651	-0.0244974	0.0851779	0.750921	0.0463053	0.145878	0.871471	0.945209	0.751128	1
rs3784353	15:27784371	A:0.27786	rs7870657	9:70913946	G:0.377712	3365	834	0.674611	-0.0282731	0.0673444	0.7526	0.0196071	0.0622026	0.605408	-0.0512009	0.0991038	0.977195	0.00236643	0.0827826	0.752035	0.0309366	0.0979138	0.868497	0.943969	0.752006	1
rs2239621	3:38148737	T:0.275037	rs13150331	4:154819072	G:0.420654	3365	834	0.526497	-0.0431537	0.0681343	0.604323	-0.0317254	0.0612231	0.866918	-0.0176774	0.10549	0.850145	-0.0152079	0.0804937	0.75214	-0.0308437	0.0976624	0.718166	0.858542	0.752006	1
rs10173099	2:191575577	T:0.321195	rs744166	17:37767727	C:0.419441	3364	833	0.56827	0.0369182	0.0647004	0.0439553	0.122778	0.0609465	0.545983	0.0617666	0.102298	0.101016	0.142063	0.0866266	0.754089	-0.0289591	0.0924466	0.111623	0.213776	0.754068	1
rs4148182	2:43910094	G:0.455532	rs2954804	2:43961246	T:0.274985	3362	832	0.580652	-0.0341346	0.0617896	0.157092	-0.0968902	0.0684775	0.818301	-0.018407	0.0801242	0.518602	-0.0705747	0.109333	0.757919	-0.0308638	0.100137	0.333734	0.514479	0.757951	1
rs4148182	2:43910094	G:0.455559	rs4245794	2:43954353	C:0.116974	3364	834	0.667108	-0.0264603	0.0615185	0.290096	-0.101304	0.0957581	0.803578	-0.0170829	0.0686834	0.683895	-0.063432	0.155794	0.758957	-0.0424582	0.138368	0.520379	0.705443	0.75916	1
rs3828275	2:171390986	A:0.430758	rs4749107	10:26612848	G:0.277712	3365	834	0.105382	-0.0988039	0.0610163	0.508673	0.0450045	0.0680952	0.155251	-0.114973	0.0808968	0.863198	0.0188795	0.10957	0.760607	0.0301497	0.098954	0.217244	0.369587	0.760375	1
rs1403253	15:27924372	G:0.146211	rs7870657	9:70913946	G:0.377712	3365	834	0.833965	0.0180383	0.0860526	0.748757	0.0199215	0.0622006	0.713615	0.0469843	0.128021	0.665939	0.0313584	0.0726346	0.760805	-0.0377037	0.123853	0.928129	0.97055	0.76068	1
rs785442	15:27947766	T:0.274078	rs7870657	9:70913946	G:0.377527	3364	834	0.698699	0.0262643	0.0678529	0.734972	0.0210808	0.0622735	0.629474	0.0489792	0.101518	0.650818	0.0368957	0.0815148	0.763921	-0.0293541	0.0977379	0.871471	0.947278	0.763755	1
rs785441	15:27944210	G:0.319212	rs7870657	9:70913946	G:0.377685	3352	830	0.522582	0.0419458	0.0656048	0.634303	0.0296291	0.062288	0.8296	0.0211122	0.0980981	0.891454	0.0119734	0.0877401	0.774899	0.0269623	0.0942831	0.725568	0.867689	0.77489	1
rs6853	3:38159374	G:0.126597	rs913930	9:119523830	C:0.354086	3365	834	0.654925	-0.0411343	0.0920371	0.671801	-0.0271063	0.0639786	0.909229	-0.0149217	0.130879	0.811171	-0.017378	0.072737	0.779006	-0.0395645	0.140992	0.834105	0.93151	0.778852	1
rs12592592	15:27949794	C:0.249256	rs10120686	9:70903212	A:0.425104	3358	831	0.532318	0.0439545	0.0703869	0.287936	-0.0645445	0.0607386	0.843104	0.0212588	0.107409	0.321101	-0.0789175	0.0795381	0.779351	0.027431	0.0979101	0.466009	0.658095	0.779186	1
rs4148182	2:43910094	G:0.455559	rs4299376	2:43926080	G:0.305291	3364	834	0.479161	-0.0462473	0.0653531	0.354198	-0.0652316	0.0704082	0.467247	-0.0597664	0.0822135	0.400471	-0.0847574	0.100808	0.786368	0.0266837	0.098453	0.59618	0.775165	0.786327	1
rs2280232	2:191559011	G:0.256837	rs8074524	17:37723124	T:0.192925	3364	834	0.248075	0.0782924	0.0677834	0.92742	0.00690314	0.0757825	0.269466	0.0909359	0.0823476	0.807086	0.0242219	0.099194	0.787322	-0.032696	0.121191	0.512874	0.703556	0.787021	1
rs260531	15:27771740	C:0.0762712	rs4744826	9:70909438	T:0.197591	3363	834	0.958801	-0.00581706	0.112607	0.393589	-0.0651426	0.0763574	0.918548	0.0137834	0.134784	0.48364	-0.0573385	0.0818584	0.792846	-0.0569317	0.216786	0.693187	0.84893	0.792306	1
rs7744	3:38159025	G:0.157699	rs10759930	9:119501442	T:0.395957	3364	834	0.298616	0.0855389	0.082296	0.154105	0.0884091	0.0620336	0.630935	0.0605245	0.125985	0.281959	0.0783762	0.0728452	0.792592	0.0313251	0.119131	0.215396	0.370591	0.792664	1
rs4667662	2:171434223	G:0.180981	rs4749107	10:26612848	G:0.277712	3365	834	0.423251	0.0625905	0.0781605	0.513381	0.0444888	0.0680691	0.673146	0.0443572	0.105153	0.693386	0.0324656	0.0823449	0.794951	0.0316923	0.121946	0.588157	0.770101	0.795186	1
rs11634609	15:28000704	A:0.395394	rs7870657	9:70913946	G:0.377712	3365	834	0.95976	0.00314861	0.062405	0.746629	0.0201009	0.0622152	0.821087	0.0213087	0.0942251	0.685021	0.0387709	0.095584	0.797097	-0.0229662	0.0893259	0.947475	0.981662	0.797009	1
rs260531	15:27771740	C:0.0765458	rs17409808	9:70894970	T:0.219976	3364	834	0.913324	-0.0122507	0.112551	0.856449	-0.0132862	0.0734467	0.802663	-0.0372614	0.149104	0.793122	-0.0207098	0.078967	0.796996	0.0503493	0.195731	0.977431	0.990413	0.797376	1
rs4299376	2:43926080	G:0.305143	rs4953028	2:43955331	A:0.442479	3364	834	0.408012	-0.0549711	0.0664387	0.136063	-0.0895864	0.0601003	0.731543	-0.0350537	0.102175	0.353569	-0.0755109	0.0813968	0.797761	-0.0237195	0.0925655	0.25075	0.418214	0.797743	1
rs3771300	2:191543841	A:0.494798	rs8074524	17:37723124	T:0.192925	3364	834	0.651879	0.0272167	0.0603269	0.924546	0.00717733	0.0757835	0.604926	0.0374484	0.0723879	0.791572	0.0349674	0.132317	0.798135	-0.027345	0.106916	0.899683	0.964321	0.798111	1
rs701492	2:171410726	T:0.292273	rs8190645	10:26560493	A:0.0808321	3365	834	0.308284	0.0683068	0.0670444	0.0898289	-0.192341	0.113389	0.399131	0.0612324	0.0726213	0.154906	-0.218501	0.153613	0.799366	0.0451408	0.177602	0.135368	0.254614	0.79922	1
rs6756629	2:43918594	A:0.0676077	rs6544718	2:43958429	T:0.217088	3365	834	0.413274	-0.0997468	0.121918	0.915574	0.00773593	0.0729736	0.399596	-0.114717	0.136188	0.9762	0.00227422	0.076231	0.802953	0.0633857	0.254024	0.696665	0.853131	0.803724	1
rs785441	15:27944210	G:0.319403	rs4744826	9:70909438	T:0.197164	3350	830	0.533442	0.0408761	0.0656371	0.471205	-0.0550834	0.0764497	0.513227	0.0518867	0.079359	0.731735	-0.0366331	0.106859	0.805386	-0.0287257	0.116589	0.638126	0.811116	0.80525	1
rs7178240	15:27956273	T:0.146262	rs4744826	9:70909438	T:0.197647	3357	833	0.895416	-0.0113064	0.0860101	0.407264	-0.0632494	0.076322	0.807257	-0.0253135	0.103758	0.403512	-0.074236	0.0888665	0.808486	0.0371833	0.153409	0.701701	0.857321	0.808733	1
rs12592592	15:27949794	C:0.249331	rs4744826	9:70909438	T:0.19756	3361	834	0.537174	0.0433771	0.0702928	0.392372	-0.0652844	0.0763272	0.51959	0.0544547	0.0845601	0.610216	-0.0504355	0.0989388	0.814127	-0.0294792	0.125387	0.574392	0.761636	0.81429	1
rs10179921	2:43921795	T:0.0558692	rs4953030	2:43965579	G:0.238484	3365	834	0.801854	-0.0337306	0.134412	0.935017	-0.00576733	0.0707354	0.735259	-0.0555834	0.164381	0.884413	-0.0107492	0.0739397	0.815978	0.0572931	0.246188	0.966752	0.989127	0.816319	1
rs10179921	2:43921795	T:0.0558692	rs4148221	2:43955995	T:0.173551	3365	834	0.887008	-0.0191127	0.13451	0.101444	0.12838	0.078381	0.815594	-0.0360134	0.154421	0.132292	0.123136	0.0818108	0.821926	0.062292	0.276769	0.256915	0.428743	0.822554	1
rs12693590	2:191566881	C:0.0770604	rs17405722	17:37796027	A:0.07349	3361	834	0.313435	0.110472	0.109591	0.18081	0.148492	0.110959	0.402257	0.0999615	0.119343	0.259655	0.13731	0.121814	0.822517	0.0603448	0.269026	0.243897	0.411734	0.822554	1
rs12905328	15:28026620	T:0.220899	rs10120686	9:70903212	A:0.425275	3359	831	0.431914	-0.0575113	0.073177	0.28582	-0.0648115	0.0607226	0.500262	-0.0768747	0.114044	0.322049	-0.0747378	0.0754732	0.824556	0.0233192	0.105189	0.4109	0.608834	0.824257	1
rs785437	15:27954710	G:0.23244	rs10120686	9:70903212	A:0.425298	3360	831	0.447634	0.0533098	0.0702031	0.276744	-0.0660992	0.0607717	0.514613	0.0715045	0.109725	0.4625	-0.0561185	0.0763791	0.829349	-0.0213025	0.0988344	0.420183	0.61913	0.829033	1
rs4299376	2:43926080	G:0.305349	rs4952689	2:43954934	T:0.442496	3365	834	0.347763	-0.0666408	0.0709747	0.492603	0.0440679	0.0642226	0.475594	-0.0874601	0.122595	0.693354	0.0329369	0.0835308	0.834795	0.0195599	0.0937875	0.599538	0.78513	0.834867	1
rs2239621	3:38148737	T:0.275037	rs913930	9:119523830	C:0.354086	3365	834	0.51828	-0.044069	0.0682184	0.665306	-0.0276783	0.0639814	0.7715	-0.0289466	0.0996736	0.849787	-0.0160751	0.0848785	0.835345	-0.0217084	0.104442	0.74796	0.890911	0.835325	1
rs785440	15:27944053	C:0.0880952	rs10120686	9:70903212	A:0.425298	3360	831	0.753898	0.0337923	0.107789	0.278451	-0.0658527	0.0607607	0.969476	0.00658671	0.172134	0.283168	-0.071314	0.0664481	0.838879	0.0317697	0.156249	0.53324	0.729353	0.838568	1
rs4988453	3:38154258	A:0.0526159	rs1927914	9:119504546	C:0.324911	3364	834	0.51216	-0.0887956	0.135467	0.271868	-0.0695662	0.0633128	0.725117	-0.0640221	0.182073	0.333363	-0.0649955	0.0671884	0.839483	-0.0389283	0.192186	0.437294	0.637922	0.839037	1
rs4299376	2:43926080	G:0.305349	rs4148220	2:43955739	C:0.178455	3365	834	0.434316	-0.0522507	0.0668315	0.725925	-0.0276313	0.0788224	0.436828	-0.0601677	0.0773801	0.688515	-0.0402203	0.100332	0.838802	0.0261834	0.128712	0.713186	0.869131	0.839037	1
rs2140175	15:28000476	T:0.261238	rs10120686	9:70903212	A:0.425127	3359	831	0.680856	0.0285987	0.0695332	0.285866	-0.0648355	0.060751	0.673324	0.0449862	0.106706	0.498201	-0.0542623	0.0801129	0.839679	-0.01994	0.0985642	0.520188	0.717734	0.839508	1
rs4667662	2:171434223	G:0.180981	rs8190645	10:26560493	A:0.0808321	3365	834	0.433401	0.061273	0.0782157	0.0907161	-0.191662	0.1133	0.422491	0.0675912	0.0842671	0.194021	-0.176498	0.135896	0.841017	-0.0415138	0.206956	0.167341	0.30603	0.840453	1
rs13402616	2:201828012	C:0.0723841	rs10898847	11:69723570	A:0.397889	3364	834	0.445034	-0.091103	0.119288	0.0839761	0.104856	0.0606783	0.72381	-0.0638449	0.180674	0.0921106	0.109537	0.0650314	0.841484	-0.0340719	0.170363	0.167464	0.306273	0.841404	1
rs6718902	2:191546449	T:0.228975	rs8074524	17:37723124	T:0.192868	3365	834	0.382943	-0.0640157	0.0733715	0.929662	0.00669202	0.0758127	0.404524	-0.0739184	0.0886772	0.957505	-0.00513382	0.0963477	0.841976	0.0252853	0.126828	0.679116	0.846182	0.841882	1
rs260531	15:27771740	C:0.0764881	rs10120686	9:70903212	A:0.425298	3360	831	0.939649	-0.00851987	0.112531	0.281334	-0.0654534	0.0607554	0.922002	0.0164837	0.168351	0.359004	-0.060394	0.0658415	0.842211	-0.0320145	0.160824	0.558353	0.751787	0.842361	1
rs4299376	2:43926080	G:0.305349	rs4953030	2:43965579	G:0.238484	3365	834	0.437346	-0.0527743	0.0679484	0.812062	-0.0172191	0.0724201	0.588678	-0.0439317	0.0812417	0.943826	-0.00638806	0.0906592	0.842885	-0.0239213	0.12069	0.737354	0.885203	0.842842	1
rs1001876	15:27996974	C:0.17063	rs17409808	9:70894970	T:0.219976	3364	834	0.170115	0.108121	0.0788149	0.856176	-0.0133105	0.0734397	0.336831	0.0959498	0.0999014	0.794061	-0.0231057	0.0885136	0.842504	0.026711	0.134435	0.386665	0.585017	0.842842	1
rs8033448	15:28041166	C:0.37396	rs7870657	9:70913946	G:0.377675	3364	834	0.492381	-0.0429108	0.0625042	0.743968	0.0203095	0.0621841	0.753187	-0.0292758	0.0931045	0.7133	0.0334369	0.0910029	0.843464	-0.0177828	0.0900559	0.747778	0.891756	0.843325	1
rs11853442	15:27929665	A:0.449614	rs7870657	9:70913946	G:0.377824	3364	833	0.566939	-0.0351559	0.0614007	0.724116	0.0219555	0.0622033	0.814828	-0.0217301	0.0927834	0.710316	0.0369212	0.0994024	0.847	-0.0172693	0.0895024	0.797464	0.921085	0.846747	1
rs6756629	2:43918594	A:0.0676077	rs2955279	2:43965926	T:0.316048	3365	834	0.378466	-0.106839	0.121308	0.571253	0.0364384	0.0643553	0.660505	-0.0803786	0.183005	0.550073	0.041242	0.0690068	0.847462	-0.0349405	0.181643	0.596982	0.784658	0.84774	1
rs10179921	2:43921795	T:0.0558692	rs4952689	2:43954934	T:0.442496	3365	834	0.854824	-0.0249477	0.136351	0.738303	0.0203607	0.0609415	0.79294	-0.0484693	0.184648	0.783574	0.0173117	0.0630284	0.849453	0.0444337	0.234087	0.917316	0.976206	0.849746	1
rs701492	2:171410726	T:0.292212	rs12248143	10:26642433	A:0.179102	3364	833	0.318799	0.0668657	0.0670718	0.815389	0.0183642	0.0786544	0.349704	0.0751769	0.080389	0.765182	0.0322185	0.107869	0.851407	-0.0232536	0.124135	0.591758	0.780824	0.851269	1
rs7744	3:38159025	G:0.157652	rs1927906	9:119519936	G:0.0882615	3365	834	0.310327	0.0834772	0.0822811	0.510982	-0.0709173	0.10789	0.314408	0.090092	0.0895533	0.640465	-0.0587796	0.125853	0.852212	-0.0395314	0.212196	0.47613	0.677882	0.85178	1
rs10803852	2:171373955	A:0.0649718	rs876848	10:26636502	T:0.229557	3363	834	0.636263	0.0575364	0.121659	0.707617	0.0265991	0.0709198	0.622855	0.0741969	0.150866	0.676386	0.0318364	0.0762733	0.852543	-0.0373001	0.200674	0.835021	0.941219	0.852293	1
rs12592592	15:27949794	C:0.249182	rs7870657	9:70913946	G:0.377639	3363	834	0.523082	0.0448721	0.0702661	0.741963	0.0204838	0.0622126	0.76343	0.0310891	0.103293	0.890763	0.0110962	0.0807944	0.855402	0.0185269	0.101668	0.77359	0.908534	0.855412	1
rs10179921	2:43921795	T:0.0558692	rs6709904	2:43933828	G:0.114562	3365	834	0.731971	-0.046203	0.134897	0.347327	-0.0907854	0.096602	0.705066	-0.0536466	0.141738	0.339739	-0.0943982	0.0988792	0.862411	0.0790332	0.456032	0.621142	0.805564	0.862979	1
rs6718902	2:191546449	T:0.229043	rs744166	17:37767727	C:0.419441	3364	833	0.363029	-0.0667835	0.07342	0.0420013	0.124006	0.0609811	0.482649	-0.0826045	0.117662	0.138725	0.115605	0.0780819	0.86321	0.0176866	0.102657	0.0866356	0.177626	0.863536	1
rs10803852	2:171373955	A:0.0649524	rs12248143	10:26642433	A:0.179102	3364	833	0.623551	0.0597318	0.121697	0.810746	0.0188256	0.0786158	0.615487	0.0737908	0.146919	0.775722	0.0240149	0.0842929	0.865099	-0.0376351	0.221531	0.861633	0.954939	0.865222	1
rs10179921	2:43921795	T:0.0558692	rs4299376	2:43926080	G:0.305349	3365	834	0.712005	-0.0501651	0.135888	0.428455	-0.0531296	0.0670965	0.690211	-0.0644476	0.161698	0.419014	-0.0557203	0.0689495	0.869768	0.0472119	0.28796	0.708328	0.869304	0.869828	1
rs13009885	2:201869881	A:0.438782	rs10751209	11:69736753	C:0.410698	3365	834	0.160667	-0.0853712	0.0608563	0.111291	-0.0983208	0.0617432	0.29286	-0.0966659	0.0918993	0.262321	-0.111022	0.0990456	0.869667	0.0146467	0.0892647	0.102119	0.204394	0.869828	1
rs711355	15:27980760	A:0.433056	rs4744826	9:70909438	T:0.197709	3361	834	0.115252	0.0961389	0.0610398	0.384867	-0.0663453	0.0763499	0.229384	0.08926	0.0742628	0.50739	-0.0822178	0.124026	0.870804	0.017458	0.107344	0.199915	0.355216	0.871007	1
rs6751855	2:191593016	G:0.459649	rs8074524	17:37723124	T:0.193121	3358	834	0.778275	0.0169305	0.0601294	0.950023	0.00475153	0.0758089	0.747617	0.0232698	0.0723152	0.869501	0.0209586	0.127569	0.87464	-0.0167377	0.106091	0.958877	0.99075	0.874611	1
rs6755814	2:171375243	C:0.380981	rs8190645	10:26560493	A:0.0808321	3365	834	0.258179	-0.070531	0.0623779	0.0880827	-0.193218	0.113284	0.268663	-0.0745444	0.0673911	0.195184	-0.211713	0.163435	0.874767	0.0258991	0.164327	0.119608	0.233578	0.875222	1
rs6853	3:38159374	G:0.126597	rs1816702	4:154828973	T:0.109361	3365	834	0.676574	-0.0383581	0.0919544	0.426521	0.075698	0.0951986	0.758011	-0.031569	0.102465	0.440167	0.08335	0.107979	0.881119	-0.0316149	0.211399	0.666794	0.841615	0.881512	1
rs12906280	15:28053179	A:0.160214	rs10120686	9:70903212	A:0.425402	3358	831	0.477961	0.057589	0.0811586	0.277575	-0.0659771	0.0607646	0.563417	0.0715424	0.123824	0.397345	-0.0603964	0.0713591	0.881529	-0.0173037	0.116108	0.430147	0.63483	0.881512	1
rs7562024	2:191563766	T:0.388526	rs8074524	17:37723124	T:0.192925	3364	834	0.727952	-0.0215763	0.0620275	0.928901	0.00676451	0.0758123	0.712024	-0.0276578	0.074925	0.957825	-0.00621211	0.117468	0.884875	0.0157864	0.109028	0.937809	0.98531	0.88479	1
rs4297845	2:171427785	A:0.493458	rs12248143	10:26642433	A:0.179156	3363	833	0.498889	0.0405982	0.0600353	0.804746	0.019438	0.0786297	0.519859	0.0462935	0.0719331	0.79335	0.0349375	0.133368	0.885708	-0.015799	0.109916	0.773023	0.910994	0.885457	1
rs2058725	2:171398367	G:0.243239	rs8190645	10:26560493	A:0.0808321	3365	834	0.967921	0.00282005	0.0701231	0.089314	-0.192546	0.113327	0.98639	-0.00129555	0.0759497	0.160102	-0.205586	0.146353	0.887559	0.0242995	0.171857	0.226921	0.393738	0.887483	1
rs10803852	2:171373955	A:0.0649331	rs4749107	10:26612848	G:0.277712	3365	834	0.636401	0.0575167	0.121668	0.517685	0.0440252	0.0680538	0.796766	0.0421363	0.163614	0.584274	0.0401562	0.0733911	0.887817	0.0264962	0.187828	0.724152	0.881338	0.888166	1
rs2239621	3:38148737	T:0.275037	rs10818070	9:119496316	A:0.0676077	3365	834	0.529343	-0.0428637	0.0681447	0.561445	-0.0708093	0.121939	0.525177	-0.0465188	0.0732134	0.594479	-0.0847715	0.159238	0.891141	0.0262455	0.191768	0.692933	0.860805	0.890945	1
rs260526	15:27781766	A:0.0839286	rs10120686	9:70903212	A:0.425298	3360	831	0.33521	-0.108572	0.112665	0.285052	-0.0649467	0.0607523	0.596432	-0.0916745	0.173121	0.350849	-0.0616196	0.0660486	0.897937	-0.020427	0.159253	0.349835	0.548493	0.898231	1
rs3791878	2:171380437	A:0.331947	rs11015025	10:26606462	T:0.0878157	3365	834	0.307988	-0.0659191	0.0646612	0.686938	-0.0428319	0.106279	0.374284	-0.0624036	0.0702366	0.844455	-0.0293377	0.149531	0.898154	-0.0211701	0.1654	0.546685	0.747225	0.898231	1
rs6747918	2:201805820	G:0.480529	rs10751209	11:69736753	C:0.410672	3364	833	0.557135	-0.0354658	0.0604083	0.105033	-0.100046	0.0617216	0.769823	-0.0271683	0.0928494	0.386924	-0.090163	0.104209	0.906331	-0.0102625	0.0872158	0.229176	0.397763	0.906094	1
rs3769825	2:201819625	T:0.458841	rs10898847	11:69723570	A:0.397771	3365	834	0.881015	0.00892393	0.0596189	0.0834396	0.105033	0.0606752	0.853566	0.0168364	0.0912193	0.24964	0.114002	0.0990268	0.908766	-0.00974416	0.0850309	0.22107	0.386758	0.908588	1
rs13029532	2:191584146	C:0.0848692	rs8074524	17:37723124	T:0.192776	3364	834	0.429994	0.0807801	0.102357	0.92175	0.0074439	0.0757806	0.474982	0.088853	0.124375	0.891208	0.0113909	0.0832814	0.909241	-0.0209388	0.18368	0.730456	0.886959	0.909435	1
rs1719336	15:27995946	T:0.379126	rs4744826	9:70909438	T:0.197591	3363	834	0.872536	0.0100488	0.0626335	0.39335	-0.0651554	0.0763338	0.844346	0.0149317	0.0760513	0.616773	-0.0559137	0.111731	0.909927	-0.0123517	0.109181	0.685195	0.856914	0.910289	1
rs12693590	2:191566881	C:0.0770833	rs744166	17:37767727	C:0.419643	3360	833	0.302995	0.112847	0.109557	0.0463268	0.121481	0.060972	0.464893	0.127982	0.175123	0.0592778	0.124238	0.0658694	0.911926	-0.0173096	0.156493	0.0808716	0.168748	0.912024	1
rs13395505	2:191546759	A:0.392093	rs744166	17:37767727	C:0.419441	3364	833	0.972196	-0.00217772	0.0624801	0.0437833	0.122875	0.060945	0.949983	0.00616123	0.098221	0.165028	0.130776	0.0941944	0.912408	-0.00974235	0.0885657	0.131236	0.253637	0.912905	1
rs785441	15:27944210	G:0.318942	rs10120686	9:70903212	A:0.424858	3347	827	0.519819	0.0423002	0.0657219	0.306728	-0.0622446	0.060898	0.618512	0.0504242	0.101261	0.519682	-0.0557529	0.0865949	0.916045	-0.00983256	0.0932733	0.485698	0.69262	0.916522	1
rs785440	15:27944053	C:0.088314	rs4744826	9:70909438	T:0.197591	3363	834	0.759359	0.0329528	0.107575	0.390854	-0.0655108	0.0763467	0.843168	0.0259009	0.130917	0.412159	-0.0687976	0.0838892	0.92451	0.0183131	0.193269	0.662414	0.841615	0.924281	1
rs17468277	2:201862445	T:0.127378	rs6747918	2:201805820	G:0.480529	3364	833	0.750517	-0.0291454	0.0916644	0.543123	-0.03741	0.0615197	0.775601	-0.0382971	0.134349	0.557041	-0.0402159	0.0684826	0.925685	0.01247	0.133691	0.814186	0.936097	0.925308	1
rs2239621	3:38148737	T:0.275037	rs1554973	9:119520633	C:0.244428	3365	834	0.542188	-0.0415398	0.0681531	0.13089	-0.106572	0.0705495	0.672993	-0.0365773	0.0866672	0.286974	-0.10073	0.094601	0.926205	-0.0103794	0.112065	0.25969	0.439365	0.926349	1
rs9672537	15:27954532	C:0.245828	rs10120686	9:70903212	A:0.425507	3356	830	0.909619	0.00820708	0.072297	0.275173	-0.0663141	0.0607701	0.884843	0.0159764	0.11031	0.434418	-0.0616306	0.0788464	0.925748	-0.00946195	0.101528	0.546152	0.748628	0.926349	1
rs13395505	2:191546759	A:0.391976	rs8074524	17:37723124	T:0.192868	3365	834	0.977747	-0.00174086	0.0624118	0.925054	0.00712969	0.0757916	0.979734	0.00191059	0.0752123	0.898779	0.0149185	0.11728	0.930702	-0.00969954	0.111538	0.995251	0.999409	0.930674	1
rs785422	15:27961177	T:0.100059	rs4744826	9:70909438	T:0.197591	3363	834	0.176799	-0.141919	0.105072	0.401175	-0.0640599	0.076305	0.257119	-0.148539	0.131076	0.421757	-0.0668699	0.0832361	0.932521	0.0161453	0.190677	0.274488	0.458758	0.932943	1
rs785437	15:27954710	G:0.232392	rs7870657	9:70913946	G:0.377712	3365	834	0.476387	0.0499872	0.0701944	0.766834	0.0184537	0.0622343	0.596325	0.0566085	0.10687	0.776362	0.0224599	0.0790665	0.934551	-0.00826964	0.100701	0.736814	0.89243	0.935291	1
rs10179921	2:43921795	T:0.0558692	rs2955279	2:43965926	T:0.316048	3365	834	0.830094	-0.0288533	0.134463	0.630662	0.0309038	0.0642764	0.834036	-0.0371321	0.177218	0.660469	0.0295044	0.0671676	0.942711	0.0161084	0.224153	0.864267	0.960615	0.942918	1
rs701492	2:171410726	T:0.292273	rs2150157	10:26643326	A:0.0983655	3365	834	0.311008	0.0679099	0.0670312	0.525073	0.0641408	0.100923	0.376237	0.0656268	0.074167	0.68364	0.0571413	0.140224	0.942618	0.0115684	0.160717	0.485757	0.694039	0.942918	1
rs883844	2:191534014	T:0.334621	rs8074524	17:37723124	T:0.192868	3365	834	0.73557	-0.0216623	0.0641418	0.927952	0.00685402	0.0758	0.808122	-0.0187145	0.0770619	0.910313	0.0121564	0.107919	0.945004	-0.00776603	0.112581	0.940331	0.98832	0.9457	1
rs4297845	2:171427785	A:0.493312	rs11015025	10:26606462	T:0.0878419	3364	834	0.527887	0.0378716	0.0599961	0.674845	-0.0446096	0.106338	0.579315	0.0361466	0.0652012	0.768336	-0.0549609	0.186592	0.946126	0.0101263	0.149857	0.754103	0.903525	0.947146	1
rs6853	3:38159374	G:0.126597	rs1927906	9:119519936	G:0.0882615	3365	834	0.672343	-0.0388891	0.0919506	0.50004	-0.0727463	0.107864	0.720428	-0.0361809	0.101096	0.575469	-0.0689252	0.123078	0.948705	-0.0145173	0.22566	0.725479	0.885827	0.948633	1
rs12906280	15:28053179	A:0.160274	rs7870657	9:70913946	G:0.377639	3363	834	0.485477	0.056555	0.0810801	0.745659	0.0201684	0.0621774	0.605978	0.0618564	0.119918	0.759277	0.0225177	0.0734842	0.952182	-0.00704175	0.117428	0.742502	0.896634	0.951745	1
rs2239621	3:38148737	T:0.275119	rs1927914	9:119504546	C:0.324911	3364	834	0.52684	-0.0431325	0.0681572	0.269297	-0.0699366	0.0633092	0.618045	-0.0471062	0.0944727	0.388345	-0.0733888	0.0850764	0.951545	0.00611413	0.100616	0.444506	0.65368	0.951745	1
rs7744	3:38159025	G:0.157652	rs10818070	9:119496316	A:0.0676077	3365	834	0.303888	0.0845839	0.0822696	0.562896	-0.0705711	0.12198	0.348238	0.0828409	0.0883154	0.603273	-0.0746947	0.143727	0.956654	0.012579	0.231431	0.500016	0.708078	0.956834	1
rs701492	2:171410726	T:0.292273	rs4749107	10:26612848	G:0.277712	3365	834	0.311682	0.0678288	0.0670444	0.526119	0.0431624	0.0680857	0.428688	0.0711458	0.0898943	0.61691	0.0467004	0.093357	0.95584	-0.00597472	0.107896	0.485817	0.694607	0.956834	1
rs785437	15:27954710	G:0.232233	rs4744826	9:70909438	T:0.197591	3363	834	0.451083	0.0528688	0.0701539	0.393678	-0.065114	0.0763384	0.514488	0.0553834	0.0849614	0.518841	-0.0620442	0.0961727	0.95818	-0.00662367	0.126314	0.523054	0.729411	0.95867	1
rs711355	15:27980760	A:0.433095	rs7870657	9:70913946	G:0.377639	3363	834	0.120163	0.094883	0.0610538	0.784124	0.0170486	0.0622326	0.32191	0.0912254	0.0920966	0.898426	0.0128512	0.100675	0.957694	0.00461912	0.0870749	0.283513	0.471026	0.95867	1
rs4299376	2:43926080	G:0.305349	rs6718187	2:43935866	G:0.500149	3365	834	0.623868	-0.0362941	0.0740128	0.695429	0.0263135	0.0672123	0.75724	-0.0327858	0.106066	0.730681	0.0285588	0.0829667	0.963177	-0.00456256	0.0988276	0.702558	0.871261	0.962613	1
rs4299376	2:43926080	G:0.305349	rs6709904	2:43933828	G:0.114562	3365	834	0.502606	-0.0445621	0.0664713	0.39414	-0.0821483	0.0964031	0.568093	-0.0430405	0.0753956	0.567342	-0.0780208	0.136407	0.965908	-0.00613977	0.143651	0.525999	0.732254	0.96475	1
rs1001876	15:27996974	C:0.170681	rs4744826	9:70909438	T:0.197591	3363	834	0.169417	0.10829	0.0788088	0.387083	-0.0660328	0.0763457	0.263268	0.106038	0.0947865	0.462289	-0.0682964	0.0929097	0.965877	0.00592514	0.138503	0.27212	0.45666	0.967025	1
rs12440268	15:27987638	G:0.0742942	rs7870657	9:70913946	G:0.377712	3365	834	0.129012	-0.17982	0.118458	0.788097	0.0167294	0.0622414	0.301966	-0.175565	0.170084	0.791527	0.0175258	0.0663031	0.972206	-0.00616889	0.177056	0.292084	0.48208	0.972129	1
rs4667662	2:171434223	G:0.181034	rs12248143	10:26642433	A:0.179102	3364	833	0.411192	0.0642399	0.07817	0.807026	0.0192033	0.0786168	0.505382	0.0626156	0.094011	0.853325	0.0175489	0.0949216	0.975178	0.00437093	0.140478	0.694119	0.865842	0.97507	1
rs7744	3:38159025	G:0.157551	rs7656411	4:154847105	G:0.241677	3364	834	0.294809	0.0862013	0.0822821	0.608701	0.0361169	0.0705508	0.423441	0.0840889	0.10505	0.678352	0.0346667	0.083592	0.974187	0.00436394	0.134865	0.509069	0.716985	0.97507	1
rs785440	15:27944053	C:0.0882878	rs17409808	9:70894970	T:0.219976	3364	834	0.770294	0.0314294	0.107639	0.859696	-0.0129819	0.0734432	0.805871	0.0334288	0.136024	0.877703	-0.0122455	0.0795775	0.980832	-0.00446611	0.185885	0.942399	0.989414	0.978409	1
rs4297845	2:171427785	A:0.493312	rs11015008	10:26567596	A:0.206599	3364	834	0.533491	0.0373529	0.0599867	0.886376	0.0106908	0.0748176	0.623014	0.0360611	0.073357	0.95422	0.0074484	0.129744	0.975593	0.00323481	0.10573	0.815479	0.938441	0.978409	1
rs3769823	2:201831240	T:0.286649	rs6747918	2:201805820	G:0.480523	3363	833	0.141547	0.116061	0.0789503	0.208959	-0.0902526	0.0718323	0.465211	0.112431	0.153953	0.279322	-0.091478	0.0845574	0.978084	0.00276402	0.100614	0.290981	0.480787	0.978409	1
rs10931934	2:201828034	T:0.411738	rs10898847	11:69723570	A:0.397771	3365	834	0.633006	0.0290835	0.0609078	0.0831757	0.105122	0.0606748	0.745902	0.0303959	0.0938006	0.260214	0.106456	0.0945533	0.985323	-0.0016157	0.0878273	0.199476	0.358274	0.98237	1
rs11853442	15:27929665	A:0.449836	rs10120686	9:70903212	A:0.425424	3359	830	0.558222	-0.0360206	0.0615227	0.293975	-0.0637664	0.0607623	0.712214	-0.0357597	0.0969404	0.516206	-0.0634995	0.0978113	0.997222	-0.000304002	0.0873024	0.487659	0.696996	0.987534	1
rs4988453	3:38154258	A:0.0526003	rs10818070	9:119496316	A:0.0676077	3365	834	0.507797	-0.089701	0.135444	0.562111	-0.0707101	0.121975	0.530791	-0.0902646	0.144009	0.58079	-0.0711907	0.128915	0.990802	0.00455637	0.395216	0.676964	0.854121	0.987534	1
rs11073221	15:27807398	G:0.103269	rs7870657	9:70913946	G:0.377712	3365	834	0.553876	-0.0588202	0.0993649	0.749216	0.0198817	0.0621937	0.691203	-0.0589074	0.148298	0.771681	0.0198591	0.068438	0.999368	0.000114996	0.145252	0.795228	0.927963	1	1
rs3769823	2:201831240	T:0.286564	rs10898847	11:69723570	A:0.397889	3364	834	0.350108	0.0619541	0.0663051	0.0857709	0.104282	0.0606945	0.544159	0.0622006	0.102551	0.200316	0.104453	0.0815625	0.997487	-0.00029926	0.0949992	0.148184	0.28173	1	1
rs785422	15:27961177	T:0.10003	rs17409808	9:70894970	T:0.219976	3364	834	0.175044	-0.142522	0.105091	0.865684	-0.0124236	0.0734507	0.284226	-0.142461	0.133032	0.877951	-0.0123987	0.0807377	0.999405	-0.000136322	0.182909	0.385911	0.592506	1	1
