# Supplementary material for: PLATO software provides analytic framework for investigating complexity beyond genome-wide association studies
Source: Nat Commun. 2017 Oct 27;8:1167. doi: 10.1038/s41467-017-00802-2 (PMC5660079; doi:10.1038/s41467-017-00802-2)
Supplement: Supplementary file 11 — Supplementary Data 9 [file 41467_2017_802_MOESM11_ESM.xlsx]

## Sheet: Sheet1
Outcome	SNP1_ID	SNP1_Pos	SNP1_MAF	Sample Size	SNP1_Pval	SNP1_beta	SNP1_SE
HDL_MEDIAN	rs7499892	16:55564091	T:0.180952	3360	1.17706e-26	-4.16862	0.386736
HDL_MEDIAN	rs1864163	16:55554734	A:0.26369	3360	2.49512e-25	-3.51632	0.33538
HDL_MEDIAN	rs3764261	16:55550825	T:0.318791	3358	1.02184e-24	3.2573	0.314832
HDL_MEDIAN	rs1800775	16:55552737	A:0.477659	3357	2.58325e-24	3.0003	0.292594
HDL_MEDIAN	rs1532624	16:55562980	T:0.429869	3358	1.02802e-21	2.85439	0.29608
HDL_MEDIAN	rs708272	16:55553789	T:0.423444	3357	2.51806e-21	2.84351	0.297884
TRIGLYCERIDES_MEDIAN	rs1260326	2:27584444	T:0.426529	3008	9.27519e-11	11.0307	1.69661
HDL_MEDIAN	rs487766	15:56481152	C:0.214201	3359	1.87629e-10	2.31694	0.362534
HDL_MEDIAN	rs11856159	15:56486302	T:0.185268	3360	3.40035e-10	2.40963	0.382584
TRIGLYCERIDES_MEDIAN	rs780094	2:27594741	A:0.41736	3007	5.15195e-09	9.91333	1.69189
HDL_MEDIAN	rs11076174	16:55560647	C:0.0875782	3357	6.38398e-09	-3.07621	0.528427
TRIGLYCERIDES_MEDIAN	rs1260333	2:27602128	T:0.468833	3000	4.17586e-08	9.20569	1.67452
HDL_MEDIAN	rs289744	16:55575603	C:0.299911	3356	1.26804e-07	1.73938	0.328505
STATUS_AMD	rs1329428	1:194969433	A:0.414479	2286	1.3943e-07	-0.372081	0.0706574
HDL_MEDIAN	rs4783961	16:55552395	A:0.497916	3359	6.0798e-07	1.51012	0.302126
HDL_MEDIAN	rs1773321	1:69846177	C:0.178476	3359	8.88078e-07	1.91977	0.389866
TRIGLYCERIDES_MEDIAN	rs264	8:19857460	A:0.144947	3008	1.2121e-06	-11.4079	2.34558
TRIGLYCERIDES_MEDIAN	rs331	8:19864685	A:0.270369	3007	1.4423e-06	-9.16619	1.89823
HDL_MEDIAN	rs5882	16:55573593	G:0.316667	3360	1.65361e-06	1.5642	0.325855
LDL_MEDIAN	rs3846662	5:74686840	C:0.449299	3353	1.97608e-06	3.0512	0.640436
HDL_MEDIAN	rs2764530	1:69860987	T:0.172619	3360	3.19109e-06	1.84617	0.395663
HDL_MEDIAN	rs1341778	1:69861331	A:0.172619	3360	3.19109e-06	1.84617	0.395663
STATUS_VTE	rs16960303	16:81954238	G:0.315897	3183	3.21791e-06	0.376208	0.0807937
STATUS_AMD	rs379489	1:194960074	T:0.419948	2286	3.77236e-06	0.326011	0.0705111
STATUS_AMD	rs2284664	1:194969148	A:0.217848	2286	3.9017e-06	-0.393263	0.0851854
STATUS_AMD	rs800292	1:194908856	T:0.239501	2286	3.94273e-06	-0.379582	0.0822608
STATUS_AMD	rs4939826	18:44707404	A:0.0942695	2286	4.32664e-06	-0.575399	0.125222
STATUS_AMD	rs6428357	1:194942194	A:0.421444	2285	5.64494e-06	0.319666	0.0704223
STATUS_AMD	rs2019724	1:194941540	A:0.421479	2286	5.69257e-06	0.319583	0.0704315
STATUS_VTE	rs9376784	6:144089773	C:0.409991	3183	5.76465e-06	-0.367669	0.0810765
STATUS_AMD	rs505102	1:194886125	G:0.239064	2286	5.92772e-06	-0.372945	0.082347
STATUS_AMD	rs10801555	1:194926884	A:0.378171	2286	6.2189e-06	0.323179	0.0715186
STATUS_COLONPOL	rs13244007	7:132911365	G:0.206691	1928	6.45646e-06	-0.367612	0.0814948
STATUS_VTE	rs10842515	12:25284790	C:0.22196	3183	7.07314e-06	0.39069	0.0869847
STATUS_VTE	rs17389103	12:25288549	C:0.222432	3183	8.36012e-06	0.387589	0.0869862
HDL_MEDIAN	rs331	8:19864685	A:0.27017	3359	8.43307e-06	1.51896	0.340512
HDL_MEDIAN	rs12934552	16:55578934	G:0.137351	3360	8.64381e-06	-1.9589	0.439659
HDL_MEDIAN	rs10096633	8:19875201	T:0.134117	3359	8.75367e-06	1.94606	0.437046
HDL_MEDIAN	rs4784744	16:55568686	A:0.342411	3360	9.09286e-06	-1.42198	0.319937
TRIGLYCERIDES_MEDIAN	rs9644636	8:19869176	G:0.288353	3005	1.03635e-05	8.07301	1.82772
STATUS_VTE	rs4368021	12:25293089	C:0.224474	3183	1.25848e-05	0.379369	0.0868678
LDL_MEDIAN	rs12935510	16:77566969	G:0.28467	3353	1.36057e-05	3.05241	0.700638
HDL_MEDIAN	rs261336	15:56529710	C:0.166815	3360	1.45192e-05	1.72461	0.397168
STATUS_COLONPOL	rs17575985	7:132711076	C:0.213915	1926	1.54743e-05	-0.348541	0.0806467
HDL_MEDIAN	rs297	8:19860651	C:0.244193	3358	1.56379e-05	1.51014	0.349097
TRIGLYCERIDES_MEDIAN	rs3817588	2:27584716	G:0.185339	3008	1.66766e-05	-9.15759	2.12359
STATUS_COLONPOL	rs13222377	7:133116886	A:0.190871	1928	2.02881e-05	-0.361692	0.0848705
STATUS_COLONPOL	rs12531713	7:133369658	C:0.202023	1928	2.68707e-05	-0.34683	0.0826083
HDL_MEDIAN	rs573922	15:56527386	C:0.167262	3360	2.71031e-05	1.67759	0.399201
TRIGLYCERIDES_MEDIAN	rs10096633	8:19875201	T:0.133976	3008	2.80841e-05	-10.1593	2.4218
STATUS_DIV	rs2071481	6:32927843	G:0.125606	2476	2.87529e-05	0.448811	0.107291
HDL_MEDIAN	rs10829950	10:132904749	C:0.251637	3360	3.6599e-05	-1.42611	0.34501
TRIGLYCERIDES_MEDIAN	rs7672594	4:120467991	C:0.321916	3007	3.81708e-05	-7.36424	1.78551
TRIGLYCERIDES_MEDIAN	rs16833488	1:162876206	T:0.0709774	3008	4.02292e-05	13.5027	3.2835
STATUS_DIV	rs6436887	2:230297258	A:0.112545	2479	4.09577e-05	-0.4321	0.105338
STATUS_COLONPOL	rs2867116	2:672363	A:0.136883	1925	4.41911e-05	-0.396566	0.097093
STATUS_HYPOTHYR	rs10876228	12:50703829	T:0.282069	1411	4.47554e-05	-0.400254	0.0980666
HDL_MEDIAN	rs1077834	15:56510771	G:0.224538	3358	4.53501e-05	1.46113	0.357791
HDL_MEDIAN	rs1964986	7:142127214	A:0.392227	3345	4.819e-05	-1.23836	0.304298
STATUS_AMD	rs1197944	9:27991944	A:0.483596	2286	5.06931e-05	-0.285174	0.0703715
STATUS_GLAUCOMA	rs10941231	5:35088653	G:0.301191	1343	5.08397e-05	0.450537	0.111196
STATUS_HF	rs13062734	3:106996379	T:0.177626	2494	5.23323e-05	0.39487	0.0976203
HDL_MEDIAN	rs6687106	1:69949821	A:0.290774	3360	5.33231e-05	1.34236	0.331792
STATUS_DIV	rs7211577	17:14055005	G:0.484073	2480	5.88162e-05	0.273735	0.0681354
LDL_MEDIAN	rs8060634	16:77566282	G:0.364897	3353	6.03491e-05	2.6591	0.662033
STATUS_GERD	rs7521857	1:239341141	G:0.153503	785	6.19039e-05	-0.609673	0.152212
STATUS_COLONPOL	rs3130696	6:31351863	A:0.226518	1927	6.52966e-05	-0.324995	0.0813951
STATUS_CATARACT	rs3214047	18:735884	G:0.107263	3263	6.60334e-05	0.451967	0.113271
STATUS_CATARACT	rs11597192	10:80533232	C:0.435469	3262	6.8574e-05	0.266825	0.0670216
STATUS_STATINSM	rs10417567	19:15169068	T:0.12234	752	6.94473e-05	0.761835	0.191504
STATUS_STATINSM	rs10404382	19:15162389	C:0.120346	752	7.02285e-05	0.75804	0.190677
STATUS_CATARACT	rs7086384	10:80539231	A:0.455103	3263	7.17174e-05	0.26574	0.0669285
HDL_MEDIAN	rs6851442	4:109178731	G:0.0717262	3360	7.35387e-05	2.30241	0.580027
STATUS_HF	rs6584238	10:100922783	C:0.38352	2494	7.37034e-05	0.312631	0.0788675
STATUS_COLONPOL	rs4754	4:89121716	C:0.281639	1928	7.50351e-05	0.309515	0.0781657
STATUS_OHT	rs1570591	9:9821068	G:0.0823253	1488	7.53383e-05	0.569791	0.143931
STATUS_DIV	rs10208318	2:23563705	C:0.109318	2479	7.57752e-05	0.462228	0.116801
STATUS_VTE	rs11047912	12:25277177	C:0.283852	3183	7.73371e-05	0.326087	0.0825014
STATUS_COLONPOL	rs11190245	10:101441249	C:0.30083	1928	7.76075e-05	0.294743	0.0745868
STATUS_GERD	rs7037176	9:16504375	A:0.36879	785	7.95163e-05	-0.46097	0.116824
STATUS_COLONPOL	rs1025192	3:156310481	C:0.471473	1928	8.39022e-05	-0.264425	0.0672329
LDL_MEDIAN	rs16959796	16:12520191	C:0.0586042	3353	8.61599e-05	5.22689	1.32952
LDL_MEDIAN	rs1713222	2:21124828	T:0.138085	3353	8.6882e-05	-3.61214	0.919262
STATUS_BPH	rs10832514	11:2645102	A:0.346692	786	8.78094e-05	-0.524218	0.13366
HDL_MEDIAN	rs4956145	4:109150488	T:0.0714286	3360	8.80735e-05	2.28004	0.58074
LDL_MEDIAN	rs305080	16:84499275	T:0.331942	3353	8.81096e-05	-2.68791	0.684643
STATUS_STATINSM	rs2074616	19:15155991	C:0.125665	752	8.94966e-05	0.738765	0.188584
STATUS_STATINSM	rs1026785	12:66938101	A:0.150931	752	9.16116e-05	0.67332	0.172126
STATUS_STATINSM	rs7954576	12:66941047	G:0.150931	752	9.16116e-05	0.67332	0.172126
STATUS_STATINSM	rs11662579	18:6976611	C:0.425433	751	9.2715e-05	0.506099	0.129473
STATUS_ZOSTER	rs387608	6:32049536	T:0.126839	3398	9.49812e-05	-0.421489	0.107989
STATUS_AMD	rs1451678	11:14738197	T:0.494746	2284	0.000101177	0.271632	0.0698687
STATUS_COLONPOL	rs613545	18:8302415	A:0.107996	1926	0.000109844	-0.419657	0.108502
STATUS_DIV	rs10762281	10:70728021	G:0.321573	2480	0.000115196	-0.279729	0.0725414
STATUS_HF	rs17192160	12:109837544	G:0.246592	2494	0.000116209	-0.355085	0.0921345
STATUS_OHT	rs10159239	1:245673675	G:0.475134	1488	0.000116352	-0.335626	0.0870922
TRIGLYCERIDES_MEDIAN	rs297	8:19860651	C:0.244178	3006	0.000118537	-7.50198	1.94644
STATUS_AMD	rs11588358	1:228475681	T:0.439851	2286	0.000118645	-0.27234	0.0707577
STATUS_ZOSTER	rs12551040	9:83446804	G:0.179665	3398	0.000119647	-0.348139	0.0904998
STATUS_ZOSTER	rs1233560	7:155286199	C:0.479406	3399	0.000120721	-0.249548	0.0649076
TRIGLYCERIDES_MEDIAN	rs17587	6:32933068	A:0.262965	3008	0.000122348	-7.19654	1.87097
STATUS_GERD	rs6801319	3:156346113	T:0.385987	785	0.000122492	0.469474	0.122224
STATUS_CATARACT	rs923118	15:72253324	T:0.219277	3263	0.000126276	0.320389	0.0835737
STATUS_DIV	rs9296059	6:33001080	C:0.0875	2480	0.000127497	0.49155	0.1283
STATUS_STATINSM	rs1438119	4:166567796	C:0.436751	751	0.000132307	-0.499631	0.130721
STATUS_AMD	rs7524776	1:194889960	C:0.156018	2285	0.000135524	-0.37661	0.0986871
STATUS_COLONPOL	rs3128471	9:89464689	A:0.188019	1928	0.000135533	0.345181	0.090452
LDL_MEDIAN	rs26538	5:115206294	T:0.361766	3353	0.000138843	2.52512	0.661956
STATUS_VTE	rs10935364	3:141225044	C:0.354291	3181	0.000150162	0.299361	0.0789704
TRIGLYCERIDES_MEDIAN	rs4519192	13:29946845	C:0.232458	3007	0.000153382	7.50516	1.98006
STATUS_ZOSTER	rs2796447	9:83458698	G:0.181524	3399	0.000155486	-0.339689	0.0898138
TRIGLYCERIDES_MEDIAN	rs780092	2:27596658	C:0.149767	3008	0.000158007	-8.73788	2.30981
STATUS_OHT	rs885330	1:202315716	T:0.316532	1488	0.000161166	-0.35493	0.0940659
STATUS_AMD	rs3134947	6:32253183	A:0.207659	2285	0.000167538	0.322637	0.0857274
TRIGLYCERIDES_MEDIAN	rs904017	8:11773050	A:0.293814	3007	0.000168499	-6.85193	1.81901
STATUS_BPH	rs4846399	1:215301397	C:0.0979644	786	0.000171752	0.800158	0.212961
STATUS_DIV	rs11819086	10:70728020	T:0.168145	2480	0.000175475	-0.32861	0.0875843
STATUS_ZOSTER	rs12957993	18:7935923	T:0.195204	3399	0.000178478	-0.329196	0.08784
STATUS_GERD	rs2336408	3:128887004	T:0.223567	785	0.000183067	-0.495136	0.132343
STATUS_AMD	rs3134945	6:32254470	T:0.207568	2286	0.000184757	0.320415	0.0856954
STATUS_VTE	rs2395300	6:33076254	A:0.34208	3182	0.000185739	-0.322145	0.0861888
STATUS_STATINSM	rs912572	1:156328250	C:0.257314	752	0.000187845	0.53998	0.14458
LDL_MEDIAN	rs1433944	15:92667231	C:0.305191	3352	0.000188882	2.60407	0.69672
STATUS_OHT	rs12140541	1:109157739	C:0.438844	1488	0.000189642	0.31282	0.0838115
STATUS_CATARACT	rs1055263	4:164265272	T:0.182194	3263	0.000190397	0.341246	0.0914519
STATUS_AMD	rs12139970	1:228473083	T:0.277899	2285	0.000191582	-0.295431	0.0792067
STATUS_GLAUCOMA	rs11150125	16:77568753	C:0.236039	1343	0.000191816	0.441759	0.118448
STATUS_GLAUCOMA	rs13283706	9:9998130	A:0.119881	1343	0.000191974	0.562193	0.150748
STATUS_GERD	rs934297	15:56540026	C:0.497452	785	0.000192304	0.446079	0.119627
STATUS_ZOSTER	rs1887635	10:108755782	A:0.218069	3398	0.000195607	-0.30808	0.0827145
LDL_MEDIAN	rs10900321	1:145096540	T:0.381265	3352	0.000195926	2.45749	0.659134
HDL_MEDIAN	rs4956035	4:109180158	G:0.127976	3360	0.00019598	1.67217	0.448511
TRIGLYCERIDES_MEDIAN	rs2158007	19:40641434	C:0.269781	3008	0.000199366	-7.06563	1.89711
STATUS_AMD	rs13353187	17:821346	C:0.0975503	2286	0.000200479	-0.446322	0.12003
LDL_MEDIAN	rs391525	16:84501940	G:0.337261	3352	0.00020459	-2.52055	0.678042
STATUS_OHT	rs928478	1:109082333	A:0.441532	1488	0.000205839	0.310842	0.0837457
HDL_MEDIAN	rs473224	15:56524633	A:0.144792	3360	0.000207661	1.58336	0.426367
STATUS_HF	rs10809119	9:10545039	C:0.491179	2494	0.000207785	0.282106	0.0760526
STATUS_COLONPOL	rs1030268	7:133257171	C:0.26945	1928	0.000213631	-0.282127	0.0762026
STATUS_OHT	rs1277213	1:109161025	C:0.49832	1488	0.000216102	-0.313721	0.084803
HDL_MEDIAN	rs11161618	1:85687990	T:0.438821	3359	0.000218122	-1.1066	0.298993
HDL_MEDIAN	rs6692340	1:51052720	C:0.133333	3360	0.000218366	-1.64318	0.444004
STATUS_HF	rs4741887	9:4069470	A:0.478095	2488	0.000218792	0.286289	0.0774535
STATUS_OHT	rs1570592	9:9821209	G:0.0588038	1488	0.00021998	0.611337	0.165455
STATUS_STATINSM	rs2700990	7:37349302	T:0.224734	752	0.000222341	-0.612346	0.165849
STATUS_STATINSM	rs10517844	4:166553841	C:0.30984	752	0.000222581	-0.52846	0.14314
LDL_MEDIAN	rs1036851	1:145100374	C:0.381151	3353	0.000223447	2.43574	0.659208
STATUS_HF	rs2136530	9:10037844	T:0.128508	2494	0.000224639	-0.445404	0.12072
TRIGLYCERIDES_MEDIAN	rs2276378	18:12882169	C:0.275266	3008	0.000228411	6.85074	1.85667
STATUS_STATINSM	rs1023420	1:158360967	C:0.172207	752	0.00023049	-0.664946	0.180544
STATUS_HYPOTHYR	rs11261474	8:86481902	G:0.412473	1411	0.000233622	-0.328999	0.0894121
HDL_MEDIAN	rs2734222	7:142187838	T:0.472752	3358	0.000235723	-1.09959	0.298699
STATUS_OHT	rs12130711	1:245674265	T:0.436828	1488	0.000237137	-0.323865	0.0881082
STATUS_CATARACT	rs2000813	18:45347862	T:0.291603	3263	0.000238342	-0.277433	0.0755029
STATUS_CATARACT	rs885814	1:21748503	T:0.35515	3262	0.000238941	-0.257543	0.0701021
STATUS_COLONPOL	rs4688470	3:64472391	A:0.120073	1928	0.000239907	-0.37834	0.103011
HDL_MEDIAN	rs1882083	7:36936699	A:0.172321	3360	0.00024049	1.45697	0.396329
STATUS_ZOSTER	rs6440096	3:143814050	G:0.160241	3398	0.000240695	0.29981	0.0816485
STATUS_DIV	rs10950513	7:14249672	A:0.463105	2480	0.00024106	0.254513	0.0693198
STATUS_ZOSTER	rs9501626	6:32508322	A:0.0997352	3399	0.000243235	-0.450897	0.122884
STATUS_STATINSM	rs6650624	18:6973564	A:0.390957	752	0.000244665	0.479502	0.130733
STATUS_DIV	rs7898060	10:70749292	A:0.176613	2480	0.000247404	-0.31595	0.086209
STATUS_COLONPOL	rs2977552	8:134313542	T:0.093361	1928	0.000250045	-0.42815	0.11691
STATUS_ZOSTER	rs2027856	6:32510683	T:0.0997646	3398	0.000255456	-0.449396	0.122896
STATUS_GERD	rs12885300	14:79748019	T:0.373885	785	0.000259818	0.433421	0.118668
STATUS_COLONPOL	rs891088	19:7135762	G:0.261151	1928	0.000264853	-0.281478	0.0771712
STATUS_OHT	rs6814782	4:6508513	G:0.464046	1488	0.000264996	-0.307472	0.084301
HDL_MEDIAN	rs4353389	13:69449030	A:0.357887	3360	0.000270009	-1.12392	0.308229
TRIGLYCERIDES_MEDIAN	rs643177	6:138237386	A:0.271623	3006	0.000271314	6.85056	1.87914
STATUS_GERD	rs8052584	16:81862917	G:0.0923567	785	0.000271336	0.878001	0.241127
STATUS_ZOSTER	rs12957388	18:7943419	C:0.17929	3380	0.000274804	-0.33402	0.0918151
HDL_MEDIAN	rs539946	10:116036569	G:0.0796131	3360	0.000276526	2.01641	0.553926
STATUS_VTE	rs172274	6:33077435	A:0.35638	3182	0.00027828	-0.308305	0.0848222
STATUS_CATARACT	rs4689443	4:6480893	G:0.238737	3263	0.000280511	0.294289	0.0810118
TRIGLYCERIDES_MEDIAN	rs12375674	9:8442953	T:0.268333	3000	0.00028338	-6.81522	1.87523
STATUS_DIV	rs10998736	10:70782117	T:0.108871	2480	0.000284051	-0.388553	0.107056
STATUS_COLONPOL	rs7792010	7:133331641	C:0.302645	1928	0.000286419	-0.266347	0.0734286
STATUS_COLONPOL	rs2069591	14:95778585	T:0.106124	1927	0.000287385	-0.395722	0.109122
HDL_MEDIAN	rs4567697	16:55503120	A:0.433036	3360	0.000296875	1.09367	0.301967
STATUS_BPH	rs2799691	1:199614966	C:0.251908	786	0.000297247	0.54157	0.149701
HDL_MEDIAN	rs2925979	16:80092291	A:0.295833	3360	0.000297538	-1.20132	0.331742
STATUS_STATINSM	rs1052176	1:153527007	A:0.24867	752	0.000298131	0.502831	0.139022
HDL_MEDIAN	rs12661174	6:90771448	C:0.0766369	3360	0.000298646	-2.04448	0.56473
STATUS_VTE	rs520932	12:238163	T:0.226344	3181	0.000302325	0.319555	0.0884384
STATUS_DIV	rs11197936	10:119009648	G:0.393505	2479	0.000304235	0.250975	0.0694899
STATUS_STATINSM	rs1415716	1:235390107	A:0.0418883	752	0.000305361	1.09724	0.303885
STATUS_STATINSM	rs7650855	3:73602422	C:0.220745	752	0.000305596	0.519279	0.143824
STATUS_GLAUCOMA	rs10817026	9:112279089	T:0.324646	1343	0.000306195	0.391363	0.108411
STATUS_OHT	rs201311	6:21124511	T:0.268481	1488	0.000306895	-0.360428	0.0998579
STATUS_VTE	rs12621602	2:212744435	C:0.0995916	3183	0.000310198	0.420086	0.116476
HDL_MEDIAN	rs5883	16:55564854	T:0.0571769	3358	0.000310443	2.33715	0.647375
STATUS_HF	rs3819721	6:32912776	A:0.234763	2494	0.000311549	-0.33976	0.0942337
TRIGLYCERIDES_MEDIAN	rs12375663	9:8442875	T:0.239362	3008	0.000311911	-6.98666	1.93568
STATUS_CATARACT	rs10824714	10:80525583	T:0.473644	3263	0.00031323	-0.242145	0.0671858
STATUS_COLONPOL	rs6946355	7:13958985	A:0.455135	1928	0.000313433	0.248819	0.0690409
STATUS_STATINSM	rs414723	16:77785751	C:0.148936	752	0.000313813	-0.719913	0.199775
STATUS_STATINSM	rs7071576	10:17039356	A:0.313165	752	0.00031722	0.500194	0.138911
STATUS_AMD	rs11576324	1:228475481	G:0.455546	2272	0.000318582	-0.252536	0.0701546
STATUS_CATARACT	rs3749971	6:29450754	T:0.0927234	3257	0.000321093	-0.419958	0.116731
STATUS_COLONPOL	rs4804416	19:7174848	G:0.438019	1928	0.000321273	0.244776	0.0680404
STATUS_AMD	rs10821956	10:63532640	A:0.117017	2286	0.000327215	0.383933	0.106864
STATUS_HF	rs2618698	1:235730380	G:0.337009	2494	0.000330991	-0.293982	0.0818948
HDL_MEDIAN	rs264	8:19857460	A:0.143899	3360	0.000334872	1.52393	0.424442
STATUS_STATINSM	rs415738	16:77784921	A:0.140293	752	0.000335496	-0.744526	0.207607
HDL_MEDIAN	rs2734224	7:142188690	A:0.476921	3358	0.000337227	-1.06985	0.298125
STATUS_HF	rs1331903	9:28388636	T:0.321901	2493	0.000342546	0.291661	0.0814514
HDL_MEDIAN	rs2367486	7:142192134	A:0.47753	3360	0.000344386	-1.06745	0.297914
TRIGLYCERIDES_MEDIAN	rs9791957	7:95063042	G:0.320146	3008	0.000347276	6.41598	1.79151
STATUS_AMD	rs207431	2:31406898	A:0.171041	2286	0.000350664	0.328172	0.0918048
STATUS_HF	rs13082334	3:106925263	G:0.127907	2494	0.000350695	0.396517	0.110925
STATUS_VTE	rs12813551	12:25286046	C:0.381835	3182	0.000355032	0.277011	0.0775631
STATUS_AMD	rs11076174	16:55560647	C:0.0882611	2283	0.000356164	-0.461885	0.129358
STATUS_ZOSTER	rs703970	10:80623142	A:0.413479	3398	0.00035648	0.234285	0.0656194
LDL_MEDIAN	rs152397	5:115216213	C:0.322292	3351	0.000360597	2.43042	0.680596
STATUS_HYPOTHYR	rs4683801	3:141318227	G:0.282979	1410	0.000361633	-0.361588	0.101381
STATUS_DIV	rs3777414	6:160381075	C:0.35	2480	0.000362838	-0.25557	0.0716739
STATUS_STATINSM	rs2275913	6:52158992	A:0.34375	752	0.000363364	0.451914	0.126751
LDL_MEDIAN	rs16931219	9:10165169	C:0.14405	3353	0.000364809	-3.20442	0.898109
STATUS_AMD	rs4877223	9:83513720	A:0.108049	2286	0.000367055	-0.417499	0.117186
STATUS_HYPOTHYR	rs10899604	11:78587109	C:0.336525	1410	0.000368809	-0.33826	0.0949781
STATUS_COLONPOL	rs1320333	2:669179	A:0.105304	1923	0.000369785	-0.388245	0.109034
STATUS_STATINSM	rs950910	5:169743987	T:0.409574	752	0.0003735	-0.455111	0.127907
STATUS_GERD	rs2634429	8:18476281	G:0.457962	785	0.000373874	-0.407931	0.114656
STATUS_ZOSTER	rs2596551	6:31440218	C:0.167696	3399	0.000380932	-0.33003	0.092889
STATUS_CATARACT	rs7942007	11:31791994	G:0.175452	3263	0.000381785	0.322718	0.0908459
STATUS_HF	rs17628268	4:113550221	C:0.0862415	2493	0.000385871	0.467035	0.131575
HDL_MEDIAN	rs1870849	16:81380132	A:0.0684524	3360	0.000393987	2.11218	0.595372
STATUS_VTE	rs11047919	12:25290388	A:0.439113	3178	0.000395499	0.273018	0.0770569
TRIGLYCERIDES_MEDIAN	rs10499163	6:130004326	C:0.300366	3008	0.000396786	-6.49002	1.83013
HDL_MEDIAN	rs17268589	13:95233952	A:0.0892166	3357	0.00039993	-1.84728	0.521286
STATUS_ZOSTER	rs900030	4:1183832	G:0.0739923	3399	0.000400233	0.390303	0.110257
STATUS_DIV	rs2490385	1:235349594	A:0.318347	2480	0.000401718	0.262562	0.0741921
STATUS_GERD	rs7155666	14:79770104	A:0.164968	785	0.000402923	0.590829	0.166988
HDL_MEDIAN	rs289745	16:55577033	G:0.377232	3360	0.000405057	-1.09721	0.309916
STATUS_VTE	rs7089127	10:108868606	C:0.0757147	3183	0.00040557	0.460919	0.130335
STATUS_DIV	rs11635018	15:51846856	G:0.394865	2473	0.000405659	0.250179	0.0707444
STATUS_COLONPOL	rs9311896	3:64514815	T:0.119295	1928	0.000406276	-0.362654	0.102561
STATUS_OHT	rs13404220	2:235636710	A:0.220094	1488	0.00040672	-0.385874	0.109137
STATUS_CATARACT	rs12510934	4:6486827	G:0.248238	3263	0.000408032	0.282186	0.0798301
STATUS_VTE	rs10802934	1:239431903	T:0.336266	3182	0.000409835	0.285077	0.0806746
STATUS_CATARACT	rs885813	1:21749661	T:0.433803	3263	0.00041063	0.24179	0.0684345
STATUS_GLAUCOMA	rs1915126	2:30863380	A:0.102383	1343	0.000415535	0.54718	0.155008
STATUS_DIV	rs7165737	15:30764393	A:0.36875	2480	0.000418287	0.24918	0.0706239
STATUS_STATINSM	rs7527218	1:205690452	G:0.49867	752	0.000420341	-0.447208	0.126797
STATUS_VTE	rs2556296	2:214375975	T:0.286993	3183	0.000424143	0.290165	0.0823261
STATUS_DIV	rs2395269	6:32925752	G:0.158871	2480	0.000429058	0.335879	0.0953787
STATUS_HF	rs3925024	9:4070699	C:0.206496	2494	0.000430371	0.318102	0.0903514
STATUS_ZOSTER	rs324457	9:9044621	G:0.481018	3398	0.000434358	-0.230764	0.06559
STATUS_HF	rs1524966	3:65505873	C:0.102646	2494	0.000435316	-0.476092	0.135342
TRIGLYCERIDES_MEDIAN	rs377651	16:77783035	C:0.209441	3008	0.000438837	-7.22624	2.05322
STATUS_STATINSM	rs1447011	4:140698559	G:0.0964096	752	0.000439265	-0.853391	0.242765
HDL_MEDIAN	rs2385114	8:126516490	T:0.483333	3360	0.00044581	-1.0475	0.298021
HDL_MEDIAN	rs1065629	1:69807251	A:0.200446	3360	0.00044666	1.31613	0.374502
STATUS_CATARACT	rs3130696	6:31351863	A:0.231382	3263	0.000448045	-0.280782	0.079994
HDL_MEDIAN	rs2297630	10:44191554	A:0.259673	3360	0.00044995	-1.19311	0.339686
STATUS_STATINSM	rs2284191	6:33084632	A:0.081117	752	0.000450205	0.780047	0.222314
HDL_MEDIAN	rs7794173	7:36901872	C:0.173512	3360	0.00045315	1.39243	0.396647
STATUS_GLAUCOMA	rs10512405	9:112276618	C:0.324516	1342	0.00045354	0.37962	0.108253
TRIGLYCERIDES_MEDIAN	rs2876456	20:17354244	T:0.329122	3008	0.000455833	6.21437	1.77081
STATUS_GERD	rs11155813	6:152191128	C:0.101911	785	0.000461821	-0.641991	0.183323
TRIGLYCERIDES_MEDIAN	rs10123580	9:8840237	T:0.241437	3007	0.000461823	-6.80879	1.94212
LDL_MEDIAN	rs13052373	21:31766851	G:0.115006	3352	0.000465548	-3.5275	1.00691
STATUS_VTE	rs12464580	2:214394048	C:0.287331	3181	0.000469026	0.287644	0.0822346
STATUS_ZOSTER	rs703979	10:80614101	A:0.41674	3399	0.00046962	0.229202	0.0655327
HDL_MEDIAN	rs1009591	1:11851417	G:0.23235	3357	0.000475437	-1.23617	0.353427
STATUS_COLONPOL	rs9321174	6:129962909	A:0.346732	1928	0.000475559	-0.252511	0.0722666
STATUS_GLAUCOMA	rs8086815	18:8163669	A:0.167163	1343	0.000483761	-0.557789	0.159844
STATUS_HYPOTHYR	rs4620660	10:100394471	C:0.372077	1411	0.000484969	0.313246	0.0897829
STATUS_GERD	rs11165069	1:94277133	T:0.205096	785	0.000486706	-0.481828	0.13814
STATUS_OHT	rs17738966	14:54371969	A:0.136272	1486	0.000486801	-0.478603	0.137218
STATUS_DIV	rs2015803	10:70751405	T:0.246371	2480	0.000486942	-0.270196	0.0774681
TRIGLYCERIDES_MEDIAN	rs11770199	7:50653096	G:0.182015	3008	0.000489108	7.49403	2.14699
STATUS_GERD	rs2396663	2:229993059	C:0.167516	785	0.000489187	0.58767	0.168551
STATUS_BPH	rs10759063	9:9394813	A:0.28944	786	0.000494119	0.47219	0.135534
STATUS_ZOSTER	rs11168287	12:46571681	G:0.479982	3397	0.000494155	-0.225808	0.0648146
STATUS_ZOSTER	rs6800573	3:143828507	T:0.153722	3399	0.000495447	0.288933	0.0829503
STATUS_HYPOTHYR	rs1532423	8:86455565	T:0.40078	1411	0.00049945	-0.312293	0.0897123
STATUS_COLONPOL	rs3924153	16:80216768	C:0.150415	1928	0.000499556	0.342931	0.0985152
STATUS_ZOSTER	rs1952422	9:133581465	T:0.48323	3399	0.000503922	-0.228958	0.0658178
STATUS_GERD	rs4149324	9:106599300	G:0.077707	785	0.000508285	-0.730377	0.210099
STATUS_GERD	rs4149325	9:106598804	T:0.077707	785	0.000508285	-0.730377	0.210099
STATUS_VTE	rs6781278	3:191526711	A:0.495445	3183	0.000509801	0.268329	0.0772046
STATUS_OHT	rs7027372	9:112215934	T:0.374328	1488	0.000510737	-0.308374	0.0887393
STATUS_ZOSTER	rs697238	10:80617674	T:0.416127	3398	0.000511425	0.227633	0.0655116
TRIGLYCERIDES_MEDIAN	rs744166	17:37767727	C:0.414366	3007	0.000512116	5.92965	1.70484
STATUS_HYPOTHYR	rs1145920	1:70656428	T:0.260454	1411	0.000512529	0.348909	0.100431
STATUS_AMD	rs7938266	11:14665900	G:0.435039	2286	0.000514201	-0.245571	0.0707035
STATUS_VTE	rs524468	12:242047	G:0.251649	3183	0.000517604	0.297699	0.0857557
HDL_MEDIAN	rs12175497	6:39464416	C:0.0796131	3360	0.000517683	1.94395	0.559439
STATUS_STATINSM	rs10863254	1:214797010	G:0.267287	752	0.000518315	0.471289	0.135775
STATUS_VTE	rs12910914	15:92691365	G:0.260603	3183	0.000518958	0.288609	0.083154
STATUS_CATARACT	rs291304	9:10120219	C:0.244101	3263	0.000519851	-0.275369	0.07935
STATUS_AMD	rs608343	11:67953406	G:0.308836	2286	0.000523984	0.259436	0.0748044
STATUS_HYPOTHYR	rs7967152	12:46530451	A:0.481219	1411	0.000526335	0.30388	0.0876497
STATUS_AMD	rs9303323	17:37341634	A:0.0752735	2285	0.000527699	0.45296	0.130676
STATUS_COLONPOL	rs2767000	9:112592035	G:0.059388	1928	0.000528295	0.533288	0.153864
STATUS_VTE	rs11770199	7:50653096	G:0.18159	3183	0.000528371	0.321345	0.0927148
LDL_MEDIAN	rs2295625	1:227797075	A:0.483448	3353	0.000530945	2.21297	0.63811
STATUS_STATINSM	rs4913281	12:66922934	C:0.134309	752	0.000532352	0.61455	0.177414
STATUS_GERD	rs1364301	16:81941269	T:0.489158	784	0.000534174	-0.389868	0.112581
STATUS_HYPOTHYR	rs2281997	9:34511867	T:0.329908	1411	0.000534305	-0.334489	0.096591
STATUS_VTE	rs6487464	12:25282723	T:0.367264	3183	0.000534837	0.270452	0.078105
STATUS_STATINSM	rs11897706	2:99924883	C:0.143617	752	0.000536527	0.57799	0.166961
STATUS_VTE	rs3954262	3:191527617	T:0.474395	3183	0.000536936	-0.270637	0.0781821
STATUS_STATINSM	rs9308104	4:166529209	G:0.283245	752	0.000538254	-0.50326	0.145411
STATUS_STATINSM	rs9631753	4:166531218	G:0.283245	752	0.000538254	-0.50326	0.145411
STATUS_VTE	rs3778843	7:134124740	A:0.116557	3183	0.000539553	-0.481192	0.13906
STATUS_OHT	rs1500334	9:8386543	A:0.26144	1486	0.000543384	-0.344426	0.099591
STATUS_STATINSM	rs10797059	1:158368880	A:0.132314	752	0.000546245	-0.722813	0.209087
STATUS_DIV	rs1057141	6:32926751	G:0.173992	2480	0.000548625	0.31721	0.0917901
STATUS_CATARACT	rs7234377	18:58684796	T:0.0869099	3262	0.000549499	0.4241	0.122736
STATUS_VTE	rs1377296	7:134116157	G:0.154728	3183	0.000552877	-0.408953	0.118409
HDL_MEDIAN	rs17022920	2:99683422	C:0.0834821	3360	0.000553942	-1.87014	0.541043
HDL_MEDIAN	rs1709317	2:23613013	T:0.335914	3358	0.000553946	1.10549	0.319825
STATUS_DIV	rs9289603	3:141527608	A:0.432661	2480	0.00055461	0.24129	0.0698805
STATUS_AMD	rs4145729	9:85204253	T:0.481409	2286	0.000557751	-0.240924	0.0698054
STATUS_COLONPOL	rs12171593	7:18160114	G:0.0588693	1928	0.000558433	-0.49845	0.144435
HDL_MEDIAN	rs2072114	11:61361791	G:0.134226	3360	0.000559302	-1.52062	0.440255
STATUS_ZOSTER	rs11709121	3:143854264	C:0.119447	3399	0.000561265	0.31455	0.0911826
STATUS_STATINSM	rs2271461	10:17015084	A:0.179521	752	0.000561965	0.555642	0.161086
STATUS_OHT	rs2254179	9:112228886	T:0.373992	1488	0.000564484	-0.306148	0.0887868
STATUS_HYPOTHYR	rs1532424	8:86455444	C:0.413891	1411	0.000566417	-0.307632	0.0892409
HDL_MEDIAN	rs1893217	18:12799340	C:0.160762	3359	0.000570982	-1.42505	0.413257
STATUS_AMD	rs1393342	20:47548642	C:0.220472	2286	0.000579202	0.281422	0.0817808
STATUS_HF	rs10958392	8:54917377	T:0.457097	2494	0.000581258	-0.26879	0.0781318
STATUS_CATARACT	rs4771732	13:110566553	C:0.124272	3263	0.000582205	0.360859	0.104908
STATUS_STATINSM	rs4127404	18:6985739	C:0.220745	752	0.000587595	0.514307	0.149626
TRIGLYCERIDES_MEDIAN	rs7938266	11:14665900	G:0.44016	3008	0.000587961	5.76887	1.67662
STATUS_STATINSM	rs2046068	12:66932242	C:0.331782	752	0.000591777	0.464614	0.135245
STATUS_ZOSTER	rs10823355	10:70808275	C:0.175751	3394	0.000592274	0.282158	0.0821389
STATUS_COLONPOL	rs12247354	10:131326551	G:0.311105	1927	0.000592837	-0.253488	0.0737984
STATUS_COLONPOL	rs6999315	8:18839325	G:0.177905	1928	0.000594666	-0.302453	0.088075
STATUS_HF	rs2282624	11:56758487	C:0.302727	2494	0.000595125	0.28604	0.0833006
HDL_MEDIAN	rs2058882	9:89304566	C:0.206548	3360	0.000596109	-1.26493	0.368069
STATUS_GLAUCOMA	rs283882	2:79196064	A:0.0591958	1343	0.000599854	0.673174	0.196165
STATUS_ZOSTER	rs895173	9:9022560	C:0.286282	3397	0.000600396	0.239996	0.0699404
STATUS_COLONPOL	rs11871834	17:63094658	C:0.376492	1927	0.000602543	0.241278	0.0703338
STATUS_HYPOTHYR	rs3783171	13:99922321	T:0.304748	1411	0.000603495	0.321813	0.093822
TRIGLYCERIDES_MEDIAN	rs2856997	6:32889754	T:0.431161	3007	0.000606739	5.79158	1.68741
STATUS_GERD	rs383902	15:56821466	T:0.333758	785	0.000609168	0.430927	0.125726
STATUS_CATARACT	rs10815989	9:8881463	G:0.351364	3263	0.000614355	0.243373	0.0710537
STATUS_GERD	rs622342	6:160492856	C:0.352866	785	0.000614744	0.414939	0.121149
STATUS_STATINSM	rs7721458	5:142843433	T:0.134309	752	0.000618979	0.626052	0.182887
STATUS_GLAUCOMA	rs10977419	9:8965175	C:0.10544	1342	0.000619152	0.539059	0.157478
STATUS_GLAUCOMA	rs6828598	4:38937865	A:0.331595	1342	0.000620137	0.379925	0.111003
STATUS_HF	rs10774610	12:109824626	C:0.332799	2494	0.000620152	-0.281093	0.0821275
STATUS_STATINSM	rs6066836	20:46789890	G:0.442077	751	0.000621708	0.430375	0.125769
STATUS_AMD	rs4751890	10:124151781	C:0.389545	2286	0.000622187	-0.24409	0.0713347
STATUS_CATARACT	rs3914810	20:4875713	T:0.408213	3263	0.00062253	0.24047	0.0702798
STATUS_VTE	rs1507099	1:25151038	T:0.379202	3183	0.000622778	0.26873	0.0785418
STATUS_OHT	rs4877223	9:83513720	A:0.113575	1488	0.000623357	-0.516709	0.15103
STATUS_ZOSTER	rs2893881	10:63358678	C:0.154163	3399	0.000624142	0.289872	0.0847357
STATUS_AMD	rs2046485	4:175896194	A:0.462801	2285	0.000626695	0.238558	0.0697582
STATUS_OHT	rs4868012	5:170032044	T:0.317876	1488	0.000630823	-0.3194	0.0934465
STATUS_OHT	rs10124689	9:8389766	T:0.37727	1487	0.000632816	-0.300362	0.0878986
HDL_MEDIAN	rs3847300	9:106688251	T:0.121203	3358	0.000636482	-1.57404	0.460407
LDL_MEDIAN	rs7174	12:119501554	A:0.161348	3353	0.000636745	2.96696	0.867863
LDL_MEDIAN	rs433322	16:84482073	G:0.342678	3353	0.000639152	-2.32644	0.680709
STATUS_CATARACT	rs9257802	6:29451334	T:0.173973	3262	0.000639525	-0.30183	0.0884024
HDL_MEDIAN	rs17302884	9:118211868	G:0.402232	3360	0.000642213	-1.04413	0.305628
STATUS_ZOSTER	rs245960	7:29248862	C:0.217123	3399	0.000645063	-0.281751	0.0825783
STATUS_GERD	rs4149323	9:106600112	T:0.078344	785	0.000645507	-0.714571	0.209445
LDL_MEDIAN	rs6930429	6:144397367	T:0.0903668	3353	0.000646321	-3.8412	1.12493
STATUS_HF	rs246145	16:68028120	C:0.245783	2490	0.000648678	-0.315332	0.092462
STATUS_OHT	rs1926065	20:54264744	A:0.282258	1488	0.000649324	-0.333373	0.0977596
STATUS_HF	rs11189750	10:100445084	C:0.344427	2494	0.000649631	0.274054	0.0803677
TRIGLYCERIDES_MEDIAN	rs1123592	7:95070775	A:0.189724	3007	0.000653022	7.33107	2.14851
STATUS_HYPOTHYR	rs2248098	12:46539623	T:0.498583	1411	0.000654316	0.296842	0.0871005
HDL_MEDIAN	rs3847303	9:106688473	A:0.121726	3360	0.000654502	-1.56341	0.45832
STATUS_OHT	rs4742504	9:8436752	A:0.43367	1485	0.000654824	-0.297309	0.087243
HDL_MEDIAN	rs9307239	4:100465960	T:0.41689	3357	0.000658363	1.02965	0.30199
HDL_MEDIAN	rs1464081	1:51107682	T:0.129056	3359	0.000658531	-1.53702	0.450807
STATUS_BPH	rs6952409	7:50430429	A:0.201654	786	0.000658862	0.53863	0.158134
STATUS_GLAUCOMA	rs10756819	9:16848084	G:0.350707	1343	0.000661121	-0.396647	0.116482
STATUS_CATARACT	rs4888924	16:77684051	A:0.384462	3263	0.000661385	0.238227	0.0699618
STATUS_STATINSM	rs544456	9:3899709	G:0.116667	750	0.000666032	-0.73329	0.215471
STATUS_COLONPOL	rs17253937	19:7135801	T:0.168309	1928	0.000668754	-0.307847	0.090488
HDL_MEDIAN	rs9471088	6:39469953	G:0.141667	3360	0.00067464	1.44457	0.424514
STATUS_GERD	rs7753153	6:152189791	A:0.118471	785	0.000674746	-0.578107	0.170049
TRIGLYCERIDES_MEDIAN	rs12440844	15:51641614	A:0.337101	3008	0.000676799	5.91479	1.73843
STATUS_GLAUCOMA	rs4488811	3:12157028	T:0.0655249	1343	0.000677562	0.628696	0.184992
STATUS_OHT	rs10867787	9:83444639	G:0.212702	1488	0.000678977	0.334131	0.0983337
STATUS_VTE	rs1344633	2:214368033	G:0.292963	3183	0.000682887	0.280345	0.0825429
STATUS_DIV	rs11857997	15:30785128	C:0.467527	2479	0.000685439	-0.23429	0.0690036
STATUS_DIV	rs6428686	1:117520320	A:0.298911	2479	0.000686379	-0.247356	0.0728597
STATUS_STATINSM	rs10784699	12:66934584	T:0.406791	751	0.000689432	0.439681	0.129556
STATUS_GERD	rs6083	15:56625302	G:0.352866	785	0.000691588	0.416074	0.122631
STATUS_GLAUCOMA	rs16913363	9:28585770	T:0.170141	1343	0.000691943	-0.530815	0.156456
STATUS_CATARACT	rs2122627	7:127670559	T:0.0625192	3263	0.000693863	0.487199	0.143632
LDL_MEDIAN	rs4782739	16:81562121	A:0.15926	3353	0.000696262	2.99303	0.881802
STATUS_STATINSM	rs1567190	1:205702412	C:0.478695	751	0.000696657	0.429315	0.126608
STATUS_COLONPOL	rs2867117	2:676675	G:0.302905	1928	0.000697875	-0.250366	0.0738453
STATUS_VTE	rs6720110	2:214370820	T:0.286993	3183	0.000698454	0.280239	0.0826617
STATUS_HYPOTHYR	rs9729	12:46522890	C:0.485117	1411	0.000699559	0.297661	0.0878121
STATUS_GERD	rs12675535	8:18480096	A:0.457325	785	0.00069966	-0.386009	0.113877
HDL_MEDIAN	rs9293538	5:89559952	C:0.109673	3360	0.000700078	-1.61362	0.475614
STATUS_DIV	rs2234718	21:42570264	G:0.24042	2479	0.000704203	0.272138	0.0803256
STATUS_VTE	rs2295256	1:226940672	T:0.292806	3183	0.00070659	0.281988	0.0832556
STATUS_DIV	rs11875600	18:45353184	G:0.071371	2480	0.000706608	-0.427575	0.12624
STATUS_CATARACT	rs12500979	4:6504913	T:0.493105	3263	0.000712623	0.226867	0.0670276
STATUS_CATARACT	rs7750641	6:31237289	T:0.110481	3263	0.000712907	-0.360536	0.106524
STATUS_GERD	rs814753	3:65758136	A:0.48344	785	0.000713201	-0.401046	0.118496
STATUS_DIV	rs2193218	2:230253464	A:0.225	2480	0.000713459	-0.274672	0.0811595
HDL_MEDIAN	rs1749504	1:69846719	G:0.313244	3360	0.000713547	1.0856	0.320475
STATUS_CATARACT	rs1536036	6:33739992	T:0.460466	3263	0.000714614	0.229844	0.0679225
STATUS_AMD	rs2761762	9:9723974	G:0.173085	2285	0.000719494	0.308596	0.0912456
STATUS_HYPOTHYR	rs773120	12:54789193	A:0.107371	1411	0.000720828	0.462095	0.136653
TRIGLYCERIDES_MEDIAN	rs7543259	1:238045809	A:0.254654	3008	0.000722075	6.45221	1.90636
STATUS_DIV	rs6797652	3:141551975	G:0.499597	2480	0.000723951	-0.234834	0.0694704
STATUS_ZOSTER	rs8187889	9:74749821	C:0.0520741	3399	0.000724665	0.444123	0.131395
STATUS_DIV	rs872490	11:78801992	A:0.360484	2480	0.000725701	0.242628	0.0717903
STATUS_STATINSM	rs1974226	6:52163294	A:0.181516	752	0.000728294	-0.573156	0.169638
HDL_MEDIAN	rs7938266	11:14665900	G:0.439286	3360	0.000731992	-1.01468	0.300164
STATUS_AMD	rs11140090	9:85246933	T:0.309409	2285	0.000732727	0.256357	0.0759118
STATUS_CATARACT	rs1344307	7:55105382	G:0.205333	3263	0.000734538	-0.277069	0.0820616
STATUS_COLONPOL	rs7167360	15:84648231	G:0.269071	1927	0.000738165	0.26112	0.077369
STATUS_AMD	rs1007392	11:14731167	C:0.435258	2286	0.000742214	-0.238058	0.0705672
STATUS_CATARACT	rs3129054	6:29757035	A:0.314128	3263	0.00074612	0.245727	0.0728718
LDL_MEDIAN	rs8079416	17:35346239	C:0.466895	3353	0.000748844	2.15103	0.637501
STATUS_GLAUCOMA	rs785440	15:27944053	C:0.0837677	1343	0.000752183	0.588634	0.174678
STATUS_HF	rs17424286	10:90085895	T:0.380112	2494	0.000752208	0.264546	0.0785049
HDL_MEDIAN	rs10044342	5:88214439	C:0.167708	3360	0.000752756	-1.34909	0.400002
STATUS_VTE	rs1926196	10:90743728	A:0.499215	3183	0.000754003	0.263444	0.078193
STATUS_VTE	rs579526	12:243381	C:0.219585	3181	0.000754925	0.30031	0.0891442
STATUS_HF	rs11870190	17:729748	C:0.223225	2493	0.00075667	0.308	0.091444
STATUS_OHT	rs8179181	19:46530046	T:0.25168	1488	0.000756897	0.326301	0.09688
STATUS_GLAUCOMA	rs909383	3:149918896	T:0.217213	1342	0.000760662	0.395862	0.117581
STATUS_GLAUCOMA	rs10509382	10:78601861	G:0.332712	1342	0.000761478	0.37188	0.110467
LDL_MEDIAN	rs34000	5:141953685	G:0.427208	3352	0.000772468	2.1839	0.648894
STATUS_HF	rs2043494	7:157459567	T:0.313002	2492	0.000775581	0.275509	0.0819634
STATUS_BPH	rs1998434	14:92151913	T:0.0559796	786	0.000777069	0.997133	0.296692
STATUS_DIV	rs6810326	3:141553939	T:0.498386	2479	0.000778104	-0.233407	0.0694568
LDL_MEDIAN	rs3212310	6:159108537	T:0.120489	3353	0.000778359	3.30948	0.98395
STATUS_GLAUCOMA	rs924870	16:77571088	T:0.198436	1343	0.000781909	0.418091	0.124465
STATUS_DIV	rs4880001	9:28001383	C:0.404195	2479	0.000781924	-0.238468	0.0709914
LDL_MEDIAN	rs7243209	18:8223278	G:0.160602	3353	0.000784568	-2.95001	0.877648
STATUS_AMD	rs4757268	11:14767338	A:0.407699	2286	0.000786161	0.238201	0.0709435
STATUS_STATINSM	rs2700986	7:37356329	A:0.184176	752	0.000786268	-0.598484	0.178248
STATUS_DIV	rs3761543	X:48439581	A:0.265927	2480	0.000787409	-0.214625	0.0639301
STATUS_CATARACT	rs3807920	7:18572663	C:0.0578398	3259	0.00078843	-0.481369	0.1434
TRIGLYCERIDES_MEDIAN	rs2365200	2:31170030	A:0.446458	3007	0.000788863	-5.59798	1.66601
STATUS_HF	rs10809118	9:10539418	T:0.492771	2490	0.000789185	0.258059	0.0768821
STATUS_COLONPOL	rs554540	16:82380900	A:0.138745	1928	0.000789688	0.336443	0.10024
STATUS_STATINSM	rs3820185	1:185074966	A:0.337101	752	0.000792089	-0.447586	0.133387
STATUS_COLONPOL	rs6659	3:190091052	C:0.071095	1927	0.000796517	-0.434853	0.129652
STATUS_GERD	rs1800159	12:55880161	A:0.324204	785	0.000797402	0.419347	0.12504
STATUS_GLAUCOMA	rs17350052	3:141757132	C:0.341772	1343	0.000797779	0.367907	0.109706
STATUS_HYPOTHYR	rs11680307	2:212705269	T:0.364894	1410	0.000798442	0.302711	0.0902715
STATUS_HF	rs10509543	10:90062332	C:0.299519	2494	0.000801142	0.283485	0.0845618
LDL_MEDIAN	rs1037791	7:16791187	G:0.254399	3353	0.000801493	-2.46442	0.734475
STATUS_CATARACT	rs2946834	12:101311944	T:0.318725	3263	0.000804506	-0.241163	0.0719624
LDL_MEDIAN	rs3793306	7:29280608	T:0.161945	3353	0.000807691	-2.87684	0.857937
STATUS_CATARACT	rs11724762	4:6484806	T:0.237358	3263	0.000808407	0.27113	0.0809367
STATUS_COLONPOL	rs10515523	5:142953086	T:0.0982884	1928	0.000809098	0.396235	0.118291
STATUS_DIV	rs17708126	7:14221389	G:0.124445	2479	0.000809196	0.353644	0.105577
STATUS_COLONPOL	rs4332201	9:112528505	T:0.106383	1927	0.000809419	0.38962	0.11632
STATUS_DIV	rs4683816	3:141446705	T:0.36875	2480	0.00081191	-0.239765	0.0715993
STATUS_CATARACT	rs2747442	6:29761165	G:0.309758	3259	0.000816876	0.244588	0.0730764
STATUS_VTE	rs12530920	7:19022322	C:0.0838831	3183	0.000820304	0.416675	0.124535
STATUS_AMD	rs3134940	6:32257794	G:0.179571	2286	0.000821735	0.302051	0.0902893
STATUS_VTE	rs8192729	19:46042836	A:0.0765113	3176	0.000822069	0.435364	0.130144
STATUS_BPH	rs2046670	8:18578800	G:0.0438931	786	0.000825807	1.13973	0.340829
STATUS_OHT	rs9358401	6:21325164	G:0.504704	1488	0.000825817	0.28546	0.0853649
STATUS_AMD	rs6507876	18:44712919	G:0.106127	2285	0.000827867	-0.400234	0.119712
STATUS_HF	rs17424682	10:90106336	G:0.296111	2494	0.000831857	0.283745	0.0849035
STATUS_CATARACT	rs12025623	1:21765066	T:0.388872	3262	0.000833345	-0.231505	0.0692822
STATUS_VTE	rs716283	8:65782520	C:0.24678	3183	0.000833388	0.287287	0.0859765
STATUS_CATARACT	rs6424273	1:231267490	A:0.137799	3262	0.000838765	0.334054	0.100026
STATUS_GERD	rs2297404	9:106604287	C:0.0789809	785	0.000841425	-0.696532	0.208618
STATUS_GERD	rs4149321	9:106604760	T:0.0789809	785	0.000841425	-0.696532	0.208618
STATUS_HF	rs1234221	10:89606459	G:0.23737	2494	0.00084603	0.298392	0.0894118
STATUS_STATINSM	rs2070617	3:53733089	A:0.152926	752	0.00084647	-0.632051	0.189399
STATUS_VTE	rs10809118	9:10539418	T:0.494175	3176	0.000846962	0.261746	0.0784382
HDL_MEDIAN	rs10500804	11:14866849	G:0.447603	3359	0.000847212	-1.00621	0.301269
STATUS_HF	rs1954280	9:29078547	T:0.176223	2494	0.000848364	0.334607	0.100286
STATUS_HYPOTHYR	rs2476601	1:114179091	A:0.100283	1411	0.000848378	0.452732	0.13569
STATUS_GERD	rs224498	17:3466703	G:0.416561	785	0.000849383	0.397049	0.119013
STATUS_CATARACT	rs9348456	6:21251345	A:0.0700276	3263	0.000851306	-0.43029	0.129001
STATUS_OHT	rs10809071	9:10331540	T:0.296371	1488	0.000852761	-0.319646	0.0958437
HDL_MEDIAN	rs12794714	11:14870151	A:0.446875	3360	0.000855517	-1.00473	0.30107
LDL_MEDIAN	rs17744760	16:81562698	C:0.159485	3342	0.000857399	2.94416	0.882383
STATUS_GLAUCOMA	rs3774609	3:53807943	G:0.383098	1343	0.000857821	0.350755	0.105224
HDL_MEDIAN	rs12202180	6:21345585	C:0.419643	3360	0.000859155	-1.00961	0.302641
STATUS_VTE	rs10802928	1:239394850	A:0.346371	3183	0.000859391	-0.28194	0.0845925
STATUS_STATINSM	rs929039	22:36401457	C:0.333112	752	0.000860701	-0.460613	0.138218
STATUS_STATINSM	rs9958947	18:45340930	C:0.196144	752	0.000861119	-0.563483	0.169094
STATUS_ZOSTER	rs6959703	7:8112165	C:0.171521	3399	0.000862258	0.273542	0.0820954
STATUS_COLONPOL	rs9282641	3:123279458	A:0.0899896	1928	0.000862373	-0.39572	0.118765
STATUS_HF	rs294829	9:10187122	G:0.09583	2494	0.000862581	-0.475488	0.142708
STATUS_OHT	rs12500979	4:6504913	T:0.491935	1488	0.000868957	0.275356	0.0826934
STATUS_GERD	rs4149330	9:106594565	C:0.0796178	785	0.000870346	-0.694779	0.20868
STATUS_VTE	rs12623434	2:212532941	A:0.190072	3183	0.000870983	-0.360715	0.108349
STATUS_DIV	rs4376721	1:117523703	G:0.299435	2478	0.000871081	-0.242951	0.0729767
STATUS_DIV	rs2377098	1:214782137	T:0.41186	2479	0.000871555	-0.231743	0.0696132
STATUS_GLAUCOMA	rs1521730	9:28585171	G:0.172375	1343	0.000872734	-0.514707	0.15463
STATUS_STATINSM	rs6504833	17:42751086	A:0.353059	752	0.000874698	0.427152	0.128351
STATUS_AMD	rs4667765	2:165176681	G:0.231846	2286	0.000877916	-0.281296	0.0845499
HDL_MEDIAN	rs6111497	20:17252195	C:0.258333	3360	0.000881433	1.13757	0.34173
STATUS_COLONPOL	rs9836592	3:53830123	C:0.321577	1928	0.000881601	-0.242392	0.072882
STATUS_OHT	rs10802626	1:235863460	A:0.332997	1488	0.000883253	-0.310165	0.0932744
STATUS_COLONPOL	rs665525	18:8338485	A:0.0747276	1927	0.000883977	-0.431457	0.129759
STATUS_COLONPOL	rs4751104	10:131295348	A:0.377593	1928	0.000884249	-0.234161	0.0704247
HDL_MEDIAN	rs633695	15:56513131	G:0.289074	3359	0.000886503	1.08718	0.326749
STATUS_DIV	rs7608639	2:79207406	T:0.435081	2480	0.000888972	-0.227273	0.0683839
STATUS_ZOSTER	rs2857107	6:32893493	A:0.101942	3399	0.000889857	-0.393245	0.118332
STATUS_VTE	rs2114638	2:214353030	A:0.286522	3183	0.000892184	0.274882	0.0827339
TRIGLYCERIDES_MEDIAN	rs1862981	2:31151028	A:0.448471	3008	0.000895184	-5.54668	1.66823
LDL_MEDIAN	rs580016	12:119418360	G:0.15901	3352	0.000895439	2.90735	0.874533
STATUS_GERD	rs3780541	9:106617924	C:0.0796178	785	0.000898249	-0.692269	0.208477
STATUS_ZOSTER	rs11714087	3:143888038	C:0.120918	3399	0.000903345	0.301795	0.0909289
STATUS_STATINSM	rs1370682	4:166515829	A:0.263963	752	0.00090346	-0.498249	0.150121
TRIGLYCERIDES_MEDIAN	rs1351383	6:32930247	G:0.412009	3006	0.000904885	-5.58952	1.68264
STATUS_HF	rs2114	17:746597	T:0.219013	2493	0.000905741	0.305803	0.0921572
STATUS_HF	rs11189745	10:100430477	T:0.347974	2493	0.000905992	0.265404	0.0799843
STATUS_HF	rs1044429	6:33080620	A:0.152566	2494	0.000906286	-0.375217	0.113081
LDL_MEDIAN	rs854192	3:45413145	T:0.211963	3352	0.000910874	-2.57321	0.775137
STATUS_HF	rs10491645	9:29102844	C:0.176624	2494	0.000911217	0.330835	0.0997516
HDL_MEDIAN	rs1552511	11:92245634	G:0.242257	3358	0.000911629	-1.17856	0.355047
LDL_MEDIAN	rs1410360	6:9873224	A:0.215479	3353	0.000913478	2.57907	0.777091
STATUS_CATARACT	rs12127343	1:21742360	G:0.474088	3261	0.000915363	-0.224051	0.0675803
STATUS_COLONPOL	rs657077	9:3906263	A:0.20721	1928	0.000919684	0.284277	0.0857803
STATUS_GERD	rs540697	10:84622849	G:0.334395	785	0.000919754	0.412974	0.124615
LDL_MEDIAN	rs11150124	16:77565768	C:0.440501	3353	0.000927164	2.12669	0.641592
STATUS_HF	rs2181158	9:10536257	T:0.492172	2491	0.000930019	0.254322	0.0768138
STATUS_GLAUCOMA	rs1889323	9:112249016	C:0.164185	1343	0.000930342	0.434379	0.131201
STATUS_OHT	rs1243168	14:93911119	T:0.214046	1488	0.000930778	-0.355306	0.107322
STATUS_VTE	rs2181158	9:10536257	T:0.493549	3178	0.000931137	0.259426	0.0783635
STATUS_OHT	rs13283706	9:9998130	A:0.120968	1488	0.000931264	0.409643	0.12374
LDL_MEDIAN	rs10493463	1:70266291	T:0.222405	3352	0.000936932	2.55583	0.771742
STATUS_BPH	rs4887220	15:84684853	T:0.235369	786	0.000938128	0.490322	0.148203
LDL_MEDIAN	rs7785857	7:22358078	C:0.107814	3353	0.000939106	3.36442	1.0161
HDL_MEDIAN	rs1111230	16:77728638	T:0.495833	3360	0.00094191	0.979446	0.295881
STATUS_GLAUCOMA	rs17064	7:86971406	T:0.0603127	1343	0.000944459	0.656818	0.19864
STATUS_VTE	rs3776857	5:102386059	C:0.316682	3183	0.000945309	0.273532	0.0827302
HDL_MEDIAN	rs16879922	8:32730763	T:0.140369	3359	0.000947427	1.42859	0.431777
STATUS_AMD	rs12337675	9:85192313	C:0.465879	2286	0.000947689	-0.230486	0.0697255
STATUS_HF	rs324526	9:9032075	T:0.348777	2493	0.000948342	-0.269325	0.0814797
HDL_MEDIAN	rs2916601	5:89556637	A:0.109821	3360	0.000948421	-1.57061	0.474743
STATUS_GERD	rs16929713	9:9530141	C:0.264331	785	0.000950578	-0.431499	0.130569
STATUS_BPH	rs10977735	9:9399606	T:0.181529	785	0.000954976	0.542761	0.164301
STATUS_CATARACT	rs12706940	7:129916029	C:0.458167	3263	0.000955396	-0.221903	0.0671753
STATUS_DIV	rs208784	2:230270658	G:0.116176	2479	0.000955528	-0.34066	0.103127
STATUS_GERD	rs1125292	16:81966019	A:0.454777	785	0.000958694	0.377997	0.114462
LDL_MEDIAN	rs10492869	16:81577248	G:0.21697	3353	0.000958853	2.58256	0.781345
STATUS_HYPOTHYR	rs868265	9:89311699	T:0.112686	1411	0.000965657	0.437	0.13241
STATUS_VTE	rs7517847	1:67454257	G:0.436204	3182	0.000965941	0.25479	0.0772031
TRIGLYCERIDES_MEDIAN	rs981864	9:28293495	T:0.229375	3006	0.000966752	-6.51276	1.97159
LDL_MEDIAN	rs7773278	6:144384511	C:0.171936	3353	0.000967197	-2.77702	0.840798
STATUS_OHT	rs10869779	9:78244963	G:0.445901	1488	0.000968455	-0.288934	0.0875681
STATUS_HF	rs10756060	9:10521641	A:0.318164	2494	0.000968556	0.267701	0.0811335
STATUS_VTE	rs839519	2:212525564	T:0.191329	3183	0.000970992	-0.356186	0.107975
HDL_MEDIAN	rs605188	3:128952585	T:0.424554	3360	0.000971685	0.987876	0.299218
HDL_MEDIAN	rs711749	16:55503922	A:0.430655	3360	0.0009731	1.0068	0.304987
STATUS_HYPOTHYR	rs4673807	2:214593232	T:0.409284	1411	0.000979667	0.280344	0.085048
STATUS_DIV	rs3001723	1:43810272	A:0.302016	2480	0.000980895	-0.238863	0.0724717
STATUS_HF	rs7973914	12:6346984	T:0.406977	2494	0.000983429	-0.259573	0.0787726
STATUS_OHT	rs1923885	13:46321087	C:0.381048	1488	0.000985329	0.283474	0.0860397
TRIGLYCERIDES_MEDIAN	rs1351382	6:32930274	C:0.411951	3004	0.000985367	-5.55297	1.68377
STATUS_DIV	rs7205270	16:12427700	G:0.279234	2480	0.0010003	-0.24556	0.0746284
STATUS_GERD	rs12148268	15:56546751	A:0.446497	785	0.0010032	-0.39471	0.119986
HDL_MEDIAN	rs7009615	8:18617115	C:0.0895833	3360	0.00100655	1.71839	0.522053
STATUS_AMD	rs984038	3:65737292	C:0.384077	2286	0.0010069	-0.232231	0.070617
STATUS_COLONPOL	rs11666402	19:10080076	C:0.41805	1928	0.0010088	-0.228133	0.0693823
STATUS_HF	rs7072496	10:6648319	C:0.148356	2494	0.00101157	0.343046	0.104355
STATUS_HF	rs7527218	1:205690452	G:0.481355	2494	0.00101274	-0.251082	0.0763874
STATUS_HYPOTHYR	rs17633019	1:235665646	A:0.0755319	1410	0.00101415	0.506772	0.154195
STATUS_COLONPOL	rs3129962	6:32487361	A:0.0998444	1928	0.00101553	-0.370008	0.112595
STATUS_ZOSTER	rs1023420	1:158360967	C:0.173875	3399	0.00101648	-0.303181	0.0922665
STATUS_HYPOTHYR	rs7935280	11:78568853	G:0.332979	1410	0.00101804	-0.298385	0.0908189
HDL_MEDIAN	rs881971	4:9540060	G:0.482589	3360	0.00101965	-0.994018	0.302323
STATUS_CATARACT	rs1780327	1:21755407	T:0.398406	3263	0.00102025	0.226771	0.0690347
STATUS_STATINSM	rs4820294	22:36400989	A:0.331782	752	0.00102068	-0.455676	0.138724
STATUS_DIV	rs7653676	3:141544642	T:0.411895	2480	0.00102669	0.231283	0.0704463
STATUS_HYPOTHYR	rs2714309	6:7243286	A:0.340184	1411	0.00102782	0.297139	0.090514
STATUS_STATINSM	rs713835	22:36394596	T:0.334441	752	0.00102804	-0.453388	0.138113
HDL_MEDIAN	rs28168	16:55508777	T:0.429464	3360	0.00102969	1.0005	0.30455
HDL_MEDIAN	rs11023350	11:14818093	G:0.455357	3360	0.00103025	-0.988995	0.301062
STATUS_AMD	rs10749127	10:114839343	T:0.276247	2286	0.00103174	0.253382	0.0772098
HDL_MEDIAN	rs1007392	11:14731167	C:0.439137	3360	0.00103339	-0.986203	0.300291
STATUS_OHT	rs981043	6:20643397	A:0.0729167	1488	0.00103442	-0.626485	0.190944
HDL_MEDIAN	rs7526487	1:226891595	A:0.324993	3357	0.00103568	-1.05124	0.320156
TRIGLYCERIDES_MEDIAN	rs13060691	3:12653013	G:0.146443	3008	0.00103667	-7.74269	2.35799
STATUS_HF	rs2000194	9:29095290	A:0.173887	2493	0.00103756	0.32967	0.100505
STATUS_GERD	rs10906196	10:12736153	T:0.26879	785	0.00104063	0.430805	0.131371
STATUS_HF	rs1403956	1:85706226	T:0.48757	2494	0.00104362	0.249057	0.0759667
STATUS_STATINSM	rs1946816	4:166560409	C:0.281915	752	0.00104368	-0.465116	0.141869
STATUS_AMD	rs12445110	16:77410183	C:0.201361	2277	0.00104387	-0.273911	0.0835494
STATUS_CATARACT	rs7850895	9:100955897	C:0.0858106	3263	0.00104474	-0.390466	0.11911
STATUS_GERD	rs16870299	7:8217078	A:0.174107	784	0.00105115	0.532722	0.162591
STATUS_BPH	rs1001034	13:75105566	T:0.16285	786	0.00105258	0.583878	0.178225
TRIGLYCERIDES_MEDIAN	rs3753306	1:167866856	C:0.0960771	3008	0.00105411	9.34886	2.85124
STATUS_VTE	rs879882	6:31247431	T:0.366007	3183	0.0010563	-0.274307	0.0837557
STATUS_HF	rs13298881	9:22002051	C:0.0990377	2494	0.00105654	0.410357	0.125299
STATUS_STATINSM	rs12716962	16:81699358	A:0.466755	752	0.00105777	-0.416691	0.127246
STATUS_AMD	rs1338516	1:65287192	T:0.307743	2286	0.00105948	-0.245399	0.0749486
STATUS_COLONPOL	rs7798283	7:132778667	G:0.134595	1928	0.00106229	-0.322878	0.0986343
STATUS_OHT	rs4657430	1:163504738	C:0.219086	1488	0.0010629	-0.349121	0.106656
LDL_MEDIAN	rs768877	11:92258523	C:0.307486	3353	0.00106431	2.25498	0.688371
STATUS_BPH	rs7222751	17:40710713	A:0.120229	786	0.00106771	-0.650369	0.198765
STATUS_COLONPOL	rs6961517	7:132781480	T:0.308091	1928	0.00106895	-0.235435	0.0719606
STATUS_HF	rs9988679	10:100604779	G:0.39595	2494	0.00107214	0.257222	0.07864
STATUS_VTE	rs1355538	3:166987871	T:0.455545	3183	0.00107219	-0.258911	0.0791567
STATUS_COLONPOL	rs2665355	6:160757358	C:0.483653	1927	0.00107234	-0.224181	0.0685395
STATUS_BPH	rs1435468	11:78422120	G:0.06743	786	0.0010726	0.898461	0.274695
STATUS_ZOSTER	rs10797059	1:158368880	A:0.134893	3399	0.00107273	-0.342615	0.104752
STATUS_STATINSM	rs880824	16:24011829	A:0.395861	749	0.00107325	-0.440894	0.134806
STATUS_CATARACT	rs4345249	4:6477971	G:0.386607	3263	0.00107444	0.229678	0.0702322
STATUS_AMD	rs3130349	6:32255674	A:0.17979	2286	0.00107507	0.295315	0.0903075
LDL_MEDIAN	rs1473720	1:227835119	T:0.479869	3353	0.00107671	-2.08544	0.637257
STATUS_ZOSTER	rs11778625	8:18712961	G:0.422454	3398	0.00107707	-0.21672	0.0662836
STATUS_HYPOTHYR	rs1331903	9:28388636	T:0.321049	1411	0.00108004	0.301243	0.092157
STATUS_GERD	rs2833556	21:32207171	A:0.198726	785	0.0010809	0.494148	0.151181
STATUS_OHT	rs10977117	9:8441755	C:0.47041	1487	0.00108321	0.278947	0.0853578
STATUS_ZOSTER	rs3006488	1:151629131	G:0.109623	3398	0.00108617	-0.374454	0.11461
STATUS_OHT	rs17739146	14:54377754	G:0.137769	1488	0.00108856	-0.44338	0.135732
STATUS_HYPOTHYR	rs7094763	10:100494593	A:0.193125	1411	0.0010887	0.354955	0.108664
STATUS_BPH	rs17712036	7:14337575	G:0.293257	786	0.00108921	0.456829	0.139857
STATUS_VTE	rs3794399	13:27790892	T:0.110937	3182	0.0010904	0.364257	0.111527
STATUS_GLAUCOMA	rs4961501	9:16841678	T:0.263961	1343	0.00109159	-0.415458	0.127215
STATUS_HF	rs10756066	9:10585208	C:0.248696	2493	0.0010924	-0.290664	0.0890083
TRIGLYCERIDES_MEDIAN	rs12794714	11:14870151	A:0.448305	3008	0.00109276	5.49626	1.6815
STATUS_COLONPOL	rs6445606	3:53831090	C:0.305498	1928	0.00109579	-0.242239	0.0741993
LDL_MEDIAN	rs12359379	10:78753615	C:0.170444	3353	0.00109764	-2.77162	0.84835
TRIGLYCERIDES_MEDIAN	rs1007392	11:14731167	C:0.439993	3008	0.00110194	5.47946	1.67758
STATUS_HF	rs6684423	1:179826990	G:0.125301	2494	0.0011031	0.3588	0.109966
STATUS_HYPOTHYR	rs17648666	1:237865388	A:0.0698086	1411	0.00110534	0.542001	0.166144
STATUS_HF	rs528339	10:100422089	C:0.343023	2494	0.00110551	0.262701	0.0805288
STATUS_ZOSTER	rs3771798	2:74917900	G:0.27714	3399	0.00110564	0.225275	0.0690568
STATUS_GERD	rs2327221	6:10143861	A:0.240127	785	0.0011076	0.457102	0.140144
STATUS_STATINSM	rs7780012	7:50406214	T:0.155585	752	0.0011078	0.562314	0.172404
STATUS_AMD	rs11727514	4:175919425	G:0.345801	2286	0.00110824	0.240299	0.0736775
TRIGLYCERIDES_MEDIAN	rs2098787	2:31150148	T:0.451961	3008	0.00110894	-5.44456	1.66782
STATUS_COLONPOL	rs8112883	19:7130320	T:0.281639	1928	0.00110976	-0.247994	0.0760459
TRIGLYCERIDES_MEDIAN	rs13297457	9:28292290	T:0.230053	3008	0.00111009	-6.43165	1.97037
STATUS_CATARACT	rs7333151	13:72517230	C:0.0585351	3263	0.00111171	-0.457576	0.140334
HDL_MEDIAN	rs3794648	16:55504047	C:0.430125	3356	0.00111368	0.995323	0.305038
STATUS_AMD	rs312783	11:67875139	C:0.395451	2286	0.0011148	0.232839	0.0714268
TRIGLYCERIDES_MEDIAN	rs7259226	19:15126732	A:0.106882	3008	0.00111785	8.82476	2.70515
TRIGLYCERIDES_MEDIAN	rs7863479	9:4039372	C:0.145612	3008	0.00112437	7.69903	2.36126
STATUS_HYPOTHYR	rs2180782	20:55238534	C:0.144578	1411	0.00112495	0.383708	0.117801
STATUS_CATARACT	rs11246300	11:739776	T:0.236132	3263	0.001127	-0.254733	0.0782172
TRIGLYCERIDES_MEDIAN	rs1799986	12:55821533	T:0.148869	3006	0.00113059	7.7166	2.36779
STATUS_OHT	rs10869777	9:78238977	A:0.445228	1488	0.00113203	-0.285076	0.0875682
STATUS_STATINSM	rs7638857	3:53733363	C:0.267952	752	0.00113218	-0.489838	0.150468
STATUS_CATARACT	rs549312	11:62236422	A:0.242796	3262	0.00113375	-0.254369	0.0781462
STATUS_HYPOTHYR	rs1234221	10:89606459	G:0.223246	1411	0.00113418	0.326722	0.100377
TRIGLYCERIDES_MEDIAN	rs2071477	6:32933326	G:0.411403	3008	0.00113621	-5.48074	1.68246
TRIGLYCERIDES_MEDIAN	rs4713600	6:32930836	T:0.411403	3008	0.00113621	-5.48074	1.68246
STATUS_OHT	rs17368239	6:143976280	C:0.424395	1488	0.00113867	0.270742	0.0832077
STATUS_HYPOTHYR	rs16944894	15:89164307	G:0.178597	1411	0.00114333	0.364237	0.111982
STATUS_VTE	rs2146093	9:10536779	G:0.494657	3182	0.00114397	0.254882	0.0783651
STATUS_HYPOTHYR	rs7969157	12:92481234	T:0.361091	1411	0.00114504	0.294218	0.0904667
STATUS_GERD	rs9857831	3:106853033	C:0.357962	785	0.00115087	-0.388137	0.119398
STATUS_VTE	rs3209790	2:162926058	T:0.0521521	3183	0.00115234	0.487074	0.149849
STATUS_OHT	rs10854598	22:28994920	A:0.369624	1488	0.00115392	0.285119	0.0877282
STATUS_VTE	rs4884076	13:77439953	C:0.122369	3183	0.00115404	0.356805	0.109786
STATUS_CATARACT	rs16930512	9:9878272	G:0.139749	3263	0.00115492	-0.31194	0.095988
STATUS_STATINSM	rs12753283	1:158380694	A:0.162234	752	0.00115705	-0.607202	0.186874
STATUS_CATARACT	rs1148459	1:12140439	A:0.469344	3262	0.00115756	-0.219086	0.0674291
LDL_MEDIAN	rs11757814	6:144415611	C:0.0915598	3353	0.00115942	-3.62017	1.11339
STATUS_DIV	rs3373	X:48452239	C:0.260291	2478	0.00116348	-0.210488	0.0648116
STATUS_CATARACT	rs10815983	9:8871741	G:0.495403	3263	0.0011733	-0.223822	0.0689682
STATUS_HF	rs10504027	8:40547828	G:0.0647554	2494	0.00117435	0.478453	0.147441
STATUS_COLONPOL	rs973440	2:230077120	G:0.372407	1928	0.001175	0.229266	0.0706548
STATUS_GERD	rs883764	10:72774184	A:0.446497	785	0.00117918	-0.37698	0.116213
STATUS_VTE	rs10809119	9:10545039	C:0.493088	3183	0.00117919	0.251153	0.077424
LDL_MEDIAN	rs9930233	16:81438595	T:0.345659	3340	0.00118182	-2.17488	0.670012
STATUS_DIV	rs4148134	21:42574103	T:0.203024	2480	0.00118298	0.276564	0.0852816
STATUS_DIV	rs1531290	4:55681319	G:0.5	2480	0.00118759	0.223056	0.0688053
STATUS_HF	rs544784	10:100442828	G:0.343224	2494	0.00118882	0.261297	0.0806086
HDL_MEDIAN	rs10830950	11:92208200	C:0.408901	3359	0.00119039	-0.993076	0.306131
STATUS_BPH	rs4904896	14:91944966	C:0.359415	786	0.00119269	-0.430835	0.132948
STATUS_CATARACT	rs9951026	18:45363691	G:0.497088	3262	0.00119274	0.222395	0.0686276
STATUS_HYPOTHYR	rs1588455	2:214500142	T:0.309709	1411	0.00119387	0.303091	0.0935368
STATUS_HYPOTHYR	rs82612	10:119285919	C:0.0671642	1407	0.00119414	0.539706	0.166562
STATUS_COLONPOL	rs12641001	4:89107964	T:0.233662	1928	0.00119645	-0.262426	0.0810025
TRIGLYCERIDES_MEDIAN	rs12541318	8:11632379	A:0.415364	3007	0.0012008	5.53933	1.70872
STATUS_ZOSTER	rs12470522	2:99620225	T:0.199348	3376	0.00120122	-0.280873	0.0867269
STATUS_DIV	rs4148125	21:42572614	T:0.202419	2480	0.00120394	0.275867	0.085198
STATUS_STATINSM	rs13067593	3:190067373	G:0.165559	752	0.00120506	0.528204	0.163143
STATUS_GERD	rs1990594	7:29505803	C:0.436943	785	0.00120687	-0.367128	0.113407
STATUS_OHT	rs12245680	10:114810181	C:0.105918	1487	0.00120921	0.406755	0.12567
STATUS_BPH	rs6944602	7:50441245	A:0.200382	786	0.00121019	0.51368	0.158716
STATUS_HF	rs2618699	1:235732482	T:0.366079	2494	0.00121234	-0.25518	0.0788577
STATUS_HYPOTHYR	rs4983387	14:104339273	G:0.0981573	1411	0.0012128	0.461027	0.142475
STATUS_COLONPOL	rs1817998	1:214879867	C:0.178775	1927	0.00121389	0.292712	0.0904661
STATUS_COLONPOL	rs727756	9:10015975	T:0.431795	1928	0.001214	0.226149	0.0698946
STATUS_COLONPOL	rs702268	9:3898403	T:0.0873963	1928	0.00121697	0.405699	0.125414
LDL_MEDIAN	rs2074451	19:1058035	T:0.462504	3347	0.00121752	-2.05342	0.634257
LDL_MEDIAN	rs944725	17:23133698	T:0.395467	3353	0.00121987	-2.10231	0.649471
STATUS_BPH	rs659944	11:78401371	C:0.266539	786	0.0012201	0.466399	0.144211
STATUS_HYPOTHYR	rs9264532	6:31342360	C:0.334515	1411	0.00122513	-0.29905	0.0925003
STATUS_HF	rs2282623	11:56758402	T:0.250402	2488	0.00122574	0.283646	0.0877393
STATUS_OHT	rs10974265	9:3957758	G:0.176747	1488	0.00122745	-0.383016	0.118492
STATUS_OHT	rs10824715	10:80528157	C:0.321909	1488	0.00122759	-0.30353	0.0939025
LDL_MEDIAN	rs1348316	1:145110179	G:0.40337	3353	0.00122774	2.12544	0.656988
STATUS_OHT	rs1242782	7:157241686	A:0.0759409	1488	0.00122884	0.487282	0.150763
STATUS_STATINSM	rs2268380	2:169705645	C:0.244016	752	0.00122888	0.459514	0.142172
STATUS_DIV	rs3829183	10:70793644	A:0.354234	2480	0.00122978	-0.229639	0.0710544
HDL_MEDIAN	rs12375663	9:8442875	T:0.240179	3360	0.00123052	1.12172	0.346801
STATUS_VTE	rs12616932	2:212533244	C:0.220861	3183	0.00123093	-0.327852	0.101451
STATUS_AMD	rs4751889	10:124122178	C:0.392183	2277	0.00123198	-0.229988	0.0711736
STATUS_VTE	rs1403253	15:27924372	G:0.148131	3183	0.00123229	-0.393167	0.121675
TRIGLYCERIDES_MEDIAN	rs3800733	7:134184074	A:0.0973054	3006	0.00123569	-9.11571	2.81906
STATUS_HYPOTHYR	rs4708867	6:160762715	G:0.0910702	1411	0.00123579	-0.535133	0.165651
LDL_MEDIAN	rs2291777	1:70266804	C:0.114972	3353	0.00123776	3.21755	0.995284
STATUS_AMD	rs2237270	6:137008434	C:0.173304	2285	0.00123814	-0.298903	0.0925412
STATUS_OHT	rs2190385	7:14278565	T:0.434476	1488	0.001239	0.274684	0.0850482
STATUS_OHT	rs989814	9:8376063	G:0.439516	1488	0.00123965	-0.279822	0.0866432
STATUS_GERD	rs6536991	4:141701031	C:0.220382	785	0.0012398	-0.426612	0.132096
STATUS_HYPOTHYR	rs7553295	1:25096597	T:0.288652	1410	0.0012415	-0.321192	0.0994659
LDL_MEDIAN	rs6692721	1:226885129	A:0.104714	3352	0.00124258	3.37573	1.04457
STATUS_STATINSM	rs8616	19:11422629	C:0.0784574	752	0.00124326	0.746481	0.231197
HDL_MEDIAN	rs11709505	3:53724538	C:0.219048	3360	0.001245	1.17318	0.36309
STATUS_STATINSM	rs2060903	4:72336555	G:0.137633	752	0.00124579	-0.651217	0.201729
STATUS_STATINSM	rs12506660	4:72327457	C:0.137633	752	0.00124579	-0.651217	0.201729
STATUS_ZOSTER	rs2744119	6:22390710	C:0.111978	3398	0.00124586	-0.361371	0.111943
STATUS_OHT	rs12720253	19:10339683	T:0.0632571	1486	0.00124698	-0.669187	0.207313
STATUS_HYPOTHYR	rs11189792	10:100491668	A:0.479093	1411	0.0012485	-0.287399	0.0890453
STATUS_COLONPOL	rs1480380	6:33021224	T:0.0806954	1927	0.0012486	-0.396133	0.122735
STATUS_VTE	rs839511	2:212530487	A:0.146403	3183	0.00125066	-0.393207	0.121847
STATUS_BPH	rs11141937	9:89474782	T:0.127863	786	0.00125079	0.618418	0.191636
STATUS_AMD	rs6755601	2:43336548	A:0.217848	2286	0.00125112	-0.276167	0.085581
STATUS_GLAUCOMA	rs10980391	9:112250583	T:0.163934	1342	0.0012512	0.424068	0.131415
STATUS_OHT	rs3788964	2:162915726	G:0.174731	1488	0.00125239	0.335499	0.103977
STATUS_VTE	rs1848185	1:25155548	A:0.391298	3183	0.00125399	0.254527	0.078891
HDL_MEDIAN	rs2860183	19:7140375	T:0.385234	3359	0.00125453	-0.998816	0.309333
STATUS_OHT	rs1500327	9:8380467	T:0.458333	1488	0.00125746	0.272122	0.0843654
STATUS_CATARACT	rs3917710	1:167851145	G:0.284707	3263	0.0012578	0.247381	0.0766968
STATUS_DIV	rs987486	3:141532009	C:0.448366	2479	0.00125912	0.226175	0.0701288
STATUS_GERD	rs932640	10:17207738	T:0.0522293	785	0.00125988	-0.787095	0.244063
STATUS_OHT	rs4712542	6:20880797	T:0.0861373	1486	0.00126133	-0.551544	0.171041
STATUS_AMD	rs4948491	10:63366895	G:0.305118	2286	0.00126266	0.238954	0.0741095
TRIGLYCERIDES_MEDIAN	rs102275	11:61314379	G:0.342254	3008	0.00126368	5.65307	1.75171
STATUS_CATARACT	rs765205	7:129928002	C:0.445909	3263	0.00126469	-0.216853	0.0672647
STATUS_BPH	rs7200573	16:82179468	A:0.284351	786	0.00126496	0.42763	0.132647
STATUS_COLONPOL	rs1498282	1:214880930	A:0.178164	1928	0.00126544	0.291477	0.0904168
STATUS_VTE	rs12652973	5:102334221	A:0.317625	3183	0.00126607	0.264779	0.0821385
STATUS_BPH	rs594084	9:3915954	G:0.39631	786	0.00126727	0.400068	0.124118
STATUS_COLONPOL	rs558572	3:173639804	A:0.18137	1927	0.00126751	-0.275911	0.0856006
HDL_MEDIAN	rs4972624	2:174527216	C:0.382554	3359	0.00126784	-0.996404	0.308876
STATUS_COLONPOL	rs13223326	7:127490780	C:0.0765041	1928	0.00127149	0.43122	0.133822
TRIGLYCERIDES_MEDIAN	rs4332691	15:51677654	T:0.405918	3008	0.00127171	-5.47173	1.69648
HDL_MEDIAN	rs2206454	20:17263191	T:0.269643	3360	0.00127597	1.08497	0.336524
STATUS_ZOSTER	rs1386693	8:18701608	G:0.0832598	3399	0.00127638	0.353864	0.109853
STATUS_OHT	rs785440	15:27944053	C:0.0843414	1488	0.00127849	0.46934	0.145723
STATUS_VTE	rs6476056	9:28317563	C:0.482244	3182	0.00128048	0.248459	0.0771534
STATUS_DIV	rs9632641	7:151106857	C:0.191004	2479	0.0012816	0.287	0.0891286
STATUS_AMD	rs10935386	3:141765031	C:0.209974	2286	0.00128174	0.273824	0.0850374
STATUS_GERD	rs317766	7:28996771	C:0.182166	785	0.00128406	-0.467007	0.145055
STATUS_BPH	rs7809377	7:50410220	A:0.128499	786	0.00128525	0.625136	0.194187
STATUS_VTE	rs3804454	6:36114976	C:0.215363	3183	0.0012863	0.289996	0.0900883
STATUS_COLONPOL	rs12533206	7:133350791	T:0.492739	1928	0.00128751	-0.221939	0.0689518
TRIGLYCERIDES_MEDIAN	rs1016713	16:81356271	C:0.277094	3008	0.00128753	-5.94043	1.84383
STATUS_AMD	rs1124595	16:77399937	C:0.245626	2286	0.00128993	-0.263563	0.0818975
STATUS_HF	rs175338	1:179871788	T:0.228749	2494	0.00129016	0.283409	0.0880655
STATUS_ZOSTER	rs10821938	10:63394779	A:0.40156	3398	0.00129204	0.210866	0.0655324
STATUS_HF	rs746886	11:56758687	A:0.250802	2494	0.0012957	0.28199	0.0876582
STATUS_HF	rs246141	16:68017092	A:0.368083	2494	0.00129592	0.253266	0.0787304
LDL_MEDIAN	rs632517	1:70316501	T:0.0938246	3352	0.00129632	3.47653	1.07983
STATUS_CATARACT	rs6813956	4:6493832	A:0.322862	3263	0.00129657	0.234344	0.0728516
LDL_MEDIAN	rs179007	X:12820243	C:0.229415	3352	0.00129914	2.03075	0.630883
STATUS_HYPOTHYR	rs7072793	10:6146272	C:0.420269	1411	0.00130085	0.28076	0.0873067
STATUS_DIV	rs10814814	9:4009700	G:0.124798	2480	0.00130593	0.339525	0.105617
STATUS_OHT	rs7528560	1:202328367	A:0.131048	1488	0.0013067	0.386459	0.120223
STATUS_VTE	rs7805828	7:22725087	A:0.393968	3183	0.00130759	0.251926	0.0783766
STATUS_HYPOTHYR	rs905883	2:212896715	G:0.11859	1404	0.00130775	0.39021	0.121399
STATUS_AMD	rs3739656	9:85178025	A:0.312773	2286	0.00130906	0.241275	0.0750704
STATUS_HF	rs6098009	20:52530023	C:0.111868	2494	0.00131189	-0.410692	0.127807
STATUS_GERD	rs5334	4:148680523	A:0.255414	785	0.00131324	-0.39107	0.121712
STATUS_CATARACT	rs1767429	1:21761927	C:0.442673	3262	0.00131382	-0.216288	0.0673176
STATUS_HF	rs478005	10:100432440	C:0.343424	2494	0.00131483	0.258616	0.0804973
TRIGLYCERIDES_MEDIAN	rs6044777	20:17316542	T:0.16373	3008	0.0013166	-7.22666	2.24754
STATUS_HF	rs2043496	7:157461816	A:0.25301	2492	0.00132059	0.277271	0.0863378
STATUS_VTE	rs6751662	2:212741363	T:0.374134	3174	0.00132105	0.249564	0.0777128
HDL_MEDIAN	rs7349378	2:174481174	T:0.382116	3355	0.00132127	-0.991934	0.308626
STATUS_VTE	rs9783666	14:23634524	T:0.0713388	3182	0.00132255	0.420527	0.130963
STATUS_OHT	rs1969980	9:78305928	T:0.347782	1488	0.00132304	0.282698	0.0880423
STATUS_HF	rs16856470	1:204155952	T:0.0727747	2494	0.00132411	0.440138	0.137085
STATUS_STATINSM	rs10904861	10:17070781	T:0.323803	752	0.00132596	0.434446	0.135329
STATUS_ZOSTER	rs3006475	1:151611260	C:0.10812	3399	0.00132677	-0.369661	0.115155
TRIGLYCERIDES_MEDIAN	rs11608143	11:129198876	T:0.119182	3008	0.00132906	8.30863	2.58622
STATUS_COLONPOL	rs3823572	7:133331141	T:0.45306	1928	0.0013315	-0.219612	0.0684342
STATUS_VTE	rs1402766	2:212741546	T:0.368992	3183	0.00133237	0.248898	0.0775647
STATUS_GLAUCOMA	rs1887843	6:3299260	C:0.467238	1343	0.00133365	-0.335887	0.104682
STATUS_HF	rs3754323	1:16219044	C:0.0872093	2494	0.00133519	-0.467917	0.145845
TRIGLYCERIDES_MEDIAN	rs9891119	17:37761506	C:0.355884	3008	0.00133621	5.63158	1.75378
STATUS_AMD	rs1029479	7:43161144	A:0.254812	2286	0.00133741	-0.261894	0.0816422
STATUS_BPH	rs9291455	4:23571129	A:0.172392	786	0.00133981	-0.527247	0.164389
TRIGLYCERIDES_MEDIAN	rs174556	11:61337211	T:0.292387	3008	0.00134028	5.85791	1.82476
STATUS_AMD	rs10500804	11:14866849	G:0.445077	2285	0.00134039	-0.227245	0.0708549
STATUS_CATARACT	rs4859188	3:184625238	C:0.467055	3263	0.00134205	-0.220507	0.0687617
LDL_MEDIAN	rs12516824	5:124000347	T:0.380853	3353	0.00134439	-2.09567	0.653052
STATUS_HF	rs7016502	8:54909039	A:0.381526	2490	0.00134502	-0.256639	0.0800447
STATUS_ZOSTER	rs2769154	9:111669679	A:0.193145	3399	0.00134671	0.253862	0.0791875
STATUS_ZOSTER	rs1047265	2:99577074	G:0.191233	3399	0.00134675	-0.279052	0.0870453
STATUS_HYPOTHYR	rs4450116	10:100960589	C:0.0779589	1411	0.00134854	0.504635	0.157431
STATUS_STATINSM	rs1343754	4:165009967	T:0.452064	751	0.00134868	0.412458	0.128675
STATUS_HYPOTHYR	rs7073236	10:6146558	C:0.421277	1410	0.00135293	0.280072	0.0873995
STATUS_BPH	rs6766223	3:103583471	C:0.256361	786	0.00135687	0.456327	0.142439
LDL_MEDIAN	rs3917368	2:113299253	A:0.345511	3353	0.00135798	-2.1342	0.665661
STATUS_COLONPOL	rs1517598	4:15629762	G:0.12246	1919	0.00135921	-0.326877	0.102048
TRIGLYCERIDES_MEDIAN	rs10894147	11:129204066	T:0.119348	3008	0.00136192	8.28664	2.58504
STATUS_COLONPOL	rs2187668	6:32713862	A:0.114886	1928	0.00136527	-0.344321	0.107537
STATUS_HYPOTHYR	rs1857796	2:212873082	C:0.111623	1411	0.0013657	0.41771	0.130461
STATUS_HYPOTHYR	rs12258897	10:100708097	C:0.0715804	1411	0.00136579	0.520444	0.162548
STATUS_VTE	rs4673792	2:214495299	T:0.312441	3183	0.00136616	0.260962	0.0815072
STATUS_CATARACT	rs12059884	1:231292471	C:0.135458	3263	0.0013699	0.322901	0.100878
STATUS_BPH	rs4754433	11:109583494	G:0.417939	786	0.00137291	-0.394779	0.123357
STATUS_VTE	rs2162505	2:214292599	T:0.293997	3182	0.00137434	0.266668	0.0833341
STATUS_GLAUCOMA	rs2593595	17:38309771	C:0.187267	1343	0.00137516	0.398023	0.124389
STATUS_HF	rs2146093	9:10536779	G:0.492983	2494	0.00137569	0.245543	0.0767392
LDL_MEDIAN	rs2548861	16:77215894	T:0.38037	3352	0.00137693	-2.08238	0.650309
STATUS_STATINSM	rs729699	4:166554631	A:0.319814	752	0.00137857	-0.447365	0.139841
STATUS_HYPOTHYR	rs635171	9:3951492	A:0.312057	1410	0.00137874	-0.305785	0.0955856
STATUS_STATINSM	rs11843936	13:109197127	C:0.151596	752	0.00138497	-0.615788	0.192568
STATUS_DIV	rs10998744	10:70793133	G:0.0645422	2479	0.00138877	-0.434316	0.135852
STATUS_HYPOTHYR	rs12130264	1:43179287	T:0.0931963	1411	0.00138886	-0.519911	0.162627
STATUS_GERD	rs3735814	8:11644805	C:0.459236	785	0.00138929	-0.377638	0.118128
STATUS_GLAUCOMA	rs6663310	1:25094966	C:0.340283	1343	0.00139166	-0.378636	0.118458
STATUS_AMD	rs6754749	2:165182659	T:0.233596	2286	0.00139354	-0.269126	0.0842076
STATUS_CATARACT	rs7136446	12:101362645	C:0.412351	3263	0.00139408	-0.216586	0.0677705
STATUS_HYPOTHYR	rs2038672	13:99932344	A:0.454288	1411	0.00139565	-0.281714	0.0881583
TRIGLYCERIDES_MEDIAN	rs7746906	6:108985506	A:0.122049	3007	0.00139628	-8.28343	2.58986
STATUS_GERD	rs7561816	2:214676363	G:0.356051	785	0.00139654	0.381669	0.119445
STATUS_HF	rs11771692	7:43255009	G:0.484162	2494	0.00139835	-0.24059	0.0753023
STATUS_ZOSTER	rs10977464	9:9054311	C:0.175346	3399	0.00139932	-0.291376	0.0912034
STATUS_GERD	rs9825692	3:45451366	A:0.276433	785	0.00139983	-0.396437	0.124092
STATUS_AMD	rs1833965	16:82194302	A:0.307961	2286	0.00140094	-0.240681	0.0753433
STATUS_CATARACT	rs791608	7:127660228	T:0.0746246	3263	0.00140201	0.416637	0.130434
STATUS_BPH	rs12964208	18:70361170	A:0.493639	786	0.00140236	-0.383902	0.120188
HDL_MEDIAN	rs6075193	20:17268057	C:0.36131	3360	0.00140325	1.00773	0.315245
LDL_MEDIAN	rs16839617	1:156264300	C:0.0596481	3353	0.00140341	-4.23979	1.32633
HDL_MEDIAN	rs174570	11:61353788	T:0.136458	3360	0.00140599	-1.39525	0.436551
STATUS_AMD	rs204994	6:32262976	A:0.211067	2286	0.00140703	0.271728	0.0850955
STATUS_VTE	rs3776859	5:102379933	G:0.316782	3182	0.0014102	0.264575	0.0828726
STATUS_AMD	rs6023676	20:36235760	T:0.205381	2286	0.00141293	-0.284092	0.0890013
STATUS_BPH	rs4887434	15:84680796	T:0.215649	786	0.00141375	0.490564	0.153694
HDL_MEDIAN	rs9899889	17:39178751	G:0.436607	3360	0.00141671	0.972411	0.30446
STATUS_ZOSTER	rs4536170	11:91625668	C:0.223595	3399	0.0014175	0.240996	0.0755223
STATUS_VTE	rs1033069	2:214473453	A:0.312598	3183	0.00141781	0.259944	0.0814617
STATUS_VTE	rs26434	5:102391301	C:0.309928	3183	0.00141895	0.262851	0.0823787
STATUS_BPH	rs12909356	15:92713334	A:0.0807888	786	0.00142122	0.76386	0.239431
STATUS_ZOSTER	rs809698	10:16967033	G:0.228302	3399	0.00142383	0.236462	0.0741312
STATUS_DIV	rs2839482	21:42573501	G:0.202299	2479	0.00142682	0.271706	0.0851963
STATUS_HYPOTHYR	rs2524073	6:31352214	T:0.103485	1406	0.00142833	0.438326	0.137455
STATUS_BPH	rs10800775	1:199603009	T:0.198473	786	0.00142923	0.515541	0.161678
STATUS_COLONPOL	rs669168	18:8318770	G:0.0710581	1928	0.00143057	-0.422928	0.132645
LDL_MEDIAN	rs10889862	1:70138002	G:0.0727707	3353	0.00143186	3.84477	1.20495
STATUS_CATARACT	rs7183877	15:26039328	A:0.0645112	3263	0.00143786	0.45526	0.142852
HDL_MEDIAN	rs3905000	9:106696891	A:0.137946	3360	0.00143823	-1.38658	0.434729
HDL_MEDIAN	rs711746	16:55504305	A:0.42972	3358	0.00143829	0.972741	0.304981
STATUS_GERD	rs6663915	1:70136189	A:0.457325	785	0.0014397	-0.367908	0.115456
HDL_MEDIAN	rs2302776	17:35431675	G:0.449344	3356	0.00144028	0.966785	0.303152
STATUS_OHT	rs209473	6:33030886	A:0.442876	1488	0.00144144	0.266331	0.0835883
STATUS_HYPOTHYR	rs3773953	3:191797414	T:0.0985117	1411	0.00144606	0.44939	0.141083
HDL_MEDIAN	rs1016713	16:81356271	C:0.274256	3360	0.00144784	1.05564	0.331173
STATUS_OHT	rs10977022	9:8375838	C:0.36651	1487	0.00145015	-0.28539	0.089619
LDL_MEDIAN	rs7355007	1:239526085	A:0.218163	3353	0.00145043	2.44046	0.765735
TRIGLYCERIDES_MEDIAN	rs2275202	1:155187844	G:0.0889037	2992	0.00145056	-9.39912	2.94886
STATUS_COLONPOL	rs6461186	7:15475222	C:0.217842	1928	0.00145327	-0.261421	0.0821083
STATUS_GLAUCOMA	rs1541935	9:8966008	C:0.432614	1343	0.00145468	0.341222	0.107182
STATUS_GLAUCOMA	rs11701361	21:46588905	C:0.258749	1343	0.0014587	0.363764	0.114291
LDL_MEDIAN	rs12923978	16:84503825	C:0.173926	3352	0.00146352	-2.67597	0.840319
STATUS_GERD	rs8176746	9:135121143	A:0.089172	785	0.00146472	-0.633429	0.199092
STATUS_GERD	rs8176749	9:135121009	A:0.089172	785	0.00146472	-0.633429	0.199092
STATUS_GERD	rs10091332	8:18500459	A:0.394133	784	0.00146793	0.366963	0.115363
STATUS_DIV	rs11077410	17:74555169	C:0.175202	2480	0.00146841	-0.274143	0.0861852
STATUS_CATARACT	rs4795067	17:23130802	G:0.353203	3263	0.00146853	0.222307	0.0698896
STATUS_ZOSTER	rs11750248	5:52188823	T:0.0754634	3399	0.00147716	0.362046	0.113882
STATUS_COLONPOL	rs8037112	15:30750051	A:0.362033	1928	0.00147974	0.232184	0.0730452
STATUS_AMD	rs12794714	11:14870151	A:0.444663	2286	0.00148117	-0.225225	0.0708624
STATUS_ZOSTER	rs11599122	10:132926866	C:0.0800235	3399	0.00148166	0.346006	0.108867
STATUS_OHT	rs2938790	5:52259998	A:0.211694	1488	0.0014825	-0.351168	0.110496
HDL_MEDIAN	rs6044739	20:17263942	C:0.362798	3360	0.00148535	1.00212	0.315116
STATUS_COLONPOL	rs10954428	7:133038596	A:0.33999	1928	0.00148557	-0.222356	0.0699787
HDL_MEDIAN	rs2275202	1:155187844	G:0.0896438	3341	0.00148584	1.6775	0.527503
STATUS_GERD	rs2245373	8:18480989	T:0.495541	785	0.00148621	-0.358979	0.11298
STATUS_DIV	rs982424	4:100731435	C:0.0599032	2479	0.00148669	-0.437982	0.137849
STATUS_HF	rs2805425	1:235737180	G:0.337746	2493	0.0014882	-0.256691	0.0807975
TRIGLYCERIDES_MEDIAN	rs10500804	11:14866849	G:0.448952	3007	0.00148872	5.34977	1.68242
STATUS_HF	rs1853231	9:10471115	A:0.329924	2493	0.00148968	0.25997	0.0818367
STATUS_AMD	rs2072196	22:29305513	T:0.283151	2285	0.00149141	-0.251012	0.0790252
STATUS_BPH	rs2618405	3:12013264	G:0.212468	786	0.00149146	-0.481389	0.151555
HDL_MEDIAN	rs6021266	20:49572654	G:0.44122	3360	0.00149243	0.952828	0.299747
STATUS_DIV	rs2677760	3:180385958	C:0.487086	2478	0.00149264	-0.21753	0.0684893
LDL_MEDIAN	rs6937531	6:144375888	T:0.250895	3352	0.00149316	-2.33411	0.734309
STATUS_HF	rs4798637	18:8390497	A:0.236969	2494	0.00149354	0.277639	0.0874194
STATUS_HYPOTHYR	rs10786489	10:100694587	G:0.274628	1411	0.00149386	0.315301	0.0992801
STATUS_HYPOTHYR	rs2155053	11:102109817	C:0.0616584	1411	0.00149512	-0.662155	0.208511
STATUS_GLAUCOMA	rs11254284	10:17018435	G:0.354959	1341	0.0014954	0.347844	0.109537
STATUS_COLONPOL	rs10832338	11:14954637	T:0.313278	1928	0.00149582	-0.233697	0.0735939
STATUS_VTE	rs12579073	12:25267066	C:0.473883	3178	0.00149756	0.245705	0.0773836
STATUS_AMD	rs4130269	2:165166579	C:0.233158	2286	0.00149865	-0.267545	0.0842675
LDL_MEDIAN	rs288746	7:155299433	C:0.115339	3351	0.00150112	3.15689	0.993639
STATUS_OHT	rs1946977	4:187686129	G:0.179348	1472	0.00150244	0.33631	0.105951
STATUS_DIV	rs1365600	8:18900643	A:0.29375	2480	0.00150294	-0.228544	0.0720024
STATUS_COLONPOL	rs737242	7:127241262	A:0.0733921	1928	0.00150302	0.432462	0.136247
STATUS_COLONPOL	rs10950561	7:15478932	C:0.183186	1927	0.00150495	-0.27837	0.0877107
STATUS_AMD	rs10260214	7:43529435	A:0.427165	2286	0.00150554	-0.219959	0.0693088
STATUS_GLAUCOMA	rs10120510	9:112286495	A:0.236411	1343	0.00150741	0.376022	0.118497
STATUS_ZOSTER	rs4877369	9:89514689	T:0.119153	3399	0.00150788	0.299805	0.0944815
STATUS_STATINSM	rs4668121	2:169684351	T:0.254654	752	0.00150919	0.441339	0.139096
TRIGLYCERIDES_MEDIAN	rs1600249	8:11397047	A:0.241024	3008	0.00151179	-6.22286	1.95975
STATUS_ZOSTER	rs4608193	13:22629386	T:0.22536	3399	0.00151268	0.236229	0.0744677
STATUS_COLONPOL	rs10487496	7:127173053	G:0.0731328	1928	0.00151316	0.433217	0.136569
STATUS_HF	rs383673	16:77789947	A:0.356456	2494	0.00151354	-0.255866	0.0806622
STATUS_COLONPOL	rs7913190	10:101488386	G:0.408454	1928	0.0015142	0.219768	0.0692849
STATUS_STATINSM	rs17441243	18:6989079	C:0.0791223	752	0.00151447	-0.823079	0.259491
LDL_MEDIAN	rs39109	7:29285791	T:0.274679	3353	0.00151576	-2.23783	0.70499
STATUS_DIV	rs352493	19:4131836	C:0.0544355	2480	0.00151713	-0.465901	0.146908
LDL_MEDIAN	rs2302109	19:1061829	G:0.480763	3353	0.00151774	-2.00342	0.631218
LDL_MEDIAN	rs2327200	6:9844962	A:0.272822	3352	0.00151981	2.27206	0.71595
STATUS_COLONPOL	rs2457564	6:160797630	T:0.418267	1927	0.00152046	-0.217729	0.0686678
TRIGLYCERIDES_MEDIAN	rs2069578	14:95773548	A:0.282081	3008	0.00152248	-5.90108	1.85961
STATUS_BPH	rs6553010	4:187693337	A:0.193384	786	0.00152422	0.505625	0.159501
STATUS_GLAUCOMA	rs6749992	2:25344949	T:0.498138	1343	0.00152851	0.346291	0.109267
HDL_MEDIAN	rs12375674	9:8442953	T:0.268278	3351	0.00152856	1.06234	0.334929
STATUS_STATINSM	rs34088	19:11404464	C:0.0698138	752	0.00152988	0.764153	0.241137
STATUS_COLONPOL	rs11726278	4:89106369	T:0.379149	1928	0.00153475	-0.2222	0.0701383
STATUS_HF	rs7864527	9:8543569	A:0.128909	2494	0.00153503	0.348825	0.11011
LDL_MEDIAN	rs4869133	5:95743375	G:0.094244	3353	0.00153543	-3.4562	1.09011
STATUS_BPH	rs290213	9:92635628	G:0.173664	786	0.00153594	0.522701	0.165004
STATUS_VTE	rs12511742	4:6347348	T:0.0793277	3183	0.00153802	-0.547145	0.172742
STATUS_VTE	rs17154889	5:102332964	A:0.308671	3183	0.00153826	0.260964	0.0823915
HDL_MEDIAN	rs4440154	3:121001588	C:0.376451	3359	0.00153897	0.976859	0.308173
STATUS_ZOSTER	rs1256331	1:21767595	A:0.230509	3399	0.00154051	0.23286	0.0735283
STATUS_BPH	rs1951596	14:24179488	T:0.361323	786	0.00154052	0.408454	0.128974
TRIGLYCERIDES_MEDIAN	rs13262219	8:40680311	A:0.421543	3008	0.00154078	5.39243	1.70119
STATUS_COLONPOL	rs967861	3:141490278	T:0.467583	1928	0.00154588	-0.218493	0.0690137
STATUS_COLONPOL	rs1826977	1:214850151	C:0.177127	1928	0.00154593	0.286929	0.0906304
STATUS_DIV	rs3800230	6:109104821	G:0.132513	2479	0.00154615	-0.31587	0.0997731
STATUS_HF	rs12492673	3:181184373	C:0.181636	2494	0.00154717	-0.32832	0.103712
LDL_MEDIAN	rs886293	11:17418796	T:0.28194	3350	0.00154728	-2.24505	0.708603
STATUS_VTE	rs1033067	2:214473338	C:0.312539	3182	0.00154779	0.258189	0.0815616
STATUS_GERD	rs820840	5:74006863	T:0.386624	785	0.00154923	-0.372036	0.117536
STATUS_COLONPOL	rs7640308	3:23584693	C:0.418786	1927	0.00154929	-0.219435	0.0693255
STATUS_HYPOTHYR	rs582052	10:6509161	G:0.461021	1411	0.00155058	-0.282089	0.0891264
STATUS_DIV	rs7201310	16:12421298	C:0.286809	2479	0.00155205	-0.234982	0.0742493
STATUS_GLAUCOMA	rs4952689	2:43954934	T:0.451601	1343	0.00155367	-0.336963	0.106483
STATUS_STATINSM	rs3811429	1:204154397	C:0.0964096	752	0.00155388	0.644875	0.203789
STATUS_STATINSM	rs11240593	1:204154766	C:0.0964096	752	0.00155388	0.644875	0.203789
STATUS_BPH	rs2358237	11:109581645	C:0.416031	786	0.00155687	-0.388596	0.122823
TRIGLYCERIDES_MEDIAN	rs2034633	15:85154779	C:0.134807	3008	0.00155888	-7.62762	2.40893
LDL_MEDIAN	rs12525521	6:144412958	A:0.0870862	3353	0.00156228	-3.60328	1.13831
LDL_MEDIAN	rs2029356	1:91981899	T:0.248434	3353	0.00156372	-2.31996	0.732961
STATUS_OHT	rs609201	18:7667822	G:0.101815	1488	0.00156481	0.414379	0.131034
STATUS_HYPOTHYR	rs2296126	10:6481761	C:0.481219	1411	0.00156635	-0.283346	0.0896067
STATUS_DIV	rs1057373	6:32921257	T:0.0979839	2480	0.0015705	0.375386	0.118743
STATUS_CATARACT	rs7776530	7:151177796	C:0.326793	3262	0.00157092	-0.22852	0.0722877
STATUS_OHT	rs4966013	15:97062907	G:0.288306	1488	0.00157181	-0.305156	0.0965353
TRIGLYCERIDES_MEDIAN	rs1327884	1:70248382	G:0.0821417	3007	0.00157697	9.48342	2.99821
STATUS_BPH	rs9469529	6:33695421	G:0.101145	786	0.00157767	0.63416	0.200683
STATUS_COLONPOL	rs8048608	16:77175922	T:0.0720954	1928	0.00157894	-0.40913	0.129481
STATUS_ZOSTER	rs12456376	18:7952217	A:0.295822	3399	0.00158282	-0.232291	0.0735318
STATUS_HYPOTHYR	rs10853223	18:12273759	C:0.433735	1411	0.00158348	0.275838	0.08732
STATUS_CATARACT	rs2734583	6:31613459	C:0.106792	3254	0.00158433	-0.345951	0.109521
STATUS_BPH	rs12434438	14:61267051	G:0.21374	786	0.00158605	-0.48068	0.152188
STATUS_VTE	rs7585481	2:228286053	C:0.242538	3183	0.00158605	0.272488	0.0862725
HDL_MEDIAN	rs1855531	10:44209658	A:0.39747	3360	0.00158905	-0.959124	0.303473
STATUS_CATARACT	rs6424278	1:231284033	G:0.218664	3263	0.00159283	0.266587	0.0844374
TRIGLYCERIDES_MEDIAN	rs12072181	1:238052499	A:0.249335	3008	0.00159293	6.08751	1.92638
HDL_MEDIAN	rs6433453	2:174508924	C:0.383001	3359	0.00159326	-0.974968	0.308561
STATUS_HYPOTHYR	rs1283155	12:50726016	T:0.231042	1411	0.00159389	0.321066	0.101699
STATUS_AMD	rs884013	18:44710128	T:0.0527352	2285	0.00159449	0.484353	0.153426
STATUS_GERD	rs12567614	1:224611043	T:0.426752	785	0.0015977	-0.359522	0.113905
STATUS_HF	rs4555525	3:110293214	T:0.45947	2492	0.00159905	-0.242234	0.0767516
STATUS_CATARACT	rs9411216	9:138695308	A:0.11588	3262	0.00159983	-0.333248	0.105594
STATUS_GLAUCOMA	rs6780808	3:186924813	A:0.390916	1343	0.00160332	-0.350882	0.111204
STATUS_COLONPOL	rs738807	22:22564245	T:0.13667	1928	0.00160618	0.322686	0.102285
STATUS_HF	rs2700990	7:37349302	T:0.233561	2494	0.0016065	-0.293259	0.0929587
STATUS_ZOSTER	rs1386689	8:18708302	T:0.085025	3399	0.00160822	0.342866	0.108694
HDL_MEDIAN	rs1573023	10:100743717	T:0.197619	3360	0.00161005	-1.20435	0.381528
STATUS_GLAUCOMA	rs376892	6:33080865	T:0.26694	1343	0.00161203	0.359627	0.114032
STATUS_OHT	rs17177078	16:24718182	T:0.078293	1488	0.00161363	-0.573086	0.181734
STATUS_HF	rs2997977	1:235735991	A:0.34583	2494	0.0016159	-0.254013	0.0805619
STATUS_AMD	rs11023350	11:14818093	G:0.454068	2286	0.00161657	-0.22317	0.0707824
STATUS_HF	rs4878094	9:89336056	G:0.196271	2494	0.00162131	0.292103	0.0926709
STATUS_STATINSM	rs11264359	1:153549453	G:0.250665	752	0.00162259	0.441624	0.140117
STATUS_GERD	rs7740824	6:160728891	T:0.28535	785	0.0016233	0.413574	0.131223
HDL_MEDIAN	rs12293365	11:91929144	C:0.390444	3359	0.00162526	-0.986471	0.312777
STATUS_BPH	rs11144072	9:76518970	C:0.101781	786	0.00162535	-0.684085	0.217079
TRIGLYCERIDES_MEDIAN	rs2385114	8:126516490	T:0.484707	3008	0.00162744	5.23371	1.65948
STATUS_BPH	rs6847693	4:187698638	C:0.156489	786	0.0016327	0.567833	0.180264
TRIGLYCERIDES_MEDIAN	rs12048343	1:70222612	C:0.0823627	3005	0.00163283	9.44648	2.99617
STATUS_DIV	rs10759014	9:8875476	G:0.229839	2480	0.00163347	-0.250214	0.0794364
TRIGLYCERIDES_MEDIAN	rs11023350	11:14818093	G:0.457447	3008	0.00163621	5.29876	1.68095
STATUS_CATARACT	rs17779293	4:6491405	T:0.338492	3263	0.00163623	-0.227513	0.0722409
HDL_MEDIAN	rs6548032	2:30841879	A:0.300446	3360	0.00163649	1.03427	0.328142
STATUS_CATARACT	rs2737290	16:77455007	T:0.186178	3263	0.00163814	0.280636	0.0891183
STATUS_COLONPOL	rs2272374	7:127122494	A:0.0744295	1928	0.00164007	0.426149	0.135342
STATUS_VTE	rs6860588	5:102308201	T:0.310556	3183	0.00164044	0.258442	0.0820812
TRIGLYCERIDES_MEDIAN	rs984950	1:70232474	C:0.0822806	3008	0.0016416	9.43998	2.99561
TRIGLYCERIDES_MEDIAN	rs11209583	1:70216637	A:0.0822806	3008	0.0016416	9.43998	2.99561
STATUS_AMD	rs3782235	12:55201814	A:0.489064	2286	0.00164239	0.216262	0.0686924
STATUS_DIV	rs13231	6:161059847	G:0.289113	2480	0.00164384	0.237683	0.0755025
STATUS_VTE	rs656068	18:8381829	C:0.331134	3183	0.00164443	-0.269425	0.0855885
STATUS_CATARACT	rs9654749	7:72778322	T:0.126506	3237	0.00164662	-0.324436	0.103077
STATUS_HF	rs1549997	9:8771034	A:0.161588	2494	0.00165334	-0.339921	0.108037
STATUS_VTE	rs17527619	10:72025812	A:0.0914807	3181	0.00165382	0.386186	0.122745
STATUS_BPH	rs4144267	14:91982929	C:0.269084	786	0.00165644	0.449293	0.142824
STATUS_STATINSM	rs894984	1:209741748	T:0.192154	752	0.00165966	-0.53693	0.170713
STATUS_GERD	rs10244178	7:29523597	G:0.312102	785	0.00166082	0.405355	0.128889
STATUS_HF	rs12339187	9:136369148	G:0.172614	2494	0.00166545	-0.329815	0.104896
STATUS_STATINSM	rs7178698	15:92746723	G:0.180851	752	0.00166576	-0.564666	0.179593
STATUS_HF	rs10786489	10:100694587	G:0.266239	2494	0.00166815	0.274036	0.0871692
STATUS_AMD	rs4646410	17:17349424	C:0.274934	2286	0.00167101	-0.248841	0.0791677
STATUS_COLONPOL	rs1010411	8:18440225	G:0.0908147	1927	0.00167119	0.392823	0.124976
STATUS_HF	rs10832338	11:14954637	T:0.324779	2494	0.00167233	-0.265357	0.0844283
STATUS_AMD	rs10780599	9:85182797	T:0.410761	2286	0.00167422	-0.222222	0.0707116
STATUS_STATINSM	rs2239591	2:169710184	A:0.21875	752	0.00167506	0.463814	0.147593
TRIGLYCERIDES_MEDIAN	rs10518301	4:120454573	G:0.370844	3008	0.0016775	5.49608	1.7476
LDL_MEDIAN	rs668525	1:70323927	G:0.0951387	3353	0.0016792	3.37005	1.07178
TRIGLYCERIDES_MEDIAN	rs1531212	19:13812830	T:0.24385	3008	0.00168022	-6.1386	1.9522
STATUS_CATARACT	rs3117294	6:29761308	G:0.330218	3263	0.00168226	0.224898	0.0715948
STATUS_COLONPOL	rs204994	6:32262976	A:0.212396	1928	0.00168683	-0.260964	0.0830975
LDL_MEDIAN	rs12933503	16:81448590	A:0.440483	3352	0.00168976	2.03551	0.647737
STATUS_HF	rs867858	8:11653747	G:0.310946	2494	0.00169486	0.257411	0.0820023
HDL_MEDIAN	rs11020015	11:91955514	A:0.449241	3359	0.00169568	-0.95937	0.305389
STATUS_AMD	rs4503212	X:46826402	G:0.250219	2286	0.00169624	-0.221396	0.0705345
STATUS_VTE	rs3776874	5:102310216	A:0.325793	3183	0.00169796	0.256527	0.0817346
STATUS_STATINSM	rs6017999	20:44786416	T:0.355053	752	0.00169829	0.411697	0.131177
STATUS_STATINSM	rs2425903	20:44784743	T:0.355053	752	0.00169829	0.411697	0.131177
HDL_MEDIAN	rs10484824	6:39638406	C:0.157887	3360	0.00170014	1.30999	0.417101
STATUS_STATINSM	rs164156	1:160609935	C:0.280959	751	0.00171183	-0.455212	0.14515
STATUS_AMD	rs6559722	9:85201248	A:0.4007	2286	0.00171345	-0.225994	0.0720674
STATUS_ZOSTER	rs1360457	10:33656935	T:0.110179	3399	0.00171709	0.302851	0.0965956
STATUS_HF	rs7119	15:75564687	A:0.421612	2494	0.00171739	0.243893	0.0777921
STATUS_GLAUCOMA	rs6496327	15:84781904	T:0.342144	1343	0.00171998	-0.366067	0.116777
STATUS_DIV	rs13225343	7:133772980	G:0.286204	2479	0.0017203	-0.233373	0.0744482
STATUS_COLONPOL	rs2069596	14:95780932	A:0.141671	1927	0.0017209	-0.305966	0.0976092
STATUS_DIV	rs17224513	7:131837436	A:0.090121	2480	0.00172329	-0.36478	0.116387
STATUS_BPH	rs3783932	14:92260536	T:0.0820611	786	0.00172438	0.70711	0.225625
STATUS_STATINSM	rs241425	6:32912887	T:0.453457	752	0.00172759	0.386533	0.123357
STATUS_GLAUCOMA	rs12532878	7:100050190	A:0.220774	1343	0.00173136	0.371527	0.118592
STATUS_GLAUCOMA	rs7013593	8:125779150	T:0.2379	1343	0.00173277	-0.425052	0.135687
STATUS_GLAUCOMA	rs10511830	9:28634923	G:0.0513775	1343	0.00173628	-1.06382	0.339664
STATUS_HYPOTHYR	rs10899600	11:78555076	G:0.252128	1410	0.00174251	-0.32378	0.103413
STATUS_GLAUCOMA	rs477233	X:23615096	C:0.417722	1343	0.00174548	0.279564	0.0893051
STATUS_DIV	rs1006877	3:141536456	C:0.48527	2478	0.00174824	0.219154	0.0700178
STATUS_STATINSM	rs3819166	18:45356100	A:0.159787	751	0.0017505	-0.576358	0.184164
HDL_MEDIAN	rs4518438	5:88193308	T:0.479315	3360	0.00175462	-0.953025	0.304343
STATUS_GLAUCOMA	rs3745968	19:38564250	G:0.112435	1343	0.00175503	-0.592035	0.189219
LDL_MEDIAN	rs7686711	4:113561170	A:0.36228	3351	0.00175503	2.08317	0.66526
STATUS_STATINSM	rs9633766	10:17052104	T:0.484043	752	0.00175692	0.406685	0.129993
STATUS_GERD	rs6426551	1:224608672	A:0.257325	785	0.00176079	-0.39643	0.126741
STATUS_AMD	rs9657034	8:68628234	A:0.397593	2285	0.00176133	-0.22484	0.0718848
STATUS_COLONPOL	rs2504926	6:160796280	G:0.421162	1928	0.0017616	-0.21411	0.0684552
STATUS_COLONPOL	rs2076828	6:160792776	G:0.421162	1928	0.0017616	-0.21411	0.0684552
HDL_MEDIAN	rs711747	16:55504148	G:0.433909	3359	0.00176232	0.951696	0.304044
TRIGLYCERIDES_MEDIAN	rs804280	8:11650107	G:0.411237	3008	0.00176501	5.37255	1.71648
LDL_MEDIAN	rs1573477	21:44685340	G:0.322547	3353	0.00177093	2.1236	0.678747
STATUS_CATARACT	rs4716801	7:157381124	G:0.457095	3263	0.00177268	-0.21145	0.0676449
TRIGLYCERIDES_MEDIAN	rs2898295	8:11633378	A:0.476064	3008	0.00177692	5.24067	1.67541
TRIGLYCERIDES_MEDIAN	rs11653361	17:9100292	G:0.119847	3008	0.00177735	7.98543	2.55295
STATUS_VTE	rs657152	9:135129086	T:0.403079	3183	0.0017777	0.248993	0.0796764
STATUS_VTE	rs9386046	6:144095189	T:0.378417	3183	0.00177842	-0.253836	0.0812292
STATUS_STATINSM	rs2526632	7:18999334	G:0.416888	752	0.00177927	-0.403321	0.129071
STATUS_COLONPOL	rs1030143	2:214650144	G:0.184484	1927	0.00177939	-0.269127	0.0861266
STATUS_COLONPOL	rs11150394	16:80206955	A:0.216546	1928	0.00178053	-0.255794	0.0818647
STATUS_HYPOTHYR	rs4147359	10:6148445	A:0.340184	1411	0.00178164	0.28239	0.0903818
STATUS_CATARACT	rs2648708	10:12641445	T:0.106344	3263	0.00178185	-0.345029	0.110432
STATUS_BPH	rs4673618	2:212019088	A:0.382952	786	0.00178524	0.410846	0.131521
STATUS_VTE	rs11047887	12:25239939	A:0.473453	3183	0.00178569	0.241568	0.0773329
STATUS_GLAUCOMA	rs10784924	12:70213514	C:0.0670142	1343	0.00178585	0.584396	0.187084
STATUS_DIV	rs1567540	11:78801732	G:0.173457	2479	0.00178724	0.288887	0.0924887
STATUS_HYPOTHYR	rs1391514	15:22720226	G:0.228916	1411	0.00178746	0.321158	0.102822
LDL_MEDIAN	rs961283	16:81454772	C:0.395137	3352	0.00178947	2.05282	0.656769
STATUS_BPH	rs7795096	7:151177522	C:0.473282	786	0.00179099	0.402337	0.128836
STATUS_HYPOTHYR	rs4426564	2:96144713	C:0.341247	1411	0.00179196	-0.292785	0.0937599
HDL_MEDIAN	rs244755	5:88131541	G:0.298303	3359	0.00179247	-1.01457	0.32465
LDL_MEDIAN	rs11209577	1:70134421	C:0.0713007	3352	0.00179511	3.81044	1.21946
STATUS_HF	rs2380935	9:4078131	T:0.331124	2490	0.00179829	-0.25923	0.0830421
STATUS_HYPOTHYR	rs2663330	17:824676	A:0.125797	1411	0.00180413	-0.431495	0.138268
STATUS_ZOSTER	rs6604651	1:215262086	G:0.47867	3399	0.00180693	0.201035	0.064429
STATUS_STATINSM	rs2143044	20:44782124	C:0.355718	752	0.00180969	0.40949	0.131255
STATUS_HF	rs1323563	13:75332378	C:0.0829992	2494	0.00180975	0.417886	0.133947
STATUS_STATINSM	rs1020819	3:53737753	G:0.183511	752	0.00181179	-0.537836	0.172413
STATUS_HYPOTHYR	rs4145727	9:85248784	T:0.130404	1411	0.00181207	-0.419873	0.1346
STATUS_BPH	rs2618402	3:12014799	G:0.168575	786	0.00181285	-0.508241	0.162935
STATUS_ZOSTER	rs4986790	9:119515123	G:0.0556046	3399	0.0018168	-0.513041	0.164507
HDL_MEDIAN	rs6718188	2:174469857	T:0.358631	3360	0.00181801	-0.974865	0.312362
STATUS_OHT	rs2878172	14:54443420	G:0.421035	1488	0.00181924	-0.268117	0.085983
STATUS_BPH	rs4757143	11:13285715	C:0.150127	786	0.00181981	-0.546814	0.175364
HDL_MEDIAN	rs2076699	1:85589883	A:0.185825	3358	0.00182015	-1.198	0.383899
TRIGLYCERIDES_MEDIAN	rs4447863	4:9548067	C:0.487197	3007	0.00182204	5.22178	1.67333
STATUS_CATARACT	rs999943	6:33732711	C:0.302482	3263	0.00182435	-0.230963	0.0740875
STATUS_HF	rs16856473	1:204156155	A:0.0724027	2493	0.00182483	0.428759	0.137539
TRIGLYCERIDES_MEDIAN	rs4841600	8:11725557	T:0.442224	3003	0.00182528	5.31169	1.70243
STATUS_STATINSM	rs4677284	3:73577493	C:0.1875	752	0.00182538	0.476859	0.152974
STATUS_HF	rs4388509	9:74983219	C:0.388933	2494	0.00182583	0.241103	0.0773462
STATUS_BPH	rs2498804	14:104304140	T:0.316158	786	0.0018264	-0.409822	0.131476
STATUS_HYPOTHYR	rs10883221	10:100610499	T:0.222537	1411	0.00183073	0.327752	0.10517
STATUS_HYPOTHYR	rs4508137	10:100477627	G:0.494685	1411	0.00183299	0.273911	0.0879035
STATUS_GERD	rs818800	7:16813046	C:0.151592	785	0.00183555	0.550238	0.176606
STATUS_GERD	rs17094919	14:94054275	T:0.252866	785	0.00183778	0.415841	0.133485
STATUS_DIV	rs2099505	2:24893308	G:0.0921371	2480	0.00183779	-0.354789	0.113887
HDL_MEDIAN	rs17401815	3:23252842	G:0.081994	3360	0.00183951	1.73021	0.555005
TRIGLYCERIDES_MEDIAN	rs6784185	3:186955759	A:0.192819	3008	0.00183981	6.5938	2.11494
STATUS_AMD	rs2073327	22:27435558	G:0.242225	2283	0.00184079	-0.256449	0.0823329
STATUS_HYPOTHYR	rs9465914	6:20944192	G:0.125089	1411	0.00184189	-0.437454	0.140452
STATUS_OHT	rs3102724	8:120015988	A:0.331653	1488	0.00184346	-0.288472	0.0926266
STATUS_DIV	rs12139970	1:228473083	T:0.272287	2479	0.00184383	-0.237239	0.0761773
STATUS_GLAUCOMA	rs1453450	4:72618577	A:0.154877	1343	0.00184798	0.421978	0.135526
STATUS_CATARACT	rs1715364	20:4846896	C:0.466748	3263	0.00184964	0.21534	0.0691663
STATUS_BPH	rs11980379	7:50437475	C:0.274809	786	0.00184986	0.447073	0.143599
LDL_MEDIAN	rs796786	1:239069843	G:0.382941	3353	0.0018523	2.0446	0.656281
TRIGLYCERIDES_MEDIAN	rs6476056	9:28317563	C:0.477552	3007	0.00185475	5.18454	1.6642
STATUS_HF	rs4480754	15:21438034	G:0.249499	2493	0.00185492	0.266926	0.0857587
STATUS_OHT	rs8086690	18:6992680	T:0.101478	1488	0.00185537	-0.49212	0.158113
STATUS_STATINSM	rs7654329	4:166542428	A:0.452064	751	0.00185579	-0.399012	0.128201
HDL_MEDIAN	rs6883658	5:53313023	A:0.0797619	3360	0.00185623	-1.73227	0.556142
STATUS_HF	rs1330017	20:52523690	A:0.102446	2494	0.00185698	-0.417741	0.134227
STATUS_STATINSM	rs17519184	18:6976714	A:0.384309	752	0.00185857	-0.408691	0.13133
STATUS_AMD	rs8052915	16:77402331	C:0.406168	2286	0.00185934	-0.221944	0.0713229
TRIGLYCERIDES_MEDIAN	rs17599827	5:89554189	C:0.066988	3008	0.00186153	10.1509	3.2595
STATUS_VTE	rs11249206	1:25150569	C:0.495277	3176	0.00186234	0.243566	0.078283
STATUS_STATINSM	rs17474585	4:165018788	A:0.235372	752	0.00186285	0.455856	0.146518
STATUS_AMD	rs6928012	6:20836492	C:0.410542	2286	0.00187077	0.219056	0.0704355
STATUS_GLAUCOMA	rs795489	X:23610614	C:0.41586	1343	0.00187091	0.277185	0.0891272
STATUS_VTE	rs34597	5:60355914	C:0.10399	3183	0.00187252	0.358145	0.115169
STATUS_HF	rs1736067	8:11702927	A:0.228949	2494	0.00187523	0.278394	0.0895354
STATUS_GLAUCOMA	rs4475572	9:112217145	T:0.167535	1343	0.0018754	0.408361	0.131336
TRIGLYCERIDES_MEDIAN	rs10502416	18:12812702	T:0.227061	3008	0.00187556	6.20539	1.994
HDL_MEDIAN	rs7114479	11:2719804	C:0.390476	3360	0.00188104	-0.976985	0.314055
LDL_MEDIAN	rs34009	5:141961004	A:0.328363	3353	0.00188177	2.12165	0.682037
LDL_MEDIAN	rs7756163	6:132184356	C:0.382792	3353	0.00188315	2.05425	0.660413
HDL_MEDIAN	rs1566439	16:55582163	G:0.402381	3360	0.00188695	0.949495	0.305309
STATUS_STATINSM	rs6752770	2:191681808	G:0.273936	752	0.00188744	0.43919	0.141337
STATUS_COLONPOL	rs7274532	20:52595477	A:0.123703	1928	0.0018883	-0.314524	0.101222
STATUS_VTE	rs12248564	10:108883431	T:0.0978944	3182	0.00189379	0.374325	0.120501
STATUS_DIV	rs4252125	6:161072230	A:0.28871	2480	0.00189413	0.234458	0.0754769
STATUS_VTE	rs10488462	7:134160338	G:0.122901	3157	0.00189465	-0.407631	0.131229
STATUS_STATINSM	rs2211381	9:29081666	A:0.416112	751	0.00189593	0.40368	0.129965
HDL_MEDIAN	rs12524841	6:22388193	G:0.0683239	3359	0.00189723	1.83203	0.589393
STATUS_GLAUCOMA	rs2435953	15:84824571	G:0.330231	1343	0.00189749	-0.36916	0.11886
STATUS_BPH	rs16961268	13:102513784	A:0.0852417	786	0.00189882	0.728394	0.234541
STATUS_AMD	rs5764359	22:42595550	G:0.5	2285	0.00189969	0.21776	0.070121
STATUS_CATARACT	rs4140770	7:55108970	G:0.345081	3263	0.00190062	-0.219684	0.070744
STATUS_OHT	rs2309690	2:99740216	C:0.201949	1488	0.00190641	-0.345007	0.111133
STATUS_CATARACT	rs12186785	5:31446365	C:0.0896096	3253	0.00190813	0.381361	0.122854
STATUS_CATARACT	rs2012869	10:80523413	T:0.317806	3263	0.0019082	0.22552	0.072651
STATUS_GLAUCOMA	rs6023676	20:36235760	T:0.20551	1343	0.00191295	0.387013	0.124705
STATUS_GLAUCOMA	rs4313781	15:84773555	C:0.467958	1342	0.00191476	-0.341655	0.1101
STATUS_STATINSM	rs2425902	20:44783987	G:0.308511	752	0.00191485	0.416022	0.134065
STATUS_BPH	rs4638651	18:50083868	A:0.250636	786	0.00191543	0.448654	0.144585
STATUS_BPH	rs3730814	18:50072899	T:0.250636	786	0.00191543	0.448654	0.144585
STATUS_BPH	rs3730729	18:50058700	T:0.250636	786	0.00191543	0.448654	0.144585
STATUS_GERD	rs6709502	2:30864428	T:0.107643	785	0.00191936	0.63925	0.206048
STATUS_CATARACT	rs10517029	4:23570492	G:0.369552	3258	0.0019195	-0.214981	0.0692949
HDL_MEDIAN	rs3218322	22:35858044	A:0.306994	3360	0.00192011	0.99676	0.321041
STATUS_ZOSTER	rs6953698	7:127526902	G:0.193202	3398	0.00192086	0.24545	0.0791211
TRIGLYCERIDES_MEDIAN	rs6503695	17:37753059	C:0.340758	3008	0.00192419	5.50934	1.77467
STATUS_VTE	rs7526487	1:226891595	A:0.321698	3180	0.00192553	0.252386	0.081376
STATUS_HF	rs965934	10:100425944	A:0.356055	2494	0.00192575	0.247856	0.079916
STATUS_GLAUCOMA	rs1036278	9:8971644	C:0.414488	1339	0.00192579	0.334951	0.107998
STATUS_AMD	rs11895467	2:165174695	T:0.384296	2286	0.00192901	-0.225878	0.0728417
LDL_MEDIAN	rs405509	19:50100676	A:0.480167	3353	0.00193087	1.99819	0.643927
STATUS_ZOSTER	rs11993467	8:18701941	T:0.448956	3399	0.00193292	-0.202579	0.0653406
HDL_MEDIAN	rs11719179	3:53734761	G:0.218452	3360	0.00193305	1.12562	0.362776
STATUS_COLONPOL	rs2282872	7:13957517	C:0.459761	1926	0.00193384	-0.213087	0.0687331
TRIGLYCERIDES_MEDIAN	rs6080690	20:17350109	C:0.355053	3008	0.00193664	5.36373	1.72883
TRIGLYCERIDES_MEDIAN	rs1451678	11:14738197	T:0.492182	3006	0.00193741	-5.17553	1.66823
STATUS_ZOSTER	rs1041264	9:133607161	T:0.133461	3398	0.00193868	0.279254	0.0900973
LDL_MEDIAN	rs17779293	4:6491405	T:0.339099	3353	0.00193907	2.09191	0.674405
STATUS_GERD	rs4074308	12:55866681	T:0.329299	785	0.00193965	0.390344	0.125945
STATUS_VTE	rs6976760	7:134169964	T:0.224355	3178	0.00194193	-0.306203	0.0988079
STATUS_GLAUCOMA	rs230819	5:42841722	A:0.478779	1343	0.00194234	0.327016	0.105526
STATUS_VTE	rs11623285	14:23627482	G:0.134936	3183	0.00194254	0.322761	0.104154
STATUS_HYPOTHYR	rs7039397	9:28705838	A:0.240255	1411	0.00194541	-0.328657	0.106072
STATUS_CATARACT	rs163182	11:2800792	C:0.451014	3256	0.00194673	-0.214513	0.0692369
STATUS_GLAUCOMA	rs10867783	9:83428632	T:0.455324	1343	0.0019481	-0.330648	0.106728
LDL_MEDIAN	rs286680	16:81446793	T:0.304205	3353	0.00195721	2.16176	0.697543
STATUS_CATARACT	rs12698149	7:157595121	T:0.388293	3263	0.00196023	0.21854	0.0705833
STATUS_COLONPOL	rs2271808	4:57594359	T:0.386411	1928	0.00196073	-0.216426	0.0699023
STATUS_CATARACT	rs1019731	12:101388555	T:0.130288	3262	0.00196078	0.314633	0.101622
STATUS_HYPOTHYR	rs2291787	8:86428972	T:0.466336	1411	0.00196179	-0.268624	0.0867662
STATUS_AMD	rs2236868	1:167850620	T:0.475572	2272	0.00196577	0.218022	0.0704352
STATUS_GERD	rs479772	10:84614907	A:0.329936	785	0.00196649	0.387361	0.125147
STATUS_HF	rs17590006	1:85561858	G:0.236663	2493	0.00196939	0.27337	0.0883318
STATUS_COLONPOL	rs1153947	1:222027159	G:0.0765041	1928	0.00196959	0.414673	0.133991
STATUS_HF	rs12541751	8:40546412	T:0.064154	2494	0.00197118	0.457945	0.147985
STATUS_OHT	rs1042337	6:33012958	C:0.212366	1488	0.00197304	0.311193	0.100571
STATUS_STATINSM	rs12360161	10:108592969	G:0.0573333	750	0.0019737	0.778827	0.251709
STATUS_HF	rs266805	19:1327723	G:0.25	2494	0.00197403	-0.28832	0.0931834
LDL_MEDIAN	rs2439300	8:32552646	A:0.273188	3353	0.00197806	2.23935	0.723314
STATUS_BPH	rs499384	6:33690068	A:0.100509	786	0.00198187	0.621391	0.200906
STATUS_GLAUCOMA	rs12482513	21:31657678	A:0.0603127	1343	0.00198387	0.616578	0.19937
STATUS_HF	rs10088250	8:40551148	T:0.0645808	2493	0.00198573	0.456809	0.147722
STATUS_BPH	rs1951795	14:61241179	A:0.191476	786	0.00198744	-0.48876	0.158067
STATUS_VTE	rs505922	9:135139050	C:0.37826	3183	0.00198794	0.2481	0.0802384
HDL_MEDIAN	rs3788013	21:42714397	A:0.415923	3360	0.00198983	-0.947034	0.306069
STATUS_BPH	rs2881607	10:83799817	G:0.301527	786	0.00199194	-0.432105	0.139775
STATUS_HYPOTHYR	rs7908265	10:100638632	G:0.0708717	1411	0.00199638	0.504427	0.163204
STATUS_GLAUCOMA	rs403070	16:82362205	G:0.286513	1342	0.00199738	0.354859	0.114818
STATUS_HYPOTHYR	rs12033206	1:70331187	A:0.364894	1410	0.00199879	-0.285741	0.0924606
STATUS_STATINSM	rs702268	9:3898403	T:0.0824468	752	0.0020042	-0.790695	0.255921
LDL_MEDIAN	rs12131634	1:235324447	T:0.151361	3343	0.00200478	-2.74204	0.886826
HDL_MEDIAN	rs11891922	2:9567417	A:0.409795	3359	0.00200478	-0.937326	0.30315
TRIGLYCERIDES_MEDIAN	rs10815976	9:8844489	T:0.267388	3005	0.002005	-5.75133	1.85994
STATUS_BPH	rs2324237	4:23575140	C:0.168575	786	0.00200552	-0.510707	0.165309
STATUS_STATINSM	rs2290983	5:179991569	C:0.40758	752	0.00200667	0.384493	0.124462
STATUS_STATINSM	rs12086247	1:160031417	A:0.12766	752	0.00200694	-0.626918	0.202938
STATUS_AMD	rs10494839	1:201188817	C:0.287402	2286	0.0020077	-0.240022	0.0776999
TRIGLYCERIDES_MEDIAN	rs713178	3:12590984	G:0.24975	3001	0.00200788	-5.96916	1.93065
STATUS_GERD	rs12032174	1:235922791	C:0.391083	785	0.00201141	-0.358416	0.116047
STATUS_ZOSTER	rs3729848	8:11645339	T:0.138864	3399	0.00201243	-0.313234	0.101423
STATUS_BPH	rs9267487	6:31619329	C:0.0585987	785	0.00201328	-0.84699	0.274261
STATUS_GERD	rs12445110	16:77410183	C:0.202046	782	0.00201402	-0.408024	0.132125
STATUS_GERD	rs9297055	6:10149866	C:0.15414	785	0.00201505	0.522171	0.169097
STATUS_BPH	rs17732233	2:1498071	T:0.329936	785	0.00201516	0.413112	0.13378
STATUS_ZOSTER	rs4606022	8:11392342	G:0.368049	3399	0.00201637	0.205814	0.0666538
LDL_MEDIAN	rs291328	9:10077519	T:0.337761	3350	0.00201886	2.09629	0.678436
STATUS_VTE	rs17557788	18:7811427	T:0.344015	3183	0.00202017	-0.260744	0.0844585
STATUS_HYPOTHYR	rs4878104	9:89382811	T:0.347271	1411	0.00202018	0.284861	0.0922703
STATUS_HYPOTHYR	rs819005	7:16805668	A:0.413891	1411	0.00202315	-0.280934	0.0910109
TRIGLYCERIDES_MEDIAN	rs7563013	2:23787591	A:0.288896	3008	0.00202445	5.63112	1.82276
STATUS_BPH	rs8078000	17:6888303	A:0.221374	786	0.00202461	-0.450863	0.146071
STATUS_AMD	rs11602256	11:67900859	T:0.324508	2285	0.00202677	0.226819	0.0734927
STATUS_HYPOTHYR	rs3213122	12:54649933	A:0.0832743	1411	0.00202787	0.460778	0.149307
STATUS_GERD	rs3739456	9:111940606	C:0.252229	785	0.0020289	-0.395737	0.128237
STATUS_COLONPOL	rs2426522	20:52564784	G:0.117739	1928	0.00202966	-0.321615	0.104222
STATUS_ZOSTER	rs3014878	1:151609802	T:0.107006	3397	0.00203134	-0.355426	0.115188
STATUS_BPH	rs2946571	1:110723663	T:0.289809	785	0.00203748	0.441834	0.143233
HDL_MEDIAN	rs10786489	10:100694587	G:0.269643	3360	0.00203976	-1.06061	0.343596
STATUS_STATINSM	rs12478601	2:43575012	C:0.430851	752	0.00203982	0.400318	0.129789
HDL_MEDIAN	rs2276338	2:9563240	C:0.411012	3360	0.00204176	-0.935093	0.302961
STATUS_HYPOTHYR	rs735479	11:78558182	A:0.249822	1405	0.00204609	-0.321218	0.104175
STATUS_HYPOTHYR	rs1847472	6:91029880	T:0.335106	1410	0.00204811	0.280573	0.0910017
STATUS_DIV	rs10247238	7:18909429	T:0.338911	2480	0.0020482	-0.21989	0.0713199
STATUS_CATARACT	rs4795843	17:23006246	C:0.251609	3263	0.00204842	-0.240176	0.0779003
STATUS_COLONPOL	rs13059202	3:64515692	A:0.150156	1928	0.00204996	-0.290634	0.0942729
STATUS_VTE	rs7089234	10:108877889	G:0.0981778	3183	0.00205174	0.371439	0.120494
STATUS_STATINSM	rs11573128	4:57592987	A:0.174202	752	0.00205958	-0.534853	0.173569
STATUS_GLAUCOMA	rs10926443	1:239488534	G:0.161206	1343	0.00205968	0.403963	0.131094
STATUS_ZOSTER	rs9460420	6:10319318	A:0.29391	3399	0.00205982	0.21744	0.0705638
STATUS_AMD	rs10868009	9:85251654	G:0.41488	2285	0.002061	0.21912	0.0711128
STATUS_GLAUCOMA	rs12721241	3:149924310	A:0.19583	1343	0.00206451	0.378355	0.122811
LDL_MEDIAN	rs17513276	6:90694146	C:0.0721742	3353	0.00206553	3.8277	1.24152
STATUS_GERD	rs11496005	7:16884996	A:0.340561	784	0.00206926	0.387122	0.125685
STATUS_VTE	rs12818993	12:21433214	A:0.0846686	3183	0.00207126	-0.510989	0.165915
STATUS_COLONPOL	rs7097078	10:70754367	A:0.381743	1928	0.00207129	-0.213873	0.0694434
STATUS_DIV	rs3788005	21:42575092	T:0.203226	2480	0.0020726	0.261849	0.0850263
STATUS_HYPOTHYR	rs693656	10:100391735	C:0.201276	1411	0.00207322	0.332027	0.107817
STATUS_ZOSTER	rs11243480	9:133575002	T:0.322448	3399	0.00207426	-0.218583	0.0709826
STATUS_COLONPOL	rs1351313	3:141497453	A:0.467583	1928	0.00207577	0.211932	0.0688275
STATUS_AMD	rs6805519	3:33057192	C:0.0811461	2286	0.00207637	-0.415671	0.134998
TRIGLYCERIDES_MEDIAN	rs11995252	8:122691090	C:0.0620219	3007	0.00208065	10.5368	3.41975
STATUS_BPH	rs7955850	12:6045840	G:0.116412	786	0.00208315	-0.617404	0.200579
STATUS_AMD	rs2277175	9:85154555	T:0.153106	2286	0.00208464	0.301261	0.0978787
STATUS_OHT	rs831157	13:110572869	A:0.0544355	1488	0.00209036	0.522831	0.169911
TRIGLYCERIDES_MEDIAN	rs9920813	15:89376423	A:0.145445	3008	0.00209154	-7.22196	2.34509
STATUS_COLONPOL	rs9876906	3:106634876	T:0.115405	1928	0.00209166	0.336676	0.109421
STATUS_COLONPOL	rs751554	3:106620533	A:0.115405	1928	0.00209166	0.336676	0.109421
STATUS_GERD	rs2025896	1:70177824	A:0.457325	785	0.00209265	-0.354823	0.115324
STATUS_STATINSM	rs4371513	3:64609618	G:0.204787	752	0.00209492	-0.516322	0.167831
STATUS_DIV	rs151769	16:11248080	T:0.319758	2480	0.002098	-0.223378	0.0726196
HDL_MEDIAN	rs8112883	19:7130320	T:0.286012	3360	0.00209853	1.03096	0.334909
STATUS_OHT	rs209474	6:33032562	G:0.426411	1488	0.00209865	-0.265917	0.0864517
STATUS_CATARACT	rs230530	4:103673010	C:0.44407	3263	0.00209974	0.211927	0.0689024
STATUS_HF	rs6788663	3:189675080	T:0.352387	2493	0.00210035	-0.248543	0.0808095
STATUS_ZOSTER	rs4452682	6:3360301	A:0.411566	3398	0.00210658	0.204855	0.0666243
STATUS_OHT	rs2031214	9:8415422	G:0.496976	1488	0.00210746	-0.262956	0.0855236
STATUS_VTE	rs1156793	9:8368662	G:0.205938	3183	0.00210976	-0.318404	0.103569
STATUS_DIV	rs2375886	9:85153688	A:0.354435	2480	0.00211756	0.216304	0.0703832
STATUS_AMD	rs1993116	11:14866810	T:0.4007	2286	0.00212065	0.222007	0.0722493
LDL_MEDIAN	rs785442	15:27947766	T:0.275656	3352	0.00212189	2.20604	0.717407
STATUS_CATARACT	rs7073015	10:78315073	G:0.211278	3254	0.00212341	-0.25486	0.0829513
STATUS_OHT	rs1535675	9:8415017	T:0.492944	1488	0.00212362	-0.26294	0.0855819
STATUS_CATARACT	rs1041981	6:31648763	A:0.332823	3263	0.00212512	-0.223978	0.0729057
STATUS_HF	rs2056576	7:22727727	T:0.313953	2494	0.00212783	0.252435	0.0821786
STATUS_HF	rs1330	11:17272605	A:0.343825	2494	0.00212836	-0.247313	0.080513
STATUS_HF	rs16856462	1:204154604	C:0.0759824	2494	0.00213004	0.415751	0.135359
STATUS_DIV	rs1368582	17:62920384	G:0.0860887	2480	0.00213688	-0.362518	0.118064
TRIGLYCERIDES_MEDIAN	rs12470949	2:23788320	T:0.288449	3004	0.00213746	5.60414	1.82361
STATUS_CATARACT	rs10824493	10:78584603	A:0.101747	3263	0.00214261	-0.340106	0.110794
STATUS_VTE	rs6980478	8:65883288	G:0.172533	3182	0.00214384	0.298672	0.0973017
STATUS_OHT	rs11759328	6:130054066	T:0.188844	1488	0.00214472	-0.348941	0.113683
STATUS_GERD	rs2240983	7:43447162	T:0.149682	785	0.00214519	-0.480946	0.156693
STATUS_OHT	rs1478441	5:52240700	C:0.212366	1488	0.00214668	-0.337468	0.109955
STATUS_GLAUCOMA	rs7683903	4:72615591	A:0.151526	1343	0.00214671	0.418984	0.136515
STATUS_VTE	rs13278868	8:65883751	T:0.171693	3183	0.00214837	0.2991	0.097461
STATUS_STATINSM	rs13116864	4:175885385	C:0.198803	752	0.00214903	-0.524659	0.170964
STATUS_AMD	rs3856806	3:12450557	T:0.132456	2280	0.00214975	0.309785	0.100949
STATUS_HYPOTHYR	rs10492559	13:99949135	C:0.248758	1409	0.00215046	0.301591	0.098282
STATUS_AMD	rs5882	16:55573593	G:0.31671	2286	0.00215112	0.231519	0.0754493
STATUS_HF	rs16856468	1:204154946	G:0.0761828	2494	0.00215343	0.41527	0.135346
STATUS_OHT	rs1091811	7:73129148	T:0.157594	1488	0.00215537	0.332888	0.108505
STATUS_ZOSTER	rs4753404	11:91595670	A:0.177258	3399	0.00215543	0.254136	0.0828361
STATUS_GERD	rs9364554	6:160753654	T:0.284439	784	0.00216264	0.401861	0.13103
LDL_MEDIAN	rs26529	5:115212349	G:0.322494	3352	0.00216323	2.08265	0.678554
STATUS_HYPOTHYR	rs12748551	1:70339569	C:0.17234	1410	0.00216575	0.355635	0.115974
STATUS_OHT	rs4259003	3:144006245	A:0.179582	1484	0.00216585	0.31197	0.101735
STATUS_COLONPOL	rs1924810	13:43862182	C:0.468102	1928	0.00217114	0.210599	0.0686938
STATUS_VTE	rs2257062	21:31630172	C:0.063148	3183	0.00217216	0.438891	0.143165
STATUS_ZOSTER	rs10503636	8:18699074	C:0.47425	3398	0.00217502	-0.200938	0.0655538
STATUS_HYPOTHYR	rs1887027	10:6153788	A:0.229979	1411	0.00217638	-0.332391	0.108446
STATUS_AMD	rs2663330	17:824676	A:0.130577	2286	0.0021767	-0.323566	0.105568
STATUS_GERD	rs11791447	9:9239795	T:0.192994	785	0.00217757	-0.427954	0.139632
STATUS_COLONPOL	rs4736872	8:40570858	G:0.0835062	1928	0.00218096	0.39095	0.127578
STATUS_DIV	rs874269	19:45423785	T:0.0717742	2480	0.0021819	-0.384557	0.125496
STATUS_STATINSM	rs4912922	5:142861882	A:0.130984	752	0.00218365	0.574433	0.187475
LDL_MEDIAN	rs2281476	6:144370661	C:0.255668	3352	0.00218568	-2.25301	0.734801
TRIGLYCERIDES_MEDIAN	rs661561	6:138239024	T:0.317122	3002	0.00218692	5.26735	1.71784
STATUS_HYPOTHYR	rs1339221	1:215239229	T:0.31467	1411	0.00219146	-0.285788	0.0933039
STATUS_HF	rs10978082	9:9903373	A:0.148074	2492	0.00219204	-0.344754	0.112558
HDL_MEDIAN	rs2640480	1:111014771	G:0.304795	3358	0.00219465	0.996129	0.32501
STATUS_HYPOTHYR	rs1496530	8:86443150	G:0.385897	1411	0.00219825	-0.277264	0.0905486
STATUS_AMD	rs12768444	10:132872609	C:0.107612	2286	0.00220031	-0.358664	0.117142
STATUS_DIV	rs17695276	8:32171586	G:0.136492	2480	0.00220366	-0.292221	0.0954559
STATUS_CATARACT	rs429916	6:33086565	A:0.0717131	3263	0.00220405	-0.395137	0.129076
STATUS_ZOSTER	rs2301157	13:102496364	T:0.440277	3399	0.00220803	0.202428	0.0661373
STATUS_BPH	rs2293565	2:151039172	A:0.131679	786	0.00221142	-0.545643	0.178299
STATUS_STATINSM	rs10978082	9:9903373	A:0.15758	752	0.00221156	-0.565877	0.184912
STATUS_AMD	rs3794176	11:67551219	A:0.191196	2283	0.0022142	0.267623	0.0874617
STATUS_ZOSTER	rs13147721	4:72346185	A:0.153722	3399	0.00221495	0.260433	0.0851148
LDL_MEDIAN	rs3785143	16:54252607	T:0.0952878	3353	0.00221547	-3.31487	1.08255
STATUS_AMD	rs11872992	18:56191567	A:0.143482	2286	0.00221778	0.2981	0.0974371
HDL_MEDIAN	rs12142848	1:50690976	T:0.0739583	3360	0.00221856	-1.74004	0.568331
STATUS_AMD	rs1382656	4:164311516	T:0.244313	2286	0.00222179	-0.258292	0.0844404
STATUS_HF	rs11687903	2:169765968	G:0.283681	2494	0.00222183	-0.268961	0.0879287
STATUS_GLAUCOMA	rs7805942	7:151151864	C:0.0960536	1343	0.00222253	0.484343	0.158346
STATUS_OHT	rs4952689	2:43954934	T:0.448253	1488	0.00222855	-0.257014	0.0840478
STATUS_OHT	rs12985354	19:40529268	A:0.305462	1483	0.00222958	0.274305	0.0897064
STATUS_CATARACT	rs6710055	2:43302162	G:0.385688	3263	0.00223041	-0.214324	0.0700932
HDL_MEDIAN	rs3060	11:75189220	G:0.0973214	3360	0.0022334	-1.53394	0.501344
STATUS_ZOSTER	rs12786200	11:91618666	T:0.221895	3398	0.00223454	0.231498	0.0757236
STATUS_HYPOTHYR	rs10486733	7:43239649	A:0.440426	1410	0.00223558	-0.272226	0.0890499
STATUS_COLONPOL	rs7162712	15:68149614	C:0.405342	1928	0.00223575	0.215887	0.0706209
STATUS_DIV	rs953588	9:70894647	A:0.38246	2480	0.00223576	-0.212273	0.0694389
STATUS_VTE	rs4480156	8:65847702	C:0.217719	3183	0.00223911	0.274424	0.0897827
STATUS_HF	rs1534024	3:181167487	T:0.301724	2494	0.00223977	0.253013	0.08278
STATUS_GLAUCOMA	rs3773874	3:156377499	T:0.0781832	1343	0.00223986	0.53972	0.176585
STATUS_GERD	rs1530	16:77405595	C:0.433758	785	0.00224359	-0.356481	0.116652
LDL_MEDIAN	rs6939185	6:132180880	A:0.382941	3353	0.00224433	2.02141	0.66098
STATUS_OHT	rs1538228	10:80525381	T:0.231855	1488	0.00224468	0.291916	0.0955289
STATUS_DIV	rs2570054	17:63010733	G:0.412097	2480	0.00224626	-0.209758	0.0686474
STATUS_HYPOTHYR	rs589142	10:6497603	C:0.454642	1411	0.0022554	-0.272473	0.0892079
STATUS_STATINSM	rs11254314	10:17058324	C:0.442819	752	0.00225761	-0.403871	0.13224
STATUS_VTE	rs11242483	5:102351665	T:0.332077	3183	0.00225799	0.249892	0.0818242
STATUS_HYPOTHYR	rs4142967	6:91053070	T:0.456768	1411	0.00225843	0.266352	0.0872155
STATUS_CATARACT	rs595958	9:74750694	A:0.342323	3263	0.00225957	0.218852	0.0716653
STATUS_CATARACT	rs11695702	2:11839505	G:0.305854	3263	0.00226238	0.223347	0.0731462
STATUS_HF	rs6780015	3:106984787	G:0.147521	2481	0.00226655	0.288333	0.0944461
STATUS_CATARACT	rs10513684	3:172206904	T:0.0511799	3263	0.00226821	-0.463691	0.151897
STATUS_GERD	rs473585	10:84624981	T:0.329299	785	0.00227046	0.380824	0.124764
STATUS_GLAUCOMA	rs12138039	1:155184761	T:0.0562593	1342	0.00227237	0.619254	0.202894
STATUS_AMD	rs10493463	1:70266291	T:0.223632	2285	0.00227684	-0.265326	0.0869486
STATUS_CATARACT	rs587791	9:10308490	T:0.18342	3263	0.0022779	-0.275876	0.0904101
STATUS_BPH	rs6432774	2:151032646	T:0.131043	786	0.00228736	-0.54485	0.178631
STATUS_STATINSM	rs2494738	14:104317731	A:0.0744681	752	0.00228752	-0.859896	0.281922
STATUS_BPH	rs3791692	2:211972843	G:0.409033	786	0.00228861	0.395795	0.12977
STATUS_GLAUCOMA	rs2297922	10:80498251	C:0.15376	1343	0.00229012	0.417327	0.136839
STATUS_DIV	rs12934884	16:12430662	T:0.12379	2480	0.00229165	0.327602	0.107425
HDL_MEDIAN	rs1972927	15:89374453	A:0.42887	3353	0.00229328	0.924603	0.302979
STATUS_GERD	rs1123592	7:95070775	A:0.180255	785	0.00229364	-0.44053	0.144468
STATUS_HF	rs12535229	7:44172130	A:0.138532	2494	0.0022942	-0.353812	0.116033
HDL_MEDIAN	rs9916158	17:35435755	T:0.381959	3359	0.00229681	0.948416	0.31083
HDL_MEDIAN	rs7011323	8:41830189	A:0.473661	3360	0.00230086	-0.915466	0.300083
STATUS_DIV	rs4879696	9:33388606	A:0.120161	2480	0.00230117	-0.315249	0.103417
STATUS_BPH	rs4796576	17:6883990	G:0.356051	785	0.00230123	-0.402512	0.132044
LDL_MEDIAN	rs192598	16:81443634	A:0.306981	3352	0.00230272	2.12533	0.696721
STATUS_VTE	rs17508019	22:27464338	A:0.064288	3181	0.002307	0.432039	0.141765
STATUS_OHT	rs6584000	10:97170393	C:0.252352	1488	0.00230796	-0.31025	0.101807
STATUS_STATINSM	rs6706188	2:100106402	C:0.273936	752	0.00230902	0.435839	0.143024
STATUS_BPH	rs10137770	14:91992195	G:0.382166	785	0.00230962	0.39801	0.130614
STATUS_GERD	rs7081891	10:83811572	A:0.438854	785	0.00231845	0.35906	0.117876
STATUS_CATARACT	rs1715372	20:4858589	C:0.465501	3261	0.00231975	0.210717	0.0691802
STATUS_AMD	rs160607	11:67886182	A:0.388184	2285	0.00232162	0.218714	0.0718114
STATUS_DIV	rs7962446	12:20491579	G:0.253226	2480	0.00232466	-0.237197	0.0778901
STATUS_GLAUCOMA	rs2784607	9:10474849	C:0.216257	1341	0.00232503	0.378926	0.124433
STATUS_STATINSM	rs3863974	3:73581717	C:0.218085	752	0.00232542	0.438806	0.144099
STATUS_AMD	rs10513828	3:189730560	A:0.13189	2286	0.00232645	-0.324408	0.106536
STATUS_DIV	rs4659167	1:117523068	T:0.347782	2480	0.00232695	-0.214864	0.0705634
STATUS_GLAUCOMA	rs2576197	1:215188830	A:0.170886	1343	0.00232746	0.395675	0.129946
STATUS_GLAUCOMA	rs1542003	1:215086188	G:0.185406	1343	0.00233376	0.38934	0.1279
STATUS_COLONPOL	rs757699	7:13971235	G:0.381483	1928	0.0023339	0.218048	0.0716302
HDL_MEDIAN	rs6849717	4:9567817	C:0.473065	3360	0.00233852	-0.918926	0.301701
STATUS_AMD	rs6839886	4:164279107	C:0.244532	2286	0.00233988	-0.257268	0.0845354
STATUS_VTE	rs4657378	1:163066435	G:0.431354	3183	0.00234003	0.239013	0.0785376
LDL_MEDIAN	rs10774398	12:6113877	T:0.335828	3341	0.00234479	1.96937	0.646749
LDL_MEDIAN	rs6694951	1:70130826	A:0.0714286	3353	0.0023453	3.71086	1.21869
STATUS_CATARACT	rs6959028	7:18772576	A:0.406288	3260	0.00234686	0.210168	0.0690794
STATUS_CATARACT	rs4888867	16:77449191	T:0.241036	3263	0.00234701	-0.242006	0.0795446
STATUS_VTE	rs839517	2:212526022	T:0.218347	3183	0.0023487	-0.302272	0.0993603
LDL_MEDIAN	rs1044873	16:84513172	T:0.386818	3353	0.00234928	-1.99543	0.655434
STATUS_AMD	rs946262	1:201424852	T:0.208023	2281	0.00235783	-0.26481	0.0870796
STATUS_BPH	rs7022225	9:111576276	T:0.381679	786	0.00235942	-0.398238	0.130964
STATUS_OHT	rs1525608	2:217202000	T:0.420699	1488	0.00235954	0.261662	0.0860506
STATUS_GERD	rs4374321	2:214711556	T:0.305732	785	0.00236056	0.379811	0.124911
HDL_MEDIAN	rs875730	6:39572891	T:0.0873512	3360	0.00236171	1.61565	0.530968
TRIGLYCERIDES_MEDIAN	rs1016331	12:108108679	T:0.166888	3008	0.00236204	6.73869	2.21444
HDL_MEDIAN	rs102275	11:61314379	G:0.341071	3360	0.00236382	-0.958726	0.315104
STATUS_VTE	rs9403527	6:144089526	T:0.335218	3183	0.00236586	-0.256779	0.0844671
STATUS_AMD	rs207426	2:31403463	C:0.360114	2284	0.00236649	0.224617	0.0738893
STATUS_GLAUCOMA	rs9303193	17:5373129	T:0.414989	1341	0.00236711	-0.329294	0.108326
LDL_MEDIAN	rs763773	6:144434079	T:0.298298	3349	0.00236943	-2.10497	0.691999
HDL_MEDIAN	rs998676	4:9557662	G:0.473065	3360	0.00236964	-0.918824	0.302063
STATUS_AMD	rs10871570	18:71135956	G:0.185258	2286	0.00237462	0.269149	0.0885685
STATUS_CATARACT	rs1571207	10:12637118	G:0.43932	3263	0.0023756	0.206661	0.0680084
STATUS_VTE	rs12918342	16:77476097	A:0.068803	3183	0.00237596	-0.557	0.183302
STATUS_AMD	rs1496802	3:184507027	A:0.321304	2286	0.00237747	0.225074	0.0740737
STATUS_BPH	rs11695594	2:212035677	T:0.326972	786	0.00237761	-0.400174	0.131701
STATUS_BPH	rs3858406	11:109667268	A:0.41285	786	0.00238232	-0.37179	0.122384
STATUS_AMD	rs6727631	2:43323912	T:0.215442	2286	0.00238457	-0.259243	0.0853441
LDL_MEDIAN	rs1882074	7:37401748	G:0.110415	3351	0.00238749	-3.11014	1.02322
STATUS_DIV	rs4148876	6:32904770	T:0.0790323	2480	0.00238829	0.392885	0.12936
LDL_MEDIAN	rs16949819	16:77777084	G:0.250746	3352	0.00238867	-2.23577	0.735591
STATUS_GERD	rs6581128	12:55869939	A:0.326752	785	0.00238943	0.38256	0.125966
STATUS_VTE	rs10489628	1:67476695	T:0.392868	3183	0.00238985	0.234334	0.077161
STATUS_STATINSM	rs10794337	11:734185	G:0.113032	752	0.00238987	0.563796	0.185646
HDL_MEDIAN	rs12473402	2:9550169	C:0.412054	3360	0.00239053	-0.920403	0.302846
STATUS_COLONPOL	rs6098064	20:52593586	A:0.123444	1928	0.0023911	-0.307564	0.101279
STATUS_COLONPOL	rs7508679	19:7173832	T:0.397562	1928	0.00239864	-0.209795	0.069106
STATUS_COLONPOL	rs1551747	9:92701173	G:0.206539	1927	0.00240048	0.259031	0.0853307
STATUS_HF	rs721607	11:56754408	C:0.260225	2494	0.00240078	0.263104	0.0866735
STATUS_AMD	rs2938864	8:118081446	A:0.443958	2284	0.00240176	-0.219227	0.0722222
STATUS_CATARACT	rs2276269	18:45356000	T:0.441005	3263	0.00240245	0.208244	0.0686058
STATUS_STATINSM	rs11986485	8:41659544	T:0.262633	752	0.0024048	0.424017	0.139706
STATUS_COLONPOL	rs2302793	8:129177879	G:0.446317	1928	0.00240664	0.210329	0.0693048
STATUS_VTE	rs4737681	8:65846858	T:0.218033	3183	0.0024087	0.273115	0.0900007
STATUS_GLAUCOMA	rs3814993	7:18601802	C:0.256888	1343	0.0024096	-0.393891	0.129806
STATUS_VTE	rs7551188	1:25145787	C:0.478479	3183	0.00240976	-0.233791	0.0770456
STATUS_GLAUCOMA	rs13404220	2:235636710	A:0.224497	1343	0.00241035	-0.414765	0.136689
STATUS_VTE	rs2741023	2:234181453	A:0.355751	3182	0.00241166	-0.252291	0.0831488
STATUS_HYPOTHYR	rs6916495	6:132201958	T:0.0946137	1411	0.00241439	0.444163	0.146401
STATUS_GLAUCOMA	rs2818758	1:215189494	A:0.171258	1343	0.00241667	0.394431	0.130021
STATUS_DIV	rs7092155	10:70783522	T:0.352218	2480	0.00241932	-0.216458	0.0713616
STATUS_DIV	rs886550	7:43302768	T:0.115927	2480	0.00242258	-0.314687	0.103759
STATUS_GERD	rs3815902	19:7117138	T:0.244586	785	0.00242284	-0.392382	0.129379
STATUS_CATARACT	rs12686783	9:100901588	T:0.101747	3263	0.00242334	-0.337515	0.11129
STATUS_OHT	rs447910	9:10044994	C:0.43246	1488	0.00242335	-0.260461	0.0858826
STATUS_CATARACT	rs11100479	4:164232351	C:0.213301	3263	0.00242384	0.258265	0.0851605
STATUS_ZOSTER	rs7926821	11:91589865	T:0.177552	3399	0.00242531	0.250864	0.082725
STATUS_VTE	rs11992601	8:65858594	G:0.218102	3182	0.00242539	0.272924	0.0899997
STATUS_HYPOTHYR	rs12212193	6:91053490	G:0.457123	1411	0.00242573	0.264231	0.0871343
STATUS_GERD	rs7165654	15:56627331	A:0.229299	785	0.00242674	0.43159	0.14233
STATUS_DIV	rs6463180	7:43316714	A:0.285081	2480	0.00242761	-0.226097	0.0745647
STATUS_CATARACT	rs1899637	9:86765828	T:0.0750843	3263	0.00242779	-0.375044	0.123687
TRIGLYCERIDES_MEDIAN	rs3917740	1:167845890	T:0.202128	3008	0.002429	6.33137	2.08637
STATUS_OHT	rs3176793	12:9801987	A:0.188508	1488	0.00242924	0.321378	0.105995
STATUS_AMD	rs233575	X:15492887	C:0.356737	2286	0.00242973	0.186931	0.0616536
STATUS_GERD	rs11061209	12:129930941	A:0.331847	785	0.00243124	-0.363519	0.119903
STATUS_HF	rs2296126	10:6481761	C:0.47813	2492	0.00243251	-0.239587	0.0790294
STATUS_HYPOTHYR	rs3736061	5:179989837	T:0.0921332	1411	0.00243651	0.443809	0.146418
STATUS_BPH	rs1385741	6:47594917	C:0.416667	786	0.00243744	-0.386665	0.12757
LDL_MEDIAN	rs10515074	5:67601949	G:0.203847	3353	0.00243806	-2.41566	0.796399
STATUS_ZOSTER	rs1256341	1:21739416	G:0.28729	3399	0.00243959	0.211637	0.0698301
STATUS_HF	rs3768540	1:156327139	G:0.330794	2494	0.0024423	0.243598	0.0803849
STATUS_DIV	rs13439910	9:85175670	T:0.354663	2477	0.00244429	0.213067	0.0703157
HDL_MEDIAN	rs6432017	2:9611326	G:0.327381	3360	0.0024446	-0.965955	0.318543
STATUS_BPH	rs1409961	10:12648682	T:0.478372	786	0.00244604	-0.38047	0.12557
STATUS_BPH	rs1468772	1:154383112	C:0.302799	786	0.00245052	-0.414875	0.13695
STATUS_STATINSM	rs2324088	3:73583865	T:0.219041	751	0.00245099	0.436566	0.144113
STATUS_GLAUCOMA	rs7851829	9:8950329	G:0.139985	1343	0.00245143	0.437049	0.144275
TRIGLYCERIDES_MEDIAN	rs2299150	7:50657446	G:0.289395	3008	0.00245196	-5.54707	1.82964
STATUS_BPH	rs6415237	7:14327131	C:0.160077	784	0.0024542	-0.503798	0.166329
TRIGLYCERIDES_MEDIAN	rs7508679	19:7173832	T:0.4124	3008	0.00245558	-5.08473	1.67739
STATUS_VTE	rs11996540	8:65830821	T:0.21819	3183	0.00245925	0.272566	0.090006
STATUS_HF	rs12117452	1:235713905	A:0.243585	2494	0.00245987	-0.273518	0.0903227
STATUS_DIV	rs991760	6:32931545	T:0.0707661	2480	0.00246202	0.430411	0.142145
STATUS_OHT	rs2094453	9:111596732	T:0.21371	1488	0.0024641	0.305186	0.100798
STATUS_GERD	rs869557	3:65708881	A:0.197452	785	0.00246714	-0.41714	0.137791
STATUS_GERD	rs616935	1:239257975	C:0.479618	785	0.00247216	-0.353161	0.116681
STATUS_VTE	rs17800720	12:234714	G:0.421458	3183	0.00247424	0.231719	0.0765641
STATUS_STATINSM	rs9371028	6:10127069	A:0.156915	752	0.00247527	0.522857	0.172768
TRIGLYCERIDES_MEDIAN	rs10882589	10:97145471	A:0.0851064	3008	0.0024785	8.94333	2.95304
STATUS_OHT	rs1358087	3:127561580	G:0.363239	1488	0.00248055	0.269537	0.0890823
HDL_MEDIAN	rs16878172	7:14442706	T:0.0565476	3360	0.00248072	-1.9783	0.653342
STATUS_HF	rs12540820	7:22483883	C:0.107257	2494	0.00248287	0.360936	0.119301
STATUS_BPH	rs4132601	7:50438098	G:0.275445	786	0.0024834	0.434015	0.143459
TRIGLYCERIDES_MEDIAN	rs1616534	8:11703860	C:0.41107	3008	0.00248395	5.17085	1.70776
STATUS_STATINSM	rs1476194	7:35638555	C:0.0671543	752	0.002485	0.688736	0.227669
STATUS_COLONPOL	rs505579	11:78686267	G:0.248962	1926	0.00248696	-0.23915	0.0790598
TRIGLYCERIDES_MEDIAN	rs13301122	9:28266698	A:0.253158	3008	0.00248707	-5.76748	1.90505
LDL_MEDIAN	rs818707	9:115189788	A:0.125075	3350	0.0024889	-2.92586	0.966594
STATUS_GERD	rs5343	4:148684442	T:0.335032	785	0.00248894	0.371158	0.12271
STATUS_GLAUCOMA	rs2381349	4:38888405	A:0.317673	1341	0.00248911	0.33359	0.11029
STATUS_COLONPOL	rs6802157	3:141510672	T:0.482884	1928	0.00249043	-0.209063	0.069123
STATUS_BPH	rs11525418	11:109565048	C:0.472646	786	0.00250115	-0.363131	0.120115
STATUS_GLAUCOMA	rs2301582	17:5376987	A:0.414743	1343	0.00250343	-0.327671	0.108395
STATUS_HYPOTHYR	rs2439300	8:32552646	A:0.267541	1411	0.00250684	-0.305452	0.101059
STATUS_CATARACT	rs294868	9:10114920	C:0.244322	3258	0.00250966	-0.239504	0.079249
STATUS_AMD	rs6432801	2:165189268	C:0.230752	2286	0.00250999	-0.254856	0.0843298
STATUS_CATARACT	rs4710964	6:21216170	C:0.194359	3262	0.00251186	0.265708	0.0879271
HDL_MEDIAN	rs233046	1:85601993	A:0.293304	3360	0.00251206	0.987133	0.326415
STATUS_CATARACT	rs6749680	2:73539360	G:0.384002	3263	0.00251333	0.2102	0.0695627
STATUS_BPH	rs1571207	10:12637118	G:0.444656	786	0.00251347	-0.383217	0.126821
STATUS_AMD	rs2280141	10:124183171	C:0.5	2286	0.00251525	0.206964	0.0684972
STATUS_DIV	rs4646400	17:17366583	A:0.071371	2480	0.00251605	0.419833	0.138953
STATUS_VTE	rs9318373	13:75261722	A:0.398995	3183	0.00251701	0.234571	0.0776394
LDL_MEDIAN	rs3218020	9:21987872	T:0.351089	3351	0.00251727	-2.01995	0.668072
STATUS_ZOSTER	rs2237888	11:2789481	T:0.13504	3399	0.00251823	0.273682	0.0905889
STATUS_COLONPOL	rs8000903	13:43858248	C:0.467583	1928	0.00251865	0.207322	0.068625
STATUS_OHT	rs7786745	7:18389209	C:0.249328	1488	0.00251879	0.289556	0.0958455
HDL_MEDIAN	rs12597002	16:55559905	A:0.300566	3357	0.00251944	-0.999264	0.330523
TRIGLYCERIDES_MEDIAN	rs10454214	3:141583211	C:0.126039	3007	0.00252138	7.63752	2.52621
STATUS_ZOSTER	rs4657430	1:163504738	C:0.220212	3399	0.00252215	-0.243268	0.0805344
STATUS_GERD	rs653765	15:56829304	G:0.294757	782	0.00252521	0.39218	0.129848
STATUS_VTE	rs10977037	9:8383996	C:0.101948	3183	0.0025267	-0.446755	0.147926
HDL_MEDIAN	rs6136064	20:17243110	G:0.325446	3360	0.00252709	0.958383	0.317098
STATUS_GLAUCOMA	rs4878115	9:89458157	C:0.376396	1343	0.00252804	-0.336427	0.111401
STATUS_AMD	rs10980226	9:111958038	C:0.118985	2286	0.00253006	-0.331883	0.109905
STATUS_BPH	rs12435848	14:61246644	A:0.202806	784	0.00253051	-0.471815	0.156247
STATUS_HF	rs4657164	1:160427544	C:0.148416	2493	0.00253161	0.31799	0.105311
STATUS_VTE	rs495828	9:135144688	T:0.250787	3178	0.00253197	0.256551	0.0849648
STATUS_COLONPOL	rs6695915	1:43783158	G:0.0871369	1928	0.00253274	-0.359362	0.119018
STATUS_DIV	rs4261956	4:72560728	C:0.374546	2479	0.0025335	-0.217303	0.0719711
STATUS_GLAUCOMA	rs1736067	8:11702927	A:0.234177	1343	0.00253502	-0.396968	0.131484
STATUS_CATARACT	rs805262	6:31736712	A:0.469497	3262	0.0025354	-0.206006	0.0682344
LDL_MEDIAN	rs2358126	2:11847730	G:0.465255	3353	0.00253574	1.93468	0.64034
STATUS_GERD	rs1013465	16:81969614	T:0.398089	785	0.00253758	0.355679	0.117821
STATUS_COLONPOL	rs607230	18:6970523	T:0.285418	1927	0.00253814	0.22125	0.0732918
STATUS_AMD	rs2030062	15:22685079	C:0.221566	2286	0.00253908	0.253072	0.0838364
STATUS_STATINSM	rs830973	2:169804264	A:0.336	750	0.00254131	-0.417363	0.138274
STATUS_COLONPOL	rs1551570	19:10079030	C:0.462656	1928	0.00254258	0.209829	0.0695207
STATUS_ZOSTER	rs3773989	3:191748123	T:0.484991	3398	0.00254555	0.195003	0.0646161
STATUS_CATARACT	rs661469	10:84376073	C:0.171162	3263	0.00254658	-0.26525	0.0878965
HDL_MEDIAN	rs17148186	9:133545228	A:0.0861607	3360	0.00254771	1.63202	0.540424
STATUS_VTE	rs1037461	15:22615420	G:0.0732014	3183	0.00254905	0.394245	0.130655
STATUS_CATARACT	rs2576262	1:215121174	A:0.296353	3263	0.00254913	-0.226806	0.0751649
STATUS_ZOSTER	rs7630877	3:181144012	A:0.33348	3399	0.00255148	-0.211641	0.0701457
STATUS_STATINSM	rs2337107	18:44713321	A:0.413564	752	0.00255361	0.386612	0.128148
STATUS_VTE	rs10509323	10:72020785	T:0.0940936	3183	0.0025543	0.368193	0.122046
STATUS_HF	rs12447774	16:80183738	C:0.346832	2494	0.00255441	0.242135	0.0802618
STATUS_COLONPOL	rs991811	4:100729882	C:0.337915	1928	0.00255485	0.221051	0.0732741
STATUS_COLONPOL	rs7925012	11:100888177	C:0.502334	1928	0.0025559	-0.209891	0.0695776
STATUS_HF	rs2284675	2:169767205	T:0.282391	2493	0.00255744	-0.265917	0.0881552
STATUS_GERD	rs17053186	3:53575177	T:0.177707	785	0.00255746	0.482983	0.160116
LDL_MEDIAN	rs4888773	16:76874966	T:0.0666567	3353	0.00255836	3.8187	1.26505
STATUS_HF	rs489724	11:78625658	A:0.393745	2494	0.00256025	-0.24323	0.0806432
STATUS_DIV	rs10780596	9:85150660	C:0.355645	2480	0.00256056	0.212384	0.0704171
STATUS_OHT	rs10164798	2:69418849	C:0.428716	1487	0.00256701	-0.256178	0.0849587
STATUS_AMD	rs12903690	15:40402597	G:0.240481	2285	0.00256825	0.24556	0.0814412
HDL_MEDIAN	rs592762	1:120048878	A:0.414286	3360	0.0025717	-0.911157	0.302003
STATUS_OHT	rs11578770	1:159112260	T:0.0829973	1488	0.00257431	0.426857	0.141603
STATUS_GERD	rs701109	3:156381101	A:0.340764	785	0.00257535	0.375567	0.124593
HDL_MEDIAN	rs10899121	11:75169851	C:0.0972015	3359	0.0025772	-1.51117	0.500987
STATUS_HYPOTHYR	rs10757761	9:28650665	T:0.250532	1411	0.00258116	-0.312382	0.103655
STATUS_HYPOTHYR	rs7981045	13:40107236	G:0.275887	1410	0.00258196	0.295101	0.0979242
STATUS_OHT	rs7172568	15:92568890	T:0.273858	1488	0.00258251	-0.294046	0.0975761
STATUS_BPH	rs4420384	13:110762738	A:0.16199	784	0.00258382	-0.491103	0.162976
STATUS_AMD	rs7335602	13:102492514	A:0.0890201	2286	0.00258491	-0.392945	0.130407
STATUS_AMD	rs7541061	1:201429990	A:0.208534	2285	0.00258823	-0.262559	0.0871469
HDL_MEDIAN	rs4836727	9:118084401	A:0.38497	3360	0.00258908	0.935191	0.31018
STATUS_CATARACT	rs1641879	16:12545834	C:0.160074	3261	0.00259655	-0.275868	0.0915941
STATUS_AMD	rs6585827	10:124155605	A:0.499563	2286	0.0025975	0.206353	0.0685162
STATUS_COLONPOL	rs901934	8:18435454	T:0.0788382	1928	0.00259827	0.402047	0.133497
STATUS_HF	rs1805343	9:136468107	G:0.353448	2494	0.00259937	-0.24678	0.081945
HDL_MEDIAN	rs12054920	5:88197173	T:0.470229	3359	0.00259941	-0.916484	0.304097
STATUS_VTE	rs9451298	6:90717040	C:0.281427	3182	0.0026007	-0.274105	0.0910234
STATUS_AMD	rs7695536	4:57649991	T:0.433071	2286	0.00260174	0.213965	0.0710552
STATUS_AMD	rs204995	6:32262263	C:0.221129	2286	0.00260488	0.253554	0.0842126
STATUS_HYPOTHYR	rs1582839	2:214391459	T:0.255138	1411	0.00260504	0.300281	0.0997324
TRIGLYCERIDES_MEDIAN	rs1533615	4:9413622	A:0.0506981	3008	0.00260593	11.4669	3.80546
STATUS_CATARACT	rs3789607	1:114167957	C:0.296813	3263	0.00261028	-0.223278	0.0741725
STATUS_OHT	rs10867791	9:83452507	C:0.292339	1488	0.0026104	0.26894	0.0893415
LDL_MEDIAN	rs11144085	9:76594255	A:0.445571	3353	0.0026115	1.90894	0.633697
HDL_MEDIAN	rs10951190	7:28050805	T:0.127381	3360	0.00261249	-1.38736	0.460572
STATUS_HF	rs2023825	4:113521806	A:0.153569	2494	0.00261533	0.311762	0.103587
STATUS_BPH	rs1025404	15:84713339	C:0.223919	786	0.00261916	0.455249	0.151285
STATUS_BPH	rs610719	1:20892715	A:0.203562	786	0.00262128	-0.456311	0.15165
STATUS_COLONPOL	rs12685372	9:89384465	A:0.169175	1927	0.0026231	0.282191	0.0937896
HDL_MEDIAN	rs12130591	1:85677573	A:0.196875	3360	0.00263238	-1.14107	0.3791
STATUS_ZOSTER	rs371927	20:42696450	C:0.111569	3397	0.00263572	-0.337706	0.112295
HDL_MEDIAN	rs2072861	22:35858308	G:0.308185	3360	0.00263822	0.963226	0.320086
STATUS_BPH	rs1116525	16:77760691	G:0.396178	785	0.00263963	0.387321	0.128812
HDL_MEDIAN	rs6705408	2:9547682	C:0.411283	3359	0.00264126	-0.912494	0.303263
STATUS_HYPOTHYR	rs9859713	3:189978207	T:0.208717	1411	0.00264227	-0.331713	0.11033
HDL_MEDIAN	rs655487	10:78750063	T:0.38006	3360	0.00264299	0.929984	0.309096
HDL_MEDIAN	rs12222995	11:75175888	G:0.0964286	3360	0.00264342	-1.51309	0.502909
HDL_MEDIAN	rs10219339	11:75162498	G:0.0964286	3360	0.00264342	-1.51309	0.502909
TRIGLYCERIDES_MEDIAN	rs7022420	9:81462494	G:0.0874335	3008	0.00264453	-8.98533	2.98634
STATUS_HYPOTHYR	rs284180	1:92000436	C:0.431915	1410	0.00264803	-0.264395	0.0879588
STATUS_CATARACT	rs7034462	9:100898022	T:0.0968434	3263	0.00264899	-0.340595	0.113313
STATUS_CATARACT	rs163184	11:2803645	G:0.469037	3262	0.00264979	-0.205947	0.0685191
HDL_MEDIAN	rs1403956	1:85706226	T:0.488988	3360	0.00265009	-0.893679	0.29711
STATUS_COLONPOL	rs7988272	13:22833396	T:0.250778	1928	0.00265236	0.240419	0.0799958
STATUS_DIV	rs1536889	9:85151580	G:0.355242	2480	0.00265526	0.211575	0.0704063
STATUS_DIV	rs7870295	9:70876296	A:0.398185	2480	0.00265624	0.208377	0.0693446
STATUS_COLONPOL	rs12668225	7:82627841	G:0.0881743	1928	0.00265708	0.371822	0.123741
STATUS_AMD	rs233448	11:2797000	T:0.287094	2278	0.00265874	0.235473	0.078369
TRIGLYCERIDES_MEDIAN	rs2071473	6:32890583	A:0.36752	3008	0.00265884	5.23299	1.74017
STATUS_HF	rs8003333	14:91904853	G:0.181836	2494	0.00265916	-0.304275	0.101269
STATUS_GERD	rs7632980	3:64602857	A:0.117834	785	0.00265925	0.583073	0.19406
STATUS_AMD	rs2060793	11:14871886	A:0.391514	2286	0.00265954	0.217178	0.0722824
STATUS_VTE	rs319598	5:134268134	A:0.428055	3183	0.00265961	-0.241886	0.0805063
STATUS_COLONPOL	rs7251963	19:7121241	T:0.42194	1928	0.0026623	-0.210113	0.0699384
HDL_MEDIAN	rs12198160	6:21142726	G:0.169048	3360	0.0026633	1.20922	0.402216
HDL_MEDIAN	rs6827359	4:56188697	C:0.477781	3353	0.00266382	-0.900025	0.299376
STATUS_COLONPOL	rs294854	9:10178245	C:0.150728	1924	0.00266444	0.296811	0.0988048
STATUS_OHT	rs707739	9:78308723	C:0.195901	1488	0.00266956	-0.339317	0.112977
STATUS_GERD	rs2066808	12:55024240	C:0.0802548	785	0.00267056	-0.614165	0.204496
STATUS_GERD	rs2643626	12:55012785	C:0.0802548	785	0.00267056	-0.614165	0.204496
STATUS_HF	rs1298190	1:33112625	G:0.118484	2494	0.00267103	0.338205	0.112613
STATUS_GLAUCOMA	rs3024630	16:27273627	G:0.0886076	1343	0.00267483	-0.665196	0.221523
STATUS_COLONPOL	rs17719687	8:32533708	G:0.141079	1928	0.0026807	-0.293385	0.0977246
STATUS_STATINSM	rs10489636	1:158918374	G:0.249335	752	0.00268086	0.42405	0.141249
STATUS_HF	rs4877293	9:86757363	G:0.0791901	2494	0.00268197	-0.446388	0.148696
STATUS_CATARACT	rs2576258	1:215083293	G:0.29053	3263	0.00268292	-0.227665	0.0758401
STATUS_VTE	rs176632	10:114901069	T:0.162268	3183	0.00269019	0.29155	0.0971481
TRIGLYCERIDES_MEDIAN	rs246094	12:108091715	T:0.18268	3008	0.00269088	6.46403	2.15216
STATUS_VTE	rs757699	7:13971235	G:0.387527	3183	0.00269199	-0.244908	0.081612
STATUS_BPH	rs4904901	14:91946836	T:0.320382	785	0.00269352	-0.411403	0.137102
STATUS_OHT	rs13217519	6:20842973	G:0.265793	1488	0.00269411	-0.292316	0.0974178
STATUS_STATINSM	rs403414	6:33085293	C:0.169548	752	0.00269471	0.485773	0.161893
STATUS_STATINSM	rs12631379	3:64877206	T:0.12766	752	0.00269637	0.561185	0.187037
STATUS_AMD	rs10920579	1:201425595	A:0.208443	2286	0.00269663	-0.261352	0.087107
LDL_MEDIAN	rs860563	9:10093302	G:0.301819	3353	0.00270327	2.09049	0.696401
STATUS_OHT	rs17250527	5:53282434	C:0.105918	1487	0.00270627	0.392344	0.130813
STATUS_ZOSTER	rs6604652	1:215322880	T:0.376104	3398	0.00270737	0.199356	0.0664707
HDL_MEDIAN	rs1462034	16:81387494	C:0.140965	3359	0.00270956	1.30983	0.436444
STATUS_VTE	rs2594331	15:85341505	G:0.450361	3183	0.00271145	-0.236857	0.0789869
STATUS_COLONPOL	rs17347351	3:141619629	C:0.122989	1927	0.0027144	0.320492	0.106889
STATUS_BPH	rs10886430	10:121000246	G:0.107506	786	0.00271731	0.613816	0.20474
HDL_MEDIAN	rs433322	16:84482073	G:0.343006	3360	0.0027174	0.960859	0.320259
STATUS_OHT	rs9390123	6:143985007	T:0.379368	1488	0.0027181	-0.269099	0.0897611
STATUS_VTE	rs6596529	5:102344941	T:0.331448	3183	0.00271954	0.245522	0.0819012
STATUS_STATINSM	rs9789747	2:169745316	C:0.214761	752	0.00272211	-0.483918	0.161441
HDL_MEDIAN	rs4648808	1:2030796	T:0.110945	3353	0.00272285	-1.43699	0.479052
STATUS_CATARACT	rs2071591	6:31623778	T:0.334202	3263	0.00272327	-0.218314	0.0728354
STATUS_DIV	rs9436297	1:65661442	C:0.130847	2480	0.0027233	0.313597	0.104624
STATUS_GERD	rs10176321	2:235561801	C:0.266879	785	0.00272788	0.386001	0.128802
TRIGLYCERIDES_MEDIAN	rs2963156	5:142738689	T:0.209774	3008	0.00272877	6.15407	2.05187
STATUS_CATARACT	rs10815984	9:8874844	C:0.233068	3263	0.00273044	0.243023	0.0811007
STATUS_COLONPOL	rs7036598	9:89349830	A:0.498185	1928	0.00273297	-0.206217	0.0688243
STATUS_COLONPOL	rs1187078	10:33289139	G:0.432313	1928	0.00273372	-0.207521	0.0692615
TRIGLYCERIDES_MEDIAN	rs6429157	1:238048266	G:0.442468	3007	0.00273442	5.00053	1.66762
LDL_MEDIAN	rs1836717	2:212000944	C:0.326969	3352	0.00273495	-2.03955	0.680236
LDL_MEDIAN	rs152367	5:115217399	A:0.36773	3353	0.00273523	-2.01219	0.67112
STATUS_STATINSM	rs11814420	10:17030914	C:0.482048	752	0.00273579	-0.392407	0.130979
STATUS_STATINSM	rs9999152	4:175792797	T:0.394141	751	0.00273621	-0.391313	0.130615
STATUS_HF	rs2364482	12:6372392	G:0.213913	2494	0.00273854	-0.289175	0.0965313
STATUS_STATINSM	rs35160253	17:15786652	T:0.205452	752	0.00273944	0.440279	0.146977
STATUS_STATINSM	rs6955426	7:14277227	A:0.140293	752	0.00273954	-0.583441	0.194769
STATUS_GLAUCOMA	rs2306597	4:38973595	A:0.204021	1343	0.00274234	0.388128	0.129582
STATUS_HYPOTHYR	rs11117745	1:215240271	T:0.318923	1411	0.00274415	-0.27703	0.0924965
STATUS_GERD	rs1021719	9:8385913	A:0.178344	785	0.00274823	0.464337	0.155059
STATUS_AMD	rs3773732	3:53175916	T:0.259737	2285	0.00274857	-0.243829	0.0814246
STATUS_COLONPOL	rs6833161	4:89108629	T:0.397822	1928	0.00274898	-0.208498	0.0696272
LDL_MEDIAN	rs2708175	2:213862229	G:0.348494	3353	0.00275068	-2.00493	0.669082
STATUS_DIV	rs7229921	18:12273547	G:0.25	2480	0.00275265	0.241688	0.0807217
STATUS_ZOSTER	rs780849	10:16966739	C:0.227126	3399	0.00275274	0.223087	0.0745094
STATUS_STATINSM	rs7125792	11:91821441	C:0.0797872	752	0.00275493	0.656452	0.219268
STATUS_GLAUCOMA	rs3903000	5:52208612	G:0.327997	1343	0.00275639	0.323586	0.10809
STATUS_ZOSTER	rs10486610	7:29222954	T:0.187114	3399	0.00275714	-0.2622	0.0875871
TRIGLYCERIDES_MEDIAN	rs904015	8:11684343	A:0.343916	3008	0.00275883	5.34982	1.78572
HDL_MEDIAN	rs7672594	4:120467991	C:0.32078	3359	0.0027589	0.967303	0.322905
HDL_MEDIAN	rs1451678	11:14738197	T:0.491811	3358	0.00276378	0.897461	0.299645
STATUS_HYPOTHYR	rs4813627	20:3003513	G:0.48618	1411	0.00276411	0.25599	0.0855346
STATUS_GLAUCOMA	rs2381934	9:8963980	G:0.173249	1342	0.00276425	0.396293	0.132415
STATUS_HYPOTHYR	rs1285879	6:7082362	T:0.228561	1411	0.00276501	0.302504	0.10108
STATUS_ZOSTER	rs1377287	4:72355439	C:0.116981	3398	0.00276505	-0.330879	0.110561
STATUS_DIV	rs12220752	10:70762809	T:0.0697581	2480	0.00276814	-0.391461	0.130819
STATUS_OHT	rs11217878	11:119845593	A:0.162062	1484	0.00276843	0.321574	0.107466
STATUS_OHT	rs7658616	4:6467929	A:0.497984	1488	0.0027695	-0.256522	0.0857293
STATUS_BPH	rs2371273	2:212037661	G:0.37341	786	0.00277021	-0.375977	0.125654
STATUS_GLAUCOMA	rs2247506	2:169872014	C:0.21035	1343	0.0027719	0.371397	0.124131
STATUS_GLAUCOMA	rs3772616	3:149920881	A:0.196721	1342	0.00277211	0.367607	0.122866
STATUS_COLONPOL	rs389884	6:32048876	C:0.100363	1928	0.00277387	-0.343108	0.114685
STATUS_BPH	rs10975123	9:5451379	T:0.194268	785	0.0027745	-0.474065	0.158461
HDL_MEDIAN	rs2013018	2:234285896	G:0.0892857	3360	0.00277481	1.54728	0.516817
STATUS_BPH	rs855367	6:9943180	T:0.378981	785	0.00277482	0.381579	0.127548
STATUS_GERD	rs706070	7:16805611	T:0.166879	785	0.00277784	0.509057	0.170179
STATUS_HYPOTHYR	rs9945724	18:44694487	T:0.0595322	1411	0.00278731	0.518506	0.173398
STATUS_AMD	rs4434123	3:113405813	G:0.24442	2285	0.00278946	-0.245548	0.0821222
STATUS_OHT	rs6813956	4:6493832	A:0.3125	1488	0.00279517	0.263012	0.0879812
STATUS_HF	rs199939	1:179862602	T:0.172013	2494	0.00279561	0.291614	0.0975505
STATUS_GERD	rs9371028	6:10127069	A:0.151592	785	0.00279724	0.506606	0.16948
LDL_MEDIAN	rs10119783	9:10163689	G:0.310561	3352	0.0027974	-2.04385	0.683246
HDL_MEDIAN	rs11870073	17:9306213	A:0.28967	3359	0.00279796	0.987204	0.330023
STATUS_HYPOTHYR	rs2880937	19:17106083	T:0.144224	1411	0.00279975	-0.390825	0.130758
HDL_MEDIAN	rs12613548	2:174544015	T:0.354613	3360	0.00280159	-0.934464	0.312433
STATUS_HF	rs7999845	13:71210958	T:0.102888	2493	0.00280503	0.378491	0.126656
STATUS_GLAUCOMA	rs2665364	X:23611583	C:0.432563	1342	0.00280942	-0.275823	0.0923147
STATUS_AMD	rs1997703	6:137011546	T:0.173228	2286	0.00281009	-0.27567	0.0922657
STATUS_GLAUCOMA	rs1554	9:89323546	G:0.387937	1343	0.00281015	-0.316956	0.106084
LDL_MEDIAN	rs6725303	2:211062272	A:0.260143	3352	0.00281295	2.16569	0.724387
STATUS_BPH	rs927257	14:100280910	G:0.314249	786	0.00281322	-0.387064	0.129564
STATUS_CATARACT	rs2301218	16:12546917	T:0.160331	3262	0.0028135	-0.273556	0.0915694
STATUS_AMD	rs2293902	16:77395273	A:0.163823	2286	0.00281402	-0.285264	0.0954904
STATUS_STATINSM	rs9376243	6:137402985	T:0.0605053	752	0.00281713	0.766561	0.256631
STATUS_HF	rs4629751	7:16792105	G:0.276263	2494	0.00281778	0.254389	0.0851668
HDL_MEDIAN	rs5896	11:46701579	T:0.139137	3360	0.00281988	1.30561	0.436814
STATUS_COLONPOL	rs7931512	11:78697937	G:0.252853	1928	0.0028204	-0.23345	0.0781643
STATUS_AMD	rs6427193	1:167715001	C:0.360674	2286	0.00282205	-0.215605	0.0721937
LDL_MEDIAN	rs994246	9:28192092	T:0.110051	3353	0.00282242	-3.02345	1.01164
STATUS_GLAUCOMA	rs17590006	1:85561858	G:0.247019	1342	0.0028242	0.350181	0.117264
TRIGLYCERIDES_MEDIAN	rs9402155	6:130000790	T:0.232779	3005	0.00282648	-5.96162	1.99487
STATUS_DIV	rs627938	9:4010748	T:0.142944	2480	0.0028278	0.300354	0.100592
STATUS_COLONPOL	rs6918457	6:20674435	G:0.219658	1928	0.00282805	0.245172	0.0821118
STATUS_HYPOTHYR	rs913782	9:89330017	T:0.060241	1411	0.00282808	0.503739	0.16871
HDL_MEDIAN	rs10754724	1:239581690	C:0.0958333	3360	0.00283348	1.549	0.518503
STATUS_HYPOTHYR	rs648743	1:70648367	C:0.402413	1409	0.00283566	0.26119	0.0875003
STATUS_VTE	rs13259721	8:65858906	A:0.166038	3183	0.00283794	0.293848	0.0984491
STATUS_VTE	rs9650211	8:65798693	T:0.166038	3183	0.00283794	0.293848	0.0984491
STATUS_DIV	rs6946355	7:13958985	A:0.449798	2480	0.00283829	0.206529	0.0691951
STATUS_CATARACT	rs2021808	7:127656927	G:0.0659105	3262	0.00284003	0.416055	0.139403
STATUS_AMD	rs3743254	15:97317453	A:0.075678	2286	0.0028407	0.376019	0.125992
STATUS_CATARACT	rs10189578	2:73582117	A:0.363845	3261	0.00284087	0.211699	0.070934
STATUS_CATARACT	rs11167790	5:142048550	C:0.251762	3263	0.00284116	-0.231514	0.077574
STATUS_ZOSTER	rs13243125	7:29260754	T:0.0935569	3399	0.0028419	-0.367266	0.123064
STATUS_GLAUCOMA	rs557914	X:23596108	G:0.432563	1342	0.00284286	-0.275533	0.0923295
STATUS_ZOSTER	rs780816	10:16978244	G:0.229626	3399	0.00284384	0.222298	0.0744934
STATUS_DIV	rs1957757	14:61266701	T:0.0796371	2480	0.00284412	-0.36848	0.123481
STATUS_COLONPOL	rs661561	6:138239024	T:0.331341	1924	0.00284517	0.208751	0.069957
LDL_MEDIAN	rs7922682	10:17138941	C:0.195853	3352	0.00284547	2.38613	0.799062
STATUS_CATARACT	rs4909241	7:157602536	G:0.303648	3262	0.00284588	-0.21903	0.0734036
STATUS_GLAUCOMA	rs2074488	6:31348410	A:0.153244	1341	0.00284919	0.406498	0.136246
STATUS_STATINSM	rs7223003	17:42679292	A:0.160904	752	0.0028514	-0.5565	0.186537
STATUS_HYPOTHYR	rs2156875	6:31425326	A:0.5	1411	0.00285204	0.256031	0.0858228
LDL_MEDIAN	rs10115465	9:111550763	G:0.281539	3353	0.00285418	2.12354	0.711348
STATUS_CATARACT	rs3857944	8:125648969	G:0.304321	3263	0.00285467	-0.220821	0.0740271
HDL_MEDIAN	rs7098010	10:100762871	T:0.190923	3360	0.00285477	-1.15633	0.387361
HDL_MEDIAN	rs13059232	3:121003745	T:0.368304	3360	0.00285532	0.925378	0.309999
STATUS_COLONPOL	rs2027432	1:245645064	T:0.173676	1926	0.00285597	0.277039	0.092878
STATUS_VTE	rs149162	3:10317262	C:0.384857	3183	0.00285936	0.236629	0.0793401
STATUS_DIV	rs16956027	17:682800	C:0.315323	2480	0.00286001	-0.217665	0.0729831
STATUS_STATINSM	rs4464148	18:44713030	C:0.302527	752	0.00286019	0.401794	0.134723
STATUS_GERD	rs2035709	16:82017426	C:0.0643312	785	0.00286147	0.813201	0.272681
STATUS_BPH	rs1836642	11:78422927	A:0.0585242	786	0.00286194	0.841972	0.282334
STATUS_AMD	rs2944499	10:132923305	C:0.418635	2286	0.00286576	-0.213286	0.0715298
STATUS_HF	rs9825224	3:181158248	C:0.300521	2494	0.00286735	0.248146	0.0832253
HDL_MEDIAN	rs2461823	3:121002815	A:0.368452	3360	0.00286768	0.925122	0.310051
STATUS_GLAUCOMA	rs308961	3:12125014	A:0.410954	1342	0.00286784	-0.333599	0.111887
STATUS_COLONPOL	rs2291702	5:35069463	C:0.452801	1928	0.00287008	-0.203533	0.0682694
STATUS_GERD	rs6659953	1:160516321	G:0.396178	785	0.00287024	0.357662	0.119968
STATUS_BPH	rs7181851	15:28054276	C:0.222646	786	0.00287096	0.459472	0.154122
STATUS_STATINSM	rs10516294	4:15465752	C:0.478059	752	0.00287325	0.384315	0.128922
HDL_MEDIAN	rs1354162	3:123436767	A:0.105506	3360	0.00287482	-1.45362	0.4873
STATUS_GLAUCOMA	rs1570592	9:9821209	G:0.0558451	1343	0.002875	0.61697	0.206982
STATUS_ZOSTER	rs11748460	5:74010243	T:0.0644307	3399	0.00287615	0.364311	0.122224
STATUS_HYPOTHYR	rs6476091	9:28707480	C:0.255493	1411	0.00287637	-0.305611	0.102532
STATUS_DIV	rs6802157	3:141510672	T:0.490121	2480	0.0028795	-0.205406	0.0689208
STATUS_GERD	rs2717716	8:18481480	G:0.448342	784	0.00288119	-0.339211	0.113824
STATUS_VTE	rs7735863	5:31522297	A:0.0889098	3183	0.00288308	-0.474017	0.15907
STATUS_HYPOTHYR	rs657152	9:135129086	T:0.389086	1411	0.00288421	0.267589	0.0898003
STATUS_OHT	rs17344051	2:212655601	G:0.201277	1488	0.00288621	-0.334591	0.112294
STATUS_AMD	rs4234409	3:113404303	C:0.244639	2285	0.00288707	-0.24461	0.0820972
STATUS_ZOSTER	rs17539168	9:133474911	T:0.302001	3399	0.00288899	-0.216592	0.0726986
STATUS_GLAUCOMA	rs7911448	10:12593004	A:0.198436	1343	0.00288963	0.369211	0.123928
HDL_MEDIAN	rs18582	1:85567407	G:0.355271	3358	0.0028901	-0.95026	0.318731
STATUS_OHT	rs10417924	19:46525007	T:0.204973	1488	0.00289442	-0.329453	0.110602
STATUS_BPH	rs2770298	13:46344848	C:0.28626	786	0.00289762	-0.410042	0.137672
TRIGLYCERIDES_MEDIAN	rs10482655	5:142686088	C:0.210439	3008	0.00289974	6.1074	2.04904
STATUS_AMD	rs2432641	7:132927323	T:0.19549	2284	0.00290207	-0.262575	0.0881737
STATUS_CATARACT	rs7924734	11:13307323	G:0.249923	3263	0.00290253	0.234688	0.0788106
STATUS_ZOSTER	rs11737685	4:9512219	A:0.321502	3395	0.00290381	0.2026	0.0680382
STATUS_DIV	rs1578838	1:209737741	A:0.426411	2480	0.00290989	-0.20171	0.0677538
STATUS_OHT	rs198145	16:24110116	G:0.413642	1488	0.00291019	-0.25988	0.0872939
STATUS_AMD	rs4851244	2:100037881	C:0.166448	2286	0.00291101	0.279041	0.0937329
STATUS_CATARACT	rs10809084	9:10381459	T:0.136308	3261	0.00291279	0.298219	0.100181
STATUS_OHT	rs6893752	5:60410669	A:0.252352	1488	0.00291303	0.278926	0.0937009
STATUS_AMD	rs8045634	16:12026752	A:0.410683	2284	0.00291455	0.212174	0.0712803
STATUS_HYPOTHYR	rs7572850	2:214437919	G:0.314407	1409	0.00291459	0.278293	0.0934934
TRIGLYCERIDES_MEDIAN	rs7971059	12:91749146	C:0.0603333	3000	0.00291494	10.5616	3.54534
STATUS_STATINSM	rs10484879	6:52159916	A:0.232048	752	0.00291673	0.435294	0.146249
STATUS_CATARACT	rs1316862	4:23585158	A:0.467198	3262	0.00291926	-0.203614	0.0684159
LDL_MEDIAN	rs2237975	11:17434406	A:0.34581	3353	0.00291932	2.01969	0.678136
STATUS_ZOSTER	rs2796832	10:16965886	C:0.227273	3399	0.00292114	0.221728	0.0745073
STATUS_STATINSM	rs12980441	19:54174334	T:0.384309	752	0.00292454	-0.382764	0.128636
HDL_MEDIAN	rs4737018	8:41833519	T:0.338196	3359	0.00292585	-0.945119	0.317409
TRIGLYCERIDES_MEDIAN	rs2072114	11:61361791	G:0.135638	3008	0.00292992	7.25855	2.43785
STATUS_COLONPOL	rs885273	7:151067285	A:0.394969	1928	0.00293451	0.206008	0.0692578
STATUS_HYPOTHYR	rs12506776	4:124022820	T:0.163359	1411	0.00293486	-0.367803	0.123653
STATUS_GLAUCOMA	rs1561186	1:215073971	A:0.184799	1342	0.00293662	0.38223	0.128511
STATUS_COLONPOL	rs9375645	6:129996810	C:0.463952	1928	0.00293798	-0.205272	0.0690187
STATUS_HYPOTHYR	rs2312955	2:96140895	T:0.342665	1411	0.00293827	-0.279521	0.0939843
STATUS_DIV	rs3027415	X:43499385	C:0.230847	2480	0.00294967	-0.196919	0.0662372
STATUS_HYPOTHYR	rs2665355	6:160757358	C:0.484054	1411	0.0029521	-0.262754	0.0883896
STATUS_COLONPOL	rs17670700	15:84738598	G:0.186203	1928	0.00295219	0.260552	0.0876491
STATUS_VTE	rs319594	5:134278045	G:0.269714	3183	0.00295276	-0.276511	0.0930195
STATUS_GERD	rs6670958	1:160516339	A:0.396046	784	0.00295382	0.356557	0.119952
STATUS_ZOSTER	rs2876578	6:144318018	A:0.31782	3395	0.00295451	0.201217	0.0676944
HDL_MEDIAN	rs3755321	2:234286564	G:0.0891634	3359	0.00295456	1.53829	0.51714
STATUS_HYPOTHYR	rs1342581	10:100841617	C:0.0797307	1411	0.00295613	0.463738	0.156022
STATUS_HYPOTHYR	rs4919276	10:100859263	T:0.0797307	1411	0.00295613	0.463738	0.156022
STATUS_BPH	rs10481593	9:5448095	A:0.191476	786	0.00295807	-0.475006	0.159824
STATUS_GERD	rs1617837	1:162873910	A:0.426115	785	0.00295857	-0.34513	0.116127
STATUS_BPH	rs1467558	11:35186249	A:0.194656	786	0.00296051	0.474462	0.159654
STATUS_AMD	rs7637682	3:113401692	G:0.244532	2286	0.00296069	-0.243978	0.082098
STATUS_AMD	rs6781844	3:113403915	G:0.244532	2286	0.00296069	-0.243978	0.082098
STATUS_COLONPOL	rs2908201	7:75765061	C:0.283714	1928	0.00296117	0.224002	0.0753773
STATUS_BPH	rs7213493	17:40704959	A:0.119593	786	0.00296976	-0.584962	0.1969
STATUS_AMD	rs1549723	2:43314018	A:0.216754	2286	0.00297255	-0.253016	0.0851743
STATUS_AMD	rs4948294	10:63499817	C:0.126422	2286	0.00297485	0.312619	0.105247
STATUS_ZOSTER	rs749821	10:80589448	A:0.135775	3399	0.00297674	-0.304057	0.102372
STATUS_AMD	rs1738074	6:159385965	A:0.390639	2286	0.00297858	-0.214998	0.0723913
STATUS_VTE	rs2305508	11:68306122	G:0.480522	3183	0.00297869	0.233411	0.0785916
STATUS_GERD	rs9880761	3:188423991	G:0.319745	785	0.00297904	-0.342557	0.115343
STATUS_GLAUCOMA	rs1410366	6:9853023	C:0.259866	1343	0.00298106	-0.373533	0.125782
STATUS_OHT	rs7868673	9:9820675	G:0.249159	1487	0.00298255	0.287462	0.096804
STATUS_VTE	rs11250141	8:11409550	G:0.430097	3183	0.00298341	-0.239929	0.0807993
STATUS_GLAUCOMA	rs1344503	16:52510447	T:0.129285	1342	0.00298861	0.43013	0.144878
STATUS_AMD	rs10176315	2:212149841	C:0.230971	2286	0.00298967	-0.248805	0.0838067
STATUS_CATARACT	rs12751736	1:21724049	A:0.305547	3263	0.00299439	-0.213553	0.0719442
STATUS_CATARACT	rs4511463	14:94303926	A:0.241955	3263	0.00299682	0.237947	0.080169
HDL_MEDIAN	rs7088377	10:132781016	A:0.402232	3360	0.00299754	-0.90519	0.304761
TRIGLYCERIDES_MEDIAN	rs3743249	15:97322946	A:0.251164	3008	0.00299786	5.68807	1.91493
STATUS_DIV	rs2833445	21:31843214	T:0.0822581	2480	0.00299916	0.376827	0.126971
STATUS_GLAUCOMA	rs12528611	6:9812309	A:0.259687	1342	0.00300663	-0.37354	0.125896
STATUS_ZOSTER	rs1882074	7:37401748	G:0.110392	3397	0.00300702	0.290658	0.0979629
STATUS_VTE	rs231885	11:2698161	C:0.0696541	3180	0.00300769	0.389294	0.13121
STATUS_HF	rs8066620	17:685603	T:0.297032	2493	0.00300955	0.24602	0.0829255
HDL_MEDIAN	rs11723970	4:9589560	T:0.473512	3360	0.00301619	-0.896841	0.302145
STATUS_VTE	rs1893217	18:12799340	C:0.157762	3182	0.00301623	0.297238	0.100212
STATUS_GLAUCOMA	rs307560	3:12068405	A:0.160089	1343	0.00302074	0.397047	0.133883
TRIGLYCERIDES_MEDIAN	rs12068601	1:163453368	G:0.11137	3008	0.00302281	7.93158	2.67252
STATUS_GERD	rs9380874	6:39594495	C:0.335032	785	0.00302366	-0.344312	0.116113
HDL_MEDIAN	rs4663945	2:234287856	A:0.0891369	3360	0.00302429	1.53455	0.517131
STATUS_HF	rs6533498	4:111332237	A:0.339551	2493	0.00302566	-0.249069	0.0839997
STATUS_BPH	rs17817345	18:70370317	A:0.263995	786	0.00302914	-0.418147	0.141039
TRIGLYCERIDES_MEDIAN	rs8112883	19:7130320	T:0.288564	3008	0.00303008	-5.52695	1.86275
STATUS_HYPOTHYR	rs1544410	12:46526102	A:0.389794	1411	0.00303187	-0.267277	0.0901594
STATUS_CATARACT	rs696	14:34940844	A:0.390558	3262	0.00303829	0.208413	0.0703185
STATUS_OHT	rs7875273	9:9013522	C:0.451244	1487	0.00304102	-0.255512	0.086218
HDL_MEDIAN	rs1889447	10:116038048	G:0.387582	3358	0.00304114	0.91962	0.310084
STATUS_DIV	rs12440213	15:88167036	T:0.239718	2480	0.00304234	0.240648	0.0812059
STATUS_OHT	rs13187930	5:60419928	T:0.252522	1487	0.0030448	0.277678	0.0937096
STATUS_COLONPOL	rs4737151	8:40570557	A:0.0827711	1927	0.00304558	0.378712	0.127809
STATUS_STATINSM	rs2363719	4:72357080	A:0.115846	751	0.00305429	-0.645854	0.21803
STATUS_COLONPOL	rs10003790	4:72176577	C:0.0606846	1928	0.00305946	0.427811	0.144448
STATUS_COLONPOL	rs4076903	2:11779371	G:0.315612	1928	0.00306673	0.215807	0.0728839
STATUS_DIV	rs10841537	12:20496840	G:0.235781	2479	0.00307282	-0.236206	0.0797898
STATUS_STATINSM	rs2292867	17:42712488	T:0.108522	751	0.0030753	-0.666374	0.225118
STATUS_VTE	rs2269445	16:12528237	A:0.203209	3179	0.00307533	0.272526	0.0920663
STATUS_OHT	rs613105	9:9004141	T:0.384926	1486	0.00308288	0.252734	0.0854019
LDL_MEDIAN	rs4148610	11:17441204	C:0.347956	3351	0.00308342	2.00518	0.677092
STATUS_OHT	rs2398668	7:2264753	A:0.350134	1488	0.00308686	-0.263756	0.0891383
STATUS_OHT	rs3794366	13:22667156	C:0.232794	1482	0.0030881	-0.307522	0.103934
STATUS_HYPOTHYR	rs616935	1:239257975	C:0.442594	1411	0.00309024	0.262397	0.0886893
STATUS_BPH	rs10829622	10:131409502	C:0.273885	785	0.00309126	-0.428451	0.14482
STATUS_STATINSM	rs1866224	4:166554290	T:0.303856	752	0.00309149	-0.419528	0.141805
STATUS_COLONPOL	rs7750641	6:31237289	T:0.110218	1928	0.00309311	-0.317825	0.107434
LDL_MEDIAN	rs818704	9:115188137	A:0.14405	3353	0.00309382	-2.69257	0.909526
STATUS_CATARACT	rs4980027	10:80513554	A:0.101043	3261	0.00309506	-0.333024	0.112579
LDL_MEDIAN	rs12699713	7:15444130	C:0.492542	3352	0.00309541	-1.89909	0.641529
STATUS_STATINSM	rs2317385	17:42684681	T:0.159574	752	0.00309709	-0.552431	0.186762
STATUS_CATARACT	rs4648011	4:103694479	G:0.406346	3262	0.00309738	-0.202003	0.0682926
LDL_MEDIAN	rs2237968	11:17447962	A:0.335522	3350	0.00310073	2.02218	0.683231
STATUS_HYPOTHYR	rs10416031	19:1046151	A:0.301559	1411	0.00310166	0.279422	0.0944798
HDL_MEDIAN	rs12499857	4:9604474	G:0.438226	3359	0.00310548	-0.900771	0.304392
STATUS_COLONPOL	rs11698821	20:48617953	G:0.0928423	1928	0.00311422	-0.344421	0.116507
STATUS_CATARACT	rs2671101	7:131467013	C:0.115609	3261	0.00311455	-0.311961	0.105528
STATUS_CATARACT	rs860563	9:10093302	G:0.299571	3263	0.00312702	-0.219774	0.0743746
STATUS_DIV	rs4899056	14:61259284	T:0.0920307	2472	0.0031273	-0.345067	0.116776
STATUS_COLONPOL	rs17458353	10:100230295	G:0.172458	1928	0.00312867	-0.270622	0.0915871
STATUS_COLONPOL	rs6797405	3:151457060	G:0.364037	1927	0.00312948	0.212968	0.072077
STATUS_GERD	rs12237054	9:106716761	G:0.0808917	785	0.0031312	-0.588414	0.199155
STATUS_GERD	rs9296298	6:39520748	G:0.340358	783	0.00313382	-0.345341	0.116895
STATUS_OHT	rs631305	5:78439134	A:0.155914	1488	0.0031348	0.327693	0.110924
STATUS_BPH	rs1533683	3:185118182	T:0.478981	785	0.00313508	0.370589	0.125446
STATUS_COLONPOL	rs1872957	3:73547967	C:0.323651	1928	0.00313565	-0.215573	0.0729738
TRIGLYCERIDES_MEDIAN	rs2715129	7:50648750	C:0.206449	3008	0.00313631	6.05927	2.04951
HDL_MEDIAN	rs1511973	3:167041166	T:0.0802322	3359	0.00313901	1.63787	0.554096
STATUS_HF	rs9299072	9:8767779	T:0.162791	2494	0.00314642	-0.317313	0.107452
STATUS_VTE	rs13096	12:25251108	A:0.460101	3183	0.00314829	0.228629	0.077426
STATUS_HYPOTHYR	rs201329	6:21154147	G:0.194897	1411	0.00314958	-0.347394	0.117651
STATUS_CATARACT	rs6453074	5:74049367	A:0.21943	3263	0.00314986	0.239149	0.0809927
STATUS_STATINSM	rs7926709	11:78204249	T:0.428191	752	0.0031499	0.382574	0.129567
STATUS_GERD	rs1492099	3:149920193	A:0.16242	785	0.00315197	-0.436791	0.147939
STATUS_BPH	rs10823407	10:70995727	T:0.117048	786	0.00315398	-0.570475	0.19323
STATUS_HF	rs3772627	3:149912944	C:0.338347	2493	0.00315592	0.237239	0.0803619
STATUS_HF	rs619365	11:22639215	A:0.160385	2494	0.00315947	0.296216	0.100352
STATUS_COLONPOL	rs2457571	6:160754818	C:0.488064	1927	0.00316157	-0.202307	0.068542
LDL_MEDIAN	rs736918	16:76894536	G:0.263354	3351	0.0031618	-2.16955	0.73452
STATUS_ZOSTER	rs6767011	3:36479285	A:0.120771	3399	0.00316313	0.278686	0.0944243
STATUS_ZOSTER	rs6795695	3:36497952	A:0.120771	3399	0.00316313	0.278686	0.0944243
STATUS_HYPOTHYR	rs10164675	2:212895279	T:0.0648148	1404	0.00316392	0.461822	0.156478
STATUS_CATARACT	rs1323486	9:10363974	A:0.137186	3262	0.00316677	0.29521	0.100035
STATUS_HYPOTHYR	rs2815638	10:12622790	A:0.41141	1411	0.003168	-0.269404	0.0912941
STATUS_COLONPOL	rs4723002	7:30692226	G:0.094917	1928	0.00316835	-0.345408	0.117051
STATUS_OHT	rs512444	13:22656237	T:0.281922	1488	0.00316872	-0.284083	0.0962707
STATUS_COLONPOL	rs1980493	6:32471193	G:0.155892	1918	0.00316956	-0.273133	0.0925623
STATUS_HF	rs1027536	11:22634788	G:0.160184	2494	0.00316982	0.29653	0.100493
STATUS_COLONPOL	rs1373163	3:64502361	A:0.154904	1927	0.00317109	-0.275841	0.093485
STATUS_HF	rs1505366	2:212899634	T:0.052281	2477	0.00317313	0.450352	0.152639
STATUS_GERD	rs2073134	6:39572690	A:0.336943	785	0.00317455	-0.343099	0.116293
STATUS_HYPOTHYR	rs201322	6:21153294	G:0.194897	1411	0.00317524	-0.346708	0.117518
STATUS_CATARACT	rs12200487	6:21196061	T:0.186695	3262	0.00317858	0.261571	0.0886706
STATUS_VTE	rs1560114	16:12562984	G:0.366007	3183	0.00317959	0.23203	0.0786589
STATUS_STATINSM	rs6736239	2:99987697	T:0.171543	752	0.00318126	0.470381	0.15947
STATUS_BPH	rs9478020	6:169590571	A:0.235369	786	0.00318144	-0.442453	0.150002
STATUS_BPH	rs1047910	6:169599376	T:0.235369	786	0.00318144	-0.442453	0.150002
STATUS_COLONPOL	rs1629850	1:222015463	C:0.0765041	1928	0.00318489	0.397093	0.134639
STATUS_HYPOTHYR	rs11589324	1:70329748	T:0.056383	1410	0.00318708	-0.618329	0.209667
HDL_MEDIAN	rs10823333	10:70722894	T:0.194792	3360	0.00318836	1.11943	0.379325
HDL_MEDIAN	rs251404	5:67577838	T:0.154762	3360	0.00318861	-1.24491	0.42185
HDL_MEDIAN	rs491490	20:47609085	C:0.319833	3358	0.00319049	-0.95294	0.322932
STATUS_HF	rs172274	6:33077435	A:0.356255	2494	0.00319143	-0.241592	0.0819325
STATUS_COLONPOL	rs11709852	3:130389647	A:0.130965	1928	0.00319266	-0.296214	0.100461
STATUS_STATINSM	rs4015	19:53945201	A:0.196144	752	0.00319456	-0.491359	0.166654
TRIGLYCERIDES_MEDIAN	rs2195989	8:108555088	C:0.196708	3007	0.00319648	6.1811	2.09489
STATUS_STATINSM	rs2717954	7:37361898	C:0.265957	752	0.00319997	-0.453087	0.153701
STATUS_GLAUCOMA	rs10898909	11:72630144	A:0.252608	1342	0.00320087	0.347586	0.117915
STATUS_OHT	rs6928012	6:20836492	C:0.431452	1488	0.00320267	0.244204	0.0828488
STATUS_BPH	rs7156567	14:91992295	G:0.381679	786	0.00320608	0.38543	0.130776
STATUS_ZOSTER	rs4948491	10:63366895	G:0.303766	3399	0.00321082	0.201427	0.0683547
STATUS_VTE	rs9930484	16:12564822	G:0.366007	3183	0.00321334	0.232426	0.0788805
STATUS_DIV	rs894985	1:209740383	T:0.426411	2480	0.00321649	-0.200286	0.0679799
STATUS_AMD	rs940652	1:202382100	G:0.100612	2286	0.00321663	-0.353565	0.120006
STATUS_HF	rs1563834	12:64584298	A:0.142743	2494	0.00321786	0.316985	0.107594
STATUS_AMD	rs4480437	10:12711892	A:0.136702	2286	0.0032224	-0.3095	0.105069
STATUS_HF	rs188975	5:143091190	A:0.255319	2491	0.00322259	-0.264804	0.0898961
STATUS_CATARACT	rs7258937	19:38630640	C:0.489577	3262	0.0032243	-0.19676	0.0668
HDL_MEDIAN	rs2238114	12:6836001	A:0.304762	3360	0.00322467	-0.957027	0.324681
STATUS_BPH	rs1061631	1:12191086	A:0.213104	786	0.00323055	0.46404	0.157574
STATUS_GERD	rs1861267	7:29521824	G:0.181529	785	0.00323071	0.469042	0.159273
STATUS_CATARACT	rs11254284	10:17018435	G:0.344843	3258	0.00323258	-0.212638	0.0722101
STATUS_HYPOTHYR	rs2524077	6:31351582	A:0.111623	1411	0.00323295	0.377784	0.128294
STATUS_HF	rs199943	1:179865023	C:0.174018	2494	0.00323331	0.285797	0.0970566
STATUS_CATARACT	rs3117292	6:29760178	G:0.370058	3263	0.00323617	0.205703	0.0698632
STATUS_HF	rs6771206	3:23276217	A:0.294507	2494	0.00323862	0.244568	0.0830695
STATUS_GERD	rs3774473	3:53613891	A:0.0866242	785	0.00323911	0.675784	0.229539
LDL_MEDIAN	rs6725770	2:211062443	A:0.258425	3353	0.0032412	2.1351	0.724743
STATUS_ZOSTER	rs378363	9:9010223	G:0.249632	3397	0.00324312	-0.228662	0.0776783
HDL_MEDIAN	rs2740486	9:106706334	C:0.46131	3360	0.00324424	-0.879887	0.298701
STATUS_HF	rs10501435	11:78595962	G:0.265638	2494	0.00324505	-0.265923	0.0903418
STATUS_DIV	rs2297406	9:106591359	T:0.318072	2479	0.00324578	0.216841	0.0736689
STATUS_CATARACT	rs6935686	6:33722105	T:0.205855	3262	0.00324834	0.248477	0.084424
TRIGLYCERIDES_MEDIAN	rs8069645	17:37748428	G:0.282912	3008	0.00324949	5.5007	1.86752
STATUS_ZOSTER	rs7900486	10:17080855	T:0.221389	3399	0.00325156	0.222276	0.0755295
STATUS_COLONPOL	rs12707093	7:132851357	T:0.323392	1928	0.003252	-0.209956	0.0713442
STATUS_DIV	rs735830	16:3635355	A:0.188306	2480	0.00325205	-0.253338	0.0860859
TRIGLYCERIDES_MEDIAN	rs1736058	8:11708450	A:0.192653	3008	0.00325307	-6.2575	2.1247
STATUS_AMD	rs9649045	7:132773834	T:0.19357	2286	0.00325431	-0.258875	0.0879738
STATUS_AMD	rs6498261	16:12006358	G:0.496061	2285	0.00325472	-0.207787	0.0706136
STATUS_GLAUCOMA	rs833408	9:10480752	T:0.216307	1343	0.00325541	0.369168	0.125459
STATUS_HYPOTHYR	rs663649	1:70669771	T:0.325532	1410	0.00326051	-0.278124	0.0945342
HDL_MEDIAN	rs4447863	4:9548067	C:0.487794	3359	0.00326148	-0.887395	0.301417
STATUS_ZOSTER	rs4712585	6:21216093	G:0.380259	3399	0.00326418	-0.203093	0.0690394
HDL_MEDIAN	rs748860	2:23608453	C:0.401488	3360	0.00326548	0.895361	0.304162
LDL_MEDIAN	rs2237974	11:17434733	A:0.343573	3353	0.00326862	1.99412	0.677488
STATUS_CATARACT	rs1667394	15:26203777	G:0.143886	3263	0.00326895	0.288464	0.0980755
STATUS_VTE	rs2435200	17:41427688	A:0.404493	3183	0.00327424	0.225642	0.0767297
LDL_MEDIAN	rs39108	7:29284922	T:0.438395	3352	0.00327432	1.90191	0.646278
STATUS_ZOSTER	rs6470257	8:125729902	C:0.163283	3399	0.00327478	0.245832	0.0835965
STATUS_HF	rs1792134	11:78037817	C:0.471921	2493	0.00327522	-0.223359	0.0759554
STATUS_BPH	rs1496893	15:84689360	G:0.235369	786	0.0032781	0.436839	0.148565
STATUS_BPH	rs2770296	13:46338561	C:0.272901	786	0.00328256	-0.411896	0.140103
STATUS_AMD	rs725514	16:81412395	C:0.42629	2286	0.00328257	0.2064	0.0702052
STATUS_CATARACT	rs1330286	9:74742773	G:0.339105	3263	0.00328292	0.210275	0.071524
HDL_MEDIAN	rs12635983	3:65407881	A:0.324554	3360	0.00328552	0.942896	0.320517
STATUS_VTE	rs839525	2:212523542	A:0.175463	3183	0.00328796	-0.32579	0.110834
STATUS_STATINSM	rs4971072	1:153540493	G:0.317154	752	0.0032896	0.394808	0.134321
STATUS_OHT	rs4291091	6:21315529	A:0.436492	1488	0.0032896	0.249358	0.0848361
TRIGLYCERIDES_MEDIAN	rs9293538	5:89559952	C:0.109043	3008	0.00329125	7.81688	2.65745
HDL_MEDIAN	rs4450368	15:84913952	A:0.462638	3359	0.00329255	0.890695	0.302841
STATUS_BPH	rs417938	16:11989734	C:0.503817	786	0.00329514	-0.373966	0.127252
HDL_MEDIAN	rs9471098	6:39492911	G:0.159673	3360	0.00329603	1.20524	0.409834
HDL_MEDIAN	rs1783025	21:26188634	C:0.194999	3359	0.00329645	1.10963	0.377326
STATUS_STATINSM	rs6580285	5:142869361	G:0.132979	752	0.00329732	0.54993	0.187142
STATUS_BPH	rs10272724	7:50444707	C:0.272901	786	0.0032989	0.424609	0.144503
STATUS_COLONPOL	rs560564	11:116700838	C:0.354839	1922	0.00329991	0.211521	0.071987
STATUS_HYPOTHYR	rs7771841	6:132192798	A:0.0878809	1411	0.00330169	0.443861	0.151068
STATUS_DIV	rs12286448	11:78798990	G:0.103873	2479	0.00330694	0.344083	0.117128
HDL_MEDIAN	rs761601	1:85569886	G:0.355463	3359	0.00330754	-0.936397	0.318533
STATUS_HF	rs4898457	X:152811550	A:0.251203	2494	0.00330912	0.209865	0.0714445
STATUS_GLAUCOMA	rs1946977	4:187686129	G:0.17532	1329	0.00331046	0.386188	0.131476
STATUS_VTE	rs2320762	13:32515174	G:0.377436	3182	0.00331117	-0.241729	0.0822971
STATUS_HF	rs2281726	17:2183154	G:0.101243	2494	0.00331199	-0.405088	0.137917
STATUS_COLONPOL	rs11264680	1:152192702	C:0.304979	1928	0.00331728	-0.216172	0.0736106
STATUS_BPH	rs2053670	17:32540809	C:0.163486	786	0.00331885	-0.506886	0.172613
TRIGLYCERIDES_MEDIAN	rs7341233	6:109046973	C:0.120013	3008	0.00331959	-7.66603	2.60852
STATUS_GERD	rs2426712	20:55396445	C:0.431847	785	0.00332127	0.338074	0.115135
STATUS_CATARACT	rs4917696	10:97287349	T:0.26824	3262	0.00332135	0.227364	0.0774317
STATUS_CATARACT	rs8027950	15:85135289	A:0.338186	3263	0.00332405	-0.210344	0.0716415
STATUS_BPH	rs6943153	7:50759073	T:0.302799	786	0.00332571	-0.388286	0.132254
STATUS_HF	rs10011112	4:111105755	A:0.311548	2494	0.00332574	0.240949	0.0820697
STATUS_GERD	rs13375942	1:20164965	C:0.238853	785	0.00332603	-0.398716	0.135808
STATUS_HF	rs12248564	10:108883431	T:0.0976735	2493	0.00332895	0.36903	0.125708
STATUS_COLONPOL	rs1982319	9:9194531	C:0.229253	1928	0.00332934	0.244345	0.083236
STATUS_DIV	rs10810656	9:16867758	C:0.170565	2480	0.00333179	-0.265564	0.0904712
STATUS_AMD	rs1364503	7:132734044	T:0.188976	2286	0.00333478	-0.260483	0.0887485
STATUS_CATARACT	rs10756031	9:10381604	A:0.136113	3262	0.00333543	0.294846	0.100458
STATUS_DIV	rs10512263	9:100925892	C:0.0715726	2480	0.00333682	0.418479	0.142588
LDL_MEDIAN	rs12048214	1:163082091	T:0.434387	3353	0.00333972	1.85565	0.631881
STATUS_ZOSTER	rs7188833	16:81971519	C:0.291568	3392	0.00334179	0.203433	0.0693266
STATUS_COLONPOL	rs3931282	8:129179963	C:0.439575	1928	0.00334442	0.204332	0.0696389
LDL_MEDIAN	rs440834	9:10091415	C:0.296749	3353	0.00334888	2.05699	0.700644
STATUS_CATARACT	rs11750666	5:31577962	G:0.465359	3262	0.00335048	0.205387	0.0700117
STATUS_AMD	rs1713979	4:57638506	T:0.368271	2285	0.00335218	0.2142	0.0730197
STATUS_HYPOTHYR	rs505922	9:135139050	C:0.366407	1411	0.00335226	0.263889	0.0899587
STATUS_COLONPOL	rs1988583	15:84622660	T:0.25	1928	0.00335902	0.230074	0.078448
HDL_MEDIAN	rs11038977	11:46690960	T:0.139774	3359	0.00335965	1.27949	0.435964
STATUS_HF	rs2065712	1:94248623	A:0.264635	2494	0.00336066	-0.257349	0.0877527
STATUS_STATINSM	rs978458	12:101326369	A:0.289229	752	0.00336139	0.398727	0.135964
STATUS_GERD	rs1836917	3:156343602	G:0.384076	785	0.00336751	-0.33949	0.115787
STATUS_CATARACT	rs1470811	15:85158810	A:0.327459	3263	0.00337018	-0.213582	0.0728503
STATUS_GERD	rs12733377	1:160519067	G:0.428025	785	0.00337726	0.34282	0.116958
STATUS_COLONPOL	rs164548	6:94128329	A:0.18137	1927	0.00337728	-0.257996	0.0880192
STATUS_BPH	rs562	3:185120539	C:0.476463	786	0.00337832	0.366137	0.124917
STATUS_HF	rs7861140	9:8575188	C:0.13332	2494	0.00337967	0.319088	0.10887
HDL_MEDIAN	rs11017772	10:132844237	T:0.201786	3360	0.00337971	1.08604	0.370282
STATUS_HYPOTHYR	rs2234922	1:224093029	G:0.196315	1411	0.00338303	0.318148	0.108561
STATUS_BPH	rs2190242	7:30676000	C:0.234733	786	0.00338459	-0.434837	0.148385
STATUS_COLONPOL	rs893363	3:53822102	C:0.375259	1928	0.00338703	-0.205421	0.0701039
STATUS_BPH	rs11074280	15:92814197	G:0.0992366	786	0.00338729	0.632089	0.215714
STATUS_STATINSM	rs164180	1:160611182	A:0.260985	751	0.00339311	-0.436055	0.148841
[truncated: 3,802 more rows]
