# Supplementary material for: PLATO software provides analytic framework for investigating complexity beyond genome-wide association studies
Source: Nat Commun. 2017 Oct 27;8:1167. doi: 10.1038/s41467-017-00802-2 (PMC5660079; doi:10.1038/s41467-017-00802-2)
Supplement: Supplementary file 12 — Supplementary Data 10 [file 41467_2017_802_MOESM12_ESM.xlsx]

## Sheet: Sheet1
	PLATO	PLINK1.90	Bioconductor
GWAS
Additive	plato-nightly load-data --bfile geno recode-alleles --auto load-trait --file trait --missing -9 logistic --lowmem --outcome STATUS_T2D --encoding additive --covariates SEX,DECADE_BIRTH,BMI_MEDIAN,X1,X2,X3 --threads 4 --output GWAS_additive.txt	plink1.90 --bfile geno --pheno trait --pheno-name STATUS_T2D --covar trait --covar-name SEX,DECADE_BIRTH,BMI_MEDIAN,X1,X2,X3 --logistic --hide-covar --out GWAS_add	library(GenABEL) gen <- convert.snp.tped("geno.tped", "geno.tfam", "geno", strand="u") dat <- load.gwaa.data(phenofile="pheno", genofile="geno") gwas_result <- mlreg(STATUS_T2D ~ DECADE_BIRTH+BMI_MEDIAN+X1+X2+X3, dat, gtmode="additive", trait.type="binomial") gwas_sum <- summary(gwas_result) write.table(gwas_sum, file="GWAS_additive.txt", sep=" ", row.names=FALSE, quote=FALSE)
Dominant	plato-nightly load-data --bfile geno recode-alleles --auto load-trait --file trait --missing -9 logistic --lowmem --outcome STATUS_T2D --encoding dom --covariates SEX,DECADE_BIRTH,BMI_MEDIAN,X1,X2,X3 --threads 4 --output GWAS_dominant.txt	plink1.90 --bfile geno --pheno trait --pheno-name STATUS_T2D --covar trait --covar-name SEX,DECADE_BIRTH,BMI_MEDIAN,X1,X2,X3 --logistic --dominant --hide-covar --out GWAS_dom	library(GenABEL) gen <- convert.snp.tped("geno.tped", "geno.tfam", "geno", strand="u") dat <- load.gwaa.data(phenofile="pheno", genofile="geno") gwas_result <- mlreg(STATUS_T2D ~ DECADE_BIRTH+BMI_MEDIAN+X1+X2+X3, dat, gtmode="dominant", trait.type="binomial") gwas_sum <- summary(gwas_result) write.table(gwas_sum, file="GWAS_dominant.txt", sep=" ", row.names=FALSE, quote=FALSE)
Recessive	plato-nightly load-data --bfile geno recode-alleles --auto load-trait --file trait --missing -9 logistic --lowmem --outcome STATUS_T2D --encoding rec --covariates SEX,DECADE_BIRTH,BMI_MEDIAN,X1,X2,X3 --threads 4 --output GWAS_recessive.txt	plink1.90 --bfile geno --pheno trait --pheno-name STATUS_T2D --covar trait --covar-name SEX,DECADE_BIRTH,BMI_MEDIAN,X1,X2,X3 --logistic --recessive --hide-covar --out GWAS_rec	library(GenABEL) gen <- convert.snp.tped("geno.tped", "geno.tfam", "geno", strand="u") dat <- load.gwaa.data(phenofile="pheno", genofile="geno") gwas_result <- mlreg(STATUS_T2D ~ DECADE_BIRTH+BMI_MEDIAN+X1+X2+X3, dat, gtmode="recessive", trait.type="binomial") gwas_sum <- summary(gwas_result) write.table(gwas_sum, file="GWAS_recessive.txt", sep=" ", row.names=FALSE, quote=FALSE)
Codominant	plato-nightly load-data --bfile geno recode-alleles --auto load-trait --file trait --missing -9 logistic --lowmem --outcome STATUS_T2D --encoding codom --covariates SEX,DECADE_BIRTH,BMI_MEDIAN,X1,X2,X3 --threads 4 --output GWAS_codominant.txt	plink1.90 --bfile geno --pheno trait --pheno-name STATUS_T2D --covar trait --covar-name SEX,DECADE_BIRTH,BMI_MEDIAN,X1,X2,X3 --logistic --genotypic --hide-covar --out GWAS_geno	library(SNPassoc) gen <- read.csv("geno", sep=" ", header=TRUE, strip.white=TRUE) phe <- read.csv("trait", sep=" ", header=TRUE) dat <- merge(phe, gen, by="FID", all=TRUE) df <- dat[, c(2:9, 16:ncol(dat))] colnames(df)[1] <- "id" df[df=="00"] <- NA df$STATUS_T2D[df$STATUS_T2D==1] <- 0 df$STATUS_T2D[df$STATUS_T2D==2] <- 1 df$STATUS_T2D <- as.logical(df$STATUS_T2D) dataSNPs <- setupSNP(df, 9:ncol(d…
Weighted	plato-nightly load-data --bfile geno recode-alleles --auto load-trait --file trait --missing -9 logistic --lowmem --outcome STATUS_T2D --encoding weighted --covariates SEX,DECADE_BIRTH,BMI_MEDIAN,X1,X2,X3 --threads 4 --output GWAS_weighted.txt	-	-
GxG (including LRT)	plato-nightly load-data --bfile geno_top_GWAS recode-alleles --auto load-trait --file trait --missing -9 logistic --lowmem --interaction --pairwise --outcome STATUS_T2D --encoding additive --covariates SEX,DECADE_BIRTH,BMI_MEDIAN,X1,X2,X3 --correction Bonferroni,FDR --threads 4 --output GxG.txt	plink1.90 --bfile geno --pheno-name STATUS_T2D --covar trait --covar-name SEX,DECADE_BIRTH,BMI_MEDIAN,X1,X2,X3 --logistic --hide-covar --epistasis --adjust --out GWAS_GxG	library(SNPassoc) gen <- read.csv("geno", sep=" ", header=TRUE, strip.white=TRUE) phe <- read.csv("trait", sep=" ", header=TRUE) dat <- merge(phe, gen, by="FID", all=TRUE) df <- dat[, c(2:9, 16:33699)] colnames(df)[1] <- "id" df[df=="00"] <- NA df$STATUS_T2D[df$STATUS_T2D==1] <- 0 df$STATUS_T2D[df$STATUS_T2D==2] <- 1 df$STATUS_T2D <- as.logical(df$STATUS_T2D) dataSNPs <- setupSNP(df, 9:33692, sep…
EWAS- logistic	plato-nightly load-trait --dummy-samples --missing NA --no-fid --file trait load-trait --dummy-samples --missing NA --no-fid --file trait --exclude-markers --use-traits --covariates BMI_MEDIAN,Age,Sex,PC1,PC2,PC3 --outcome STATUS_T2D --correction bonferroni,fdr --output EWAS_logistic.txt	-	library(PheWAS) library(parallel) env <- read.csv("trait", sep="\t", header=TRUE) colnames(env)[1] <- "id" pred <- env[, -2] pheno <- env[, 1:2] pheno$STATUS_T2D[pheno$STATUS_T2D==1] <- "TRUE" pheno$STATUS_T2D[pheno$STATUS_T2D==0] <- "FALSE" pheno$STATUS_T2D <- as.logical(pheno$STATUS_T2D) cov <- read.csv("trait", sep="\t", header=TRUE) colnames(cov)[1] <- "id" cov$Sex <- as.factor(cov$Sex) resul…
GxE (including LRT)	plato-nightly load-data --bfile geno --auto load-trait --file trait --missing -99999 logistic --lowmem --interaction --use-traits --outcome STATUS_T2D --covariates SEX,DECADE_BIRTH,BMI_MEDIAN,X1,X2,X3 --correction Bonferroni,FDR --threads 4 --output GxE.txt	-	-
PheWAS- logistic	plato-nightly load-data --bfile geno --auto load-trait --file trait --missing -9 logistic --lowmem --phewas --covariates SEX,DECADE_BIRTH,BMI_MEDIAN,PC1,PC2,PC3 --correction Bonferroni,FDR --threads 4 --output PheWAS_logistic.txt	-	library(PheWAS) library(parallel) genotypes <- read.table("geno.raw", header=TRUE)[, c(-2:-6)] names(genotypes)[1] <- "id" phenotypes <- read.csv("trait", sep="\t", header=TRUE) phenotypes.f <- phenotypes[, c(1, 6:18)] names(phenotypes.f)[1] <- "id" phenotypes.f[phenotypes.f==-9] <- NA phenotypes.f[phenotypes.f==2] <- "TRUE" phenotypes.f[phenotypes.f==1] <- "FALSE" phenotypes.f$STATUS_AMD <- as.l…
PheWAS- linear	plato-nightly load-data --bfile geno recode-alleles --auto load-trait --file trait --missing -9 linear --lowmem --phewas --covariates SEX,DECADE_BIRTH,BMI_MEDIAN,PC1,PC2,PC3 --correction Bonferroni,FDR --threads 4 --output PheWAS_linear.txt	-	library(PheWAS) library(parallel) genotypes <- read.table("geno.raw", header=TRUE)[, c(-2:-6)] names(genotypes)[1] <- "id" phenotypes <- read.csv("trait", sep=" ", header=TRUE) phenotypes.f <- phenotypes[, c(1,6:8)] colnames(phenotypes.f)[1] <- "id" phenotypes.f[phenotypes.f==-9] <- NA cov <- phenotypes[, c(1, 3:5, 9:11)] colnames(cov)[1] <- "id" cov$BMI_MEDIAN[cov$BMI_MEDIAN==-9] <- NA cov$SEX <…
PheWAS- auto detect regression type	plato-nightly load-data --bfile geno recode-alleles --auto load-trait --file trait --missing -9 regress-auto --lowmem --phewas --covariates SEX,DECADE_BIRTH,BMI_MEDIAN,PC1,PC2,PC3 --correction Bonferroni,FDR --threads 4 --output PheWAS_auto.txt	-
CNV	plato-nightly load-trait --dummy-samples --missing NA --no-fid --file cnv load-trait --dummy-samples --missing NA --no-fid --file trait logistic --models model_file.txt --exclude-markers --covariates BMI_MEDIAN,Age,Sex,PC1,PC2,PC3 --outcome STATUS_T2D --correction Bonferroni,FDR --threads 4 --output CNV.txt	-	library(lmtest) df <- read.csv("geno", sep="\t", header=TRUE) cov <- read.csv("trait", sep="\t", header=TRUE) dat <- merge(df, cov, by="FID", all=TRUE) dat$Sex <- as.factor(dat$Sex) new <- data.frame() red <- glm(data=dat, STATUS_T2D ~ BMI_MEDIAN + Age + Sex + PC1 + PC2 + PC3, family="binomial") Del_1 <- glm(data=dat, STATUS_T2D ~ Del_1 + BMI_MEDIAN + Age + Sex + PC1 + PC2 + PC3, family="binomial…
Firth Regression	plato-nightly load-data --bfile geno recode-alleles --auto load-trait --file trait --missing -9 logistic --firth --lowmem --outcome STATUS_T2D --encoding additive --covariates SEX,DECADE_BIRTH,BMI_MEDIAN,X1,X2,X3 --threads 4 --output GWAS_firth.txt	-	source("http://bioconductor.org/biocLite.R") library(GWASTools) library(SNPRelate) gdsfile <- "snps.gds" snpgdsBED2GDS("geno.bed", "geno.fam", "geno.bim", gdsfile, family=TRUE, cvt.chr="int", cvt.snpid="int", verbose=TRUE) (gds <- GdsGenotypeReader(gdsfile, YchromCode=24L, XYchromCode=25L)) scanID <- getScanID(gds) family <- getVariable(gds, "sample.annot/family") father <- getVariable(gds, "samp…
Multiple Test correction
Bonferroni	plato-nightly load-data --bfile geno recode-alleles --auto load-trait --file trait --missing -9 logistic --lowmem --outcome STATUS_T2D --encoding additive --covariates SEX,DECADE_BIRTH,BMI_MEDIAN,X1,X2,X3 --correction Bonferroni --threads 4 --output GWAS_bonferroni.txt	plink1.90 --bfile geno --pheno trait --pheno-name STATUS_T2D --covar trait --covar-name SEX,DECADE_BIRTH,BMI_MEDIAN,X1,X2,X3 --logistic --hide-covar --adjust --out GWAS_add_Bonferroni	raw <- read.table("GWAS_additive.txt", sep=" ", header=TRUE) p <- raw$P1df pbonf <- p.adjust(p, method="bonferroni", n=length(p)) adj <- cbind(raw, pbonf) write.table(adj, file="GWAS_bonferroni.txt", sep="\t", quote=FALSE, row.names=FALSE)
FDR	plato-nightly load-data --bfile geno recode-alleles --auto load-trait --file trait --missing -9 logistic --lowmem --outcome STATUS_T2D --encoding additive --covariates SEX,DECADE_BIRTH,BMI_MEDIAN,X1,X2,X3 --correction FDR --threads 4 --output GWAS_fdr.txt	plink1.90 --bfile /geno --pheno trait STATUS_T2D --covar trait --covar-name SEX,DECADE_BIRTH,BMI_MEDIAN,X1,X2,X3 --logistic --hide-covar --adjust --out GWAS_add_Bonferroni	raw <- read.table("GWAS_additive.txt", sep=" ", header=TRUE) p <- raw$P1df pfdr <- p.adjust(p, method="fdr", n=length(p)) adj <- cbind(raw, pfdr) write.table(adj, file="GWAS_fdr.txt", sep="\t", quote=FALSE, row.names=FALSE)
Permutation	plato-nightly load-data --bfile geno recode-alleles --auto load-trait --file trait --missing -9 logistic --lowmem --outcome STATUS_T2D --encoding additive --covariates SEX,DECADE_BIRTH,BMI_MEDIAN --const-covariates X1,X2,X3 --threads 4 --permutations 1000 --output GWAS_1000_permutations.txt	plink1.90 --bfile geno --pheno trait --pheno-name STATUS_T2D --covar trait --covar-name SEX,DECADE_BIRTH,BMI_MEDIAN,X1,X2,X3 --logistic --aperm 1000 1010 0.0001 0.0001 1 0.001 --hide-covar --out GWAS_perm	-
